# Supplementary material for: The contribution of transposable elements to size variations between four teleost genomes
Source: Mob DNA. 2016 Feb 9;7:4. doi: 10.1186/s13100-016-0059-7 (PMC4746887; doi:10.1186/s13100-016-0059-7)
Supplement: Additional file 7: — TE sequence 1: new repeats identified in zebrafish. (FAS 390 kb) [file 13100_2016_59_MOESM7_ESM.fas]

>Tc1-1_Dr-new#DNA/TcMar-Tc1
CAGTGAGAGTAAAAAGTATTTGATCCTTTGCTGCTTTTGTTGGTTTGCCCACTAATAAAG
ACCTGATCCTTCTGTACTTTTAATGGTAGATGTATTCTAACATGGAGAGACAGAGTATAA
AAAAGAAAATCCAGAAAATAACTTTAAAGAATATATATTAATTGATTTGTATTTCATTGA
GGGAAATAAGTATTTGATCCCCTAGTATGCATTAGGAGTTCTGGCTTTCACAGACCAGTT
AGACACTCCCAATCAACTTGTTACCTGAATTGAAGACACCTGTTCTAACTAAACACCTGT
GTGAAAGACACGTATTCACAGAATCAGACAATCAGACAGATTCCTAACTCTCCAACATGG
TTAAGACCAAAGAACTCTCTCAGGACCTCAGAGACAGGATTGTTGACCTGCACAAATCTG
GAACGGGCTACAAAAACATCAGCAAGATGCTGGGTATTAAAGTAACAACCATTGGTGCAA
TTGTGAGAAAATTTAAGAAGTATAACCTGACCATCAATAGACCTCGGTCTGGTGCTCCAC
AAAAGATTTCACCTCGTGGGGTGGCAATGATCATGAGAACTGTGAGAAATCGGCCTGCAA
CCACACAGCAGGAGTTAGTGAATGACCTCAAGGCAGCTGGAACCACAGTCACCAGGAAAA
CAATTGGCAACACTTTGCGCCGCAATGGATTAAAATCCTGCAGTGCCCGAAAGGTACCCC
TGCTTAAGAAGGCACATGTGAAGGCCCGCCTAAAGTATGCCAATGATCACCTCAAAGATG
TACAAAGTGATTGGGAGAAGGTTCTGTGGTCAGATGAGACCAAAATTGAACTATTTGGCC
TAAACTCTACTCGTCATGTGTGGAGGAAGAAAAATGCTGCCTATGACCCCAGGAACACTG
TACCCACCGTCAAGCATGGAGGTGGAAGCATTATGTTTTGGGGTTGTTTCTCTGCCAAGG
GCACAGGGCTACTTCACCGCATCAGTGGGAAGATGGATGGAGCCATGTACTGTGCAGTCC
TGGGGGACAACCTCCTCCCCTCTGCCAGGAAGTTGAAAATGGGCCGTGGTTGGCTCTTCC
AACATGACAACAACCCGAAGCATACAGCAAAGGCAACAAAGGAGTGGCTCAAGAAGAACC
ACATTAAGGTCATGGAGTGGCCCAGCCAGTCTCCGGACCTCAATCCAATCGAAAATCTAT
GGAGGGAGCTGAAGGTCCGAGTTGCCAAGCGACAGCCCACCAACCTTAATGATTTAGAGA
GGATCTGCAAAGAAGAGTGGGCCAAAATTTCCCCTGATATGTGTGCTAACCTTGTGGTTA
AGTACAACAAACGTCTGTCCGCTGTGCTTGCAAACAAAGGCTGTGCCACCAAGTATTAGG
TGCTTTTGGCTAGAGGGATCAAATACTTATTTCCCTTAATGAAATACAAATGAATTAAAA
TTTTTTCTTTAAAGTTATTTTCTGGATTTTCTTTTTGATATTCTGTCTCTCCATGTTAGA
ACACATCTACCATTAAAAGTACAGAATGATCATGTCTTTATTAGTGGGCAAACCAACAAA
ATAAGCAAGGGATCAAATACTTTTTACTCTCACTG
>Tc1-2_Dr-new#DNA/TcMar-Tc1
CAGTGGGGATCGAAAGTTTGGGCACCCCAGGTAAAAATTTGTATTAATGTGCATAAAGAA
GCCAAGAAAAGATGGAAAAATCTCCAAAAGGCATCAAATTACAAATTAGACATTCTTTTA
ATATGTCAAAAAAGTTTGATTTTATTTCCATCATTTACACTTTCAAAATAACAGAAAACA
AAAAAATGGCGTCTGCAAAAGTTTGGGCACCCTGCAGAGTTAATAGCAAGCACTTCCCCC
TTTGGAAAGCTGAGACCTGACAGTGTTATGGATTGTTCTCAATCATCGTCTAAAAAGACC
AGGTGATGTCAATCTCAAAGGTTTTAAATTTCCAAACTCATCAAACTCATCTGACCTTGC
CTCAACAATCAGCATCATGGGTTCTTCTAAGCAGTTGTCTAGAAAACTGAAACTGAAAAT
AGTTGATGCTCACAAAGCAGGAGAAGGCTATAAGAAGATAGCAAATCGTTTTCAGATGCC
AATATCATCTGTTCGGAATGTAATTAAGAAATGGCAGTCATCAGGAACAGTTGAAGTTAA
AGCAAGATCTGGAAGACCAAGAAAAATATCAGACAGAACAGCTCGCAGGATTGTGAGGAA
AGCAAGTCAAAACCCACGTTTGACTGCACGATCCCTCCAGAAAGATCTGGCAGACACTGG
AACTGTGGTACACTATTCCACTATAAAGAGATACTTGTACAAATATGGTCTTCATGGAAG
AGTTATCAGAAGAAAACCTCTTCTACGTCCTCACCACAAAAAACAGCGTTTGAACTTTGC
AAATGAACATATAGACAAGCCTGATGCATTTTGGAAACAAGTTCTGTGGACCGATGAGGT
TAAAATAGAACTTTTTGGCCGGAATGAGCAAAGGTACGTTTGGAGAAGAAAGGGCACAGA
ATTTAATGAAAAAAACCTCTGTCCAACTGTTAAGCATGGAGGTGGTTCAGTCATGCTTTG
GGCTTGTATTGCAGCCAGTGGCACAGGAAACATTTCACGAATAGAAGGAAAAATGGATTC
AATCAAATTTCAGCAAATTTTGGATGGTAACTTGATGCCATCTGTGAAAAAGCTGAAGTT
AAAGAGAGGATGGCTCCTACAAATGGATAATGATCCTAAACACACCTCAAAATCCACAAT
GGATTACATCAAGAGGTGTAAACTGAAGGTTTTGCCATGGCCTTCACAATCTCCTGACCT
CAACATTATTGAAAATCTATGGATAGACCTCAAAAGAGCAGTGCGTGACAGACAGCCCAG
AAATCTCAAAGAACTGGAAGACTTTTGTAAGGAAGAATGGGCAAAGATACCTCAAACAAG
AATTGAAAGACTCTTGGTTGGCTACAAAAAGCGTTTACAAGCTGTGATACTTGCCAAAGG
GGGCAGTACAAGATATTAACTCTGCAGGGTGCCCAAACTTTTGCAGACGCCATTTTTTTG
TTTTCTGTTATTTTGAAAGTGTAAATGATGGAAATAAAATCAAACTTTTTTGACATATTA
AAAGAATGTCTAATCTGTAATTTGATGCCCTCTGGAGATTTTTCCATCTTTCCTTGGCTT
CTTTATGCACATTAATACAAATTTTTACCTGGGGTGCCCAAACTTTCGATCCCCACTG
>Tc1-3_Dr-new#DNA/TcMar-Tc1
cagcggggaaaataagtatttgacacatcagcatttttatcagtaaggggatttctaagt
gggctactgacacaaaattcctaccagatgtagccatcaagccaaatattgaattcatac
aaagaaatcagaacatttaagtatacaagttgagtcataataaataaagtgaaatgacac
agggaataagtattgaacacatgaagataacaaggtgcaaaatggcatagaaagtcagga
gatctgtcagtattgagagaaaaaccctgctccctatcagtactaattgatatcagctgc
tttagtcctaattgatggcctataaaggcttctcattactcaggaggcacacaggaaaga
cttcatgatgggtaaaaacaaagaactctctcaagatctgcgtagtcttatcgttgaaaa
gcattttgatgggaatggttataggcgcatttccagaatgctgaatgttcctgtgagcac
tgtgggggctattatccggaaatggaaaaagcataagttcaccataaaccggccacgatc
aggtgctccacgtaagatccctgtccgaggagtccaaagaataatcaggagagttctcca
agagccaagaaccactcgggcagaacttcaggaagacctcgcatcagcgggtactattgt
ttcaaagaaaactataagcaatgcactgaaccaccatggcatccatgcacgctcaccacg
caagactccattgctgaacaaaaagcatgttgaggcccggttaaagtttgcgaaacagca
tttggagaagcctgtggattattgggaaactatagtatggtcagatgaaagcaaaattga
actttttggcagtcattctacacatcatgtttggagaagaaatggcactgcccaccaccc
caagaacactataccaacagttaagtttgggggtggaagcatcatggtttggggctgctt
ttcagcaaggggtactggcagacttcatattattgaaggtaggatgaatggagaaatgta
ccgggacattctggataaaaatctgctgccatctaccagaaagctgaaaatgaaaagagg
gtggacatttcagcaagacaatgatcccaaacacaaggccaaggaaacaatgaagtggtt
tcaaagaaagaaaatcaagttgcttgaatggcccagtcaatcacctgacctaaatcccat
agaaaatctatggagagaactgaagatcaaagttcataaaagaggcccaaggaaccttca
agatttaaagaccgtttgtgtggaagaatgggccagaatcactcctgagcaatgcagacg
actggtctctccatacaagaggcgtctagaagctgtgatcaccaacaaaggcttttctac
aaagtattaagtaaagtgtgttcaatacttattccctgtgtcatttcactttatttatta
tgactcaacttgtatacttaaatgttctgatttctttgtatgaattcaatatttggcttg
atggctacatctggtaggaattttgtgtcagtagcccacttagaaatccccttactgata
aaaatgctgatgtgtcaaatacttattttccccgctg
>Tc1-4_Dr-new#DNA/TcMar-Tc1
CAGTTGAAGTCAAAATTATTAGCCCTCCTATGAAATTTGTATTCTTTTACAAATATTTCA
CAAGTGCTGTTGAACAGAGCAAGAAAATTGTTTTCACGGCATTTCCTTTTGTATTTTTCT
TCTGGAAAAGGTTTTTTTTCTTTTATTTTGGGTGAAATAATTATTTATTTATTTTTTTAA
GTAAAAACTGCTAAGGTCAATATTATTAGCCCTCTTAAGTAATTATTTGTTTGATTGGCT
CCAGGAAAAAACTATTGTTGTCCAATGACTTGCCTAATTACACTAACTTGCCTAGTTAAG
GTAATTAACCTAATTAAGCCTTTAAATTGCACTTAAAGCTTAAAAATGGTGTCTTGAAAA
ACAAATAGTACAATAatgcattctgtcatcatgacaaagacaaaagaaataagtttagac
ttgagaaaaagaattgttgaggctcacaaagaaggagaaggatatacatgtttatcaaag
cgttttcaagtgtcaagaagtgccgttagaagtattatcaagaagtttaatgagatccac
actgtggagaacatgactgtcagaggtagaaagcgaaagatttccaaaactttagaaaga
aaattagtaagagaggtttctaaagacccaagaacaactgccaagacactagtgaatgac
ttagccaagtctggaattaatgtctcagcaaagacggtcactagagccctgcacaggagt
gaactgaaaggttgtcgaccaagaaagactcctcttttaaaaaagagacacctccaagct
agactgaagtttgccaggggcaatctagagaaaaataatgaatactggaaacgtatcctt
tggtcagatgagacaaaactagagctctttggccatagagatgttgcctatgtttggagg
aagaagggagaggcatttaatccaaagaacaccgttcccacagtgaaacatggcggtggg
agtataatgctatggggatgtttcagtgcatgtggaactgggaatcttatcagggttgaa
ggaaacatgaaaaaggaagactaccagaagattttgaaaaataacctcaaacagtctgca
acaaaacttggtttgggtcgatgttttgtattccagcatgataatgacccaaaacatacc
tcacttctggtaaagaactaccttcaacagaacaaagtgaaagtccttgactggcctgca
caaagcccagacttaaatccaatagaaaatctgtgggggacactgaagtctagagttcat
gccagaagaccaacaaatctggaagagcttgagagatttgctaaggaagaatgggctaac
actcctcaggagacatgcttgaaacttgttgagagctacaataaacggctgatggctgtt
atcaagcaaaagggttacactattgactattaaCATCAGAGGGCTAATAATTTTGACCTC
CAAGCTTTTTTTATTTTTGATTATAATTGTGTTTCTGTTTGTATTACAAACACTCAAAGC
TTCCTGAATAAACTGTTATGTTTAAAAATTATGTGTTGAAAAAATCTTTAATCCATTAAA
AAGCACTTGGGAGTTATTTGAAAAATAATGAAATATTTTATAGGGGGCTAATAATTTTGT
CTTCAACTG
>Tc1-5_Dr-new#DNA/TcMar-pogo
CCGTATTTTCCGCACTATAAGGCGCACCTAAAAGCCTTAAATTTTGTCATAAAACGGCCG
TGCGCCTAATAATCCGGTGCGCTTTATGTGTGCACGGAGTTCAAAAATCTGTAAAAATGT
TGTTGTGGGATTTCGGAAAGCGCTCCGCTTGATTGGCTGTCGGAGCATTTCCCGCCGACA
CGGAGACGTAAAACGTACACTCCGTACGCAGCAGCAATAAACCAATCAAAACTACATATG
TTTGTCTAATGATCCCCGAAAatggcaccaatgaagagacatgcttacgaggcacaattc
aaactacaagctatcagttacgcggttgtaaatgggaatagagcagctgcgaaacaattc
caaattaatgaatctatggttcggaagtggaggaaacaagaaaatgaactgcgccaagtt
aagaagacgaaacagagtttccgcgggaacaaagcaaggtggccacagttagaagaccaa
cttgagcaatggattattgagcagagaacagccggaagaagtgtctctacagtcaccatt
cgactgagggcaacaaagatagcacaagacatggggatcgaacactttcaaggaggcccg
tcttggtgctttcgtttcatgaaaaggcgccatctctctatccgcgcacggactaccgtg
gcgcagcaactgccagcagattacaaagaaaagcttgacattttccgcacttactgcagt
aacaagattaccgacaaaaagatccagcccaaacacatcaccaacatggatgaggtccct
ctcacttttgacatccccgtgaatcatactgtggagaaaaagggggccagcacggtctca
atacgcaccacgggccatgagaagtcggctttcactgttgttcttggttgccatggtgat
ggacagaaactaccacctatggtaatttttaagaggaagacactgccaaaagaaaagttt
ccagccggaatcatcattaaggccaatcaaaaggggtggatggatgaggaaaaaatgaat
gagtggctgagagaggtgtacgtaaagagaccggatggttttttccacacatcaccgtcc
ctgttgatctgcgactccatgcgcgcccatctcatcgctactgtgaaaaaccaagtgaag
caaatgaattcggagcttgctgtcattccgggaggactaactaaagaactccagccgctg
gatattggtgtaaacagggcgtttaaagtgaagttgcgagctgcgtgggagcaatggatg
acagacggcgaacacacttttaccaagactggtaggcagcgccgggcgagttacgccacc
atatgtgaatggattgtggatgcctgggctaaggtgtctgctttaactgttgtccgagct
tttgcaaaagccggcatcattgctgaacagccacccggcaatgagactgactcagacaat
gatgagagagaacccggcgtgtttgatgacgaaactgcccagctgttcaattcagacaca
gaagatgaggactttgatggatttgtgggagaagactgaTTAAAAAAATAATGTGAGTGT
ATTGTTAAATAGTACAATAAAGTTCAACTAAACTATGTTAACTGTTTTGCTTCCATTACC
TTTTTTTTGCAGACAGTGTATTTTAGCGTGCGCCCTATAATACGGTGCGCCTTATGTATG
GGTTAAGTACAGAAATAGACCCCGTAATTGAGACTGCGTCTTATAATCCGGTGCGCTTTA
TAGTGCGGAAAATACGG
>L1-21#LINE/L1
GTATTGCGTCCTGCAAACAACCAGCCGAAAAAAAAAAAAAACATGCACTTTAATATAGGC
CTATTGTTTTATCATTTTCATAAAACAGCAAGAGAAAATGTTCTTCATTTTCAGAAATCT
GCATATTTATAAATATAACTATTATTGTGTTTGATTTGATTGATTTTTGTGTCTTTAAGA
GTTTGTGGCTTAGTTCAAGCTATCTAGACACATACAGATCAGCTCTCCTCTGTCTTATGT
TGATGGGAATCCTGCTTCATTTTTAATAGGATGATTTTTAATGTCAATTAGTTCAAGCTG
GTAGGAATTCTTCTTCATCAAAGGAACTCAGTGGGGGTTACACAATTCTTTCAGGCTAAT
GAAATATCAGTCAGCAGAATTACACTGCCCTCCAGTGTAAAAGTAGCGCATCACATCTCT
CCCTCTCTTTCTCTCTCTCTCTCTCTCTCTCTCTCTCTCTCTGAGCGGATGTTGCGAGTG
AGTGGGCGGAGGCGGTGTGAGAGTGTGTTTGCAGCGCGAGTGAGTTTCTATCTTTCCTTT
CTTTCTTAAAAGTCAATATTTGCAGTGTATTGAAAGTTATTTCAAAGGTTGAACTGGTGT
GTTGAAGACAAAGTTTGTCTCTGTGACGCCGCGAACGCTGTTCGTCAGCGTTTGCTGACA
GGTGTGTGTGTGTGTGTGTGTGTGCTATGGCGGCTGCGATGGAGACGCCGGCATCGGCGT
TTTCAGGCGATGCGCCGTTTGAGCGTCTTTCACGGAGGCACGGAATCAAAATTGTGCCAG
AGATGGCTTGTTCGGTTGAGGAGTGTAGTTTGGCGGTTGGAGAGACCGTTGGGTATGAGA
GTATATTGTCAGCGTCAAGAATGAACAGTGCTGTTGTTATTTTTCTAGACACTATAGAGA
AAGTGAATAAAGTGGTTCAAAGTGGAGTAGTAATAAAAGATACATTCACCCCAGTAATGC
CTCTTTCTCAACCAGTAAGGAAGATCACATTATCAAATGTTCCCCCCTTTGTGAAAGATG
ATTTATTATTGGCAGAACTGTCGAGGCATGGAAAAATTGTCTCTAAAATGAAAAAAATCC
CCTTGGGTTGTAAGTCACCCCTTCTGAAACATGTTGTATGTTTTAGACGTCAGGTTCACA
TGATTTTGAAAAGTGAAACAGAAGAGCTTAGTGTGGCCTTTAAATTTAAGGTTGACGGAT
ATGATTATGTTGTTTTTGCCTCATCTGAGACAATGAGGTGCTTTGGATGCGGACAAGAGG
GTCATTTGAGGCGTTTTTGTAAGGAAAAGAATGAGAATATTGCACCTGCTCAGGATGGTG
GTGGAGCAGTTGAGGAAGAACAGGTAGAAGATGAAGTGAGAAATGATGGGAATTTGACAG
AGGTGATGGTTGAAGAGGTGATTGATACAGACATGGGAGAGAAAGGTGGGGATGGAGAAG
GCGTAAATGCTGAATTCAGTAATGTGATTGAGATGGCTGAGAGTGTTTTAGAAGGAGAAG
GAGAAGGAGAAGGAATGTGTAATGAACTAGGGAAGGAAGAAGAGGTTTTTAAAACCCCTT
CAACTAAAAGGAAAAGAGTAAAGCCCAACATAGAAAGACCTGGGAGCAGCAGCAACAAAT
TTGATGATGGTGAACAAAGTACATTGGAAGACTCTGATAGTGAGGTAACTGGCAACAGAA
ATAGTGGCAGACTGAGGAGTGATTACTCCTTTGGAAAAATTAGATCGTTTCTTCAAAAGA
CGAAGAACATGAAAAATGTTCAAGTTGTTGATTTTTTCTCTGATCGTGAAATGTTTATTG
AGTCAGTTGGAACAATGATGAGGGGTGAAGGATCTGAACAATTTACAGTGCAAGAGATTT
TTAGGCTGAAAAAATTTGTTGCCAAATTGAGACGAGAATTACAAACAGAAAATGGTTTTG
AAACAACATAATTATTCTGGTTTCAGTCCTTTAAGGATTGTTTTTGTTTTTTGTTATACT
CTTTTCTTAATGGGGGTGATAAGGCTAGGATCACTTAATCTAAATGGTGCAAGAGATATT
AAAAAAAGAATGCAGTTGTATGAGTTAATTAAACATAAAAATATAGACGTAATGTATGTA
CAGGAAACTCATAGTGATTGCAGCAATACCATTGATTGGGAAAAGGAATGGGAAGGAAAA
GTAGTATTAACACATACGAGTTCTAGTAGAGGTGGTGGTGCTATTTTGTTTGCTAAACAT
TTTTTGCCTGTATCTTATCAAATAGAAGAAGTAATAGCTGGAAGACTTGTTATAATAAAG
ACGGAATTTGAAAAATATAGGATAAATTTTATAAATGTGTATGCTCCTACAAATGGTACA
GAAAGAGTTATTTTTTTAAATAGCATAAATACATTATTACAGAACTGTAGAACTGATGAT
TATGTGTTTTTGGGAGGAGATTTTAATTGTACCGAAAATGAAAGATTAGACAGGAATCAT
GTAGAGCCTCATGCAAATTCAAGTCGAGTACTTCGTGAACTAATAGAGACACACAGTTTA
TGTGATATATGGAGAGAATTTAATGGAAATGTGAAACAATATACATGGTTACATACAAGA
GAGAATTTTATTTCAATGGCTAGACTTGATAGATTTTATTGTTTTAAACATCATGTAAAT
GTTGTGAGAAAATGTGAAATTGTACCAGTTGGCTTTACTGATCACTCATTGGTTTTATGC
CAGGTTTTTATTGCAAATGTTAAAGTTAAAAGCGCTTTTTGGCACCTTAATACATCGTTG
TTAAGTGATCTGAATTTCAAAGAAGTATTTTGTTTCTTTTGGGATCAATTTAAATTAAGA
AAGCAATGTTTTAGTGATTTGAGACAATGGTGGGATTGTGGAAAAGCCGAAATAAAATTG
TTTTGTCAACAGTATGCTTTCAATGTTTCCCGAGATATTACTCAAGCTATGAGAAAACTG
GAGTCTGAAATTATAGATTTACAAGGATTGGCTGAACTTAAAATAGAATCAAGACAAGCT
GAGAAATTAAAGTCCAAAAAATCTCTTTTAGCGAATATGCTTGGTATAAAGGCACAAGGA
GCATTGGTGCGGTCAAGGTACCAAAATTTAACACAAATGGATGCTCCTTCTAAATTTTTT
TTCAGTCTGGAGAAAAAAAATGGCCAATGCAGGTACATTCACTCCTTATGCGCTGAAAAT
GGTCAGGTATTGACGGACGCAAGTGATATAAGACGGAGAGCCGTAAGGTTCTATAGTGAA
CTGTTTAAGAGTGAATGTGAAGAAAATGAATTGTTATCTGCCAGTTTTTATGAAGGACTG
CCTAAGATTGCTGAAGACTCAAAAGTGCAACTGGACAGACCCTTATCTAGTCAGGAGCTT
CTGAATGCCCTCAAAGATATGGAGGGTGGGAAGTCTCCTGGTATTGATGGACTCCCGGTG
GAGTTTTATGAGGAATTTTGGTCTGTAATTGGTGAGGACTTGCTAACTGTTCTCAATGAG
AGTTTGGCAGAGGGCTCTTTACCTTATAGTTGCAGAAGAGCAGTTATCACACTGCTTCCT
AAGAAAGGCAATCTACAGGAAATCAAGAACTGGCGTCCTGTAAGTTTGTTATGTACTGAC
CTGAAGATTTTTTCCAAAGCCTTGGCCAACAGACTGAAGGATGTAATGAAACAAGTTATT
CATATGGATCAGACCTATTGTGTGCCAGGTAGATCTATTTTAGATAATGTTCATTTGATT
AGAGATGTTTTGGATATCTCAGACTTTATGGGTGTGGACTTAGGACTTATATCGATTGAT
CAGCAAAAGGCTTTTGACAGAATTGAGCATCAATATCTGTGGAAAACTTTAGAGTCATTT
GGTTTTGGGTCTAAATTTATAAAAATGATTCAAGTGCTGTACAATAATGTTGAAAGCATG
CTAAAAGTCAATGGTGGTTTAAGTGCTCCCTTCAATATTAGCAGAGGTATACGACAAGGG
TGCGGGCTCTCAGGGATGTTATATTCCCTGGCTATTGAACCATTGCTAGCTAAATTAAGG
AGCAGGATTGAGGGTTTATCATTACATTGTATAGAGTCTCAACATAAAGTGTCAGCATAT
GCTGATGATGTAATGGTCTTGGTTAACAGTCAAAAAGATATTGATGTTTTGGTCTCTGTG
GTTAAGAATTTTGGTTTAATTTCATCAGCTCAAGTAAATTGGGAAAAGAGTGAGGCCTTG
GCAATTGGAAAATGGGAAGAAGGTTTACCAGAGTTGCCTGGTCAAATGAGATGGAAAAGA
GGTGGTTTCAAATATTTGGGGATATATCTTGGTGACGAAATTGTAAAACAGAAAAATTGG
GAGGGAATTGTGGAAAAGATAGAGGGCAGACTTAAAAAATGGAGATGGATTCATTCTCAA
TTATCCTTTCGAGGAAGAGTGCTGGTGATAAACAATCTAGTGGCATCAACATTGTGGCAT
AAATTGTCTTGTATCGATCCACCTGCTGGCCTTTTGTCAAAATTGCAGTCAATTATTGTA
AACTTTTTTTGGGATAAGCTGCACTGGGTACCTCAAAGTGTGTTATACCTGCCCAAGGAT
GAAGGAGGGCAGGGCTTAGTGAATCTGCAAAGTAGGCTGTCTACTTTTCGCCTACAGTTC
ATTCAAAAGCTCGTAAAAGGATCTGATTTGGTATGGCGAACGACAGCTAAGACAATTTTG
CAAAGAGTTGAAGGTCTTGGATTGGACGTTGTACTTTTTTTAATGGATTCCAAGAACATT
TGTTTGAACGGATTACCTTCATTCTATTGTGGACTTTTTAAAGTATGGAGACTCTTTTCT
CTTTGCAGACTGGAAGAAACATGTTCTTTGTTCTGGTTACTTGAAGAACCCTTGGTTAAA
GGAGCCAGGCTTGATATAACGGATGAGAGCATGTTGGGACTTACTCAAATATTGTGTTCC
TCTGGAACTGTTCAACTAAAACACGTAGTGGATGTGGCTGGGACTGAACTTAATAATGTG
GATGCGGTTACCAATTTGCTGAGACAGAGATCAACTCGTCAAACGGCAAAGATAATTGAA
CTTTGGAAAAAAAGACTAACTGAAAAGGATATGGATTTGCTAAAAGGACTGAAGGACGGG
TCAATAATCCCGAATCAAGCAGATCCCTTTCCAAAAATTGGTCTTACGCCAGACTTTAAA
GGGACATCAGGACTTTTGCTACAGCTGGAAGGGGTAAAAGATGTGAATTTAACTATGATG
CAGGGTAAAACAATGTATAAATGCTTTGTGAAAGTGTACAATAAGAAAATTCTAGACAAA
AGGAATGATACAGTGTGGAGAACTAAACTCGATTTAAATGAGGGGGAAAAACCAGTGTGG
CGAGTTTTATATAAACCACCATTGACAAAACGTGTGGGGGACTTACAATGGAGGATTTTG
CATGGCATTGTGGCAGTTAATGCTTTCATATCTGTTGTTAATTCTAGTGTCGATGACAAG
TGTATTTTTTGTGGACATAGAGAGACTGTATATCACTGCTATCTGGAATGTACACGCTTA
ACACAATTGTTTGACATGTTGAGCAGAGTTTTCCTTAAATGTGGAGAGAATTTTACTCAA
TCTAAATTTATTCTGGGTGCTGGCTATAGTCAGAAACAAAAAATGAAATGGCAGTTAATT
AATTTTTTAGTTGGTCAAGCAAAACTTGCTATACTTATTACAAGAAGAAACAAAATAGAT
AATGTACATGGTCAAGAGATTTTGATAGTTTTTAAAGCATTTGTAAGGTCCAGAGTTACA
ATAGACTTTAAGTATTACAAGGCCTTAAATAATGTTGAAACTTTTGCACAACAGTGGTGT
TATGGGGATGCTGTTTGTAATGTGGTGGAAGGAGAGTTGTGTTTTGATTTGACATGGAGT
TAAATTTGTGAAATGAAAAACTGATGTAATAAAGTCTTTTTGTAAAAAATCAAAAAAAAT
CTCTCTCTCTCTCTCTCTCTCTCTCTCTCTCTCTCTCTCTCTCTCTTTCTCTTTCCAGAC
ACTGCAGATGGGGATTCGTCACTTCTCAGGGTTATTTGTGTTGCTGTGTGTTGGTGTGAC
TGGGGCCTTACTTACTCTGGCAGGAGAGCATGCCTTCTATCGCCTGGTTCTTCCACATAT
ACGCCGCAAACAGAAGTTCAAATACTGGCTTCATACTAGTCAGGTGAGCCATGAGCCTAA
TTTAGTTCATTCTTTCATCCACCCGTTGTTTTCAAATCAATTTGCCTTGTTTATCTTGTA
AAACATAAAAAGAAATGCTTTGCAGAATGTTCAAGCTACATTTTCCCCTAAAAATCAGAG
TGAATGGTCACGTGTTTTCAGAACAATTAAGACCTCTTTTGTGATATATTTATGGTGTGT
TTTTTCATGTTTGTTTTTATTTTTTTTTTCTAAATATCTCCTTGTGATCCAAAAATAACA
CAAACACACACACTAAAAAAACACTTTTACTGCTTGCTACCTACAGTATTTAAATGAGTT
GAAACAACACAAATCTTAAGTTTGTTTTGGCACAACTTAATTGTTTTATGTTCAATCTAC
TTAAATTTGTGAAAATAATTAAGATTTGTGTACAAATGTGTACACTATACACTGTACAAA

>L1-81#LINE/L1
TTTAATTGTCTACAGAACAAACCATCATAATACATTAACTTGCCTAACTTTCCTAACCTG
CCTTGTTAACCTAATTACCCAGTTAGGCCTTTAAATGTCACTTTAAGCAGTATAGAAGTG
TCCTAAAAAATATCTAGTTAAATATTATTTACTGTCATCATGGCAAAGATAAAATAAATC
AGTTATTAGAGATGAGTTATTAAAACTTATGTTTACAAATATGTTGAAAAAATATCTATA
CTATCTACACTATCTAAACAGAAATTGAGGATAAAAATAAACAGAGGGGCTAATAATTCT
GACTTCCTTCAACTCTCTCTCTCTCTCTCTCTCTCTCTCTCTCTCTCTCTCTCTCTCTCT
CTCTCTTTCTCTCTCTCTCTCTCTCTCTCGTGCGCATGCTGGGAGTGAATGGGCGGAGAT
TGCATGTGAGTGAGAACGCTGCTGAGTGAGTTTTTCCTTTTCTTTCATTTATTCTCTTTC
TATACTTTATTGCAGTTTGTTTTTCCAACTATAGTTTTTTGGTGGTGAAAGATCTAGTCG
GTATAAAGTTGATAGAGTTTAGAAACGCCGTTGACCGGCGTTTTTTTTGCCGGTTGATTA
TGGCGGCGTTGACAAACAGCGCAGAGCAACTTTCACGCAGGCATGGCATTAAACTGGTAC
CTGCTGTGGAGTGCTCGGTTGAGGATTGCGCCCTGGCAGTCGGGGAAGCTGTCGGCTATG
ATAGTATAGTGTCTGCTTCCCGAATGAATGGTGCAGTTGTCATTTTTTTAGACTCCTTAG
AAAAAGTGCACAGTGTAGTGCAAAGTGGAGTTGTTATCCGTGACACTTTTATCCCGGCAA
TGCCCCTAACACAACCTGCAAGAAAGATTATTCTGTCAAACGTTCCACCTTTTATTAAAG
ACGAACTGTTAATTACGGAGCTGTCTAGATATGGCAAAACAATGTCTCAAATGAAAAAGA
TACCACTTGGTTGCAAATCGGCTTTGTTAAAGCATGTGGTCTCTTTTAGGCGACAAATAT
ATATGATTTTGAACAATGGAGTTGATGGTTTGAACGTGGCCTTTAAATTTCGGGTAGATG
GCAGTGACTACGTTGTTTTTGCATCTTCAGATACAATGAGGTGTTATGAATGCGGGATGG
AGGGGCATTTAAAGAGAAATTGTACTGCGCAGGCTGGTGATAAAAATGCCAGCGGTGTTG
AGGTGGCACAGGAAAATACCGCTCCGGCTGGAGTGAATGAGCAGCAGCCTGCGGATAATG
CGAATGTTAGCATAGAGAATGAAAACACAAACGGTGCTGGCATGGAGCAGGCTGACCATG
TAAATGTTGAGGCAACCGTGCAGGGACAGTCCGTGGATAACGTGAATGATGGTGATAGTA
CAGGAGAGGAAAGGGGAATGGATCATGATGCTGCTTCAGGGGACGTTGTAAGCACGGAAG
AAAACGATGGAAAAGTTTTGAAAACTTGCAATGTCGCTGAGGCAGCAGGGTCTATTCTAA
ATGAGGAAGACATGAATGTTGATTTTGAAAATGATGAGACATTGTTTAAAACACCAGTAA
TTAAGAGAAAGCGATCTAGTAAATTAAGAAAAGCAAACGAGGAAAGAACAGAGCAACAGG
ACAGTAGAAATGATGACTTTGATTGTAGCACTCAGGAGGATTCTGATGGGGAAGCTGTGA
GCCCTACTAAATGGAGAAATGTGTATACATTTGAGAGAGTGAGACTTTTTTTGCAGAAAA
CAAAGAATATGAAGAATGTTCAGGTGGTAGATTATTTTCCTGACCAAAGAGAATTTGTTG
ACTCAGTCGTTAGTTTAATGAGAAGTAAGGATGACAAGCAATTCACTGCACAGGAGGTGT
ATAGATTGAAGAAATTTGTTTCTAAAGTGAAGCTGGAACTAAGAAGCAAAGATGGTTTTG
AGACTACTTAAATCTTTTTTTCTTTATTTATGTTTTTTCTTTGTGTGTCTTTTCGAAATA
AATAATTTAATGAGTGCAATAAGAATAGGAACTCTCAATCTGAATGGTGCTAGGTCTATT
CAGAAAAGAGCATTGCTATTTGATTTAATAAGTCAAAAGAATATTGATGTAATGCTCGTT
CAAGAAACACATAGTGATAGTTTGAATGAGATTGATTGGAGGAGAGAATGGCAGGGGGAA
ATATATTTTTCACACCTAAACAATGTTCAAGGTGGAGTAGCCATTCTTTTTTCAAGGAAT
TTTTTGCCTGTTTCATGTGATATTAAACAAGAAATTCCTGGTCGGTTTTTAGTTATACAG
GCAAAATTTGAAAAATTTAATTTTGTCTTTTTGAATTTATATGCTCCTGTTATTGGCACT
GAAAGAGTCCTTTTTCTTAAGAATGCTTTTGGGTTTTTACAAAACTGTAGCTCAGATGAT
TATCTTTTTTTAGGGGGTGATTTTAACTGTACGGAAAATGATGTATTAGATAGAAACCAC
TTGGAACCTCATACCACTTCTGGGCGTACTATGCGTGAACTGATTGAAGCTCATAGCTTA
TGTGATGTATGGAGAGAGATGAATGGCTCTAATAAACAGTATACATGGACACATGTTAGA
GATAACGTTCTTTCATTAGCCAGGCTTGATAGGTTTTATTGTTTTAGTTATCAGTTAAAT
ATTATAAGAGACTGCTCAATTGCTCCAGTTGGTTTTTCAGATCATTCTATTGTTTTTTGT
ACATGTCTAATAGCAAATATTAAAGTAATGAGTGCATATTGGCAATTTAATACTTCTTTG
TTGGGTGATGCTAACTTTAAAGATGTGTTTTGTAAATTCTGGGAGAATTTTAAATTAAGA
AAGAGTTATTTTAAAAATCTACGACAGTGGTGGGATTGTGGAAAAGTAGAAATAAAAATG
TTATGTCAACAATACGCATTCAATGTTTCTCGAGACATTGCACGTTCAATGAAAACATTT
GAATCTGAAATTATTAATTTACAGTATTTGGTTGAAACCACTGGAGATAAAAAATGTATG
GATGCTCTTAAAAGAAAAAAGTCTGCTTTCTCAGACCTGCTGGCTATAAAAACACAAGGA
GCTTTGGTTAGGTCTCGGTTTCAGGTGCTTACGCAAATGGATGCCCCATCTAAATTCTTT
TTTGGTCTAGAAAGAAAAAATGGCCAAAGTCGTCTCATTCATTCTTTACGTGCTGAAAGT
GGGCAGGTACTGATAGATCCTGCTGAGATAAGGAGAAGGGCTGTACAATTCTATGTGGAT
TTGTATAGGAGTGAATATAAAGAGGATGAAAATCTGTCTGCCAGTTTTTATGAAAACTTG
CCTAACATATCACAGGAGTATAAGGAAAAGATTGAAAGGCCTCTCTCTGAACTTGAACTT
TTAACAGCTTTAAAAGCCATGCAACCTGGTAAGGCTCCAGGTATTGATGGCCTCCCTATC
GAGTTTTATAAAATCTTTTGGGACGTATTGGGAGAAGATTTTTTGGCTGTTCTTAATGAG
AGTTTGACTGAGGGCTCACTCCCTCTGAGTTGTAGGAGGGCAGTGGTGACCCTGTTGCCT
AAAAAAGGTGATTTACAGGAAATAAAGAACTGGCGACCAGTGAGTCTACTTTGTTCAGAT
TTTAAAATTCTCTCTAAAACATTGGCCAATAGATTAAAAAATGTGATAGGGCATATTATC
CATCCTGACCAAACTTATTGTGTGCCTGGCAGGTCTATTATGGATAATATTAGTCTTGTT
AGAGACATTCTAGATCTGTCTAGTTATTTTAATCTTGATTTGGGTTTAATTTCAATTGAT
CAGGAAAAAGCATTTGATCGTGTGGAGCATCAGTACCTTTGGAATACTCTTGAGGCTTTT
GGTTTTGGATCAGGTTTTATTGGAATGATTAAAGTGTTGTATCAAGACATTGAAAGCGTA
TTGAAAATCAATGGTGGTTTGAGTGCCCCTTTTAAAATAAATAGAGGTATAAGGCAAGGC
TGTGCCCTGTCTGGAATGTTATATTCCTTGGCCATTGAACCTATGTTAAGAAAGCTACGT
TCTAGAATTGAAGGTTTTATGCTTGCCAATAAAAGTGTTCAACATCAATTATCAGCTTAT
GCGGATGATGTTATAGTTTTTGTTAATGGTCAAAAGGATGTAAATACTTTAGTGTCCATT
ATTAGTGAATTTGACAAACTTTCTGCAGCCAGAGTTAATTGGGGTAAAAGTGATGCTTTA
ATTAATGGCAAATGGAACAATGGTACTCCAATTTTACCTGGTGGGCTGATTTGGAAGAAG
GGAGGTCTTAAATACCTGGGAGTATATCTTGGAGAGAGCACTATGCAACAAAAAAACTGG
GATGGAATAATAGAAAAAATAGAAGGAAAATTAAAAAAATGGAGATGGATTCACCCCCAG
TTATCTTTCAGAGGAAGAGTACTAATTATTAACAATCTTATAGCTTCAACTTTGTGGCAT
AGGCTTTTTTGTACGGAACCTCCCCCAGGGTTGCTGTTATTTCTACAAGCCAAATTAGTT
AATTTTTTCTGGGATAGAATGCACTGGGTGCCTCAAAGTGAACTTTATTTGCCTTTAGAA
GAGGGTGGACAAGGACTGGTATCCCTAGTGAGCAGACATGCCACTTTTAGATTACAGTTT
GTTCAGAGACTCTTAACAGGCCCGGTGGATTTGGTGTGGAGGAATGTGACTAAGGCTATT
CTTCAAAGAGTTGACTGTCTCGGACTGGACATGACTTTGTTTTTTATGGATCATGGCAAA
TTGCACCTGAATGGATTACCTTTTTTCTATCAAAAACTGTTTAAGGCCTGGGGTTCATTT
AAAATTAAAAGGTCAGATTCTGCAGCCTCACTATTCTGGCTATTGGAAGAACCTTTGGTA
AAGGGAGCTCGGCTGGACATTACAGATCAAGTACCAAATCTTTTTCAGAGACTGTGCATC
ACTAAGACTGTAAAGTTGGGACACCTAGTAAATATTGCGGGTGCTGATTTGAAAGACATA
ACTGCAGTGGCCTCTATGTTGGGTCAGAGGTCGCTCCGTTACACTGCAATGATTATGGAA
CTATGGAAGAAAAAATTAACAACTGAGGAACTTGTGCTTTTAAAAGACTTTGAGGAAGGA
CGCTTAACTCCAGATCTGAGAGATCCCTATCCCAAACACTGGATAACACCTGATTTGAAA
GATAAGTTGGGCTTCTTATTGAATTTAGATGGGTTACAGTTTTTAGACTTTGGTGATTTG
AATGGGAAAAAGATGTATAAATGTTTTGTCAAAATCATGTATAGAACAGTGTTATGTAAT
AAATCTGACAATGTCTGGAGGACAAAACTTAATTTGGGTGATGAAGTTAAACCGGTGTGG
AGGGTATTATACAAACCACCATTGGTTAAAAAATCAGGTGACTTACAATGGAGAATTTTA
AAAGGTGTTATTGCTGTCAATGCTTTTGTATCTGTTATTAATCCTAACATCAATGACAGT
TGTGCTTTTTGTGGTTTAAGAGAGACTATTTTTCATTGTTTTTTAGAGTGTAATAGATTG
CAGTCACTGTTTGTGTTGTTGGAGCACTTATTTTTAGGTTTTGGAGAATCTTTTACACCT
ACTGCCTTCATTTTGGGGGCAGGTTATAACTATAGTCAAAGATTTAAATGGCAATTAATT
AACTTTGTGGTGGGACAGGCGAAAATGGCAATATATATGTCAAGAAAAAGTAAGATAAAT
AATTCACATGGTCAAGACGTCATTTTGTCTTTTAAAACTCTTGTTAAATCAAGGATTCTG
TTTGAATTTAAATATTACAAGGGTATGAATGATTTGGATATGTTTATGTTGCAGTGGTGT
TTTAACAATGTTCTATGTACTGTTGTGGAGGAAAATTTAATTTTCAATTTGATGTTGTAA
TATGTATATGGTAAATTCTTTTTTTCGTTTTTGGGTTTTGTAAGATGATTTAATAAAGTA
TGGTAAAATCTCTCTCTCTCTCTATGTATATATATATATATATACATAGAGAGAGAGAGA
GAGAGAGTTGAAGTCAGAATTAAATATATGAAGTTGTTTTATGTAAGTCCAGCTGAAGTA
CATGAAGTGTAATAAAAAAAGTATTTAAATCTGTAAAAAGGTGTAGTTTATAAACTGACA
GGTGTCAAAAACAGTTTTTGCTTTCACCTTATCAGTACCCATGCTGTATATTTAGTATTA
TAGTATCTCTGTTAAAAGTAGTTTGTCAAGATCACTTTTTTTCTATTTCCCTTTGATTTA
ATTTAATTACATTTTTTGCATTTTAGACAAATGTGAATTTTTTCAAGACATAAAAATAGC
AGTTTTGACTCATTAGGAAATGTCATTATTTTTGTGTAGTTTTGTTGTCATCCATTGCAT
CGTGCTATAATCAGTGCAATTTAGAGCATCTGATAGAGCCAGAGATGTGTGCGCTATTAG
TGGGAAAAAGCAGTAATTTAACATGCTTATATGGCGCACAAACTGAGATTGTGCAGTATG
AACAAACATTAGATGCGGGTGTTCTTCAACTTGCACTTTAACAAAGTTCCACCACAAGAA
ATGCAAGCTTGTAGTGAGTGGAAGTGATGTTCATGTGTCGTGATGTGGTTTCTACAC
>L1-114#LINE/L1
TTATACACTAACCATCACTATGGGAAAGATAAAAAAGTAGGCTAGTTATTAGAACTTAGT
TAGTTAAACTATAATGTTAAAAGCGTGCTGTAAGTGTGTTAAAGATTCGTGCGTTAGGCT
ATGTCACGACTGAAAACACAAATAAATGAAGGAAAAACTAAATGAGTTTAATATGACGTT
TACATGAGCGTGACTGAAAACTACAATTGATCAATGTGTTTCATTAATCTATTCTCCGGA
ACTTGCAGAATAGTGAAAACTATCAAAATGTCCACTTTTGATTGTATTAAAATTTTAAAA
CATATATGTACATTCAAGACTGCATTTCCTAATGTAAAAAAAACTATGTACACTCATCGT
CTGATTAATAATAATAGCCGAGGACTTCCTATATTAAATGCTTTAAATCGCTATTAAAAA
CAAAATTTTAATACAATCAAAAGTGGACATTTTGATAGTTTTCACTATTCTGATGAATGT
GGTAAACAGAGGCTGGACTTCCGGTTATGGTAGCGTTAGGGTAGGACGTGGTGTGGAGAG
CTCCCGAATAATTTCACTTAAATAACACACCCTAAAGACCCTTAGCGTAACAAAAGTACT
TTATTTAACATAATAAGTTGATAAACTTCGAACATTACAACAAACATGCCGAATCCAAAG
AAAACGAACAAAAAAAAGGATGATACACACGACACGAGGCAGCCACTATCCGAACCCCCG
CCCTGGTTCCACGCAGAAATGGAGAAAGGATTTCTCAGAATCCAGGAGTTAATTGACGGA
CGCCTGAGTAAATTTGCAGAATCCGTGGAGAAAATGGGTAACGAACTACAATCGATGAAT
CTGAGAATGGTGGAGGTAGAAACTAAACAGAAGGAGACGGAAGAAGCGGTAACGAGCCTT
CACAAAGATGTCGCAGATGTTAAATCGGCTGCTGACGACGAAATCAAACTGCTGAAAGAT
AAAATTGATGAACTCGAAAATCAATCTCGTCGCCAAAATTTACGTCTTGTCGGTTTCCCA
GAGGGAGTGGAAGGTAGGAATGCTGTGGATTTTTTGAAGGAATGGTTACCTAAGATTTTG
GATCAGGAGGACGAATTCTACGAAATTGAAAGAGCTCACCGCACTTTGCAACGACGACCG
GCTGAAAATGGCAAACCGCGGGCCATTCTGGTTCGATTCCTTCGGTACGGAGACACACTT
AAGATCCTCAATGCGGCCAGAGAAAAGGGCAAGCTCACCTATGGCAACTCTAGCATTATG
ATTTTTCGGGATATGTCATCCACCCTGTTTAGAAAGTGACAAGAATTCAGCGCACTCAAA
AGACAGCTACGCAATAATGATGTGTCTTACGCCGTACTTTATCCTTCGACGCTGAGGATT
CAGCTGCCTGAGGGACAAAGATCTTTCAACTCCAAGGCATCGCCAGAAACTTATCTTCGA
CAACATCATCCACATCTGCTTGTCGGATAAGACACTAAAACTATTTCGACGAATTCCGGA
TCATCCAACTCTAACGTTACCTGAACAATCACACCAAACTATGCTAAAAATATACGGTGG
ATAACTTTTCTCTCGGATGAACATGTAAGAACTTAACGTTAACTCTGTCAAGAGTGATCT
TTATATTGAAAAGCTGGCAAGAGAAATATATGTTCATATTTTTGTTCAAATGTTTACTAA
CTTGCATATTTCGGATTTATCACTTGTTCGTAGTGATTAATACGTTGCTTTAAAGTACAT
AATATAAGTATTTGTAGGGATATACATAACTTTTTAGGGAGCTTTAAGTTTGGACAAGAA
GTCAAGGTCGACTGTATGATGCAGTGCACACTCAGTCATGGGGGTTTAAAGTTTCACACT
TCGTTTGGGGAAGTGGTGGCAGGGGGGATTGGACAGAACACATATTCGATTTATTTAGGT
GTTAGGCTGTTTAACCATATGTTCTCAAGGCACTTAGGAAATAAAACATTAATTTATAGT
TAATGTCAGATACACTGAAATATAAATATGTGACTTGGAATGTTAACGGTTTAAATCAAA
GACTTAAAAGAAAAAAAGTAATATTATACCTCAGAAAGCATAATATTGGAATTGCCCTTC
TACAAGAAACACACTTGACTGATCCCGAACATCTAAATCTTAAAAAGCAGTGGTCTGGAC
AAGCTTTTTTCTCTTCCTTCACATCGCAATCAAGAGGGGTGGTTATACTTATTGATAAAA
ACGTTCCCTTTAAAATGGAATCTGTTGATAAAGACAAAGCAGGCAGGTATATTATTTTAA
GAGGAACGATTGGGATGCAAAGAATAACCTTAGTAAATATATATCGTCCTTAAATGGAAG
GTGCCGATTTTATTCACAATATATTCTTTAAATTTGCTTGCCCAACTGCAGAGCTGATAA
TTGGAGGAGACTTTAATGTAGTTTTGGACCCAGTGTTAGATAGATCATCTACTAAACTGT
TACCCTTAAGTCAAGTTGCTAAAGCTCTAAAATACGAACTTTCAAGTTTTAATTTATTAG
ATGTATGGAGATTTAAGAATAAAACAAAAAAAGAATATTCCTTCTACTCGCATAGGCATA
ATAATTACTCCAGAATTGACTACTTTTTTGTTCCAAAAGCGAAGGATTATTTGATTGAAT
TGTGTGAGTATTTACCAAGAATATTGTCAGATCATGCCCCGTTACTTATTTCAGCGCAAT
GCTCTCTGGAAATGTCTAATTATAAGCTTCGGAGATTTAGTGGCCATTTACTAAATAGCT
CTGACGCATTAAGCTGCATAAATAATAATATAGAAAATTTTATTAGTACAAATAAAAGTT
CTGCTTCTTCGGGTGTAATCTGGGAGGCCATGAAGGCATTCTTACGGGGTCAAATCATAG
CTTTTTCTTCCGGTAGAAAAAAACAATATCAAAAACAGTTACAATCACTTGAAAAAGAAA
TCTCAGTAATGGAAAGGGAACATTTTAGAAATAAAGATGCTCAGCTGCTTCAACAATTGC
AGTCAAAAAAAATGGAATATGATATTCTATCATCCAAAGAAGCAGAAAATGCACTTCTCA
GATCACGGCAGAAGTATTACGAACATGGAGATAAGATCGGGAAAATGCTAGCATGGCAAA
TAAGAAAAGAAGAAATTAGTAAATCTATACCTAAAATATATTCATCCGAAAATAAAATTA
TTAAACACCCCAAATTAATTAACCAAGAATTCTTAGATTTTTATAAGTCACTTTATAAAT
CTCAGGGAATAGAGGAGGCGACGATTAAAATGTTTTTAAGTAAATGGGATATACCAGTCT
TAAGTGATAATGATCGAGAAGAACTTGAAAAAGAAATTTCGAAAAAAGAGATGCAATTTG
CAGTCACTGCTCTAGCTGGGGGTAAAACACCTGGGTTGGACGGGTTTTCGATGGATTTTT
ATAAAACTTTTTTTTCTAAATTAGCAGACCCGTTGTTTTCAATGTATACAGAGGCAATTC
ATAAAAAAGAATTACCAGAGACTTTAAACCAGGCTTTAATCACAGTTCTTTTAAAACCTG
GCAAAGATCCTAATCTATGTGCTTCCTATCGGCCAATCTTACTGCTTAATTCTGATTATA
AAATTCTTACCAAAATGATTGCATTACGTTTAGAGCGGGTACTGCCTAGTTTAGTTCACA
TGGACCAAACTGGATTTATCAGAAATAGATCCTCTTTCGATAACATACGGAGGCTAATGA
ATATTATTTATTCAGCAAAACAAATTGATTTTCCGGTGATTGCTCTTTCTTTAGATGCAG
AAAAAGCCTTCGACCGAGTGGAATGGTCTTATCTGATTGCGGTTTTACAAAAAATGAATT
TCGGTCCAAACTTTATTGAGATGATTAAGATGTTGTATAGGAATCCATCGGCAGCCATCC
GTACTAATTCTGATGTATCTGAACATTTTTATTTATCAAGAGGAACCAGACAGGGATGTC
CCCTTTCCCCACTACTCTTTGCTCTAGCGGTAGAACCGCTGGCTATTGCAATACGGACAC
ATAAATCAATCTTTGGATTAGAAATAGGAGGTTGTATACACAAGATATCATTATACGCGG
ACGATGTGATGCTATATCTAACTAATCCTGATTTATCTCTATCTAATTTGTCTCAACTCT
TAGAAAACTTTAGGGACATATCTGGCTATAAAATTAATTTTAATAAAAGCGTTATGATGC
CATTGAATTCGGCTGGGGAGAAAATACCCTTAGATAACATTCCTTTTTTATGGAATACTG
AAAAAATAGTTTATTTAGGACTAAATATTCCTTCGAAATTGGAAGAAGCATACTCTTTGA
ATTATTCCCCATTACTTAAAAAGGTAATTAGAGATCTGGAAAGATGGAATCCACTACCAT
TATCACTAATTGGCAGGATAAACTGCGTAAAAATGAACATTCTTCCTAAATTTTTAATTT
TGTTTCAGACCCTCCCTATTTCTATCCCACAAAAGTTTTTTAGGAATCTCAACAGCTCAA
TTAGAAATTTTATTTGGAATAAAAAAACTCCAAGGATTAAACTTAGGACATTACAGATGA
CATCCAAAAAAGGTGGACTACAACTTCCCGATTTTTTGTTTTATTTCTGGGCAGCACAGA
TGAGAGCGGTGTGGTTTTGGCAGATGGAAGGTACATTGTTACCCGCATGGTTACAAATAG
AAAAATATCATGCAAGGGAAATACCTTTAGATAAGGCCTTATTCATCCCTTTGAATTGTG
TTATGAAGGCAGTTAGTAACCCATTCATTAGGCACACTTGCAAATTGGGGTTTGTAATCA
AGAAAAAAAATAATTGGCTACTTTCAATGTATAATAATACTCCGTTTCACTGTAACCCAT
CTCTTCCTGAAGCATTAAGAGATGGAATAACACAATACTGGTACAAAAAGGGAATACAGA
TGTTTGGAGATTTATATGAGCAGGGCATACTAATGACATTTGAACAATTGAGATTAAAGT
TTTCCCTTCCTGTTAAACATTTTTTTAAATATATTCAGGTGAGACACTATATTACCACAA
TGCAAAAGGGTAATTTAGGACCTCTATCTTCCCTCCCAATAGATGCTATTATAAGAAAGA
GAAAAGAACCCAAAGGATTTGTGTCTTATATGTATAGCAACCTTAACGATTTGTATGAGA
TGGAAGTGTCATCTTCAAAACTTAAATGGGAGAAAGATTTAGAATGCATGTTTGATCAAG
ATACTTGGGAACATATCTGTAAAAGTGCCCTAACATTTTCATTTAATAGTAGACATACAT
TAATACAGTTTAATATTTTACACAGGGTATATTATACACCTGAACGATTGCACAGAATAA
GTGATTCATATTCAGAACATTGTTCTAGATGTAAGATTGAGGTTGGTACATTATTTCATA
TGTTTTGGACATGTTCTAAACTTAAAACTTATTGGAGAAATATAATACAAACTATTAGTA
AAATTGCCAATGTTAACCTTTTACCTGATCCAAGATTTATGTTGTTGGGGGATGAGTCGG
TTCTTCTGTTCGATCAAAGGAAAAATTTACGTTTAATTAAAATGGCTCTGATAGCAGCAA
AAAAATGCATTGCTATACATTGGAAATCAGTAGAACCACCAAGTCATATTGTATGGCTTA
GAGAACTTTCTTCTTATGTTCCTGTTGAAAAAATAATGTTTAATCTTAAAAAAAAACTCT
TCAATGTTTGAGAAGACTTGGGGTAAATTTATTGAATACATGAATAACTTGGATGTTACA
TTGACTGAAAATACGGATGGAAAAGTATGACACTTCATTGCTTTAATCCTGTATTTGTCA
TTATTGTTTGTTTATTGTTTATTTCCTCCTAATTTACACATCAGCTCGATGTCTCACAAG
TATGTCTGTTTAAGTGTTCTGTCTTATGAGGGTGGGAAAGGGGTGGAGGGTGGTTAGAAA
AGAATGTTTACATTTATACTGAAATGACTCTGTAAATTATCGATGTGAAAATAATAAAAA
ATATATTGATAAAAAAAAGAATGTGGTAAACAGAGCGCAAGTGTGCAAAAAAGGAGAAAT
CGAGTGCATGGGCGCAAAACCGAGAGCGCACCAAAGAAGAGAGACCGAGCGCACGCGACA
CCGAGATGGGATGGGATGGGGGAAACGTTTAAATTAATTTGTTTATAAAATAGTGCAGCA
TTATTCTCAGTCAGTGTTGGCTGAAAAAAAATCAAGATTACCAATGCTGCATACATTTCA
AGGATTTCTATTGTTTTATTTTCAGTTCATTGCTGTGTCGCGCCATATTTCACAGAGGCT
GCAGAAAGCGCATCTTGCTTATTTTCTCTATTTTATTAAAAGCACAACTTTAATGTTAAC
TAGTGTACATAGGCTATATTTCCATTCCATGGGTATAGGCCTACAGCCCAGGTTGTAGTA
TTGCGTAAGTGGGGGGCATTATTTTAAAGTGGTAAAATGGAGCATTTCTTGGCAAATTCA
TAATGCACGCATTTACCTGCACGTAGGCTTTTAATTATGTTGGCTTGAGAAAGCCAACAT
ACTGTAATGCTACTTAAACTTATTCTTCTTATTATTATGTTGGCTTGAGAAAGCCAA
>L1-120#LINE/L1
ATTTTTTTGTTTGCTGCATGTGGATGACCATTTATGTGCTGTGGGTACAAGGTGTGATTC
AATCCGGCTACCACCGCCAGTTATTTCAAAACTTTGGGATGCACTGTACCCCCATCAGTG
GCTCCGTTCTCTCATCAGTTGTAATAAAATAACTTTTGCACAGATGATGGTAAAGATATT
TTTCTTTTTTCCTGTGATTACTGACATGTGCACGAAACACCAAAAATAGTAACAGCAACA
TAGACCACGCAGAACCTCAAAGGTACACTTTCAAATTTTAGTTTACTTAGGAGGACTTCC
TGTGACGCCATGACTGCATAGATATCGGAAAACGTGGTCTCCGCGAATTTATTGTAAAAA
CCAGTTTAAATTTAAGTATACACGGTAAATAAAACATCATCTACATCATAAAGATGAGCT
CGTCAAGTAGATACGCTAAGTCCGGGACAAAACACGATAACTTGAAGGAGAGAGAGGAAA
AAAGACGATCGCCGAGTCCTATTCAGACTCGGGCACATACAGAGTCAGCCATTACGGATC
TGGTTGGTGAACTTAAACAACTGCGAAAAGAAAATCAACAGGGTCACGTCGGAACGAAAG
AGTCTCTGACAAGACTGGAAACTTCAGTAGGAGAATTGAAAGACCAGATATCAAAGCTGG
AAACACGCATCGTGGAGGCCGAAGAACGCATTGGTAACAACGAGGACTCTGTAATGCGTC
ACGGGAGAGCGATTCGACACCTGTTGCTACGGGAGGTAGAACTATCCGCCAGGTGCGATG
ATCTACAAAACAGACTAAGACGGAATAATTTAAGAATCTATCAAGTACCTGAAAACAGCG
AAGAAGGGAAGAATCTCGTTGAGTTCGTAAAAGACTTACTCACTACAACTTTAAATTCTC
TGCCTGACGGTGACATAAGAATTGAAAGGGCTCACCGAGCGCTGGCTCCCAAGCCAAAAA
ATACAGAATCAGCTAGATCAATAGTGGTAAAATTCACGGAATTTCCTGTGAAAGAAGCAA
TTTTACGTCAGGCCTGGATTCAAAAACAAGTCATGTATAAGGACAAACGAATTTATTTCG
ACAATGACTACTCTCCTGATCTGCAGAGAAAAAGGGCTCACGTGCGAGATGTGATCAGAC
AACTCAAAACGAAGAATGTAAGGGCACGGAGCTTCTACCCCGCACAACTGAAGATCAGCC
TGGATTCTGGCGACAAAACTTTCTATACCCTGACGGAAGCTGCGCCAACTCTTCGGGAGC
TCGGCATTGAGATGCCGGTGAGTGAGCATGACGCCCTGGAGACGGAGCTGTCAAAAGCGC
AGTGGCAGATGCGGAGAAGTGGCCGTCGTAGGATTAATCAAACTACGCTTTCAGATGTGG
ATGTCAAAGCTTTCTTTTCCGATTAAAAAAATGTGATATCGCTTTCACAAACATATTGGC
AAGGATTATAATTAATGTTATACTCTCCGTATCATTTGTTGTAGATTTGAGGTAAGAACT
TATATTTTCTACTACGAGGATTAACAACGAGACGGTGATCTAACTGATATATACCGTGAC
TACATTAGGACATAATGATGGTTTTTCAATAATGGCGGACATTATAACATTTCATGAGCG
GACTTCACTCGCCCGCCAGGCCGCGACCTTTTCAAAGGAGATGTGGGAGTAATAAGGTCG
CACACACGCGAAGTGTTTTTTTCCCAGAGAGATCGAGTCACAACTCTCTGCCCACTTTCA
ATCGGGAGCTGGTTGCTTTTCTATATTTATGTCCGGTCGATTTTTTTTCGTGGGAAGCGC
AACCAGCGGGATGTGAAGTTCAGTTCCATGTTCAAGTTCATTTTTCTTTATTTTCTGACA
GCAGCAGATATTACGCTTTAAGTATACACTTGAATAGAGACAGTAATGCTAGCGTGTTTT
TTTTTTTTTTTTTTTTTGTGTGTGTTTTTTTGCCTTTGTAAATTCAAAGGAGCACTTCTA
ATTAATAGTCATGGAGAGTTTAACTTGCGTTAGCTATAATGTGAAGGGAATTACGGGCCC
GGTGAAGAGGAAAAAAATACTGAATCAGCTTAAGACACTAAAATGTGGTGTTGCAATGTT
ACAGGAGACTCATCTCTCAGACAAAGAACATCTAAAGCTGAAAAGAGAATGGGTGGATGA
GGTGTTTAGCGCATCATATGGTGAGGGTAGAAAAAGGGGGGTTGCCATACTGATTAATAA
AATAGTTTACTTCACAGAGGACAAAACTATTAAAGATATAAATGGAAGATATGTCATGGT
TGTGGGGACAATAGGGGGTATTAAAATAACTTTTTTAAATCTATATGCACCAAACGAAGA
TTGTCCAAATTTTTTTAAGAAAATTTCATTACTTGTGGCAGATAAAGCAGAAGGGATTTT
AGTGATAGGTGGAGATTTTAATTGTGTCCTAAACTCGTACATGGATAGGCTTCCGATAGA
AAAGAGACCCCTGTCACGTAAAACAAATACAGCTTTGGGGATGATGAGTGAACTGGGGCT
GATTGATATTTGGAGATATCTCCATCCAAAAGAGAAAGATTTTACATTTATGTCAAAACC
ACACGGAAGCTATTCTAGACTGGACCTTTTCTGCATTTCAAAAACTGATGTACACAGAGT
AATAGAGTGCAACATAGAGCCCATTACTTTGTCAGATCATAGTCCTGTTGCTTTAAAATT
ACATGTGGGCCAATGTAATCAGTTTAAATATTGGAGGTTCAATGTTTCAATACTTAATAA
TGAAACACACAAAAAAGAAATACAGCAAGAATGGGAAAATTATATTAAAACAAATGATAA
TGGATCTGTCACTCCATCTATCTTATGGGACGCTGCCAAAGCAGTAATGAGAGGAAAGAT
AATTTCACTTACATCCAGAATAAAAAAGCAAAGGGAAATCAAACTAATCGAAATTGAGAA
GGAAATAAAACGATTAGAATATCAACATAAAAATACTGGAAATAAAAATCTCCTGGAGCA
GTTAAAGCAAAACAGACAAAAACTAGATGACCTACTGACTCATAGGGCAGAAGGTGCTCT
AAGATATACAAATAGAAAATATTATGAATTTGGTAATAGGGCAAGTCGGCTGCTTTCTTT
CCAATTACGTAAGGCCCAGTCTAGTCGAGCTATCCCAAAAATTAAGCATCCATGTACGGG
TATTACAACATCACAATCTAAAGAAATTGCAAATGCATTTAAAGACTACTATAAAAAATT
ATATGAAAAAGATGAACAGTTAAATAAGGAAGAAAAAATTAAAACATTTTTGGATTCTAT
TAAACTTAACAGACTAACAGATGAGGAATCTGGGGTAATGGTTTCTCCTATAACAGAGGA
GGAAATCAAGAAAAGTATTGGAAAACTCAAGAATAGTAAATCCCCGGGAGTAGATGGCTT
TCCTGGAGAATTTTACAAGGTCTTCATAAATGAGCTAACCCCAATTCTATGTCAAATGTA
CAATTATGCACTAGAGAAAGGAGATCCACCAAAGTCATGGGCAGAAGCAGTAATAACAGT
TATCCATAAAGCAGGAAAAGATCCCACTCTGTGTACAAGTTATAGACCCATAAGTTTACT
CTGCCAGGATCTAAAAATATTAACTTCAATTTTAGCAGCAAGAATCCAAACACATATTAG
AAAATTAGTAAAGCCAGACCAGACCGGATTTGTTAGTGGACGCCATGGTACTGATAATGT
TAGGAGAGTACTAAATATACAAATGATTGCAGAAAAGAGAAAGGTCCCCTCAATGTTACT
TAGTTTAGACGCAGAAAAAGCGTTTGATCGATTGGATTGGACATACTTAAATCAAACACT
AGCATATATGGGATTTCATAACACATTTATTAAATGGATACAAATATTCTATCAAAATCC
TAAATCGAGAGTTCGGGTGAATGGTCACTGCTCAGAGTTTTTTGATTTGGGAAGGGGAAC
TAGACAGGGAGATGCTATGTCTCCTGTTTTGTTCGCTCTGAGCATTGAACCATTAGCTGA
GAGTATAAGAGGCAATCAACATATACAAGGAATTACAGATGAAAATGGAGATTGTCAAAA
GATTTCTCTATATGCTGACGATGTATTATTATTTATTGAGAATCCAATTTCTTCAATACC
AGCTGTTTTAGATTGTCTAGAAATTTATGAATCCATTTCTGGATATAAAATTAACTCCTC
TAAATCTGAAGCACTTATGATTACTGGAGTCTGGCCGGTAGAACTAAATAACAGAGCATC
ATTCAGGTGGTCAAAACAGGGATTTACATATTTAGGAGTTGCCATTACACCCAGAATTTC
ACAGCTATATCAGGCAAATTATGATAAAATAATTAACACAGTTAAAAAGGATTTGCAGAG
GTGGGAGGTGCTACCACTATCATTGTTTGGTAGGATTGAAACAATAAGAATGAATATTTT
ACCTAGATTTCTTTTTTTATTTCAGTCCCTACCCATATGGATTCCTGTATCCACATTTAA
CATGTTAGATAAACTTATATCTAGATTCATCTGGCAGAACAGACGACCCAGAATAAGATT
AAAAACATTAATTTTAGGAAAAGATAAGGGAGGGCTACGTCTCCCAAATTTAAGATATTA
TTATTGGGCTGCTCAGCTCACAGCTATAGTGGACTGGATAAACAATGAGGCTGAAAGAGG
ATGGGTGAGCATGGAACAGGGTTCTGTACCAAATGTACCTCTTTCAGCATTAGCCTTTAT
GACACAACAATCTCAAAAAAAGATTCAAATAAAAAATGAGTGTGTTAAACAGACTCTGAG
AATTTGGACAACAGTTAAGAAAAAACTAAGAGGAATGGCAACCGTATCAAGAGTTATGTC
TATAGCAGATAACCCTGATTTCTTACCATCCAAATGGGATGCCACTTTTAAAACATGGTG
CGATAAGGGACTTATGATAATTGATCAGTTATTTAATGAAAACACTATGCACTCATTCTC
TTATCTTAAAGACAAATTTATGTTGTCGTCAAGTGATTTCTTTCGATACTTACAATTAAG
AAGCTATATTACAAATCATAAAGAAAAGGAAATATTTAAAAAAGTCCCAACTAATGTGGA
ACAGTATTTTATTGATATAAAAAAACAAAAAGGATTGCATAAAAGACACATATCACAGAT
ATATAATAGCCTAATTCTGGATTCAACAGATAACACCCTTCAAATTAAAGAAAAATGGGA
ATCTGAACTTAATGAAAAAATTGAGGATGATATTTGGGAAAACATATGTTCAGAAGCTCA
TAAGGGGATCAACAGCCATAACTGGAAAGAGTTTGACTGGAAAACAAAAATTAGGTTTTT
TAGAACACCATTGATGGTCTCCAAATATACTAATCGTCCACAGTCAGAGGAATGCTGGAG
GGGTTGCGGAAATGTGGGTAATCATGCACATATATTTTGGGAATGTCCGAAGATACTTGC
ATTTTGGCAAGGGGTAAAGATTGAGATAATGAAAATTATGCAGGTAGATCTACCTTTTAC
TCCACTGTTTTTCTTGCTTGAAGGGATACCCCAGGATATATATAATAAAAACCAGAGATA
TTTACTACATATACTTTTACTAAGTGCAAGAAAGACCATAACAATAAATTGGATGAAGCC
ACACCCTCCAACAATAGCACAGTGGATAGAAAAACTTGATTGTATATATAGAATGGAGTA
TATGACTGCTCAACTTCAACTAAAACTGGATATTTTTAAACAAAGATGGGCACCTGTTAC
GTTGTACCTGAATAGGACATAGTATTTCTAGCTCCTTTGAAACTGAAAATATTGTATGTT
TTTTTTTTTTTTTTTTTTTGTAATTTTTTATTTACATCTGCGGCTACTGTCTTTTTTTAT
TTTTATTTTTTAATTTATTTATTATTATTTTTTTTTTTGTTAATGACCGCTGCTGTCACT
GAATGTTCTGTTCTGTAAAACGTTTTAATGTATAAAAATAAAGTTCAAAAAAAAAAAAAA
AAAAAAAAATTTTAGTTTACTTAAAAAAAAATTTAAAAAAAGAAGAAGGAAGCGCCTCTT
TTTTTGGAGAAGTTTAGGAGTTTATTATAACATAGAAAACATATACAACTATTTAAATCA
CTTTCAACAGTGTTTTATGAATATTCTAAGGGTTTTCTTTAAAATGATATCAAACCTTTG
CATTTACACATCTGCAAGTGAATTTGGGAAGCGTTTAAATTTGAGTAGGCAAAATCTAGG
AGGAAATCTCAAAATATCACTTGACTTTAAACAGTGCTGATTTGCCATTGTGTTCACATA
CTCAACAGAAATGACTGTGATTGGCCGTGAAGGTCATCAGTTCACCGAACCCACAGCTGT
TTACTGAGTGTAATCACAGATACAGGGACACTGGAGCATTTTAAAGTTATGTTGATCAGC
TGGTTTATTTATAAGCTGACACAAGCAATCCGCTGATAAATCACAGCTTTAAAACACTAC
AGTGTTTCTGTATCTGTGGTTACACTCAGTAAACAGCGATCACAATCACAGTCATTTCTG
TTGAGCACGTTAACACAATAGCAAATCAGCGCTATTTAAGAACGCGCTCAACATTGCTCA
AATGTTAGCGTGAAA
>L1-190#LINE/L1
ATTTCTCCAGTCTAATTTGTCCAATTCATTCATTCATTAATTTTTTTTTAAAGCTTAGTC
CCTTTATTAATTTGGGGTCCCCACTGTCAGTGAAATGAACCGCCAACTTATCCAACATAT
GTTTTACACAGCGGATGCCCTTCCAGCTGCAACCCATCTCTGGGAAACATCCATACACAC
TTAATCACACACTTTCTGTCAGATTGTCATATGCTAGTAAATCAGTCTTATTTTCTCTTT
CTATTTTAGAATTTAATGTGGTTTTCGGTTCCCCTTTTTGTGTTGGCCTGTATCTAATAT
ACAGTTGGCCTCATGCATTGGTGGTGCAGCGTGTTCAGCTCCCACACCAATACATGCTTA
CACACTCCAATTAGATATCAGATATCCCCTTTTTGTGTTTTATCCCCCTTTCGGCCTGGG
CCTAGCTCCAGGCCGTTTTTACACCCCTATGTTAACTTTCAAGTTACTCCGGCCAGCCTC
ACACCTTCAGCAACCTGTTTAGAAAAGTCTGAAGTAGACTTCCGGGTGACGCCATGTGAG
TGCAAGACGCATGTGAAAACAGCTCCACAACTTTTAAGATATTTGCGAGCTAAACTATCT
AATACTTTATTGCAACACAGCTGTGTTTGATATATTCGACTAAGATGCCAAACAGGAATA
AAAAAAATACAGAGCAGACGACCGAAACCCCGAGGGACATACAAGTTCATCGCAGCGATG
AGATTAGCACCGAGGCTAACAACGCAGTTCTAGAAGGGATTGCTAAGCTACAATCAAACT
TCGTACTATTCAAGTCAGAAATAGTCGAGGCTATCGACAAAAAAATCGATCAGTTCTCGA
TCTCTATCAGAGCAGAATTGACGGCTATAAAGAAAGAAGTGGATGTCTCAATCTCCACCA
TGAAAGATACTATGAGCGAGCAAGCTAAAACAATCGCTGAACTTGAACACAGCGCAACTT
TTTCTTCCGACGCGGTTTCCCAATTACAAAAAGAGGTCGAAAGGTTAACAAGCAGCTTGA
CACAGCTTACGGAAAAATGTACGGATCTGGAAAGTCGCAGTAGAAGGCAAAATTTGCGAA
TCCTTAATGTTAAAGAAGGAGAAGAGGATGGGCACAAAACAACGGACTTTATCGCGCACC
TGTTGAAGAACGCGCTCTCTCTGGAAACTCTGCCTTTGATCGACCGTGCTCACAGATCCC
TGAGGAATCGCTCCGATAACACTCCATATCCCCGGGCATTTGTCGTCAAGATGCATTATT
GTCACGAATGGCAAGACATCATCCGAAAAGCAGCACAGCTAAAAATCATCACTTTCAGGG
GAGAAAAGCTTCTAATATTTCCTGACCTCCCACCAGCCATACTGAAACAGCGTGCCCGTT
TCAACAAAGCGAAAAATTTACTGCGAGATCAACCAGGCGTCCGTTTCGGATTTCTGTACC
CAGCGAAACTACGGGTCACACACAATGGAGAAGAAAAACACTTTACCGACCCTGCCAAAG
CGATTGAATACGCAGAACGGCATTTTGGTGAGGGTAACGTACCGTAACATCCTTGGAGAC
TGTGCAATCAGTGCAAGGCTGATCGATAACGCTGTACTTTTCTACCTTTAACATACTTTA
TATACGCAATCTTTTTTCACAAGGTTTATACGCTTCGCTTTATGGACTTTTAAAAATCGA
GCTGTTTGCGTGTGCAGACGAACATTTATTATAACCAAAGGAACTGTTCACTTAAGCTCC
TGTTAGTCAGCTAAGGCCAGTTGGGCGTGTCTTATACCAAGTTTATTTTACTAAATTCTG
TTTGATGTATACTCAAACCTGGATTTTCAGGTATGTTCTTGTTTTGTTTTTTTATATTAT
TTTAAGTGTTCTCTTTGGGAGGGGATGGCAAATCGGGTTCCGTCTGGGAGTGCATACTTG
GGGAAATAGGTACAATAATAGATACTTGATGGGATGGCAGCTGCTCTGAGTATGAAGCCA
GATAAGGGAGTGGGAGCTCTGAATTTTGCCTCCTGGAACGTTAAGGGCTTAAATAATCCT
ATTAAACGTAGTAAAGTGCTTTGTCATTTAAAATCTATGAACACAGACATTATATTCCTA
CAAGAGACACATTTTAAAAAGGATCTACATCCGATGCTAAGAGCCAGGTGGATAAGTCAG
TCTTTTTTTTCTTCCTTTTCATCTAAGGCCAGGGGTACTGCAATCTTAATAAGAAAGGGG
GTTCCATTTAAACATAGATCCACAATTACTGATAAGGAGGGAAGATTTATCATTGTTACA
GGAGAAATATTCTCAACACCAATAACCTTGGTTAACATTTATGGACCAAATTTTGATAAT
CCGTGCTTCTTTCAAAATGTGTTTTCTCGCATCACTGATATCTCATCCACAAATTTAATT
ATAGGGGGAGATTTCAATTGTGTTTTAGATCCATATTTAGACAGATCGTCAACTCAGCGT
GCTCCCCCATCCAAATCTAGAGAACTGCTCAAAACATATATTAAAAATTATAATATCAAT
GATGTGTGGAGGTTAGCAAACCCAACTGGAAGAGATTACTCCTTCCACTCACAAGTTCAT
AATGTTTACACCCGAATAGACTATTTTTTGGTAGATTTAAAACTAATTCCGTTCACTTTT
AAGGCCACCTATCATAATATTCTGATCTCAGATCATAGCCCAATTACATTTGCCCTGAAA
TTGTCAGAAATTGGTAATACTCAACCATTGTGGCGGGCAGACCCCTATCTACTTAAGGAT
GAAAAATTCTGTGAGTATTTACAAACACAACTTAAAATATTTTTCGAAACTAATAACCAA
CCAAACATCTCTCCTTCACTTCTGTGGGACACTTTTAAAGCATATCTAAGAGGCTGTTTT
ATATCATTTAAAGGGGCAAAGAATAAGAAAAACAAAGCTACCTTAATAGATTTGGAAAAA
CAAATTAAACAACTGGATGAGCAGAATGCTATTACGCCTTCTTTAGATCTATATAAAGAA
ATATTAAAACTGAGATATCACTATAACAAATTAATATCTGAAAAGCTTTCAAATTCTATA
ATGTTTATGAGACAAAAATTTTTTGAGTTTGGTGATAAGCCACATAAATTGTTATCTAGA
CAGCTACGAAAGCTTGAAAATGACCGTGCAATACATCGAATTAAATCAAAATCTGGGACT
TACGCATTATCCCCCAAAGACATTAATAATCGTTTTAAACAATATTATGAATCTCTATAT
TCAAGTGATTACAAGGATCCCAAGGCTGTAGAAACATTCTTAAACAGCTGTAATTTACCA
ACGCTAGATCAAAAGGATAGAGAATTTCTAGAAGCAGATTTTACTTTAGATGAAATAAAG
AATACAATAAAGTCACTTAAAGGAGGTAAAGCCCCCGGCCCTGATGGAATCCCTTGTGAG
GTATATAAATTATTAAACAATTTGTTAACACCTTATATGCTTGATATGTTTTCCTCAGCT
CTGGAGGAGGGACAACTACCCCAGTCATTTAATGAAGCAGTAATTACAGTTATACCTAAA
AAAGGAAAAGATCCTGAAGAGGTTGAGGGGTATAGGCCAATATCCCTCATTAATGTGGAT
CAAAAAATATTAGCCAAAACAATAGCTATCAGAATGAACACATTGGTAGGAAAACTAGTG
AAACCTGACCAGACTGGCTTTGTCCCAGGCCGTAACTCTTTTAACAATCTACGTCGATTG
TTTAATATACTATACTCCTCCCAAACAGACCGGTCTGACCTAGTGATCTTGTCCTTAGAT
GCCGAAAAGGCCTTTGACCGGGTAGAATGGCCTTACCTATTTGCCCTTTTACATAAATTT
CAACTGGGGGAAAGATTCATTTCTTGGCTAAAAACTTTATATAAAAACTCTAGGGCACGA
ATACTCACAAACAGAACTTTGTCGCATCCTTTTGATTTATTTAGGGGTACACGTCAAGGC
TGCCCACTCTCCCCGCTTCTTTTTGCCCTGGCCATTGAACCCCTAGCGGAAAGAATTCGA
ACGAACGAGAGAATTTATGGACTTAACACTAAAAACACAACGAACAAAATCTCATTGTAT
GCTGATGATGTTCTTTTATATGTAACAAAACCTGCAAATAGTATTCCAACTTTACTAAAA
GTTATTGAAGAATTTGGCTCATTCTCAGGTTATAAAATTAATTTAAATAAAAGTGAACTC
ATGCCAGTCGGTCTTAAGGACCTCTCACAAATCTACCCACTTCGTTTTAAATTAGCCATC
GATAGAATTACTTATTTAGGAATAACCGTGACAAAGAAGTTTAGCTTTTTAAAAGAAGCT
AACTTTACTCCTCTCTTAGAAAAATTAAAATCAAATATTCAGTTCTGGAGGACCCTCCCC
CTCTCATTAATAGGTAAAATAAATGCCATTAAGATGATTTTCCTGCCACAACTACTATAT
TTGTTTCAAAACATACCAGTGTTTATCCCTAAATCTTTTTTTATACAACTTGACAAAATT
ACTTTGCCCTTTATTTGGAATTACAAAAATCACAGAATTAAACAAGTGCACCTTTCCAAA
GCTAGAAATGTGGGGGGTCTGGCCTTCCCAAACTTCCGCTGTTATTACTGGGCAGCTAAT
CTCAGAGTTATATCAATAATACTACATGATAACTCTAGACAGCTGGATTGGCTCGGGATA
GAACAGGATGAATGTACCCCTTACGATCTTGGTGCTGTCATTCTTTCACCAATAAGATCT
AAAAAAGAAATTTATAGAAACAACCCTGTTATTAACAGTGTTATTCGCACCTGGAGACAA
ATCCAATCTCATTTTAAGGTGGAACCACTATCTTTATCAATGCCAATAGCCGGTAACCCC
TCCTTTATACCTTCTACACTAGATAAAGGGTTTTCACAATGGAAAGATGCAGGAATTTAC
ACAGTTAGTGATCTTTACCAGAATGGTGCTTTCGCCACCTTTCAAGAAATCCAAGAAAAA
TATAAGCTTCACAGAAGTAATTTTTTTAGGTTCTTGCAAGTCAGGAACTATGTACACTCT
TACTTGAAATCCACAACAATCAATCCTTCCTGTCTTGACATTTGTCTGAAGGACCATTTT
GGTATGGAGAAAATGATTTCCCGCATATATAACACCCTTCAAACGCACCAATCGCCCACA
ACATCCACGATCAAAAAACTTTGGGAAGACGAGCTAGGATCAGAGATTCCTAATAAAACA
TGGACAGAGTGTCTGGAAGAAATACATAACTGCTCCATAAACTCCAGACACCAACTTATC
CAATTCAAAATTCTACATAGATTGCACTACTCAAAAACAAAGCTTTCTAAAATTTTTCAA
AGCATCTCTCCAAAATGTGACAAATGCAAAATATCTGACGCATCGCTGCTTCATAGTTAT
GCCTTATGTTCTAGCTTACAGGACTTTTGGTGCAAAATATTTAAAGTTTTTTCTGAAATC
ACAGGGCAAACTATTGATCCAGATGAATTTTTAATTGTGTTTGGGGTTTCAAAGCACGAG
CTTGGATTGTCCAAGTCTCAGCAACAAATAATTTCTTATGGCCTTTTAACAGCCAAAAAA
CTTATTCTGACATTCTGGAAAAATAAACTTCCTCCCTCTTTCAAATTATGGCTCAGTGAA
CTCACAAACACACTCCATTTAGAAAGAATACGGTACCATTTACAGAATAAAAAGCCTAAT
TTTTTAAAAATATGGGAACCTTTCATAAGGTACTTGGAAGGGAGAAATGGAACAGTTGTT
TGATGGGGATATTGTTAAATCATATGGCAGCTCCCATTTTCAGTAATCTTTCTTAAGGGT
GTGCACTACAGACGGAAACTGACGGGGGGTGGGGGTGGGGGGGTATTATAGGGTATTATT
TTCGTTTGCATACTGTGATCTATTTTGTTTGAGTGCATATATATTTTGTTCGTTTTTTCC
TTCTGTAATGATAAGTTTTTTCCTCCGTCAATTCAGATAATGGTTTACATATTCATATGT
AGACTCTGTAAATTGTGTTAGTAGACCAAGGGGGAAAATTGTATGTGTGTGTGTATATAT
GTGTATGTGTGTGTATATATACATACGGACATGTAGTTGTAATATAATCACTTGTACCCA
ATAATTATAGAAGGAAATTTTTTGTTATAATTTCTTTTAAATTTTTTTTATTTATTTTTT
GCATAAGTAAAATGTGGAGGATCTTTTTTTATATATTTGCAAACATTCTGTAATTGTACA
TATTCTTCCAATAAAAAAAAAAAAAAAAAAAAAAAAAAAAAAAAAGAAAAGTCTGAAGTA
AAGTTGTTAATTTGTCATATTCTAATCTCTACATAAGTAAGCTACTGCACGTCCAAGCTG
CACCAGGTCCCCAAAACTGCAGTCCTGTAAACAATGCAAAAGTCATTAATTCCATTGTTT
TGTTCCATAACAAACTAATACCCCTCAACATGATTTTTATCCAATTCAGTTTGGTCTGTG
CACAGAATTTTGCCAATTGTGTTTAAATTTGTATCAATTTTCTCTACCTTTCCCTGTAAT
TATTAGTCTTACATCATCCCTAAATTCATGCTTCCGGCCCATTACTTGCTGCAATTTCAA

>L1-202#LINE/L1
TTCATTTGGCAGCTGATTTAAATAGCCAACGCTTGACAGCCTCTTTCGCTTACGGCCATA
CCACCCTGGAAATGCCCGATCTCATCTGAACTCGGAAGTAAAGCAGGGTCGGGCCTGGTT
AGTACTTGGATGGGAGACCGCCTGGGAATACCAGGTGCTGTAAGCTTTTCGAAGTGCTTC
ATTTGGCAGCTGATTTAAATAGCCAACGCTTGACAGCCTCTTTCGCTTACGGCCATACCA
CCCTGGAAATGCCCGATCTCATCTGAACTCGGAAGTAAAGCAGGGTCGGGCCTGGTTAGT
ACTTGGATGGGAGACCGCCTGGGAATACCAGGTGCTGTAAGCTTTTCGAAGTGCTTCATT
TGGCAGCTGATTTAAATAGCCAACGCTTGACAGCCTCTTTCGCTTACGGCCATACCACCC
TGTGCATGTGTGATAGTGGTACATTCCAGGAAGTGTTTGGCTGCAGTTGGTGAGAGAGGC
TCACCAGATTTTCTTTGTTTATTTTTGTTTTTGTCTTAAATACATTTTTGTTAAACTTTT
TTTGTTTGTTTAGTTGGTCCTCCCAGCAGCGTGAGCTGTTCGGGAGGAGTGTTTTTTATT
TAGTTTTTTTTTTTGCAATGGACGGATCTACGGTGACAGACCTGGCAATGGCGGACGGAG
TTGAGAAGGCAAATGACAATGGACTGGACAGACGACAACGAGAAACAAACCAATCGGAGA
AGGAAGCAAGGAAAAGGATTTATCTAAAAGAAGCAACTGTAACAGTGGACATAGGACAAG
CAACAGAGGTGAGAGCAATGGATGTAATTAAAGCAGTGACGGAGAGGATTGGGGATGGAA
AGATTTTGGCTGTAAGACCAAAACACAACAAGGAATATGAAGTAACACTTGAAAGAGAGG
AAGATGCTGATGAGTTAACGGACGAATTGACTATTAAAGGGATAAACTGTGCAGTTAAGA
GGCTACAAAACCGTGATTATGTTGTCTCCTTCATGCATCTGCCTGTCTATGTTGCTGATA
AAGATATTTTAGACAAATTGGATTATTGGGGAGTTTGTCCCATTTCAAAAATTAAAAGAA
GGTTTTATCCGGGCACAAATATTGAAGATGGGACGAGGTTTGTGAAAACCAGATTCCCCA
AAGAAGTGGCGTCCCTCCCGTACAGCACAAGAATAGAGACAGCAGAAGGTCCACAATACT
TTAGGGTGATGCACAGTCATCAGGTGAAAACGTGCAGGCTGTGCATGAGCCCAGATCATG
TGGTAAAAGACTGTCCTGATTTTAGGTGCTATAAGTGCGAGGAAAGGGGGCACTTTGCAA
AGTTTTGCACTGCTGTGAAGTGCCCGGATTGTAATAAGGTTTTAAATAAATGTGAATGTT
GGATGGGGGAAGAGGAGGAGGAGGTAGAGCAGCAGGTAGGCAGGCAGATGTATGAAGGAG
ACAATATCCAGTCAGAGGACAAAACAACAACACAAGAAAAAAGAACAGAATCTGAAAGTG
AAAAACTACAAGAGAATGAGACTAATGGAATAGACAGAGTCACGGAACAGGAAGGGACAA
CATGGACACAAATGGATATGACTGACAGTTTAAAGAGTGTTTTGGAAGCAGCAGAATTGA
GCGATTCAAATAATAAAGACTTAAATCAAGGACAACAGGAAGACACATTTTGGACACAAA
TGGACATGACAGACAGTTTTCAAAAGGCATTGGACACAGAGGAGACAAAAGGCCAAAGTA
TTGACGAGCAAGCCGATTTAGAGGGACATTTACAAAAGGATGGAAACAAAGAGACACAGG
GGAAATCAGCAAAAAGAAGAAGATCGTTAAAGATAAAACCTAATTTAGAGACTGCAAGAA
AAAAACTGCTAAAAGATGAAGAAATTGAATGCGCAAATAAGTATGAGCTGCTAAAGGGCT
TGGAAGACATGGACTGAGATGATGTTTTTTATGAATGTTTTTATGTCTTTTATGAATGTT
TTTATATTTTTTATGGTTTTAGGAATTGTGTCTTTTAATGCAAGAGGGTTTTTAGACATC
AGGAAATTTGAAAAAGTGAAAGAAATGTGTAAACGAGAAGATGTGATTTTACTACAAGAG
ACAAACTGGAGGGAAGAATGTATGATCGAAATAAGAAAAAGGTGGAGTGGGGAAATGTTA
TACAATAATGGGGATGGGAGACTAGGGAGAGGAGTTGCAATTTTACTAAAAGAAAACAGT
GGGGTTTTATGTAAAACAATCTATAATGACAAAGAGGGAAAGTGTATGATATGTGAAATG
GAGTATGAAAAGAAAAAAGTAATTATGGTGAATGTTCACGCCCCAACAGAGGAGAACAAA
AAGAAAGAGTATTTTAATGTACTTAGAGATTATTTAAAGAAACACGAAAGAGTTATTATC
ATGGGTGATTTTAACACTGTTTTTAGTAAATTAGAAATGGCTGAGGGAATGGTTTTTAAA
ACGGATAAGGGGAGAAAAGAACTAAAAATATTGATGGAGGAAATGAATTTAATTGATGTG
TGGAGAGAAAGGAATGAACAGACAAAAGAGTACTCAAGAAGACAGATAGTGGGGAATTTT
TGTTGTCAAACAAGAATAGATTTTATTTTATGCACAAGAAATGTTGAAGGATTTATAAAC
AAGATTAAATATGAAGAAACAAGTCTGAGTGACCATAAGCCACTTTTTATGAAGCTAGAC
TGGAGTAATGTGAAAAGAGGGCCAGGGGTATGGGTTTTAAACACAGCGGTTTTAAAGAAT
GAAGACTATGTTTTAAGTGTAAAGGAAATTATTCAAAAGGAAAAAGGGAATGAAATCTAT
AATGAGGACAAAAGAATGTGGTGGGAGAATGTGAAGTATTTAGTTAAAAAGTTTACGATA
AAATATTGTAGACAATTACAAAATTGTAAAAAATATAAGGAAAAGGAGCTGAAAGAAAAA
CTAGAAAACGAATTGAAAAATGAGAATGGAAAAAATATACAAAAGATTAAAGAACTGCAA
GGAAGATTAAATGAAATGGAGGAGGAGAAATTTGAAGGTGCAAGATTAAGAAGCAAAGCA
AAATTTACAGTAGAGGGGGAAAAGTGCACTAAATTTTTCTTTGATCTAGAGAAGAGAAGA
GGGAAGTCAGAAATGATTAGAGAAATAAGGAGCAAAAATGGGAACGTAGTAGAACAACAT
GAGGAGATTTTGGAAGAAATAAGATCATATTATGAGAAATTGTTTTGCACAGAGGGAATA
AAAGAAAAAGAAAAAGGGGAATTACTAAATCTAATAAAATCAAGAGTAGAAGAAGGGGAA
AAAAGAGAATGTGACGAGGAGATAAGAGAAGAAGAAATAAAAAGAGCAATTAGTGGATTA
AACAAAAAGAAAAGTCCAGGAATAGATGGGTTGGGAAGTGAATTTTATATTGTTTTTAAA
GATATTTTATCTAGTATTTTAAAGGGAGTATATGATGAGATTTTTGAGAATGGTGAGATA
ATTAAAAGAATGGGGATGGGCTTAATGAAGGTGATATACAAAGGAAAGGGGGATAAAGTA
GATTTAAAAAACTATAGACCTATAACAATGCTTAATACTGATTTGAAGATTTTAGCCAAA
GTTTTGGCTAATAGACTAAAAGAAGTGATGCCAAGCATAATAAAAACAAACCAAGCATAT
AGTATAAAAGGACGAGACATTGCGGATACAACTATGAGTATTAAAGACACAATTAGATAT
ATAAATGATAAGCAGAAAGATGGTTTTTTAATTAGTCTGGACTTCGAGAAAGCTTTTGAT
AGGGTGGAGCATGACTTTTTATTTGGAGTGTTAAAGAGTTTTGGTTTTGGGGAAAATTTT
ATAAAGTGGGTTCAGATTTTATATAGAGGAGCGGTAACAAGGATAAAATGCAATGGGTTT
TTAACAGACTGTTTTAAGTTAACAAGGTCAATCAGACAGGGTTGTCCGTTATCTGCACTT
TTATATGCTTTAGTTGCAGAACCACTGGGATTAGCTGTGAAGCACGAGGACAGAATAAAA
GGAATAGAGGTAGAGGGGGGAGTGAATAAAATATTTCAATATGCTGACGATACCACATTA
ATACTACAAGATCTGGCAAGTGTAAAGCAAGCAATGGAAACAATACAACATTTTTGCAAG
GGTTCAGGGGCTAAAATAAATGAGGATAAAACAGTATATTTGAGATTTGGGAGAACTGAG
GCTTTATCTGGACATTTTACTTTTAAGGAAATGGATGAAATTAAAATTTTAGGCATTGTA
ATTGGGAAGGATGAAAAGAAAGCAGAAGTAACCATGTGGGAGGAAATTTTAGGAGGGATT
GAACGGAGGCTGAGGTTTTGGAAATTAATGTCTTTAACTTTAAAGGGGAGGGTTTTAATT
TTGAATGTTTTAATGGTTTCTAAATTATGGAATATTTTATATGTGTCATCAATGCCACTG
TGGATGGAAAAAAGGCTGAAACAATGTTTTTTAGACTTTTTATGGGAAGGGAAACCTCCA
AGAATAGCATATGCAACGTTAATTGGAGAAGTAGGCAAAGGGGGTCTAGGTTTAATAGAC
GTGGAGCAAAGAAAAAACAGTTTAAGAGTAAAAATGGTAAGGAAATATTTGGATGAAGAC
AATAAGGCAGCATGGAAAAGAACAATGGAATATTTTTTAAGTAAAAGTGGCAATTTTAAT
ATGGGAGATAATATTTTATGCATGAGGATGAAAAAATTCATGACAGAGGGTCTACCAGAT
TTTTATAAAGAATTGATTGGAGCATGGGGGAAATTTTTAACTTGTGTACATTTTAACATA
CAAGGACGCGAGAACATTTTAAATCAGCCTTTATTCTTAAACAGTGGCATTCTTAATCAA
GAGAAAGTGGTGTTTTTTAGGAAATGGTGGGAGGTGGGAATAACAAGAGTAAGGGATGTT
TTATATGAATTTAAGGAAGGATTTTTACCGGTGCAGTATGTTATTGACGTAATGGATGAA
GCGAAGGAGGATTTTAACAGACAAGACTTAATAAAGGAATACGACATAATCAAAAATGCC
ATACCTGCAGAATGGTTAACAAGAATAGAAAATATGGAAGAAAATAAACAAAGTAAAGAT
GTGATTGTAAAATTTGGCGAGAAATGGTGGAACTTGAAAGATAGTACTGTGAAAAAGATT
TATGGGTTTTTTAGAGATGGGGTTTTTAAGAAACCGCGTGCAAATGAGTACTGGATACGG
ATGTTTAAAGATGTAAATGAAGACAACATATGGGCTAATATAAATGGCAAATTAGTACAG
TCAAAAGTGGAGAATTTGGAATATTTGATCAGAAATAAAGCAGTTTTTACAGATATAATT
TTAAACAAAATAGGGATGGAGGAAAGTGTCACGTGTAAAGTATGTCAAGATGCAGATGAA
GGATTCTTACACCTGTTTTTATATTGTAATGAGTTGAAAGATTTTAATGAGAAATGCAAA
AGCATTATTTTAACTTTGAAAGGAGAAAGAGATGACGAACTAGAGTGGGAAAAGGTGTTG
ATGTTGGGAGTGAACAAAGAATGTAATAATGAAAAGCTCATAAATTTACTTGTGATGTTA
ATGAAAAGTGCAATATGGGAGAGAAGAGTTGCTGCAAAAAAGGAAAAAGCTGTATTAGAT
GTGTGGAATGTATTTAAGAGGAAGGTGGAGAAATATGTTGAATGTCTGTTTTATTATTTT
AAGTTGGAGGACATGCAGGAGGCTTTTTATGATGTTTTTACTCAAGAAGTTTCAAAGATT
TTAAATGACACAGGACTGAAAATGCCTTTTTAAAAATGTGATTATACCCTTTAAGGAGTT
CTACTTGCAACATTTTATATTTAATATGTTTTATTGTGAAGATATGATGTAATAAGGACC
TTTTTAATGTTTTGTCTGAAGTGAAATATGTATAAATAAGTGAATTGTATGAATTTTGAA
AAGTATAATAAAAAAAAAAAAAAAAAAAAAAAAAAAAAAAAAAAAAAAAAAAAAAATGGA
AATGCCCGATCTCATCTGAACTCGGAAGTAAAGCAGGGTCGGGCCTGGTTAGTACTTGGA
TGGGAGACCGCCTGGGAATACCAGGTGCTGTAAGCTTTTCGAAGTGCTTCATTTGGCAGC
TGATTTAAATAGCCAACGCTTGACAGCCTCTTTCCCTTACGGCCATACCACCCTGGAAAT
GCCCGATCTCATCTGAACTCGGAAGTAAAGCAGGGTCGGGCCTGGTTAGTACTTGGATGG
GAGACCGCCTGGGAATACCAGGTGCTGTAAGCTTTTCGAAGTGCTTCATTTGGCAGCTGA
TTTAAATAGCCAACGCTTGACAGCCTCTTTCCCTTACGGCCATACCACCCTGGAAATGCC
CGATCTCATCTGAACTCGGAAGTAAAGCAGGGTCGGGCCTGGTTAGTACTTGGATGGGAG
ACCGCCTGGGAATACCAGGTGCTGTAAGCTTTTCGAAGTGCTTCATTTGGCAGCTGATTT
AAATAGCCAACGCTTGACAGCCTCTTTCGCTTACGGCCATACCACCCTGAGCACGCTAGA
GGGAGCTAGAGTGCAACAAGGAAGTGA
>L1-390#LINE/L1
CAGGCACGTGGCACACCTTAATCCAGTGGTTGGAAAAGAGTGTTTGTTTTTTGGGGTGGA
TGAAACAATTAGTCATTTGTTTTTGGATTGTTTCAGGTTGGAGGGACTGTTTGTTGAATT
TGGAGAATGTTTTTCTCATCAATATTTTATTAGTGGTCCAAAATATAATTTTTCTGAAGG
AGGAAAAAATGTTTATTGAATTTCATATTAGGGTCAGCTAAGTTGGCAATATGGAAAACC
AGAAAAAATAAAAGGTTGGGTACAGGTCCAATAAATGCCGAAATGGTCACAAAAGGGGTG
ATAAATGCTAGAATAAAGATTGAATTTAAAAAATATAAATTAGTACAGTATATTGCACAT
TTTTTCCTGAAATTTGGTCAGTAGGAGGAGTTCTTTGTACCACTGATGAAACTGAAAGGT
AGATTTTGAGATTTTAGGAGATAAAATGTCTGATACTTCATTATCTGATTGTTCATTATC
ATAATTGTAAGAACAATGGTTTAATAAAGGTATTGTTAAGCCTCCCTCTCACTCTCTCTC
TCTCTCTCTCTCTCTCTCTCTCGTGCGCATGTGTGTGCGTCTGTGGAGCGGGTGAAGCGT
GACTGTGAGAGCGACTGTGTTTTTTCCCAACTTTCACGGTTAGTTTATTGCTTAATTTAC
TTTGGAATATTGTGTTGAGTTTTTTTTAGCTTCTTTTTGGCCATTATGGCCGCGGTAAAG
GAAAGTGGAGGGTTAGAGCAACTAACTAGACGGCATGGAATCAAAGTGCCGGTCGGAGTT
GATTGTTCTGTGGAAGAATGTAGCCTTGCGGTCGGACAAATAGTTGGATGTGAAAGCATA
AGATCTGCTTCTAGAATGAATCATGCGATGGTTCTTTTTTTGGATTCAATAGATAAGGTG
AACAAGGTTGTAGAACAAGGCATTGTAGTGAAAGACGCACATACAATGGTTTTTCCTCTG
ATAAATCCGGCGAGGAAAGTTATGTTGTCAAATGTTCCGCCTTTCATAAAAGACGACGTT
TTAGAACGAGAATTGTTGCGATATGGACAAATTGTTTCAGCAATTAAAAAGATCCCGGTA
GGATGCAAATCACCACTGTTGAAACACGTTGTTTCGTTTAAACGACAGGTGTTTATGGTG
TTGAAGCAAGGACACGAAGAGCTGAATCTCTCATTCAAATTTACGATCGATGGGTTTGAT
TATGTAATCTTCGTTACAACTGAAACAATGAAGTGCTTCAACTGCAACAAAGAAGGGCAT
TTACACAGATTTTGCCCAGAGAAAGAAAAAGAAAAAGAGACAAATACAATTCAGACTCAA
AATAACAATGCTTCGGTAGCAGAAATCAATGTAAATGAGAACGAACAAGATGAAAGTGAA
GTAGCGATAAATGCTGCACAACCCAATGCAACAGAGACGAACAATGACATTAGGGAAACA
ACAGTAGGCACAAAAGACGCTGATGTTGTTCTAGAACAAGAATTAATGGAAATTACAGAA
CCTAATCTTGAATTGCTAAACACTAAGCGTAAGGCAATAAAAAGTGCACATAATGAAAAA
AATCCAAAAAAGAGTAACATCAAAGAACAAATAGAAATCAAAGATATGACTAATGCAGGT
GCTTGCAGTGAGATGGAATATTCATCGGAATCTGATAGTGAAAAAGAAATCTCTACACAA
ACAATGTTGAAATTAAGAGAGGAAGAGAAGTATGATTTGGACAAATTTCGTAGGTTTCTA
CAAGTAACAAAAGGAAAAAGAAATGTGGTAGTAGAAGATTTCTTTCCAAATCTAGCTAAT
TTTATTGAATCTGCAAGAGACGTGATGAAAATTGTGGGTGGAGATGGACTTGTTGAGACT
GAAATATATCGTCTTAGGAAATTAGTTCAAAAGACAAAAGCACAAATGAAAAAAGATGAT
TTGGAAGGATCACAATAATAAGCAAAATTATGTAGTGAGTTTTATCTTAATAGCCATTTC
TCTCTTGATTATGGCTGAGTTTAAGATTTCCTCACTAAATTTAAATGGAGCACGAGATAT
AAAAAAGAGAGCTTCTTTTTTTGAACTAATTAAATTAAAAAATATTGACATTTCATTTGT
CCAAGAAACTCATTCATGTATTAATAATGAGGTTGATTGGCATAAAGAATGGGATGGCAC
TATTATAATGAGTCATAAAAGCTCTACCAGTGCTGGTGTGGCCATTCTTTTTTCAAGATC
ATTTTCACCTTTGTCTTATGAAGTGGAGGAAATTGTAGTTGGTAGGTTAATTAAAGTTAC
TGCAAGATATGAAGGAAAAAAAATTATCTTCATTAATGTATACGCTCCTGTTATTGCAAG
AGAAAGAATGATTTTTTTAGAAAAATTAATTGATACTTTAGAAGGATGTAACTCTGAAGA
ATTTCTTTTTTTAGCTGGAGATTTTAATTGCACAACAAATAATTTAGACCGAAATCACGT
TGAACCACATATGGCTTCAAGAAATAAGTTAATAAGTATTGTTGAAGCCTTTGATTTAGC
AGATGTGTGGCGTGAGAAACATAGAGATTTTAGACAATATTCTTGGACCCATTACAGAGA
AAATTATATCTCTATGGCTAGAATTGATAGAATTTACTGTTATAAACATCATTTACAGAT
TTTTAAATCATGTGCTATCTCTCCAGTTAGTTTCTCAGATCATGGTTTAGTATGTGGAGT
GGTTTTTATAAATTCAATTAAAATAAAAAGTGCATACTGGCATTTAAATGTTTCCTTACT
AAATGATAATTTTTTTAAGAAAAGTTTTATGCATTTTTGGAATAACTGGAAAATTAATAT
AAAGAATTTTGAATCAATTCAGCAATGGTGGGATGTGGGGAAAATTAATATTCAACAATT
TTGTAAACAATATACTCTTAATACTTCCAGAAATACTGCTAAATTAATAGAAGAAGTCGA
ATATGATATAATAAAACTTCAAGTGTTAAGTGATTCAACTCGAGATCAAACCCTTTTACA
ATCTATCAAAAAGAAAAAAGATTTTTTAGGAGAACTTCTTGGAATTAAAGGACAAGGATC
ACTTATAAGGTCACGGTTTCAAAATTTTAATGAGATGGACACATCAACCAGTTTTTTTTT
TAGTCTTGAAAAAAAAAACGGACAAAGTAGAATAATTCATTCATTGTTAGATAATAATGG
AAAGGTTTTGACAGAGCCTGCTGAAATACGGAAGAGAGCGATTGATTTTTATTCAGATTT
ATATGCTTCTGAGTATCAAGAAAATCTAAATATTACACAAAAGTTTTTTGAAGGTCTTTC
AGAAGTACCAGCTGAAATAAATGCTGCACTTGAACAACCATTGAACTTATTTGAACTACA
TTCAGCCGTGATGAGTATGGCCAGTGGTAAGGCTCCAGGAATTGACGGAATCCCTATAGA
ATTTTATAAAACCTTTTGGAGTATTATAGGTTCAGATATGTTGGCAGTTTTTAATGAAAG
TTTTATTAAAGAGCAACTCCCTTTGAGCTGCAGAAGAGCAGTGTTGACTTTGTTACCAAA
AAAAGGGGATTTGAGAGATATTGCAAATTGGAGACCTGTTGCTTTGTTATGCGCTGACAA
TAAAGCTCTGTCTAAAACCTTAGCAAATAGATTAAAGAATGCAATGAATTATATAATACA
TAGTGATCAGTCCTATTGTGTTCCGGGTAGGTCGATTTTTGATAACATACATTTTATAAG
AGATTTAATTCATACTTCTAAATTATTTGGTTTTAATTTTGGCCTTTTTTCAATGGATCA
AGAGAAGGCTTTTGATCGAGTTGAACACGAATATTTATGGAGAACAATGGAAGCTTTTAA
TTTTTCTTCTGTTTTTTTAAATAGGATTAAAGTTCTTTATGGAGGTATTCAGAGTATGTT
GAAGGTCAATGGTGGCTTAAGTGCACCGTTTAATGTAAATAGGGGAATAAGACAAGGGTG
CTCCTTATCAGGAATGTTATATACTTTAGCCATTGAGCCTTTATTGAATAGATTACGTAG
TGAATTGATAGGGTTAAATATTGATGATAATTTTAAACCTGTGTGTACTTCTGCTTATGC
AGATGATGTCCTTGTTATCATTAAAAGTCAAAACGATGTTGAGAAAACAACCTTAATAGT
AAATGAATTTGGTAAAATTTCATCTGCCAAAGTTAATTGGAAAAAGAGTTCAGGTCTGAT
AGTAGGAGATTGGAGAGATGAAAAACCTATGTTACCAGGTGGTCTAAACTGGGTTAGTGA
AGGGTTTAAATATTTGGGTGTTTTTTTAGGGAATGATTCTATAGAGGAAAAAAATTGGAA
TGGGATTGAAGAAATGGTTGATGGAAAATTGAAAAAATGGAAATGGCTTCACTCATGTCT
ATCATATAGAGGTAGAGCTTTGATTATTAATAATTTGGTAGCCTCTATATTGTGGCATAA
ATTAGCAGTTTTAGAACCTCCAGCTGATTTATTAATAAAAATTCAGAGAAAGCTTGTTAA
TTTCTTTTGGAATAAATTGCATTGGATACCACAGAATATTTTATATTTATCAAAAGAACT
AGGAGGTCAAGGTTTGGTTCACTTGACAAGCAGAAAAGCTGCTTTTAGGATACAATTTGT
GCAAAAGTTTTTATATGGAAAATTGGAAGTTCCATGGCGAGTGTTAACTGAAAATATCTT
AAAACAGTTTGGAAATTTGGGATTAAAACAAACAATTTTTCTTTTGGATACCAATGTTTT
AAATGTGAGAGGTTTTTTTCCCTTTTATTGCAGTGTTTTCAAAGCTTGGGGTGTTGTAGA
AAGAAAAAAAATGTGTACAAAAAATTCCTCCTTGTTCTGGTTATTAGAAGAACCAATTGT
GCATGGATCACGAATTGTTTTAAAAAAAGATGATTTTGTTGGACTAAACGATATCTTCAT
CAAAACTGGAGTTTTAAAAGTGAAGGATTTGTCAATGTTAGCAGGTCCAAATCTAAATAA
TGTGAAAACAGTGGCACAAAGACTTGACATTCATTCTCTAAGGAAAGTTGGACAAATTCT
AACAGTTTTTCGGGACTCTTTATCAGAAGAAGAAAAGTTAAAACTTAAAAACTGGATGAA
TGGAAGCGAATTGCCTGAATGCACTGACTTTTTTCCCGACATATGCGTAAGACCAAAAAT
GGAGGAAGAGGACTTTGAACTTTTATACTGGATTTTTAAAAATGACGTTCGTTTCACTGT
TTTTAATTCTGTTGGTGGAAAATGTATTTATTCATTCTGTGTTAAAGTGTTAAACAAAGG
AAAACTAAAAAATAAGATTGACACACCCTGGAGAAAATTTTTGAAAGTTAAAGATGAAAT
AATGCCAGTATGGGAAGCAATTTATAAGCCACCATTGACAAAACGGGTTGGAGATATTCA
ATGGAGAATACTCCATGGTATTATTCCTGTAAATGCTTTTGTGTCTATTTTAAACTCTGA
TGTTACAGATTTATGTCCTTTTTGTAATTGTAGAGAGACAATTTTTCATTGTTTTCTTAA
ATGTGAACGATTATTTTTATTATTTGAGTTTTTAAAGGAATTGTTTGAATTGTATGGAGA
AATTTTCTCTGATGTTTGTTTCATTTTTGGAGTGAAAATTGGGAAAAAAAAGAAGAATGT
TTGTAAAATGTTAAATTATTTGGTAGGACAAGCGAAAATAGCAATTTACATAACAAGAAA
GAAAAAAATAGAACAAAGCACTGATTTAGATGTTTTGTTGTTTTTTAAATGTATAATAAG
GGCTAGAATACAGCTAGAATTTAATTATTATAGATTGATGGACAATATTGTAGGTTTTAA
AGATATTTGGGATTCAGATGGACAGATATGTACTGTTATAGGAGAGAACTTATCTTTTTC
TGAATTATTTTAAAAGAAAAAAAAATGTGCTAATGCAATTTTTTCAATGATCTTATACTG
ATTGTGTATTGATTCCTTTTTAAAAAAAGGCAAAATAAAGTTTGTTAAAATCTCTCTCTC
TCTCTTTCTCTCTCTCTCTCTCTCTCTCTCTCTCTCTCTCTCTCTCTCTATATATATATA
TATATATATATATATACACACACACACACACACACACACACACACACATGCTACCGGTCA
AAAGTTTGGGGTCAGTAGTATTTTTTTATTATTTCAAATAAGCTTATCTTGCTCACCAAG
GCTGCATTTATTTAATCAAAAATACAAAACAAATTGTAAAATTGTGAAATGTTATTGCGC
TATGAAATAAATCTTCAAAATTAGTTCATAATTCAATTTAATAATTTATTCCAGTGATTT
TAATGATGATTTTTCAGTTTCGTTTCTCCAATTTTCAGAGTCACATAATCTTTGAGAAAT
CAATCTATTATTATATTAATTATTATTATTATTATTATTATTATTATTATTATTATTATT
ATTATTATTATTATTATTATTATTAATAATAATTAGTTATAAAGGCAATAATGACTAGAG
TAATAATTTCATTTGAAACTACATACAGAATATATTTTTTTATAAATTTTTAACAATTTA
ACACTTTTTACATTTAATAAACATGTAATATATATATACATATATATATATACA
>L1-419#LINE/L1
TTTTATTTTCATAAACCGCGCGGACGTGAATGCGTCTGGCTGTTCTGATTGGCTAAAGTT
GACGTCTCACATCAGCATGTTCTAGATGTGCACGCGCTCTTTCCGGCAATCCTCCTTCTG
CACTCACACAGCGCAGCTTTCCGGCAAATTACCGGTAATGTTACAACTTCTCTTTCCGAA
AAATAGCCGAAACTAATTTACCGGTATTTTCAAAAAGGGCCCGTTCACACATACAACCTT
TCCGAAAAATTGCCGATAATTTTCCAGAAAGGTCTATATGTGTGAAAGGGGCTTGTGTCT
GCTTGTGTGAGTGAATGTGTGTGTGAGACATCAGCTCACATGGTCATTAATATCTACAAG
GACTGGACAATATGAACATAAAATATAATACAAAATTAAAGAAAAGAAAATTAGAAAATT
AAAAATAAAAATAGATGAATAAAAATAAAAATTTATCAGTAAAACTAAAAAGATTAATAA
AAATAAAAATAGATTAATGGTAATTTGTAAAACAGGATAAAAGTTTTTTCTTTTTCTCTA
AAAGTTTTCTCTCTCCCTGTCTCTCTCTCTCTCGCGAGATGTAGGAGAGTGGTGAAGGTT
TGGTGGGGAAGAGTGATTTCTACTATCTACTAAAAAAACTATCTTTTTTCTTTATTTTCT
TATCTGTATCTTTTTTTCTTTCTTTGATGTAAGCGTCTTATTTTTTGGATTTATTGATTC
AAGTTATTTGGTGAGTGAGAGAATGGCGTCGCTCGTGGATGAGCGAACGCCATCTCTTTC
ACTTCGCCATGGTGTCAAGTGTATGACAGAGCAAGGAGTTAAGGTGGAAGACGTGCTAAT
AGCTGTGGGAGAACAAATCGGCTGTGAAAATATAGTTTCGGCGTCTAGGATGAACAAAGC
AGTTGTTGTTTTTCTTAAGGAAGAACTTTTTGTCTCGCAGCTTATTGAGAGTGGTGTAAC
AATTAGTGGGAGTTTTTGTCCCGTACTACCACTAGTTGCGTTAACGTCTAAGGTAATTAT
CTCGAATGTGCCGCCGTTCATCCCCGATGAAGCCATTGAGCGAGAGCTCGTTAGGTTCGG
AAAAATAGCGAGTCCGATTAAAGTTATATCGCTAGGATGTAAAAGTCCAGAGCTGAAGCA
TGTGATGTCGTTTCGACGACAAGTCTTCATGTTTCTAAATGAACCAACGTTGGACATATC
TTTTCGGGTAATGAATGAAGGTAAGTCGTTTATGATTTATGCTTCTACTGCTGGATTGAA
GTGTTATGAATGCGGAGATTTTGGTCATAGACAGTATTTTTGTCCCCATAAAGTGCAAGG
AAATACAAATGATGACAATGGTGATGTAAATGAGTTGGAGGGAGAGAAGAATCAAGTGAA
ACAAACAGAAACGGAAACGACAATTGAGAATGATGTTGTTGGGAAACAGCAGAATGAAGG
GAATGTGATTCAGAGAAATGTAATTAATGATGAAAATCAGGCAACAGTGGTACAAGAGGT
TGTAGATGAAAATGATTTGAGTTCTGAAACTGTGACTGCGAGTGCTAGTGGTTTAGTGAA
GCTTAATGAGAAAATGGAAGGACCTGTAGAAGGCCTATTAGAAGATGAACATAAACAGGA
TATGATGGATGATGACGACACTTTCTCTCAGACTTCAGATTTTTCCGAAATGGGTTCTCA
AATGGAAGACAGTAATTTTTATTCTCTACAAGAGATAAATGAATTTTTGGATGATACTTT
CGGAAGAACAGTTGAAGTTGAAGATTTTTTCCCAGATACTGATAAATTTGTGAAAACGGT
TCTTAGACTACGGCGTACTGTTGGATTGGATGAATTAAGTGATAAAAAGAGATTTAGACT
GGGGAAATATTTGACAAGAATAAGGAAGCGTAAAAGCTCGTTTTCAAGAAAATAGGTAAA
TGAGTCTGAAACACTGGGTGTTCTTTCTTTCCTATTTTTTTCTGATCCTTGTCTCTTTCT
CTTCTATTATTATGGGGCTTATGAAAATAGGTTCTTTTAATATAAATGGAGCGAGAGATC
AGACTAAAAGGGCTATATTATCAGAATTTTTAAAAATAAATAAAATTGATATTATTATGT
TACAAGAAATCCATTCTGATAAGGCAAATGAGATAGATTGGGGTTTGTGGTGGGAAGGGA
AGTACGTACTCAGTCATGGTTCAAATTTAAGTGCTGGTGTTGGGGTTCTTTTTTCAAAAT
TTTTGAATGTTGACATTTTTAAAACTGAAGAAGTGGTAGCTGGAAGGGTATTATTTGTTC
ACGCACAAGTTGAAGGAATGGAATTTTTATTCATTAATGTTTATTCACCAAATGTTGGTT
CTGAAAGAATTGAATTATTCTTAAATATAAAGAGTCAGATTTCAAAATATGATAATAATG
TTTGTATAATTATGGCTGGCGATTGGAACTGTACTGAAGATTTTAAAGTTGATAGAAACG
GTGAAGAACCTCATTTTCAGTCAGGTTATGTACTTTCTAAAGTGATAAAAGAACACAATT
TAATTGACGTTTGGAGAATCAGAAATAAAGGTATAAAGCAATATACATGGGTTAAAGTAA
ATAATACTCAAATTAAGGGGGCCAGATTAGATAGATTTTATATATGTAAGTCTTTTAATA
GTAGAGTGGTAAATGCTGCTATTGTCCCTAGTGGTTTCTCAGACCACCATATGGTAACTA
TAGATATAAATAAGAAAATAACAGCTAGAACACAATATTATTGGCATTTTAATAAAAAAT
TATTATATAATAAGTTATTCTGTGAGAGTTTTGAACATCTTTGGGAAAAATGGAGATTAG
AGAAAAATAATTATGAAACTAAATGCCAGTGGTGGGAAGTTGGAAAGGCGCATATAAAAG
TATTTTGTCAGAGTTATGAATCTCAAATTTCTTTTAAAGTTAGAGATGCGGTAAAAAAAT
TGCAATGTGAAATTGGTGAAATAGAAAAAATGATGTTAGACAATGAAGAAGGAACTGATA
AAAGTGAAAAAATCCATAAGAAGAAGCTAGAGTTGAAACAAATTTTACAAGAACAAGTCA
AAAATGCTTTAATAAGATCACGTTTTTGCACGGTTAAGGATATGGATGCGCCTAGTTCCT
ATTTTTTTAAACTAGAAAGAAAGGTAGTTCAACATAATCCTATGCTTCATTTAAGTTATC
CAAATGGAAAAATTACGGACAATCCAAATGAAATGAAAAAAATTGCAGTTGATTTTTATT
CTGAACTATTTAGTGCTGAGCAGTGTGATGAAGAATGTATGATGGATCTTTTTAAAGATC
TTCCTAAGTTGCAAACTAAACAAAGAGAGAACTTGGATAGTGATATCAGTTTGCAAGAGC
TTACAGATGCGTTACAGCAACTTTCATTAGGACGTTCGCCCGGAATTGATGGAATAACTA
CAGAATTTTATCATCACTTTTGGAACATTTTGGGACAAGATTTTTATGAAGTGGCAAAAG
AGTGTTTTGAAAATGGACTTCTTCCAAGTAGCTGCCGAAGAGCAGTTTTGTCTCTTTTAC
CAAAAAAAGGAGATTTGGCTTTCTTAAAGAACTGGAGACCTGTTTCACTGTTGTGCACTG
ATTATAAAATTTTGGCAAAGTGTTTAGCAAATAGGTTAAAATGTTATTTGGAGACAATTA
TTCATGGTGATCAGACATATTGTGTACCTGAAAGATCTATTATGGACAATCTTTTTCTTT
TGAGAGATGTGATTGATTTGAGTATTAAAAAAAATATTAATATGGGGATTTTAGCATTAG
ATCAAGAAAAAGCTTTTGATCGGGTTGACCATAGTTACCTTTTTAGTGTTTTAAGTTGTT
TTGGTTTTGGTGAAAAGTTCATTTCTTGGATAAAACTGTTATATCATGATGTTTCTACGT
TAGTGAAAGTGGGAGGAGGGTTGAGTGCCTCAATTCCTGTGAGAAGGGGAATCAGGCAAG
GATGTCCACTCTCTGGCCAGTTATACAGTATTGTTATTGAACCACTTTTAAGAAGAATAA
GAAAAAATCTTAATGGTTTTTCAATACCTAATTATATAAATTGTGATAAGATAGTGTTAT
CTGCTTATGCTGATGATATAACAGTTTTTATACATGGAGAAGATGATGTTAATAATCTTA
AAAAAAATATAGAGTTGTATGAAAAGGCTTCTACTGCAAAAGTAAACTGGAATAAAAGTG
AAGCATATGCAGTAGGTCGATGGATGAATAAAAGACTTCCAGATCTACCAGGAGGATTAA
AATGGGGAAAGGAAGGTCTTAAAATTTTAGGTGTGTTTTTAGGTTCTTCAAATTTCATGG
AAAAAAATTGGGAGGGACTGCTGGAGAAAGTGGTGGCCCGATTGTCTAGATGGAAATGGC
TATTACCACAAATGTCTTATAAAGGGAGAGTTTTGGTAATAAATAATTTGGTAGCATCTA
CACTATGGCATAGGATGATGGTGCTTGAACCACCACAGGAGTTGGTGGTGTCTATACAAA
AGAAACTAGTAGATTTTTTCTGGACTGGTCAACATTGGATTCGTGCTGCACAACTGTATT
TGCCAAATTGTGAAGGAGGGCAAGGATTAATAGACATCAAAAGTAAAATTCAAGCTTTCA
GACTGATTTCAGCCCAAAAACTTTTGTGTAAAAGCAAGTTGTCATGGACTCATACTGCCT
GTGCAATCTTGAGAACAGTAAAGGGGCTGAATTATGATCTACATCTTTTTTGGATACAAA
CTGATGAGATGGATTTAACAGGGATTACATCGTTTTATAAATCAGTGCTACAAGCATGGA
ATAAAACCTTCAAGATTCAAAGAATATTTGACATCCCTAAATATTGGGTGTTGGAGGAAC
CCCTTTTGCATAATCCAGTGGTTCATGGTACATTGATATCTTCGAGGAGTGTACAGAACA
ATATGATTAAAAGGAACTGTACAAAGTTAAAACATCTGGTCACGGAGGATGGATGGAAGT
CGATAGAGGACATAATGGTTTTTACAGGACTGAGATCCCATCGTTTAGCTGCACGATTCT
TGGAGGAAATACACTCTTTTTTGCCTGGACAGTATAGAGCGATTTTACAAGAAGAAGACT
CGAGTGAAGAAGTTAAAATTCTCCCTCTGGTGGTATCTTCAAGTTGTGAATTTGGTGGGT
TCGAGGAAGAGACTGGAATTTCTAAAACATGGACGGTTGACGGAATGTCTAAAGAGGTTT
TATACATCTTATGCGTTAAGAATGTTCACAATGATATACTAAAAGGACAATTATTGAAAT
GGACTAAAAAGTTTGGACCTAATTTCCCCTTAAGAGATCAGTGGAGGTCCCTATATAAAT
CTCCTCTTGAAAAAAGAATCGGGGACTTGCAGTGGAGACTTGTTCATGGGGCGATAGCTA
CCAACAGTCATGTGTCTCATCTTAATCCAATAGTTAGGAGGGAGTGTGCTTTTTGTGGTA
AGGAAGAGAATGTAGAACATTTGTTTTTAAGTTGTACACGATTGGAAGACCTTTTTAATG
TTTTAAAAGAGTGGTTTAGAGGTTTTGGTGAGACCTTTTCTGAATGTATTTTTATAGGGG
GAGTAAAATATAGAATGTCTAAAAAGATCCTTTTCACTCTTTTAAATTATGTTATTGGCA
CAGCAAAATTGTCTATTTGGAAAACTAGAAAAAACAAAATATCAGGTGCTGGTGGAATAG
ATCCAGTGATTATGTTAAAAGGTTTAATTTCAAATAGATTGAAAATTGAATTTACTTTCT
ATGAATTGGTAAGAGATCTAATAACATTTGAAGAAAAGTGGTGTCTAGGAAGCATTTTAT
GTAGTGTTTATGAAGAACAGCTTGTACTTAATTTATAAAAACAATAATAAGGTAGTTGGG
TTTCATTTTTTTCTTTAATTTTGGTTTTTTTAATCGACTCAAAGATGAATGGAATATGAT
GTGAATGAACATTTAATGGATTGAGAATGTTTTGTTAAAAAGAAAAAGAAAAACTGTATA
TAATAAAGCTGTTTTAAACCTCTCTCTCTCTCTGTCTCTCTCTCTCTCTCTCTCTCTCTC
TCTCTCTCTCTCTCTCTCTCTCTCTCTCTCTGTCTCTCGCTCTCTCTCTCTCTCTCTCTC
TCTCTCTCTCTCTCTCTGTCTCTCTCTCTCTCTCTCTCTCTCTCTCTCTCTGTCTCTCGC
TCTCTCTCTCTCTCTCTCTCTCTCTCTCTCTCTCTCTCTCTGTCTCTCTCTCTCTCTCTC
TCTCAAGTTTTGCCAAAGCACTTCAAATATGAAATATATTAAAACCATTCAAAAATTAAT
AATAATACAGATAAGATATAATGACAAAAAACAATACATTTGATAAATATAATAATAATA
ATAATAAAAAGTTTAAATAATTTAAATAAGATGAATTTACATTAACCATTTCTTATGGTG
TGTAGGGTGTATACATATTTTGCAGCTAGTCTCAATGTCAATTCGTCCTCTCCGAGTACA
TGGTAAAGTTTTTCTGAGTCATTTAAATTAAAAATTAATCAATGTTTCACATTGGGGAAA
AATATTTCTCTAGTCGTGGTGTATTTGGGGCAAAACAGAAGGAAGTGTGTTTCATCCTCT
ATTTGG
>L1-589#LINE/L1
CTTCTCTGTCCTTGGTGTATTTGCTGTGGGAAGCATTAGTACTATTAGTCAGACTGTGAA
TGTGAATAAATGTCATGTCACTGTTTCAGGACACAGTCACATGTTACAGCTAAAACCTTG
TTAACATTATAAGGTGCATGTGTGTGTGTGTGTTTGGTAGAAAGAGAGCACAGAATGGCC
TCTGCTGCTTAGTAAATGTGCCTGTTAAACGGTCAGACAAAAGAATTCACACGAAGGGAG
ATTTTGGAGAGAAAGACTAATTATTTTTTGCTGCGTAAACACTGGACTGATGCTATTCAA
ATGCATTGGATTCTGTAGAGACTCAGCACTTCACCTGCACTGTTATGAAGCTATTTATCT
TTGTCTTCTGGCTGGCTGGGCTTTTTTGGTTTTGTTATTCAGGAAAAATGATGCTATTGT
TGCTTGAACATTTTTATGCACCTATTTTTCGCCCGTTAATGGGCTTGATTAAAGTCTTTG
TCCTTGTGTTAAGGCTTGAGTCACGTTCTGTTCGCTCTCTCTCTCTCTCTCTCTCTCTCT
CTCTCTCTCTCTCGGGATTGTGGGTAGTGGGAGGAGTATAGGGGTTTTGGAACACGCTTT
TGAGAGTTTGTTTCACTAACTTACTAATTATTACATATATATTTTTTTTTTGTAATTTCG
TTTTTTCTAAGAGTTTATAGCATAGTCTAAAATCACTTCATAGTTGCTGTGCTTTTTTTG
CCGACCGAGGTCGGTAAACTCCGACAATGGGGTCAAGCGAGGACTTCTCGCTTTTGACGC
TCAAACATGGATTTAAATGTATGGCCGATGATTCCATATCTGTGGAGGATGTGTTGGTTG
CAGTCAGCGAAAAGGTTGGTGGACAAAACATTAAATCAGCTTCTAGAATGAATAAAGCAG
TTGTTGTTTTTCTCGCTGAAGTCAGAATAGTTGATGATCTCATTGAAAGTGGTATCACAA
TCAATGATACTTTCGTACCGCTAATGCCGCTTTCGAGCCCAGCGAAAAAGATTGTACTAT
CAAATGTTCCTCCGTTCATTAAGAATGAAGTCATTCAAGAAGTACTCGAAAGATACGGAA
AGTTAACAGCACCGATCAAAATGATCCCGTTAGGCTTGAAAAACCCAAATATCAAGCACG
TTATGTCTTTTCGAAGGTACACGTACATGATATTGAACGCACAACAGGATCCGCTTAATC
TGGCCGTAAAACTTACTAACGAAGGCAAAGATTACACAATCTTTATCACGTCAGATCACA
TGCGGTGCTTTCTGTGCGGGGAACAGAATCATGTCAGGCAAAAATGCCCCAATAAACAAA
ATGATAGACCATTTCAATCACAATTATCTGACCAGATCGTTAACCAAGTAAACGAGCACT
CTGAGGAAGTTCAAACACCACCTGTAGATCAAACTAATATAAACAGTAATGTTGAAAATG
CTGATATGTCTGATCGACAAACTGGTGGTGAAGAAGAACTTATACAAACAAAAAAAGATG
ATACATCATCAGAACAAGAACAAGAGAGGAAGGAAAATAATGAGGATGATGATGATAATG
ATGACGAGGTAGTGGAAGAAAACCTCATTCAAATGTCTGCTATGAGTTCAGAATGTGTTT
ATTCTGATAATGACTCCGAAAATGATCTGGAGAGTCTAGAAAGTTTGTCAGATGAAGAAA
ATACTGACAGAATAGGAATATCCTCTTCAAAACTGTACACAGTGAAGCAAATAAGTGATT
TTCTTGACAGCACGAAGGGAGCTCGCAAACCACAGATCGAAGCTTTTTTTCCAGATTTGA
AGCGTTTTTTTGCGTCTTGCAAAATGGCAATGGAAAAAGCAACTTTTGAAGAATTGAGTA
GACAAAAACGATACCGCCTTAAGAAAATTATGACTAAAGTGAAAAGTATGACAAAAATAA
GCAAATTTGATTAAATAGCACAAAGGAAACTTAAAGTATTCAGCTAAGGTTTCTTTTGTA
GAATGCACTATGACATCCCTAAATTTTGGAACTTTAAATATTAATGGATGTCGTAGTGTA
GAAAAAAGTATTTCAATGATTGATTTTATAAGTATGAAAAAAATGAATGTAATTTTTCTG
CAAGAAACACACACAGATATGGAAAATCAGGCTCAATGGCTAAAAGAGTGGAGTGGTAAA
GTCTTCTTTAGTCATGGAACTAATGTTAGTGCCGGAGTAGCCATTCTTATTTCTGCAGAT
TTGCAATTTCAAGATCATAAAGTAACAGAAATTATACCTGGCAGATTGCAAATGTTAGAT
ATAAAGATATATGATTTAAGTTTTTCGTTAATTAATGTTTATGCTCCAAATGATGGCTCA
GGAAGAGTGACTTTTTTTAAAAAGTTGCAAGATGTTATTTCAGATATTCCAAACAATAGA
ATAATTTTTATAGCCGGTGATTTTAATTGTACTCTCGACTACACTATGGATAGAAACCAT
GTTGAGCCTCATTTATTATCAGCAAAGACTCTCAAAACCGTAGTCCTGTATCATAAATTA
GTCGATCTTTGGAGAGAAACTTTTCCAAATGATAAACAATATACATGGTTAAAAATAAAT
AATAATGTTATTTCCGGTGCACGACTTGATAGAATATATGTCCAAATGGAAAATAGAAAT
AGATTTTTTAATAGTCACATTTTACCTACATGTTTCTCTGATCATTATTTTGTTGCAGTA
ACTATGTCTATAACACAAAGTACAGTCCAGAACAATTATTGGCGATTTAATAATAGGCTA
TTGCAAGACACTTCTTTTAAACAATTTTTTAAGATTTTTTGGAAAGAGTGGAGAGAGAGA
CAATCACAGTATAAAAATTTGAGTCAATGGTGGGACATTGGCAAAGCGCAGATTCAGATT
TTCTGCCAACAATACACAAGAAATCGAAACGCTGATATGAAAGATAAAGTCAATTTCCTA
GAACAACAAATACTTAAGTTGAGCAGCTCTTTTGGTCCAGACGAAGATGGCAAGACTGCA
AATATACTTAAAAAGTACAATCTAATCCTAAAAAACTTATATGAAGAAAGGAGTCATAAT
ACATCTGTACGAGGAAAATTCTTACATCTAAATAGTATGGACTCATCAACAACTTTCTTT
TTCTCTCTGGAAAAGAAAATCTCAGAAAGAAAAGATATAAAGCATCTTAAAATAACAAAT
GGAAAAGAAATACATGAAAAAAAGGAAATAAATCTCCAAGTTCTACGTTTTTATGAAGAC
TTGTACACTGTACAACCTTGTAACCCTGAAGCAGTTGATCAGTTATTAAAAGGACTTCCA
CAACTTGGAGAAGATGATAAAGCTGAACTGGAAAAAAATCTGTCCCTCCAGGAATTAGAC
AAAGCTGTTCAACAACAATCTCCAGGAAAAGCACCAGGATTAGATGGACTGACATCCGAG
TTTTACAAAGCCTTCTGGCCCATTATTAGACAAGATTTGTATGCTGTGTTACTTGAGTGT
TTTAAGTTGGGAACTTTGCCTCTCAGTTGTAGAAGAGCAATGGTAACTCTTTTACCCAAG
AAAGGAGATCTTGGTTTATTAAAAAACTGGCGGCCAATCTCACTGCTTGGGACGGATTAT
AAAATATTCTCCAAAGTGTTGACAAATCGTCTTAAGAACTCTTTAACATCAATTATTCAC
AAAGATCAATCATATTGCCTTCCAAAACGATCAATTTTTGACAATCTTTTTCTTGTACGA
GATATGTTATATTTAACTGAACTGCACAAACTGGATCTTGGCCTAGTATGTCTGGACCAA
GAAAAAGCCTTCGACAAAGTGGACCACAAATACTTATTTACAGCACTGGAGAGGTTTGGC
TTTGGAAAACAGATTATCTCATGGATAAGTCTTTTGTATAAAGATGTCTACAGCATGTTG
AAAATCAATGGAACTTTGACAAGACCCTTTCCAGTACAGAGAGGAGTAAGACAAGGCTGT
AGTTTATCTGGTCTGTTGTATGCAATCTCTATTGAACCATTATTGAAAATGATGAGAGAG
AAGTTACAAGGCCTAACTTTTCCATTCTTGAACCCTCTGTCTACACCAACAGTGAAATTG
ACAGCCTATGCTGACGACATTACAGTGATAATCAGATCAGAAGAGGACGTCACAAATTTA
CTGTCTTGTCTTAACTTATTTCAAAACGCATCTTCTGCACAGGTTAATTGGGGAAAGACT
AATACCCTGTTACTTGGCTCTTGGATAGATCGCAATCCACCAAAGCTTCCACATCAATGT
CTTTGGAATAAAGAAGGGGTCAAAATACTCGGACTGTTTTTTGGTACTGAAAAATTTATG
GAAAAGAATTGGGAAGGACTTATTGAGAAAATCACTGGAAAACTAAACAGATGGAAATGG
ATTCAAGCACAACTTTCTTATAGAGGCAGAGTTTTAGTAGTGAACAATCTTGCTGCTTCA
ATGCTCTGGCATCGATTGACAGTACTGGACCCTCCTAAAGATCTCTTGCTAAAACTTCAA
AAAGCTTTTGTGGACTTTTTTTGGTATGGACATCATTGGCTCCCATCCGGAGTACTTTCT
CTTCCTGTTAATGAAGGTGGTCAAGGTTTAATTCATCTAGCTTCCAAAGTTAATGCAATG
AGACTACAGACTGCCCAAAAACTGCTTTATTTTTCAAGCTCAACACCATGGGTCAGTCTT
GCTCTTGAAATTTTACGGACAAAAAACATGATGGGGTTTGATAAACAAATGTTTTTAATT
TCAGAAAATAGTTTGAAAGAAAAGACCAATATAAAGTTTTATGGATCTGTGTTTAAAGCT
TGGAGCTTTTTAAAATTAGAACAAAGGACACATTTTGGACTTAATGAACCACTTTTTTAC
AATCCATGGTTGCAAAAAAAGATCAGCATGTCAAAGAAAGAAATTGACAACTTTGCTCTC
GTAGGAATAACTAAAGTCGGAAATCTGTTGAATATATCAGAAAAAAAATGGCGTTCAGCA
CAGGAAATCACTAGGAAAGTTGGAAGTAGATCAGAAAGAATAGTGGGAAATATTGTAAAA
TATTTGAAAATTTCTTTTCCTCAATCCTTATCAGATTATATATTAGAATCCATGTCAAAC
AACTTCACAGAAGTCCCCTTTCCAGAAATGCATGTAATGACAAAAATAGAAAATTTTGAA
AATAATAATGATGATGATGATGTTAATTTGCTTCTATCTTTTAAAAATGTAAAAAGTTTT
CCTTTTTCTATAACAAATAAGCGAGTTTTATATAATATTTGTGTAAAGTTATTCTTTATT
AGACAGTTAAAAGGAAGAAAAGATACAAAATGGAGATCTTTGTTCCCTGAATCTGGAATT
ATTTCGCCTTCTTGGCGTTTACTATACAAAAACCCTCTTCCAAAAAGGTCTGGAGATTTA
CAATGGCGAATTTTGCACTGTTCTTTGCCAACAAGAGTGTTTCTGTTTAAATGCAATTTT
TCAGATTCTTCTTACTGTCCTGTGTGTAAAAAACTTGATGATGTTTTTCATGTTTTTTAT
GAATGTCGTAAATTATTGCCATTTTTTAATATGTTTAAGAAGATTTTTAGCAGGTTAGGA
CTTAATTTTACAAATACAATTTTTATTTATGGTTACAAGTACTCTTTTAAAAGAAGAGAG
ATTTGTACTTTTTCCAATTTTCTAATCGGCCAGGCAAAATTAGCTATCTGGAAGGCATAC
AGAGCTGACTTAGAAGATCAGAAAGTTAATGAAATAATTTTGTTTAAAGCCTTTGTAGAA
TCAAGAATTCGTTTAGAACATGAATATTATCGAATGAACAATGACGAATTGAGTTTTGAA
AGAAAATGGTGCATTGGCAAGGGTTTTGTATTTGTGGAAGACAACAATATTTTTTTTGAC
TGGGAATAAGATAAAAAAAAAAAAAATTTTTTTATGGTTTTATGAAATATATTGTTTTTT
AAATTGTATATAATGTAAAATAAATAGCATTAAAAGTCAAAGTCTCTCTCTCTCTCTCTC
TCTCTCTCTCTCTCTCTCTCTCTCTCTCTCTCTCTCTCTCTCTCTCTCTCTCTCTCTCTC
TCTCCACATGCTCAAAACACAAAAATGCATGGTTTTTCTATGAATATTGGTGAATTAATT
CCCCTTTTTATGATTCTTTACAAAGCAGAAGATTTGGACTGCCAGTATGTGGGTTTAATT
ATAAGAATATATGGGAAAAATTATTAATGGATCATATATTTAGAACAATAATCTTACCTA
ACACTGCATACGCAATTCTGATTAATGCCGGTAAGTATATATTTTTGATAAATTTTTAAT
TTAAATAGTTCTGTCTTATATTAAGCTTTTTTTCCCCAAAAAATCTATCAGCTCTGAGAT
TTGTGTTTTTAAATAGATGTTATCTCACGGAAAAGTTCTTCAAGCTTTTTAATATAAAAA
GAATTGGCTTCACATTTAAAAGCACCAAACAGATTCCATTTAGAAATCTCTAATATCAGT
GTGTAAAAGAAATGACACACTGTGAAAAAAAGTTACTGCCTTAATTCAAATGAACTTTAC
ATGACATTTCAACTCATATTACATTAAACCTACTTCAAATATCAAGTTAAACATTGTGTA
ATGTTATAA
>REX1-7#LINE/Rex-Babar
CTTCCTCCCAGTTCCAACTTGTTTCTGTATATTATATAAATGTCTACCTGTATCAATGTT
ATCCCAGTGTACTTGCCATATTGATTGTGCATATGTTCTTATCATGATTTTAGCTTCTGC
TTTCTATATGTACATAATTTACATTAACTGTATATAACTGTCGCCTAGGCCTAACCGCTT
TTCGGGCCCTCCTAAAGACACGTGACTTCGTGAAGCTCCGCCTATGCTGGTTTCAACTAG
GTCCTATAGATGATTGTAAAGGTCGCTTGTGTACAGTTGATGTGTTATTATACGTCGAAT
TGTCACTGCGATCATGTCCGGAAGAGGCAAAGGCGGTAAAGGACTGGGAAAAGGTGGCGC
TAAGCGTCATCGTAAGGTTTTGCGTGATAACATCCAGGGAATCACCAAACCCGCCATTCG
TCGTCTCGCTCGCCGTGGTGGAGTCAAGCGTATCTCTGGTCTGATCTACGAGGAAACCCG
TGGCGTGCTCAAGGTGTTCCTTGAGAACGTGATCCGTGACGCTGTTACCTACACTGAGCA
TGCCAAGAGAAAGACCGTGACCGCCATGGATGTAGTTTACGCGCTGAAACGACAGGGACG
CACTCTGTACGGGTTCGGCGGTTAGACCCCAACGATCGGTCGTTATATCAAAGGCTCTTT
TAAGAGCCACCCACATTGTCATAAAAGAGGCTTTAGACTACTTGATATTTGGTTTCTAGA
GTAACTACATATTTTGAAAATTAATATTCCATGGGAAACCAGATAGACGCAGTGAGGAGT
GTCGCTGATCAAATCAAAGTCCTACCCTAATTACTTATAGTACTATTGTAATCTGTTCAC
ATCGCTAAAAACCAAAATGATAATCAGAAAAACGTAATAATTGTCCTTTATGTTCTTGTA
TTGAGTCACTGAGCCACATGGGGGCGCTAGTAGTTACTTTAGGGCCTATAAAAGGGTAAA
GGAAGAATGTGTGGGAGGATCATTGTGTTGTCCATGTGGCATGCAGAGCTGTTTGCTGTT
TAGCTCTGAAGCTAATAAATCTTGATCTTAAAATCTTCGACTCCTCATGCTTGAGCAAAC
ACTACATCCTTTACAATGTAAATCGATCAAAATATTTTGTAATAAATTCGTTTGCCAAAA
AACACTGCAATTTATTAACCTGGAAAGGTTACAGAGTAGTTAAAAGGGCGGGAATAAGGA
CGCTAGCAAACTCCATTCTATATTCAATGTCAAATAAATGTTATTCAGACTAGAATTAAA
ATAAAAAAGAATGTAAGGTTCAGAGATTGTATTGACCTTTTTCTTTAAGCATTACTGTTA
GAATATGGAAATTTAACTAAATGTGTATATTTTCGCAAAACGGCAGTATATTTAAGTTCA
TTGTGATTGTTAAAATGTGGCCTTTTCATGCGAGTTTATTTCTGAAAAGACACAGTAAAA
TCCCCATTAAGGCTAAGGTTAAACTTTTACCACCTGAGCATTTTAGGGCCTACTCACACT
ATGCCATCCGTACCGTGCCCAGGCCCGTTTCCCGGATCGTTTGAGAAGTGTGAGTGCGCT
GAATCGGGCTCAAGCACGGTTCACTTGGCCGGCCCTGGCCAGGTTGGAAGAGGTGTGCCT
GAGCGCGGATCACTTGGGCTTTGGCACGGTACGCTTACCTCAAGATGGCGGCGCGTGCAG
ACGCAGCGGCTCGGAGCTCCCAGATACACAGCAGCGTTTTTGTTTTTTTTTGTCTACTAA
GTTTACTCTGCCAGGCGCTAAGCAAACAGCTACACTATGGACGTGCCGAACTACTTAAAA
TAGGGAACCGCTGTCAGAATTACTCATCTGGAAACTTCAGTTCTATTCCACCGGAGATCT
TACTCTCTGGGGAGCTCAGTGGAACGCTCATCATACCGCCTGCAAAGCGCCGGAGACGGC
GAAGAGACCGGAAGCAAAAGCGAGGAAAGAGAGCCGGCATACGGGCTAGGCTACAAGCTA
ACCCAAACAGACCAGCACTTCCGAGTCTCTTTCTTACGAACTCCCGGTCACTCGTGAACA
AGATGGACGAAGTAAGACTAAGGATTATTTCACATCGCCTGAACAACTGTGTGATGGTAA
TCACAGAGACTTGGCTGGATAGCGCTGTCCCCGATGCGGCGATCGAGCTAGCAGGGCGCT
CCGTATACCGAGCAGATAGAACGTCCGACTCCGGTAAGAACAAAGGTGGCGGAGTGTGTA
TATACATAAATAATGACTGGTGTACATCAGCGGACATTATTAGGTCGCACTGCTCACCTG
ACATCGAATACATGTCACTAAAATGCAGACCGTTTTACACTCCAAGAGAGTTTGCTGCTA
TTGTTATCACAGCTGTTTACATTCCACCACGGGCTAATGCTAAGCTAGCGCTAGAAGAAC
TGCATGAAGCTATTAACAGCCAGCTGAATGCATATCCAGAGGGAGCTGTGATTGTAGCAG
GAGACTTTAATCATGTGGATTTAAAAACGGTCATGCCTAAACTACACACCAGCATACACT
TTCCCACCAGAGACAACAGTATATTGGATCAAGTATACACCAATATCCCAGGAGCTTATA
AAGCAGCCCCATCACCTCATCTAGGTTTATCAGACCATATCTCCATACACTTGACTCCGT
CCTATAGACCGTTGATCTGCAGAACAAAGCCAACTGTAAAAACGGTGCAAGTTTGGAATG
AGGAATCTTCTTCACGCCTACAAGACTGTTTTGAAAACACAGATTGGGACTTGTTTGCGA
GTACAGATTTGGAGGAGTATAGTTCATCTGTTTTAGCATATATTGCTTTCTGTACTGACT
CTGTGCTAACCACCAAAACCAGCGTGGTGTTCCCGAATCAGAAACCATGGTTTGACAGGA
ATGTGTGCTCTTTACTGAGAGTGAGGAACGCTGCCTACAGGTCAGGGGACAGGCATGCTT
ACAGAAATGCCCGAAAAGATCTAAAGAAAGGCATTAAAGCAGCCAAGTACAGATATCAGC
AACGGCTGGAGGGACACTTTGAAAACAACAACCCTCGCAGCATGTGGAGGGGCATTAAAG
CCCTAACAGACTATAAGAACAACCCCTCATTGTCCAGCCATGATGCCTCGCTTCCTGACA
CCCTGAACGAGTTTTTCGCACGCTTTGACAGTGACTCCAACAGAATGGAAATCCAGACGG
CACCATCACCCACAGAAGAGACGATACCCGTCTTCGAGTGTCACCAGGTGAGATCCACTT
TAAGGAGGATCAATATCAACAAAGCAGCTGGTCCAGACAAGGTTTCAGGTCGCACACTTA
AGTCTTGTGCTGACCAATTGGCGGGGGTGTTCACCAACATCTTCAATCTGTCTTTAAAAC
AGGCCATAGTCCCTATGTGCCTCAAATCAACAACCATTGTTCCAGTGCCCAAAAAGCAAT
CAGTGAAATGTCTGAACGACTATCGACCAGTTGCTCTGACACCCATTATAATGAAGTGTT
TTGAGAGACTTATTCTTTCACACATCAAAACAAACATCCCTACTGACCTGGACAGCCTAC
AGTTTGCTTACTGCAGGAACAGATCAACAGAGGATGCAATCTCAATCACACTTCACACCA
GCCTTTCTCATCTGGAACATCCCAACACATATGTTAGGATGTTATTCGTAGATTTCAGCT
CTGCATTTAATACCATTGTACCATACAAACTGGTAAACAAGCTGAAAAATTTAGGATTAA
CCCCTTCACTCTGTTCTTGGATTTTGGATTTTCTCACTAACAGACCACAGAATGTAAGAG
TGGGCAACCACATCTCATCCACCATCACCATTAATACAGGAGCACCGCAGGGCTGTGTCC
TCAGCCCAGTACTTTTCACCCTATTCACACATGACTGCAAACCCATTCACCCTTCCAACT
CTATAGTGAAGTTTGCTGACGACACCACAATAATAGGACAAATCTCAGGTAACAACGAGT
CTCACTACAGAGAGGACGTCCAACACCTAATCAACTGGTGTGTCAATAACGATTTGGTTC
TGAACACCTCCAAAACAAAAGAGATCGTTGTTGACTACAGAAGAGCAAAAAGGACACCAC
CAACCCCCCTCCACATAAATGGCGAGGAAGTTGAGAGGGTAAACAACATCAAATTCCTAG
GCCTACATCTGACAAAAGATCTCACATGGACCATTAACACCACCCACTTAGTGAAGAAAG
CTCAACAGAGACTTTTCTTCTTAAGAAAACTCAAGAAAACAAAAGTACCGACCCAGCTCT
TACTAAATTTCTACAGGAGCACGATAGAGAGCATCCTCTGTCACTGCATCACAGTGTGGT
ACACAAGCTGCACTGCGGAAAACCGGAGAGCTCTATCCCGGACTGTTAAGACTGCACAGA
GGATCATAGGAATTAAACTCCCAACCCTCGATACAGTCTACGCTAGCCGCCTACAGAGGA
GAGCTAGCAACATCATTAAGGACCCTACTCATCCAGGACACAAACTTTTTGCACTACTCC
CATCAGGGAAAAGATATAAAGCAATTAAGACTCGCACAAACAGGCTAAAGAGCAGCTTCT
TCCCCAGAGCTGTAGCCTGTGCCACCCCTCCTCTCTGTACACATTAACAATCACCCCCCC
CCCCTCCCTCACTCCCTACCTTTCTGATGTTCTGCTGCTAATGCACAAAGACACTTTATG
GACATTCATGTTTGCACTCATTTGCCATAATGTAAATACTGTGACTATTACACTTAGTAT
ATTTTTATCTTACATCTTATATTTTTAGTATTATGTCTATTGTTGGTTTTTATGTGACTT
ATTACATTTAGTATACTTTATCTTGCCTCTTATATTTTAGTATTATGTCTATTGTTTGTT
TTTCTCTCTTTTTATGTTGCTGCTGGTCTCTGTGAGTTACCAAACAAATTTCGTTGTACA
ACTACAATGACAATAAAGTTCTTTACTTTACTTTACTTACTTTACTTGTGTGTGAGTGCA
AAATGCGCCAAAGCCCGAAACTGAAAGCGAGACATGACTTTTAAGGGGCTGTTTCATATG
GATTTATTAATCATTCTTACTGTTCAGTAAACGCAAACTGCCGTAGTTTATTAAAGACGA
GAACTCCTCACAGCACGGCAGCTGCACCTTCAGCAGACCTCCTCATTCCTGCAGCACGAG
AGCTTTTTGATTGTTTATGAGCGCAAAAAGTGGCGGATCTGTTCGGCGAAATATCTGACT
GCGTGTCATCGCATCCCTAAGGACTGTTTGGCGAAATATTTGACTGCATAACAAATTACT
GAAAGGATATAACTAGAGAAATCTCCACTGTGCTACTGGGTGAGAGCGTATGGCAAGCCG
TTTTAGCATTTAAATCTTTGTTCTGACTCCATAAATATATTTAGATATATCTCTAATTAT
ATTTTGACTAGTCATAATTATAATTGGACTAGTCAGAATGACAATTAGAGATATCTGCAA
TTACAATTGTACTAGTACGAAATCAGATTAGAGATATCTGCAAATATATTATGACTAGTC
ATATTCCTCCATTGACTTCCATTGAAAAATATTTGCAGATATCTCTAAATGAGTTTTGAC
TAGTCACAATCGTAATTAGAGATATCTCTAAATGAATTATGATTTTAATATCCATAAAGA
TATTTGTTGAGTTCTAAAAAATACACTATTCATTCATGAACTTCAGAATTGTACACACAA
ACCCCAAATGGAAATTTTCCTAGTCTATCTGTGTTTTAACCAATCAGGTTAGAGCACCTA
TATGTATGACGCAGTTAATGACGTTATGTGAGAGTATAATTGTTATTGATTGGTGATTGT
AAGCAGAGCGGCCTGGGAACTCATTGCGAGTGTTGAAGCTGGCTTCTGCTACTGAAACTG
CAAACTATCTTCAGTAAACTTGATTTATTTATTTAAATCTCTGACTCCGGCTCTTCTTCA
TCTAGCAGACTGGTCATTCTTTGGGTCAAACTGTAAACTATCCCTACAATAATATTATGA
ATAATGCTGGAAACATGTAACCATTGACATCCACAGTTGTTTCCTCCAATGGAAGTCGAT
GGTACCTGCTTTTTAGTTTTTTTGTACATTTTTGTGTTTAACAGAAGGATTAAAAAAAAA
AGAACTCAAAAGTTTGAAAACACTTGAGTATAAAGTTAACAGTGAGTACATTTTCATTTT
TGGGAAGTGAACTAATGCTTTAAGACAAATGAGAATGTAATGTAACATTAAGTATATCCC
TGCTGAAAAAAAAAAACAGCTTAAACCAGCCTAGGCTGGTTTTAGCTCGTTGACAACCTG
GTTTAAGAGGGGTTTTGGCCACTTCTAAGCTGGTTTCCAGCCATTTCGAGCCTGGTCTTA
GCTGGTCAGGCTGGAAAATAACCATCTAAAACCAGCTACAAACAGCTTGAGCAGCCTGGC
TTTAGCTGGATATAGCTGGTTTTGGCTGGTCAT
>REX1-12#LINE/Rex-Babar
CTCCACACCACCACCAGTGTGCAGCATCCACTTGGATGATGCGACGGCAGCCACAGGACA
ACGGCGCCAGTGCGCTCACCACACACCAGCTATTGGTGGAGTGGAGAGACAGTGATAGAG
CCAATTCAGTGGAAGGGGATGATTGGGAGGCCATGATCGAATGGGCCGATAGAGGGACTT
TGGCCAGGACACCGAGGTTACACCCCTGCTCTTTCACGAGAAGTGCCATGGGATTTTTAA
TGACCACAGAGAGTCAGGACCTCGGTTTAACGTCTCATCCGAAAGACGGCGCCCACTGAC
AGTGTAGTGTCCCCTTCACTTTTACTGGGGCATTAGGACTCACATAGACCTCAGGTTGAG
CGCCCCCTGCTGGCCACACTAACACCACTTCCAACAGCAACCTGGTGTTCCCTAGTGGTC
TCCCATCCAGGTACTAACCAGGCTCAGCCCTGCTTAGCTTTAGTGAGTAACCGGTCTTGG
GCTGCAGGGTGATATGGCTGTGGCAAGGTACAGATACCAGTGGGAAGGAACGCTTTTTTC
AGTATGTTCCTGTGAAGGAAACACTTGCTGCTCTGTTTAGGCAATCCACAGTAATAGCCC
AGCATACGCAGTCAAAGCTTGATGGATCTAGTGGCATGGTTCTAAATGATGTCAGTGATG
GCAATAACTTTAAACAAAATGTCATTTTACAAGAATCAGCATCTTCTGTGTCAGTTATCC
TGTACTTGGATGCATTTGAAGTAGCCAACCCACTAGGCTCTGGTAAAAAAAAACACAAAA
TCATGGCCATGTACATGACACTTGGGGAAATATTACCACATAATCGATCCACTGTTGACC
CAGCCCAGCTTGTTTTGTTATGCAGAGAGCAGGATTTTAAATATTTTGGTCAGGATATGA
TATTCTCCCGTCTAATTGCTGACCTTAAAGATTTAGAAGATTCAGGCTTTCAGTTGGAAG
ACGGAAAGTATCTTAAGGCGTCACTGATCGCCATCTGTGGTGATAATCTTGGTTCCCACT
CTGTTGGTGGATTTTCAGAAAACTTCAGCAGTAGCAAAAACTTTTGTAGGTACTGTTTGA
TTGAAAGAGAGACATTTTTAAAATCCCCACTTGTATTTGGTCTTCAACGTACACCTGAAA
ATTATAACAACAGTGTTCAACTATTGACTTCTGACCAGGTTTTAATAGATGGAATAAAAT
TTGATTCAAGCTTCAATTTATTAAAATCTTTTCATGTGTGCTGTGGCCTTCCACCGTGTC
TTGGCCATGACTTATTTGAGGGAGTAGTGGCGACTGACTTGGCCCTCTATATTGAACATT
TGATAAAAGATGAAAAACATTTCACATATGACCAAGTAAATCAGGCTATCGCACAGACAA
AACTTCTAAGTAATGACTCGCGCAACAAACCTTGTGAGATTAAGGAAAATGCTAAAAAGC
TCAGTGGTTCAGCCACACAGAATTGGTGCCTCCTACGGCTATTGCCAGTTTATGTTGGTA
GATGGATCAAAGGTCCTATTGAAAGTGAGGTTTGGCAGTTGTGCCTTAAAACAATGCGCA
GGCGCGAGCTTGCTGCAGCATGTTTTGACTGCTCTGTCTTGTCTTAGTGTTTTAGAGGTT
TAATTTGTTGTCTTTATTTTTATTTTCTTTTGTTTTAGTTTATTAGTGTTAGTAAGCGGT
GCCCTCCTTAAACATGAGGGTAGAGAGAGCCATCTCTGTGTTTTTTCTGGTTACTGCTCT
TTGTTTGAGCTTGCCGCACGCTGCTAATGCTAACACAGCTAGCGGTTGCGGTCCGGTTTT
TGTTTATACCCCGGACCAGCTGATCTCGTTGAGGCAGGATGCTTCGAAGCACAGTGCGGT
GCTCTCGGGTATCCCCGCGGAGTTACGGAGGGGGAAGACTAAGAGAGGCTGCCGTGGAGG
AGCGAAGGTGCGAGGGAAAAGAACGAGGAATGGGAAATTGTCTGATGAGCAGCCGAGAAG
ACGGTATAAACCTAACCTGCCGTCTGTTGTTATGGGCAACGTGAGGTCACTGGAAAATAA
GATGGACGAGCTTACGGCACGGGTCAGATGCAACAGAGAATTTCGTGAGTGTAGTTTGAT
GTGTTTTACTGAGACATGGCTGCATGAGTGTATTTCTGACTCAGTCGTGGACGTGGCTGG
CTTTTCGAGTGTCCGGGCGGATAGAACTCGGCGTGAGAGTGGAAAGAGCAAGGGGGGTGG
ACTTGCTGTTTTTGTTAATGAAAGATGGTGCCACCCGAATCACATTGTGATCAAGGAACG
TATCTGTAGCCCGGACATTGAACTGTTAGCAGTGGGGCTACGTCCATACTATCTACCCAG
AGAGTTTTCACATGTGATCGCCATTGTTGTTTACATTCCTCCATCGGCCAATGCGACGAC
GGCATGTGACGTCATTCACTCCGCTACTGCTAGACTCCAGACAATGCACCAGGACGCGTT
CGTCTTAATATCAGGCGATTTTAATCATGTCTCACTAAACAGGACACTGTCCACCTTTTC
ACAGTATGTAGAATGCCCCACCAGAGAAAATAAGACTCTGGACTTACTGTATGCTAATGT
GGAAGAGGCATACAGCTGTATAGCCATTCCACCTCTAGGTAGATCGGATCACAATCTTGT
GTACCTTCAGTCCACCTACCTACCACTGGTAAAGCGGCAGCCAGCTACTGTTAGGACAGT
GAGGGAATGGTCAAAAGAGGCCAGTGCAGCCCTGCAAGACTGCATGGAGACTACGGACTG
GGATGCTCTGTGCGTGCCACATGGTATGGACATTGATAACCTCACAGACTGTGTCACTGA
GTATATCAACTTCTGTGTGGATAGTACTGTACCATTGAAATCCATACGCTGCTTTCCTAA
CAACAAGCCATGGGTCACTAAAGATATCAAAGCCCTTCTGAATGAAAAGAAGGTGGCATT
CAGGTCAGGTGATAAGGAAGCAGCTAAGGAAGTACAGAGGCGCTTGTCGGTGAGGTTAAA
GGAGGGTAAGGAGAGATATAAGAAAAAGCTGGAACAAGAGCTGAAACAGAATAACAGTAG
GTATGTGTGGAGAGGCATGAAGAACATTACTGGCTTCAAGACCAGCAGCCCTAGAACTGA
TGGTGATGTGGATAGGGCCAATCAGTTTAATATGTTTTTCAATAGGTTTGACAGTAGGCC
TCTCTCCAGCTCTGACACAGCCCTTACTGCACCTAGTGCATCTGCTCCCCCCAATAGTGT
CACGTCAAATTGCAGCATTTTGCCCTACTTCATGCCCTCTCCTTCCTCCTCTTTCACCAT
CGTACCAACTGAAGCCTCCATCGCCTCTCCTCCTTTCATTGGTGTCTCAGACTCTTATAA
ACCACCTATGATCATCACTGAGGACCAAGTGAGGAGAGAATTATGCAGACTCCATCCTGC
TAAGGCACCGGGTCCAGACGGATTAACCACACAAGTACTTAAGCTGTGTGCTTCTCAGTT
AAGTGGAGTACTGCTGAGGATCTTTAATTTGAGCCTCAGTATTAAGAAAGTTCCTGTGAT
GTGGAAAACATCATGTCTGGTTCCGGTACCCAAGAAGGCGCGACCTAGTGTTCCATCAGA
CTACAGGCCAGTAGCACTTACTTCACACAGTATGAAGGTCTTTGAGAGGCTGGTCTTGGG
CACTCTCCGCCCCCTAGTGAGGTCAGCGCAAGATTCTCTTCAGTTCGCTTACCAGGCCAA
GATTGGAGTGGAAGACGCCATCATTTACCTGTTACATCGTGCCTACAGCCATCTTGACAA
ACCGAGTGCATCCCTGAGGATTACATTTTTCGACTTTACCAGTGCCTTTAACACTATTCA
GCCAGCCCGGCTAGGGAGCAAACTGTCTGCTATGCAGGTTCATGCTCCCTTAGTTGCGTG
GATTATGGACTATCTGACTGATAGGCCACAGTACGTACGGCTACAGGGGAATAAGTCCGA
TACGGTACTGTGTAGCACTGGAGCACCGCAAGGAACTGTTTTGTCACCGTTTCTCTTCAC
ACTGTATACATCTGACTTCCAATATAACACAGAGGGCTGTCACCTGCAAAAATTTTCAGA
TGATTCAGCAATAGTCGGATGTATTAAGGGGGGGGACGACTTGGAATACAGGATGGCTGT
GGACAGTTTTGTGGACTGGTGTGAGCTGAATCAGTTGCAGCTTAATATCCAAAAGACCAA
AGAACTGGTGGTGGACTTGAGAAGATCACGGCGATCTCCAGTTACTCCCTTGTCCATTAG
AGGGGTGGATGTGGAGATTGTTCAGGACTATAAATATTTGGGTGTGTATATTGATAATAA
GCTGGACTGGTCCAAGAACTCTCTGGTCACATATAAGAAGGGTCAAAGTAGGCTGTATTT
CCTACGTAAACTCCGATCTTTTAGAGTCTGCAACACCATGTTGCGTATGTTCTATGAGTC
TGTAGTGGCCAGTGCCATTTTCTATGCTGTGGTGTGCTGGGGTGGTAGTGTAAAAGTGGC
AGATATGAAGAGATTTAACAAATTGATTAGGAAAGCTGGCGCTGTGGTGGGTGAGGAATT
GGACAATATGGAGACTGTGGCCGAAAAGAGAACATTGTGCAGACTTCGGTCAATTATGCA
CAATGTAGATCATCCTCTTTATAATGTGGTTGACGAGCTGAGAAGTACCTTTAGTCACAG
ACTTACCAGCTTAAAGTGTTCCACTGAACGCCACAGAAAATCCTTCCTTCCCACTGCTAT
CAGACTTCATAACGTCTCCCTCAGTCACTTACCCTCACAGTAATTTATGCAATATCTTGC
TGCCCGTGCCATATATTAATTAATTATTACGGGTTTTAATGCGTGGAAGTCTGTGCATTA
TGTTCTATGATGTGCAATAGTCTATTAGGTGCAATATTTGTACGTTTTTTTACTGGGTCT
TAAATATTTTTAGTGCAATATCTTTGTTTTTTAAATGAGTGCTGAATGACTTTACTACTT
GAATTATTGTATGTGTAATTGTTTTATGTGTAATATTAGTTTTGGTTAATATTATTTTCA
TTACTTGATATATGACTTATTAGTATTAGTTACCACTGATTCTTTTAAGTGTAATATCTT
ATATAATAGTTTGTATACTTATGTATTGTGGCTGTTTTCTTTTATAGATTGGTTGGATTT
ATGTGACTTATTTCACTTACTTAATTTATTTATTTTGTCTTGTGGTTTTGTGTTTCTGTG
TTCTGTGTGTTATGGCAGTCATTACATAAGCAATTTCCTGCGGGATAAATAAAGTTTTCT
AAGTCTAAGTCTAAGTCTTAAACTCAGGGAAATAACTGAATTAGTCTGTGCTCCGAAAAT
TCATCAGAATGAGGTTGCTTATCTTAAAGTTTTATTAGAGGAATATGTATATTTGCGCAA
CAGCCTGTTTCCTAACCACCCTCTGAAACCAAAACATCACTATGTGTTGCATTATCCTGA
CCTTATCATTAAATTTGGGCCACTGATACGCTTGTGGACCCTAAGGTTCGAGAGCAAACA
CTCTTATTTCAAAGAGTGTGCCAGAAAACTTCACAATTTTTTACACTTAAGTAAAACCCT
GGCAGAAAGACACCAGCTACTTCAAGCATACCTAGGATGTGGTCAGTTATTTCCACTTTC
TATTCAGATTGCTGGTGAAGCAAATGAAATTGATGAACGGTCTTACAACAGCAACATACA
GAAATTGTTAAAGACAGTTGGTATCGATAAACAAAAAACCTTAGAGGTTTCAGCAGTGAC
TTACAAAGGCACAAAGTACACCAAAGGCCTTGTTGTTGTTTTAAAACATACGGGTGACAC
AATAATCTTTGGAAAAATATCACTCATTCTTGCTGATGAGAAACGGGTGCACTTTGTTGT
TTTGGTACATCATTCACTTCAGTTAGTTGATCTTGGGGTCTACTACCTATGTATGTCAGA
TAATGAATATGCATACATAAATGTGGATGAGTTACAAGATTATTATCCTTTGCCAGTGTA
CAACATCTTAGACCTTCCAGCTGTTTGCTTGCATCACTCGGTGTGTTCTTCAGTGTAGAT
ATGGATGTCGAATGCATTCAGGAACTTCAAAGACTGCTACCTGAATTGGACTATGAAAAG
CTGATGGTCATCACTGAACATCTTTCTTCAGTTGTTGGAGTCACAAAGAAAGAGGACCTT
GCCTTTATTGAGAAAGATGACTTCAAGACTTTTTTAACACCAATACAGTGTCGTAAAGTC
ATCCAGGCCTTTAAACAAAAAGGTATGAAAGCACATATAATGTAAAAATAAGATATTTTA
GGCATCTCCAGTCCTAGGGATCCACCTCCCAGAATGTTTTAGATTTCTCCCTATTCAATA
TGCTGAAGAGTTGAGTCCAGGCTCAAGTTCCAGGCTTTAATAAGATATCTAAAACATTAT
TCGGGTGGTTTATATTGGTGTTATATAGTTAAAGTATTTGAGAATCTCAAGTTCTCTTAT
ATTTAAATAGCACATGCAGTGAATGGAATTGCCTTGTAAATATTTGAAACTGTATTCCTT
CTTTTTAAAGGACTAGTCGAGAGGCTGATGTCAGCTGTGTGCAGAATGAACAGACAAGGC
CTTCGTCATCCATGGACACAAGAC
>RETE519-#LTR/PAO
tttactcactataagagccataagttcattgttttatttatgttaaattgataataatgt
aaaaagcaacttgaaaatattttactaaaagtaatttaatttttaatatagagtatatgc
tgatgtcacttccggtaaggaagaagtagtgtcatgaagatggaagcaagacagtttttt
gaccgtgtattatagttcagttaagttgttattaaacatgttcgaaatgacatcactgga
ctgtcttatgttacccgcgttcaaatcctgctaattcagagaaacaagacaagaagagac
ggatcgatggcacatacaatttagtcaaaaaacttgctctatggatatgaaaatgaagga
gcgcacgtggcacgttatgacggacggagattcatctctaaactatcgtctttgagtgat
ctgaaatgactcgcgatcgtggattataaatagtggatgatatttctccggtggatttaa
agctgttttacaggaaggaacgtgactgacacgtatgaaacgttgcataacagtaaggta
acggactctgattcggctatatgatgactcaatgcatatttgaagaagctgaaatgcata
cggttgatgcagaaaagtattgcgtgtacttttaatcgtctgcaaacagtttgtgcattg
attgaatggagatggctgaaggaagcgaaagtgaaactgcagctttcgaacacaagaggg
cgcctaaacctactgaaaaggctttagaggagaaattgcacagaattattggattgagaa
gagctaaattatctgctcttaccagtaatataaaaaccctagaaaggttgatgaatgatg
atgaaaatctgcagaatgtgcacgatttaatgcaacttgactttgcacaattgttagcag
agtttaatgatttaaatgttcaagttcaagatcttttgtctgaagatgaaaggattgcag
accaacaaaactggtttcagcctaaaatggactctgtgaatatttttaggaataaaacag
aaaactggatagctgctgtagctgagaaaaatgagaaaaatgacaatgtggaaatggagg
atgatattatgcctcatgacagtgcctcacaggtatctttgaacaaaaatgagcttaagc
agcggtgtgattcagttacaagtggatctgtttgctcctctgtatcatctgcatatgcac
aagaagaatcaaaacgtgcagctttgctagcaagggcagcatcattaaagaaaaaacaac
aacttgtaattgaagagatgcagataaaggcaaaaatggaggaacttgaaatagaaacag
cgcttgcagaaagtgatgccaaattaaaggttctgaaagaatatgagcattcagaggatg
gaaaaagtagtgtgcggtcaaagaaaagaaaaggaatccaccataaacagcttgaactga
aaacagagcagaaagaaagctcaccttctcattctactgtggcgaaggataaagcaaagt
ctgtctcaagtccaaagatacatccagcaacagaactgaacatacaagtacctggacaca
atgactatccacaagcagacaacagcattattcaagttatgcagaaacaaaatgacttga
ctgagttgttggtgagacaacaaagacaaattcagcttcctagtaaagatatacaagtgt
ttagaggggatccattaacctatagatcctttatcaggtcttttgagcataccattgaaa
ataaaacagacaatgaaaaagacaagttgtattatcttgaacaatacactgcaggagagc
ctcaagagattgtcagaagctgtgaatatatgccgttaagcagaggttttaaagaagcaa
agcgactgctcgaaaggcattatggagacgagcttattatagcaagagcttttattgata
aagttcaaaagtggcctcaaatcaagtctgatgatggcaaagccttgagtgcttatgctt
tattcctaattggatgtcgcaatacattggaagatggggagtccatggaggagatggaca
gtcccaccaatatgagagatgtaatttcaaaattaccatacaaaatgaaagaaaggtggc
gatcagaagcatatgacatcaaggaaagacaaggagtaagagctagatttactcatttgg
tggattttattgatcgtcaagcaaaagtggtcacagatcctttctttggagacatactgg
acaatcgcaatgctgtaactgcaaaggtgaatcagaaggagaaatttcctgctactaggg
gaataataaagagcagctttgcaaccaacatatgcatggaggaaagaaggcctcaagata
catcaagtaaacttgccagtccagctaagatggtaagcgcttttgaaaagccatgtatgt
tttgctcaaaaagtcacactcttgagtcatgcactgaaatcaaagagcagccacatagta
tacgtgtggactttttgaagtcaaaaggcttatgttttggatgcttaactcgaggtcatt
tgagtaagatgtgcagaaagagaattgaatgtaaagaatgctctcaaaggcatccagaca
ttttacatatgaaggaggatcgcaaagtgacaaagcaggttgagacaccagacaaagaga
tctcatgtgcccagatctccctaagtcaccaatcatgcaactacacagagtctggaggag
ataactgtgtgctgtcaatagtgccagttaaagtcaagtcaaataaaagtgacagatatg
tggaaacatatgctttcctcgatgctggaagtacagcaacattttgcacagaggagctgc
gaaataaactgaaactgaaaggaaagccaactcagattctattgagcactatgtgtcaag
acaagccaggtgaacagaagttagtgagcagttttatcctcaccgacctggaagtatgtg
ggctagacgacaccaagtatattgaactacctaaagtctttacacacagcaatattcctg
ttcaaaatgagaacattcctaaacaggaagacattcaaaaatggccttacttaagtgaag
tgaacataccctgtattgatgcaaatgtggggcttctgattggtgcaaacaatccaaagg
caatggaaccatggcacattataaacagccaacaagatggaccatacgctgttaaaactg
cactaggttgggtagtaaatggcaccattaagaaaacaaacaatgcagaaaggtccaaac
tgccacatcatacagttaatcgtctctcagtagtggaaatcgaaaaattgttgattcagc
aatataactcagactttccagaacgcctgtatgaggagaaagaggagaagtcactggagg
acaaaagattcatgcagttaatgcaggaaaagactaaatttgagaatggacattactgtg
tgaagctacccttgagagatgaaacagttgacatgccaaacaatcgatgtgttgctgaaa
tacgtgcagctaacctaaaaagaaagcttcaaaagaactcagaattgcttgatgactaca
ctacgttcatgaagagcatagtagaaaaaggatatgctgtcagagttcccactgaacatc
ttaatcgcaacgacaacaaggtgtggtacattccacaccatggggtgtatcacccgaaga
aaaacaaaattcgtgtggtttttgattgtactgcttcctttcaaggtatgtctctgaaca
gccaattgcttcaaggtccaaacctcacaaacacacttattggtgtactcaccagattta
gagaagaaccgatcgctgtgatggcagatgtgtagtcaatgttctatcaggtgaaagttc
ctgaggaagacacagatctacttcgctttctttggtggccagatggcaatttgaatgcac
ctatagaggaatacagaatgacagtgcacttatttggtgccacctcatctcctagctgtg
cctcttatgcactgagaaagacagcagaggacagaaaacatgtagcatcgcaaaaggctg
tggacacagttctgaacaatttctacgtggatgactgtttaaaatcagtgtccaatgagc
aagaagcaatcaaccttgtcaaggaaattcaagatttgtgtctggaaggaggttttcgat
tgacgaagtgggtgagcaataataggaaagtattgttgtctatcccagaagatcaaaggg
ccagtggagtaaaagaccttgacttggatcaggactctttgcctatagagagagcactgg
gtatgcagtggtgcacagatgatgacaccttcacataccatatcaaagtccaagagaagc
cgtcgagtagaagaggtatcctctcagtggttaattcaatctatgatcctcttggctttc
tggctccactcatactaccagttaagttacttttaagagatctgtgcaaacaaggatatg
gctgggatgatgagattgacgacaagcgtgctgatcagtgggttaaatggctagaagatt
taagtcagatctcaaatgtcaagttcaaaaggtgtctaaagccagagaagtttggcatca
cagaagaagctcaactgcatcatttctctgatgccagtgagagtgcttatggcacagcaa
cttatctggttcttacaaatgaacaaaatcagaaatattgctcattgttgatggggaagt
caagagtaagcccacttaaacaaatcacaattcctagattggaactgaccgccgcaacca
tagcagtcaaaatggacaagatactaaaacaagaactacaaatgccactgcagccatcta
ttttttggacagacagcacaacggtgctgagttacattgaaaatgagagcgcccgcttca
aaacctttgtagccaacaggatttcactaatacgggatgccaccactccgttacagtgga
agtttgtcaggtcagctcagaatccagcagatcaagctactagaggtattaaggcaaagg
actttctacaagcagaaacatggacaaagggcccaaactttttgttgaaatcagaagaag
aatggccacaaagaccagatcagattaatcaatatcaacaaaaagaccctgaaattaaaa
ttgaaaccaaagtcaacattcttaatgtcaatgaaaacgacatcctgtgcaggttaactg
actactactcgagctggtttcgtctgaaaagggcagtggcatggatgctaagactaaaag
agacactcctacagttatgtagggcaaggaaacagtttcaggcgtctattgaaacatctg
agaaagacccagaaaaacaagcatcccttctacaaactgaaatgcaaaaattcaaatcaa
aaataaagaaaaggtcactgagtctggaagatttaaaacaagcagaaattcttcttattc
agcacagtcagaaacaacaattcctggaagaaattgaggctatcaaacaaaatgtgacta
ttaagagaagaagtcagctgtacaggcttgaccctgtgctccaggatgggatcctaagag
tgggtggtagacttaacaaagcagccatgccaaatgaatccaagcatcctgcaattctgt
caaaatactccagaatttcaacactcattttaagtgacattcatcaaagatacggacatt
gtggtcgaaactacacattgtccattctcagacaaaaattctggattccccaagctaatt
cagccattcgaaaattaatacataaatgctcagtttgtcgccggcttaatggaagagttg
gagaacagaaaatggcaagtttgccagaggaccgtctgctacctgataaaccgcccttta
caaacgtgggtgttgattacttcggaccctttgaagtgaaacggggccggagtactgtaa
aaaggtacggagtgttgttcacttgcttaacgattagagcagttcacattgaggtggctg
atagtttggacactgactcttgcattaacgctttaaggcgttttataagtagaagaggac
aagtcgctgtcatgcgctcagataacggcacaaattttgttggtgcagaaagagagttgc
gagaagcactgaaaaatctgaaccaaatcacaatagaacaagccatgttgcagaaaaaca
ttaaatggatcttcaacagcccagctgcctcccatcagggaggagtttgggagcgtcaga
tccgtacagttagaaggatacttaatgctctcctaaaggaacaatctatcagcgatgaca
gtcttcataccatcatgtgtgaggtggaaagcattataaacaacaggccaataactacca
catccgaggatccgaatgaccttgagcctctgacacctaaccatttactactgttaaaaa
ctcaacccagcatgccaccaggcatcttcaaaaaagaagaccagtatatgaaaagacgtt
ggagacaagtccaatatcttgctgatttgttttggagcagatggactcatgagtatctgc
ccattcttcaagaacgcagtaaatggacaaaacttaaaaggaactttgagccaggcgatg
tagtgctaattgtggacagttctgctccccgcaattcatggataatgggaaaagtagttc
aaaccttgcctgactccagtggagctgtacgccgtgtgaagctacaaaccaaaacaagca
ttctagagagacctgtaaacaaattgtgcttaattcaagaagcaatttaagaagaatagg
tgaaacaaagacaatgtgaaaggactacatttacagaatgactgaatttctatgcttctt
gatgatgtttaaatttgaatggctcttagaagttaaatatgtatatgataattgtttgat
ctcctgtccatacaattaggggccggatatataagagccataagttcattgttttattta
tgttaaattgataataatgtaaaaagcaacttgaaaatattttactaaaagtaatttaat
ttttaatatagagtatatgctgatgtcacttccggtaaggaagaagtagtgtcatgaaga
tggaagcaagacagttttttgaccgtgtattatagttcagttaagttgttattaaacatg
ttcgaaatgacatcactggactgtcttatgttacccgcgttcaaatcctgctaattcaga
gaaacaagacaagaagagacggatcgatggcacataca
>RETE859-#LTR/PAO
tgcacagtatttatattattattattaataataataataataataataataataaatata
tacattattatttaaaaaaatttcattttcttattattattattattgttattatattat
aataaaataatataataagaataattataattaaatcattaatattactattagtagtat
tatttctttttacactatttataattgttattattataaatattattaaacttttgtttt
cttagaagacaataataataataataataataatgtataaaatccctgttgaactctcat
tttgataactgtgtgacatcacatgtgggtggagttacggacgtgcccagacatgttcgg
ttctcagaatattccagtgctaccatgagacagatggtagtttgttgatgtgtgtgcgtt
catgagaataaaccacacacacacacaaatgcacccaaatacgcaaatctaaatgcactc
ctaaaagtgtaaactgtttgaagatgggattgaataaatcaatgtgcagaccatactgtc
gtcaatgttgccttttcacctctgaccgggtttaaggaatggatgttgaccacccagtgt
acacacgcacatacatctaacaaagtggtccttcgagccggagtcaacatctatccttat
ggcaacatcaagggatttcaatgaaaatcaacagagtcttcgtcctagcaggattcggag
aattcctggacatctggatgactttgtactgacttcccagccacagcatttagtttcacc
ccctttgcaagaggatttgcagcatatgcatgttagtgagactatcactgatccagatgt
ggaatatggaacttctaccccttatagacctgatactgagactacaaggctacgtaaagt
ggaagagagtgtttggaatgtacaagagcaactcagagaattacaaagcacgttgaaaat
gtctattcagcaaagcaaaggttcaccatgtatgcatcaggacttaagctatgtttctgc
cacaggtactggacatcacaggtcagtccctcatccaagtagtcagcagcagtccatcca
gcaacgtagtgtcagtttgcctcttctctgttcgggtcatctgagctcaggaaacattga
aaaaccaaagtattattctccagttataccagcacgcttacccaccacaaacttacctca
gccacatagtctgcctccagtacagatgacccaagggttactaccacagacattacagcc
attgtctcgtacagcctctctccctattgagcatcatgtacagcagcgtgagacacgacc
aggatctgctccagcaggtgtaatgcatcctccatatgtttatcaacagcctagtgattt
tcatcaggcatatccgccacaagtgcagtccattgtacatcatagcataacttcgatgac
accacctacacccactgtgtaccgagctgcacctagctatccatcagttcatgtaccttc
tatgactactgtgccaagccatgctgttaatactaattatgtggaacctcagtcattgac
tctagcaccgcctgtgatgcctcatttctcagagcctcctccactgcgatctgtacacta
ttcagatcaatacactgggaactatctgcctaacagacccctagaatcaatatctcagca
accgtcatatgcaacaccattttcttccactgtaccgccagcagttcaagctccaagtat
gatggaaatggctattgcttcctcatatggaatacccaaacctaagcttatcaatttcac
cactggaaaggaaagtgattttgctctgcttaaaaaaggacttaatagtgtacttggccc
ccaccttcatctgaccgaggactacaaatttcaagtgctacttgatcatcttaaattgcc
agctgccttccaaatagctaaacgatatatgtatgatcccatgccttacagtcgagctat
gcaagcattacagcagcgatatggtcagccccgacaactggtagagggagaaattggtag
catcctccgtacaccttccctgagaccaggtgacgctcaaggttttgaggattttgcttt
atctgttagcactcttgttggtctcctaaatacattggaggggtcatccagagtcgagct
tctgtgtggctcacacgttgatagattactcaccaagctaccaccctcttatagagatag
ctttgttgagtactgtatgtccagaggcattctccaaaatgggtctgacagaacttacac
tcttcctcagtttgcagagtggctggagaacaaatcacaagcactgcagatatcgaggcg
aacagctgaactgtacagtacagataaaccccatattgatgtcagagagctgaaacccac
aaagccaccaaaggtgcattccacaatctactatggcataaatcacgctactgcaggtcc
ctccaccacctcatcgctccagccaaacaaagaacagaccaaggttaagaaacgtgagag
ttttaagccatattgccccttctgcaaatgtcaggagcattacctcaattcctgttctga
atttgtcaaattaaatgtagcccaaagaattgcatggataaaggacaatgaccgatgttg
gaagtgtggtagagggcatgagcctgcaaagtgtactctgaaaaaaccctgttccagttg
tggtgagcagcacttaccaattctacacgatactgcatccagcatcaacaagagtgttct
taccgtcaatacagtaccccgcacagtctacctcgatcagattactcactcttgcagagt
catgttgaaagtggttcaggtcagattacataacaaagggagagttctggacacatatgc
tattctggacgacgggtcagaaaggaccatcattttgcccacagcagtacatcacctcaa
tctggaagagacagatgaatcacttgcccttagaacaatcagacaagaagttgtcgaaat
ccagggggcatcagtctcctttgaagtgtctacttctgcaaaaccaagtatccgctacaa
gatacactctgcctttacagcacaagatctgaacattgccaagcagtcatgccctgtgga
tgctctgaagcacaagtttgcccacttgagagacattccaattatacctttcaaagaggt
acagccaatgctgcttattggctctgattacccacaccttatagcaccgatagctccagt
gctcatgggtcctttaggtggtcccattgcagttagtacaagtttgggctgggccataca
gggtcctacaacatttctagaccaaccattggagactacatgtctgaacatctcaatgtt
ccatcctccaccgaaagacccatctcattatgtcgaaaggttatggcaagtagacatact
tccctttcagcctatgaaagacatgacacgatccaagcaggatagagatgctataacaat
gctggaaaccaaaaccaaaagagtggaaatagatggagtttctcgctatgcaacccctct
cctgcgcaaaggaaatgcaaaggtcttgcaagtaggtccagaatcagtcatggctcttct
aagagccactgagcgccatttgaaacaaaacccagagctagcagaagtgtacaacaaaga
aatccacaaacttgaacaagcaggttatgcagtaaaactcactccagaagaggccaaagt
tacagaggaatcatggtatattccccaccaccttgtacaccacaacagtaaagcccgtgt
tgtattcaactgctcgtatcagttccatcaagattctctgaatgaccagttactcccagg
acctatgctgagcccatcattgctcggagttctcctcagattccgtcagtatcctgtagc
tatcagtggggagattcggtcaatgtttcaccaggtacgcctccttccagaagatcatca
gttactgcgtttcttatggagaaatatggaaaaggaaaggagtcccgacatttatgagtg
gcgtgttcttccatttggcaccacatgcagcccgtgctgtgccatctacgcccttcagcg
tcatgtcacagaccatcgtgaaggaaatgaagaggttgtagagtctgtgttaaactcatt
ttatgtggataactgtctgcaatccttcctctctacaaatgaggccaaacagctcataga
caaaatgagggcattactagcagctggagggttcgaaataagacaatgggccagtaacta
cgcagaagtgatttctcatttaccaactgaggcacgatcagagctgtgatctatggttga
ctgcgaacaaaacagacatgcaagagtctacacttgggctctcttggcactgcatctctg
acaagcttagctttcgaaatcgcacgatatgcaaggaggagcccaccatgcgcaacattt
atagagtgctagcctctcagtatgatcctcttggttatattctgccctacaccactagag
caaaaatccttgtccaagctttgtggataaacaaatgtggctgggatgagtgcatcggag
gagatatgcaggacaaatgggagcagtggactaatgaactgcagtacctctctaggataa
ccattccaagatgctattttcccatctgtccagaatcaaacaaacccaaactggagttac
acatattctgtgatgcctcggagcgagcttatggttcagtggcatatttgcgtcttgaag
gtgaagacggtagaatctatacctcatttgtgatggccagatcccgtgttgcacccaaaa
agcaaatatcaatgccccgactggaactgtgtggcgcccttacaggagcccaactagcta
aactcctaatcactgaacttactctacctatcaacaacactaatctttggacagattcca
ccactgtgctttcatggatcaaatcggaatcctgtcattacaaggtgttcgttggcacgc
ggataacagaaatacaggagttaaccagtcccaataactggagatatgtggactctaaac
taaatcctgctgatgacattacaagaggcaaacccctctatgagctctcacaagcatgtc
aatggaatcaaggccctaacttccttcagcagtcaccagaacactggccaatacaaccca
cctcacagtcagttgaagagaatgaattaagaaagtcattcttttgtgctcatgtaactg
tacctcagtcttctttaccaaatcctgagcaacactcaacatgggcagagttagtccaag
caacctaccagtctgtgcatggaacagaagcccccccgatgtcagctgcacaacgtattg
atactgaactgatactgctaagacaagcccagcaggacagctttcctgttgaaatccatg
cacttcagaatggcaaggtaataaacactagcagtcggttaagtactctggcaccggaat
atgatcaaaccctgggaatgattagggttggaggtcgccttcgtaaggctaaggaactcg
atggtgataccctacatcctatcgtcttggcacctgatcatccaatcactaaactcatca
tacaagactacgacaaccggctacttcatcccggtcctgaacgtgtctttgcagaattga
ggagaagttactggattatcagaggcagacaagccataaagaaatatcaacaccagtgta
gagaatgcaggacctggcggagtaagccagtcaacccaaaaatggctgatcttcctgctg
ctcgtcttcgcctgcatcagcctcctttctggtcaactggagttgattgcttcggaccat
ttacaataaagataggcagaagacatgagaagcgatgggggatcattttcaaatgtctca
ccaccaggtgtatccacctagaccttttgcatagtatggactctgactcctttcttatgg
ctttacgtcgttttattgcacgacgtggaaaaccctttgaaataatatctgatcagggta
caaattttagaggtggaagccgagaactccaagaagcattctctgcacttgagccagata
tcaaagaaaaactgagtgaacagagcatttccttccagttcaaccctccacatgcccctc
atttcggaggagcctgggagcgtgaaattcgctctattaaatcttgtcttcgagtggtac
tgaaagatcagattgtgactgaggaagtactaaccactgttctcatagaggtggagggaa
tactgaattcgaaaccactcggctatgtatcatcagaaatatctgacccggacccagtta
ctccaaaccttctgctgatggggcggcgggacgcctcccttcctcaagtggtttatggca
aagaagaattgctggcaaagagaaaatggagacatagccaaattatagctgaccagttct
ggaaacaattcattcgtaattacttgccgaacttacagccacgtaccaaatggcatcatt
ctacaccagatccatcggtaggacaagtagttatgatcatggacccccaattgccacgag
cattctggccaataggcagaataaaacaagctgtacccagcagtgatggaactgttcgag
ttgtagacgtaactattgatagccgagtctaccgtcgccctgtttctaaactgatagtcc
taccagagatgcctactgataccagtgacgagtaaagtgagagaacagtgatgtttattt
aatttctaatctcctatgtagattagggggcggctgtataaaatcccttttgaactctca
ttttgataactgtgtgacgtcacatgtgggtggagttacggacgtgcccagacatgttcg
gttctcagaatattccagtgctaccatgagacagatggtagtttgttgatgtgtgtgcgt
tcatgagaataaaccacacacacacacaaatgcacccaaatacgcaaatctaaatgcact
cctaaatgtgtaaactgtttgaagatgggattgaataaatcaatgtgcagaccatactgt
cgtcaatgttgccttttcacctctgaccgggtttaaggaatggatgttgaccacccagtg
tacacacgcacatacatctaacaaataataataataataataataataataataataata
ataataaattattattattattcatattgttattattattattattattattattattat
tattattattattattactaatactactaatagtattatattgaaaacgtaagctttttt
aattaaaaagcattacttgttcactattaaataatgattcactttattaacaatctaaca
aaaataatatcaatgtccatactctgcatatataattcaatacaaattaaagaacaaaaa
atatca
>RETE2179-#LTR/PAO
tgtattgaagcctgtatgaaagcactgattactatacggttctataccaccttaaaggat
atattatccaattgatgtccaaagaataggagaagagtaaagaggtcatacacaaattat
tttgttcaaacaatgtatcaatttctttatgattagtgtgtaaacataatcatcacaata
caaatcaaataaaatagcgtaggcccacgtaaatgaaaacaattatcaaataagatgaca
ataattacagtactgtaaggttgtaatatagtggggaaataaatcccaatagtttcagag
gacttataaacagaaaggtccagcgatcacttgtaatatggtgaaataagtcccaatagt
ttcacagaaaaatccacctcataaacagaaggtccagcgatcacttcagcagtcgatcaa
tagtagtgatgtcatcagccagtgtgcaacatttgccgggatcttcatttgcaatgaatg
tataatgtataatgagtgattgtgtaaaagcaagtgatcagattaagttaaatgttgctg
taaatgttcatgcagtagcgtgtgattttgtatgtatgtgtgtggttctataataaagaa
aaaaagggttaattagtcctcaaactactcacggaaaaatgctgcgtcattattactaca
cgtgaataaacacgtgaaagatcacgaacacataatataataaacgtgtcgttctaatac
agttgcaaactataaatatgcgtatagatgcatgtatatatacatcgaatgataattaaa
gtttttaataatgaactatgaacactcacgtttcttcaatgacgcacatcataaagttct
gtcaaactctgaagtaatcacagcacatcttcctgtcatctgataggattcagtcaaact
gccttctctgaggatgctgtgattgcaatcctaacagtttgttggctttaactctcgaaa
ctggcgactgagcatcacgatgcgcacctgcctttctctctgttcctctttcattactgt
gtcgaacactttcactttattcattaaactcgcgagcggaccttttaaccacgcccacat
aataacaaaacaggtaaagactaaatgtacagttagaaaacaaaataattaaacaatctt
ttgtacagccgccctcaaatttgctaagcaaatttgccattattgagtttaggatgaatt
ctccaggtcttcaggtaaagatggcagttcaattagtttcacaactggtcttgtgtatgt
ctgatctttcactttgaccgtcaccgttctgaccctaccatctgcactgggaatgacgga
cgaaactgtaccaactttccagcatgctcttggaagctgttcatcaacaatgagtactac
tgtaccaaccacaatgttctgcctttcactgtgccacttttgtcttgactgtaaggatgg
cagaaagtcatgaataaaatgcttccaaaaatggttactaaggacctggctgtgtcgcca
tcttttcttactgagcaattcagaatctgaataaacaacctgaggcaaagatgagtcagg
tctccccattagtaaggagttcggagttactgggtcgggatctgctatatcgctcgagac
gtaaccgagaggtctagagtttagaatgttttcgacctcagtcaaaattgtccttaatac
ctcttcggtaacagtctgcgcacccaaagtgcttcttaaagcagtcttgaccgacctcac
ctctctttcccatgaccctccaaaatgaggggcactgggagggttgaattggaacctgat
ttgatccttggccaacatgtctcgaaggatgggctgaatctgattgaaggtgtcttctaa
ctcattagcaccacccttaaaatttgttccttgatcggaaaggagttcgtgaggcttccc
tctccgagcaatgaagcgcctcagagacatcaaaaatgaatcactgtccatgtgatacag
cagatcaagatgcacagctcgtgtggtgaggcacttgtagatgatgccccaccttttttc
tatgcggcgtccaattttcaccatcagtggcccaaaacaatctactccagtagagtagaa
gggaggtttgaataatcttagacttgatggtggtaggtctgataattttgggacaactgg
cttgcctctccatttccggcagtcaaggcagttgtgctgatgccgtttgatcgcctctct
tccacgcaaaatccaatacttttgttgtatctcagccaagactcttccagctcccgggtg
atgcaattgtgcatcataatgtttaattagaagcttgacgacgggatggtctggggccag
aactatagggtgtaatacttcttcattcaagtaagggcatctacgaagtcgtcccccaac
tctgatcaaatccaagtctctgtcatattcgggagcaagtttaagtattcgactacgtgt
gggaatggctttaccttctctgagcaaagcatattcttctgggaagtcatgtttctgaca
ttgtctgaggatagacagttctgcttgtctgaaatcatctgcacttggtgaaaatgtgct
atcggccgccccgtgaagggatcgtgcagtagcctctaagaactcagaatagctactgaa
ctgatggacatcaggctcatcttgctctttaatgtcatccactaatccacaaaagatgga
tttcttaagctcctgaacttcttcagaagcgggacctactggtaattttggccaacagct
actaggctgcctcaagaagtctggaccaagtttccatcttgaattttcagctagctgaat
tagtgacaacccacgagttacatcatcagcagggtttgtggctgaatcaatgtagcgcca
agagccagggtcagaaagttcctgaatttctgtcactctcactcctacgaacactcggta
tctacacgaatcagactgtagccagttaaggacggtagtggaatctgaccaataaacaaa
ttgattgatgtttagggtcagctctcgttttagaacatctccaagctgtgcgcccgttag
tgcagcacatagctctaaacgagggatggagatctgttttcggggggcaacccgtgatct
tgccgcaatgaaagatacatgtctattgtcttgttcgtcttcagagcacaagtatgcaac
agaaccataggctctttcagaagcatcacaaaatacatgtacacagcgatgtttgactgt
acattgaatgtgagaagtgtaacatcttggcaagaatacttgagacaggtttgggagttc
attttcccactgatgccaaatggccagcagatcttcagggagattgggatcatcccattc
acgtttcttatcccacaacaactgcacaacagttttagctcttgtagtatatggtatgag
atatcctagcggatcatagagcttggccaaagtgcgatagatttttcgcatagtaatctc
accatcttctcgctggtaaggtttgtaaactaagttgtccgttttgcaatgccatatcaa
tccaagggcattttcctgtgggttatctattccctgactgagccatatctccccactctt
ggactttaagtcattaggaaggtgctgaatcacctcagggatgttacatgcccactgtct
gagctcaaatccaccatccataagatgacattgcagtcggttcactagatttttggcttg
agattcagttggaacactgcttagacaattgtctacatagaaatttcgctcgactgtttg
acgcacctcatcagtaggatcaagatccccctttacatgagattggagtgcaaaaactgc
acaacagggactgcaagcagtgccaaatggcaggacttcccattgatgcacgactggcat
ctcagatgtttttccctgtcgccacaggaatcgtaaaaatggcttgtcctcatcaagcag
gcggacctggtggaacatgcccttcacgtcactacagatagctacgggatattcacgaaa
gcgaagaaggactcctaagagacttgagcctaaagtagggccaggcagaagatattcgtt
caaggattgacccttgtattcaaaggagcaattgaaaacaatacggttctttccgttatg
ttgaaccatgtggtgtggtatgtaccacgactttgcacttgattcactttctgcaggtgt
cagctgagtgacataacccgactgcagtagtttctgaatctcgaaatcataggattcagc
tttctctggctctttagacagttttcgttcagtgctacataacagacccatgaccgcttc
ctgaggtgcattcaaagggggggtaactgcttccagagtaaaggggtggcatatctcttt
acatcctgtacctcgatcctgattgttttttcttctaagatacgaattgcttctgcatcc
tgacgagatcggctgataatcttctctgagcggtaaggaaggatatccaacttccaaaga
ttttcaacctgtcgcaataattcagcttcaggagaaaggcaagaaatgaagagacattcc
tgaggacgtaaacaagatttgagaagacttgaaggaccttgtaaagtccagccaagcttg
gtatggacagccgcaggacctccagggggccccaaacgtacgggctccaatggggtaatc
aagtgcggatagtctgacccaataagaacaagaggctgagctttgttgatctcatgcaag
ggtaagtcacgtagatgtcggtattttttctggaggtcagaaattgggtatgtatgctgg
accaatgcgagttctttggctgtaaaggcacccttaatttgataagatcgatcagggaat
gaaaagggagcaatggaaaaggaaacaacttttccctgtatggtctgagcctcctgtttc
acagtccgaagagccaggtcttccctgtctccttgaagacctagacgttgagcggcttca
tacattagaatagtgcgttctgacccgtcgtcaagaactgcatatgtctctagtgactta
ttaccactctgaataataactcggctcagttttaacagcacttgtttaccacaagtaggg
cgatccaagtataatgtctgagaggtaggcccttctgaatctgtacttttctgaggaatc
ttctgattacttttaatcattgtgtatgcactagcattcacctcatgtaggacatcaaga
tgccttctgtcgcatcgcttgcacttggctttcaacgtacattttgacgataaatgtcct
cgtccacaacgccagcatctattgcctgctttaatccaactttctacctgctccttggag
agaagtttgaaattagaacattgattcatatagtgctggaatgagtcacagaaaggacag
tacttttttggcttgtcctgtggccgttccacatgagcatgctccttctttatattctca
actgctacttccttttgttctcctccatgtagcactgtagtcaacttccgaggcataaaa
ctgggccgctggtctttacgtggaacatgtttttcatattcggggtatgatccatactga
tttccatctacttgcacacgcacttcatactccaaccagtcagcaaactcaagcagagtt
ggaatcggtgtctgaatggggttaataaatctcttgaagttagctcttaggtcgtgtggc
aacttggctaagagtcgagatacatgtgaaccacattttagttccgtccaacctgtgcta
cctaactggtttaacattccaaccaatgctcggacacgtagagcaaatgatttaaatgac
ttaacgtctccgctcctaatgtttggcccttccatcaaatttgtaatcctttgcaaggct
aattgatgtggctgcccatacatatcagtaagcgctctcattgtgtcgctgaatggagta
cggctgtgactataggagtcagctacaagcaaagcatcttccagcttaagatggtccaca
agtatttgaaacttgaatgcctctgaagcatcatagggaagaacattgtctaatgcaagt
ttaagatgagcaaactcgcgggggtcatctctactaaaattcggaatggtaggagtaggg
ccacgatattgtacaggttgagtatataaagcatgtggaggcacagtgtatggattgtat
gcactaccaggtgataggaaatgtctattctctctattatactcttgcttcccatcaaat
gaaaagtagtcaagatgatctctggcattctttgataagtaatgcgtcctgtcattcaca
caatgatagtaaggatcagttgttgtgcgataagcatcagaaggtggtatgctggactgc
aacactggagaatcatcagtattacaataatggaatctagtcagattatgttgtcgaaca
gggatattagcatcactagcgttattacgtggaggtgaattgctattgctattatgaggg
tcatgataagagggtgttgatatacctgaactaggcggactatcacttaacctgcctact
ctctttagactctctgttagctcctcaataagctctcggtcacgatcctgcgacactgcg
aggagggattcatctctgggtggcaccaaaggggtatgttctatctggcgaggattctca
taatcctgaaatgacaccagcatacctgtagactttggtgtagatgacactcctgcctct
ttaactctagactgctgcacagctactggatcctgagaagctaaaactggagaattagca
atcacatctgatatacgtctcacctcctgcctcaactgcatattctcttccctcatttca
cgtatacatgtaagcatttctgaccgctcatctgcaaatgtaagatgtttgctagtgtaa
cctacttcataatcacgtagatatgctggtggtctagtaattctacgctgacgtataaca
tctggctctgaaactcctgtcctattcctggacatcattgttaaggtagtaataaatatc
cggctcgaaggaccattaaatgtattgaagcctgtatgaaagcactgattactatacggt
tctataccaccttaaaggatatattatccaattgatgtccaaagaataggagaagagtaa
agaggtcatacacaaattattttgttcaaacaatgtatcaatttctttatgattagtgtg
taaacataatcatcacaatacaaatcaaataaaatagcgtaggcccacgtaaatgaaaac
aattatcaaataagatgacaataattacagtactgtaaggttgtaatatagtggggaaat
aaatcccaatagtttcagaggacttataaacagaaaggtccagcgatcacttgtaatatg
gtgaaataagtcccaatagtttcacagaaaaatccacctcataaacagaaggtccagcga
tcacttcagcagtcgatcaatagtagtgatgtcatcagccagtgtgcaacatttgccggg
atcttcatttgcaatgaatgtataatgtataatgagtgattgtgtaaaagcaagtgatca
gattaagttaaatgttgctgtaaatgttcatgcagtagcgtgtgattttgtatgtatgtg
tgtggttctataataaagaaaaaaagggttaattagtcctcaaactactcacggaaaaat
gctgcgtcattattactacacgtgaataaacacgtgaaagatcacgaacccataatataa
taaacgtgtcgttctaatacagttgcaaactataaatatgcgtatagatgcatgtatata
tacatcgaatgataattaaagtttttaataatgaactatgaacactcacgtttcttcaat
gacgcacatcataaagttctgtcaaactctgaagtaatcacagcacatcttcctgtcatc
tgataggattcagtcaaactgccttctctgaggatgctgtgattgcaatcctaacagttt
gttggctttaactctcgaaactggcgactgagcatcacgatgcgcacctgcctttctctc
tgttcctctttcattactgtgtcgaacactttcactttattcattaaactcgcgagcgga
ccttttaaccacgcccacataataacaaaacaggtaaagactaaatgtacagttagaaaa
caaaataattaaacaatcttttgtaca
>Dr-LTR915#LTR/PAO
tgtagcggctacgtgaagtaacagctgagaggctaaaccagagacatgttttgtgacgca
aacatcaaatgtacacaaggcaagaagtcgttcaaatgtcatcactcgtttattttccaa
tataaaacataccttgatcttttgacagtgtagactttgatttgggcttaagcttgattt
cgtttgagcctgtttgtgtttgtttggtcaacaaagaataccgcgtccccgttcaccccc
tctctctctccttcctaagttgtgaatgaacaggtgccacctataagcgcactacgtaac
ccggtgaccctccaccacaatcacgtgacacgttaaccatttcatgtctactacaatcca
gcccctaattattacataataattacattaatataaatagagacatgaaaacattcaaaa
gggaaaattcttgatccttcttgcttcaagggaaaacaaaaagtaaagtgttcatgttat
atcgtcttccgtttcttgtagaagacagagttttgttattggtctgtcgagacagctgta
tttggtcttcacttgtacatgacggacaaatcctcttttgtcaggaaaggtttgaattat
acgtcctagcggccatgagttccgaggtgctgtgttgtcaactagaagcactatgtctcc
tactttcaagttgcgcttgacttttaaccatttttgacgctcttgaagctgtcttaggta
ctccagtacccaccttttccagaacaaatctgacatgtactgtacctgtctccatcgttt
acgagcatatacttcgtccttcttaaattgtcctggtggtaaggatggagaagtcctcag
aagtagcagatgattcggtgttaacgcttctaaatccgtttggtcagtggatgctttggt
tattggacgactattaataatagcctccacttcacacaatagcgtttgaagtccttcttc
atccagattctgcgacttcaaggtagaatttaggatttttctcacagatctaattaatct
ctcccaaactccaccataatgtgatccagtagggggattaaatgtccacttgataccttt
ctgcagaagaacattgttgatcttacactgattccattcctttatggcaactcgtagttc
ttgttcggctccaacaaagttccttccattatctgatcgaatttcctgcacttgaccacg
tcgtgcaatgaaacggcgaagtgcatttataaaggaatcagtatccaaggaaggtgctac
ttcgatatgtactgctcgaatggccaaacaagtgaaaataactccatatcttttcactac
acttcttctgctttttacattaaagggtccaaagtaatctacccctacacgtgtaaatgg
tggttcattgggagtgactctctccgatggtaaatctcccatctgttgacatcctggaag
tgcattcaatcttctacaagtaacacactttgacaatactcttcttattgctgtactcac
accagtaatccaatatttctgccgcaatttcgacagcatataattgcggccaccatgacc
tacttctttgtggatatgttgcaacagaatttctgcaatgtgagaattttttggcaggat
gattggatgtttagaatcttcaggcattgatgccctacttaagcgtcctccaacccgcag
aacattgtcaaaaatgggacaaagtcgataaagatagctactcttctttatactttcacc
gactttcagactagcaatttcatcagaaaacgccttctcttgagaatgtctgataatctc
cacttcagccatctcaagctcttctagagacaggtaaggttgtacaagttggcttttgaa
gttctccatttctttttccaaagaggtactatgttgttcattcaaattcgaatcatcaaa
agcagttctcaattgtttcctcttacgactaagggacaaaagtagattcttaaatctcaa
aatccaagctactgctttcttcaagcggaaccaagaagaaaagtgattgattaattgtgt
gacagcatcatcctctcctctgagctgtatagaattaatctcaacgccttttttgatttc
agaatcgtcgtctttgagcctttcaagttcattgaggttaacaggccactcactttcagg
atgaagaagaaagtcaggacctgctgtccatgttttgttcttaaggaacacatcaacagc
tgatcctctggaagcaacatctgccggatttcttgctgaatctatgtacctccactgtga
agcatgtgaaaccttaagaatctcagtcacccggttggctacaaatactctgaatcgagt
attctcattcttaatatacttaagaacagaagcactgtctgtccaaaagacagaatcttg
gagctgcaaatgcagttctttcttccataacacatccattcggctagccatggtagcagc
aatgagctccatgcgaggaattgtaacacacttcattggggctactctagatttccccat
tataaaagtgcaatgagattgagaatgttcattatgcagcaacaagtatgatacagttcc
atatccttcttcactcgcatctgaaaaatgatgcaactgtgccttaacaatatctccaaa
atctggaggtttcaaacatctagcaacttcaaagcactccaaataatgaagctcttgaag
ccagctggtccacctttgagcaaatacatcaggcaaagcatcgtcccatcccagattttt
tctacagagttcctgtaatattttcttagctgacaataccactgggctaacaattcccaa
aggatcgtagatggaactaattgtagataatacacctcttctggttaaaggactttcttt
caatgctaccttgaacttgaatacatctgactggatgcaccactgcactcccaacacttt
ctctactgaaggagaatcccaatccattctcaagtctttcattgactttgatctctcagc
ttctggaatagcatctaacacttgaagactgttgcttatccattttgttagcttaaatcc
acccttagcacatatggatacaagctcctggtacaaggtttttgcttgttcaactgaagc
gactgaaacaagacagtcgtcaacataaaaggaatgtagaacagcttctactgtttcctt
gctgaattgttccttatgatcttctgcacattttctaagcgcaaagtttgcgcaactagg
agatgatgtagctccaaagaggtgtaccagcatcctaaagtcaactggatctcgtcccaa
atccccatctggccaccaaagaaaccttaataaatcaacatcatcagcaggcacttttac
ttgatgaaacattgattcaacatctgctgtaattactattggctcctttcgaaatcttgt
tactactccaacaagcgaactagtgaggtctggtccttgcaaaagctgagcattaagtga
tgcttgttgaaaccctgctccacaatcgaacaccacacggattttattcttggtggggtg
gtaaacaccatgatgtggaagataccaaattttaccatctccacgagtcatctcctctac
aggcactttttctgcatagcctttgaagaccatatcactcatgacagccttatagtcagc
aaaaaatgtagaacacttttgaaatctcttctttagatgtgaggcacgttgctctacaac
tttccgattgtttggcatattgatattttctctcaaaggcaagccaatttcataatgccc
atcaacaagcttggccaaatttgataccatatccataaatttttgatcctcctttgaata
gccaatttgctcctcatttttgcattctggaaagtccattttaaactgctgctgccacat
atcttccaacttcaccactgaaattcggttgaccgtgacatttggctgtgcatcaactga
catatgctcaccatttccaccgagcggtccattcactgtccagcccaacattgtcctgat
agcatacggcccattatctacactgcggattacatccagtggttccaatgctttaggaac
atttgtaccaatcaacagctcaattcctgcatcaatctcaggtaaattgacattcttcaa
ataaggccacctttgaatatctctttgtctgggaatatttcctttgtgaacaggcatact
ttcctgtgtgtaaacctgatgcaagtcacagaattcatctccattcaagccagctacctc
cattcctgacagaacatgagtagataccaccttttcttgccccatagttcttaaaagtat
ccgaactttagttcctgtgaggttgagcttcctcattaaactctctgtgcaaaacacagc
tgtactcccttgatccaaaaaagcataagcagtaacaactttgcttccttttttagactt
tatctgtacaggaactattgggagtttacagtcctgatcgccagccccagtaagaccact
agatactaatacaccatctactgctgtttttgacttcttgtctgttatatcctgtgtgtc
tttttctttagaaaagatgtgcagtacagtaggatgtcgaagaccacaaacattacaatg
aagacgtttcctacatgtcttactaatgtgcccaatgcccaaacagccaaaacaaacctc
actttcttttaagaagccaatcttctctttgtgagattgtttaccaaattgaggacacac
ttccaatgtgtgtgcaccattacagcagagacatcttttcttatccaacgtcacatcttt
tttctctatacaacaggaatcactttctttctttacagcatctacagtggtagcaaagct
ggttcctcttataccaggacgagaaaacaatttagatcttttcacattttttctcatttc
atttgagggtacatcctgtatatttccaaacactgggtcagttataattttgacttgatg
ttccagaaatttcacaacatcagtgaatgaagctctgcaattacgtctttcttgcagttc
acaaacaacagttctccatttgtctctgagtctgtatggcaattttttgataattatcat
catgttagaaggcatgtccagatcacacatgtattgcacctcattcataacattactaca
acctctaagaaatagagtgtattcttgcagtgcatcaacatcctcagttttaatttgagg
ccatgatagagctttattcatataagcagatgccaccttctgctcattgccaaaatgctc
ctgtaacaagactttagctctaacatatcccctgttcggatcaatatattgacaactctg
taccaactctcttggaagacccatagtatattgttcaagaaaatacaagcgatcactgtt
gttatcagtcttgctttcaacactgttttcaaaggctcttatgaatgcatgatactgtag
aggatcgccatcaaacacttccagatctcttttgggtaaggatgataaacattgttgttt
caacagtaatgatgttatttcattttgctttctcatgatgcccattatgttaccttgttc
gtcagagttttgaacatgtgaattcataacatttctttgccctctatgctcttcagtttg
gtgtctagatgattgatgttccacttgataagactgcaaagtttgatgttgtacagtttt
ctttttaggctttgctccagtgttctctcgatcttgaaataattcacttacacacctttg
gggtacaaatgctttagcactggcattaagacctagcgttttcctttgtttttgctccaa
actggaatgtttccctcttgaacgatcagactttgaacttgacacactttgagatttcaa
gacatttaatttagccatttgcacttcaatttcttcttgcaatattaattgttccttctt
ttttcgtagttgctcctgttgatcctccagctcatgtttatcttttaacattttttgacg
tgcctttaatgcagccaactcagactctgctttgagacgaactgaagaagtagatgatac
caaagaaccattatcagcaattgaattttgatttctggaagttttactgtcaatattaga
cacgctgtcagtgggttttacatcatcttgtatttcatctgatgtggtaatagatgtaac
atagactgggacctgtgaattagagcaatcttcttgcattactccagcatcaacttcatc
tgagttgtcttcaatctcctctgatccacttaaccagcattgaacagcatccttaaatgt
ttcacaatatttcatgatactcaaaaaccattcattttgtttttcctgttcatcttctgg
aagtagcgaaagtacagcattatgatgttcactggcattttcacaaagttgaagaagatt
tttaaacatgtgttgcactttggaggcattttcccttttgtgcatcaaagatttaatctc
tggtatgagccctttaatgtgattcactttcttcttcctttctttttgaagaccctcaat
tttatttgacaaagcctttgcagttaatttagtgtgccttttactgccatccacttccaa
accagtgacgtcatcaacacccgcttcattcatgttttttccagcaagccaacgatactt
cattcaataaaatcctccaataacatcacaacgacgcacgaacttcacaaacatcgcggc
attacaccaacgaacaaacagccaacaacaaactgccaacaccagagctctggacaaaac
aaccggaaacaaacaacaaacaccgcgaatatccccgatggataaacaaacgtaaacaac
tgcgtccaaccaaactgcacagctgtgcgagcgaaagccaaacaggcttaccttcttagc
gatgtttgtgccacagaataggtttcagtttgcgttgcaattccttcagctgtaggattc
tctctccaatcgtgcagaatcttacactctttagcgcgaagttcaatcatgcgtcagatg
atgcgtcgccagcaaacgttctttgttgacataatgtagcggctacgtgaagtaacagct
gagaggctaaaccagagacatgttttgtgacgcaaacatcaaatgtacacaaggcaagaa
gtcgttcaaatgtcatcactcgtttattttccaatataaaacataccttgatcttttgac
agtgtagactttgatttgggcttaagcttgatttcgtttgagcctgtttgtgtttgtttg
gtcaacaaagaataccgcgtccccgttcaccccctctctctctccttcctaagttgtgaa
tgaacaggtgccacctataagcgcactacgtaacccggtgaccctccaccacaatcacgt
gacacgttaaccatttcatgtctactaca
>Dr-LTR1016#LTR/PAO
tgtagcggcttaccaatgccgctattgttggtagagtgagcaagtttttaacgcgtaaaa
agtcagagtccgtaagcaaatagatgcaaataaaaacatatttattgtccaatcaacttc
caatcaacagaattactcaatcactttcctttatctaaaagcacacttccctgtttcctt
cagttacgagacgatgcaatacgatacggtcaaaaactgtgtgcttcctaccaacactgt
cttcctccatgcagtgaagccacagttatatagtgtcgtactgacaccttgtggccaatc
gccaatatacaatgtatggctcctacataccggccccttaattgtttatgacaaaatggc
ataacaattacaaattcatacaatatggagccttacacatgaactcaaaatggtatcaaa
tatacatgcatgcaaataaacaacctcagtttaaacacctgtttaactggttatatcata
attttcctatgttgattcttgaagaaggcaaagcttactaattgaacgttccaagatgtt
gcatttggtttgaacttttacagatcgaactaaacctctactgtctggaaaagtctcaat
cactcttcccagaacccatgatccacgtggtgctgtagaatctgcaatgatcacaatgtc
gccaacagtaagatttcgatgttctttgttccatttttgtcgcttctgcaacaatggtag
gtattcgcgtacccatcttttccagaagaggtctgaaatatattgcacttgtctccatct
tcgtttggcatatgaatcagacctttcaaacaaaccaggaggcagtgcagggtttccttt
caaaagcagaaggtggttaggtgttaaagcttccaaatcattagggtcgttggagatatt
agagatgggtcgatcatttagaattgcctcggcttcacacaagacagtctgcagggcttc
atcatccaatgtttgttgtcgaaggacaacacacagactttgtttcaccagtctaattaa
acgttcccacactcctccaaaatgagggcttgaaggtgggttaaaactccagtccactcc
cttctgtagcagggctcgttgaatcttctccttgttcaatgcactgagtgcctcttttag
ctcccgctcagcactgatgaaattagtcccattatcagatctcatagaagaaacttgtcc
acgacgacagataaatctgcgtaaagcattgatacacgagtctgtatcaagtgagtatgc
catttccaaatgaactgccctacttgccatacaagtaaatagcactccatagcgtttcac
tgtaccacgtcctctttttacttctatgggcccaaagaaatctactcctacattagtaaa
aggtggtaaatcaggagtgattctttccactggaaggtctgccatcctttgttcacccag
cttccccttaaagcgtctacaaatgacacacttagaaatgatctttcttgaaacagaatt
ggcatttgttatccaatacttacaacgcagtttagaaagcatttgatttctgccaccatg
acccagttgttcgtgaatgtctgagagtatgagatgtgatacgtgctgatttttagataa
caagatgggatgttttctttcgcttggcatagctgacttaccaagtcttcctcctactaa
cagcactccatcatgcaacataggatccagtttataaacagaactgtttcttttaacagt
gttaccatgtttaagagcagcaatttcttcctgaaattgttcctgttgactgaaacgaat
gatgttaacctcagccttataaacatcctccacagtcaaactctgtcgttccagagatga
tttaaaatgttgcaattttgcattcatggttgcatcatcactatgctccaaagacagctc
ctttcgtttacgacttagctgcagtagaagtttctgcagtttcaaaatccatgcaactgc
aacctttagacgtttccaatctgagaagtaatgtatcaatttgcatgtggcattttgttc
gctctgcagtgtcacagcatttacctttaattccctttttacttcaggatcatcatcatc
tattgatgtcgaatcacttgtatggaactgtacatcacttggcttccatagaaagctagg
cccctttagccaccgttcattgttcaaaaaagattccacattcaagccacgtgatgcatc
gtctgctggattgtctttagttggtacatacctccattgttgaggctgtgttgcgtctct
tataaatgacactctgttagcaacaaatgtatggaaccgtttgttctcgttctttatgta
attgagaacagttgtactgtcgctccaaaaaacagaatcctccaatggaagttgcaacat
cttctttaacataatgtccatcttcacagccaagacagctgctgtaagttctaaacgtgg
tatggtcacatgtttcaatggtgttactctggacttacccatcaaaaatgacacatgaac
cttgtctgcaccgttcagcatcttcagataggaaactgtgccatacccagtttcacatgc
atctgcaaagtggtgtaaacaagcatgactgggcagtccataatccacaggtttaaaaca
tctgtttacctgaaattctgcaaccttgtccaactcaacaatccaatgagtccattgctt
ctggaaggcagatggtatggtatcatcccaggctaatgtctttctgcacaactcctgcaa
gatgacttttgcaggcagaataacaggtgcaaggaaacccaaaggatcatacaccgagct
taccacagacagaatgcctcgtcttgtacaaggttgagttttcaaggaaatcttgaattg
aaaagtgtcagcatccacactccactgaagacctaatgctctttcaactggcaacttgtc
tcgatccaaatccaactgctgtatatccttggcccgattttcctgagagatcgattgtaa
cacctcccggctattactgatccactttgtcaaacgaaaacctcctttctgacaaagaca
agtgagatcttttgccatagatatggccttctcttcacaagagacactcttcaaacaatc
atccacatagaagttattgttgatcgtttcaattacctctaatggaaagtcaccttcact
gtcctttgcggtttgctttaaagcaaaggatgcacaactcggagaggacactgcaccaaa
aagatgaactttcatcctgtaagtaatgggttccttattcagttctccaccaggccacca
caagaaacgaagaaaatctacatcttctgctgcaactctgacttgatgaaacatcgcttc
tatgtcagccataaaggctactggctcctgtctaaatttcagtaaaactccaaccagaga
actggtaagattaggaccttgcaataagttatcattaagtgatgttcctttatatgctgc
cccacagtcaaaaaccactctcaatgattcctttttaggatgaaacaccccgtgatgagg
gatgtaccaaactttaccatccactcgatcaagttggcaatcaggtaccttctcagcata
gcccttgtgtatgacaccttcaagaaagtaagtatacttctcatgaaattcttgatttat
ttccaatttcctttttaaaccaagcaaccgttgcttagcaacaccaagattatttggtaa
tgtgacatcagacttaaatggtaatcttaagctgtaatgtccatcctgatgcttgaccga
attgttcattatactcatgaactgaagatcttcccttgacatttccttttcatcaacagt
cttctcattgaaatcatgattaaactggttgttaagcagctcctccaatctaacaacaga
aattcggttaacagtaacatcagaatggccaacttcattcctatgttcactgtttccttc
cacagtcccattaacaacccaccccaatagggtcttaatggcaaaaggcccattaccttg
actgttaataatcttgtgtggttccatcacattagctgcattaattccaatcagtaaatc
aacctctgcttgaatgcaaggtatcttcactttatccaggtatgaccacttggataactc
ctcttgagttatgatgttctgagaactcacaggcattttctgttgtgtgtaaacagcagg
aagtggaaagaaattattagtgttaagaccactgatttccagaccatcaataacactgca
agacacagacttttcctgacccatagtacgaagcagaatattaatcttctttccattcaa
attcagctcctcttgcaagtgttcagaacagaaagtggccgaacttcctgggtccaaaaa
agcatatgtctgcatcaccttgttacttttaatggccttgacttgaactggtatgattga
cattaaagttctttcagtcccggcccctgtgtgaccacaagtttgcacagatgtatcttt
gcgcttttcttcagcctgcttcagtattacctctttgccataaatatgcaggattgtggg
gtgtgtttctccacaaatgtcacatttcagtcgattctcgcatcttttacttttatgccc
agtttttaaacagccaaaacaaattcccttggccttcaggaattcaatcttgtcacgttg
tgttcttttctttaatgcaaagcacctttccaataaatgctgatttttgcaaaacaaaca
gtctccattagacttagacacatgacaagattttggttgtgctaaagcatcactgaactt
ctttgctggaatagaagttgaaatgtcagtagcaaaactacttcttgtaaagggtttgtg
tggttgaaccttaagtttacctgcaccatgcttgtcttgaatgtcaccaaaaacaggatc
agatgccattttaacctgtttttcaataaattcaacaatgtcacagaactttggcctgcc
atgaacagactccattatctgacaggctttagctctccattgctccctcaatttgtaagg
cagcttcaatacaactgatttcatgttgctaggcatgttaagttcttgcatatatgagag
ttcatccattgtattacaacaagtacgcaaaaacaaagcataagcctgcaatccttgcac
atcttcagcctttaaagtaggccaccccagggctttctccatataggctgtagatacctt
aaactcattaccaaaattttccttcaacaacttcttggccattgcatagcccttttctga
agacatatattggcaactgcgaacaagatctttaggctgcccttttgtgaactgctcaag
gaaatacaactgatcctttaaattggttgttttttgctcaatgccatgctcaaatgctct
aatgaatggaatatactgcaatgggtcaccatcaaatgttggaatttccttctttggtag
aatacgaggatttgcttgctgttgaacaagatgcgctgttaattcctcctgttttttcag
aatttcaagcaaaggatcaccctgtgcaggtaagatatttgtagcatgctgaattatgga
gtcatgttgtgtttgagcagaacagttaccattagcatgttccgatgtttgttgatcaat
ccatccaatcctttgatcctgtattgcagcttgagatgcagaaacaccagtgtatccatc
caaatccagtggcattgaatctattgggacatagtcatttgcattggggtttaaagatgt
tgtttgagaagaagaatttgcagtgaccacaaccttttcaatcttctttgaagataaact
gcttgaacatttactttgttgatcaaatttctgcaacacactgatccttgctgtggaagc
tgctatttgagcatccaagtccaactgctcttttttccttctcagttcttcctcctgaac
ttcaatatcatgtttagcctttaatgcagcagcacgtgccatgagtgcggccttttctgc
ctctgcttgaatacaggcagatgatatggatgaactactgctgctgcgtgcactgcattt
actgcgttttgaggtagcatgtgatacatttgacacactatctccaggaccaacatcact
ctctggattttccacttcagatattttgtgaccttctgatttatctgataaccatttatt
tgttcgttccaaaaactcattgtttgatatcatttttgctttaaaccagatatcatgttt
ttcacactcttcaaccggtaaaataaccaaaagtgactcatgagtgtcttttgcctctga
acacaacctcttaaaatcctcaaagaccaaacgtacctcaggtttgtattcattgtcatc
acatattagtttgttaattgactcttttagcttttgtgccttgtttagctttgcttttct
taacttctgtaaagtgtctagtttttcaactaaagctttagctgttaatttaactggtct
tttttccctttcaggctcattttcaacagaagttaaaccttgatcagtcacatccaccat
ttcaacattcaaattgatttcattttccattttgcaaattgtaaaacccaataaacacac
ataagaaaagttcagtcagtcatgggcaaccaatgcattggatttacgctttaaacctta
ttgtgtgcacacatagtttccatatggccataatgatgatgttgttgcaacaaacatacc
tattgtgctgtttatcaaacgcgaagagatgaacgcagcgtagattcaccttaatgcagg
aaaccagaagaaagccgatccaaacgaactcactcagatgctgaagaaacgctgtcctca
cgtgcagcaaatgaagccttgatccaaacgaacgtcgctgtccttgtctgtagaaacacc
atgccttgctgtccactccagcggcgtctcaattgtcccacgaagcaaagtttttgactt
ttgtgtagcggcttaccaatgccgctattgttggtagagtgagcaagtttttaacgcgta
aaaagtcagagtccgtaagcaaatagatgcaaataaaaacatatttattgtccaatcaac
ttccaatcaacagaattactcaatcactttcctttatctaaaagcacacttccctgtttc
cttcagttacgagacgatgcaatacgatacggtcaaaaactgtgtgcttcctaccaacac
tgtcttcctccatgcagtgaagccacagttatatagtgtcgtactgacaccttgtggcca
atcgccaatatacaatgtatggctcctaca
>Dr-LTR2007#LTR/PAO
tgtgacggggtactatacctctgtcaacggagtaaatttacagttctactggcggacaaa
tatggacattgattccggtcagagaatcaggcaacaaagaagtaatcctcttcaaacttc
tttaataacaattattaagcagtcagtgccatcaaactttccaagtatgttgtggtctgt
agaacagatgaggaatacagtataaatataaggtatctttacacattcacttcaatgaga
aatcacaccatatatacaatgattaaaccgtgataataaaggaacaaatatatacgttat
aacaaacaaactaattagttaaatggcagtaaaaggcaataggcggaatgacggagcata
tattgcacactgtattctctcgcggctagcgcgagcgatattttcccgcgaacgcggcgc
gatcgtcgtcatatataacaaacagtctcttatatgaaaggagtaaatgttcactcagtg
atcgtcacattattactcacatttggtgcatgaacgcacaacatgtcggaagaaaaggag
cgcattgtgatctggcccggcatctgagtatgggaagttgcaccgctaataacagtccgt
gtgaaactcgctaaatattttcggttcctagtgggctttctgacatagccgcccccaatt
atcgataaagataattgtaaaccttaagaaaggccacctttggtttccgtgtctttatcc
ttcatttccggaatttgaatgagttttacaacaggcctcagatacgacttatccttgact
tggactttggcagttcgaatcctcccatccgcccctgcataggtctctgtaacagttccc
acaggccacagcgcacgcgggagttgattatctataagtagtacaacttggccgactacc
agccctttaccatctgttctccatttttgcctgccctgtagttctggtaagtagcgatgg
acaaatgcagcccagaattggtcagccagtacttgactgtgtcgccacctgcgtttaccc
agcatctcgttagagtcataaaggacttggggcaaggaggcatcatgacgtcccattagt
aacatatttggggttacaggatctgggtcggcaatgtcagatgagacgtagcccaagggt
ttggaatttagtatgccctccacctccactagtaaggtttgtaggacagactctggtaca
cattgttcccgaagaatgacttgcaaagcagccttaaccgatttcacttctcgctcccag
gttccaccaaagtgaggtgcgtttggtgggttaaatcgaaactgaatctgctgttgagct
agctgtgtctgaagctttggggccatttgcttaaatgagtctcttaactcgtggtcccct
cctacaaagttagtcccattatcacagagtatttcagcaggcttccctctacgggatatg
aaacgtcgtagagacagaaggaaggcatcagtatctagatgttcaagtaggtcaagatgc
aaacatctggtggttaaacacttgaataagatcccccatcttttctccctgcgccggcct
atctttatgtgaaagggtccgaagcagtctatgcccgtagagtagaatggtggtttaaac
agacgtagtcggcatggtggtaggtcggccatttgtgggttctgtggcttggcacgccag
aattggcagttctgacagaaatgctggtgtttccgcacagcttcgcgacctctaagcacc
caatatcgacgccttagctctgctagtactcgttctgcaccagggtgatggagttgttga
tctatgtcttggatcagtaactttgtgacttgatggtgagagtctagaacaatcgggtga
atagtatcaaatgacagggtttcagctcgacgaagacgtccacccactcttatcaactca
gcatctttgtcgaattctggagcaagagaactcaaacggctatctgtcggaatgggctgt
ccagctttcagggctctgaattcctctgggaatgaatcaagctgagcatgcgctaagaga
agcttttccgcctgtatatactttgaggcatcatttgtagtttcagcgtcagccgcccca
tcacaagatgtgacagtcgcttgaagaagtttcttccaagttctgaactgactgaggtct
gctggtactgggcttggggtaacactaatggctgcaataaacgatgctcgtttgacttca
ttcatatcaggttcagactttgtactgggtgtcactggccatacttcctgtggttgagtc
aagaatgatggtccatatctccactggtgagggcctgctatttcctctaaagtaagcccc
ctggtaatgtggtcggcagggtttctattggagtcaacatacctccacttggacacatct
gtcagtgtctgaatttcagctactctcgaccctacgaacactttgtaccggcaagattct
gactttagccaatgcagcacagtagttgagtcggtccaatgtgtaacttggtgtatgggg
atagtaagctcagcttgtatgacctttgacatctgagcgccagagtgtgcagcacacaac
tccaggcggggcatcgataaacatttgcgaggagccactctagagcgagctaggacaaag
gatacatggaccttctcctcattccggatttgaagataggccaccgagccatatgccctt
tctgaggcgtcacagaatacatgtaactctctgatggtggagggagtatctgacattgca
ggagcgtatggtctggcaaattgtactgtagtgatatgggacagttctgcaacccatgtg
gaccatttatcacgcaagtataagggttcgatagggtcatcccagcttaggttttgtttc
cagagatcctgaatcaaggttttagccctagtggtaaagggtataataaagcccaggggg
tcaaactgactagccagggttttgtacaggtttctcattgttggctggatgggttcggct
atgcgggttttataaccaagggtgtcatcaatacagttccattgcaagccaagtgtgagt
tcctgcaggtaagagctactctgggacaaccagcactcgctactagccgatatagcctct
gatggaagatgcttcaggacagaaggtacgttgcacgcccactgtcggatttcaaagcct
ccctttaacagtgactcacgtaggccatcaattatagctttggcttcatcctgattgggg
gtactgtgaaggcagttgtcgacataaaatgaggtctccacaatatcagctaggtctggc
ctactttctctgttttcctgggaatggcactgaagggcataaatggcacagcacgggctg
catgttgtgccaaatggaagaacctgccactcgtaaatgtccggaactgcctccctattc
atattcctccagatgaatcgcagcacaggccggtccccaggtaacagacgcacttggtga
aacatgcctttgatatccccactcactgcaacggcatgctgtcggaacctcaaaatcacc
cccaacagagatggtcctagcgttggcccaggaagaagttgttcatttagactttggcca
ttatactggaaggagcagttaaagacgatacgatcttttccattatgatgcaccaggtgg
tgtgggataaaccatgactctgtggagtggtttgcctcttgtggtgttatctttgcgatg
taacctgctgactcaagcttttggatctcagaacagtaaacctgtgcctgcaaaggattt
ttggctaattttctttcaaggtttctgaggctgggcaatacagcttcaacgcctgtatgg
agcaaagtgatgggggtacgtcttagcagtggagtagcataacgctgtatcccatttacg
tctactctgacagtagtagtctgtaagaggttatggcattgtttgtcttgctgtgatctt
gttatcagcttttcattgtatggcaatgtgtcaatttgccacaagcgctccacatgctga
gacagctcttcacgtgatggggctgtcataatatgtaggcattgttgcaggcctttgggg
ggctgaattggactcattggtccctgtagtacccaaccaagcttggtatgtatagcaacg
gggccaccatctggtccccttcgtactggctgtgttggcgtcaggaggtgtggcaggtca
gaccctatgaggagtaacggcttgactctgtctactggctgtaaaggcagacttttcaaa
tggtggtatgacttctgtagtgctgctacggggtagttatgctcagcaagacatagacca
ggggcagaaaaggcattgcgtatgacatacctctctgatggcttggcaaatggagagacc
tcaaaggtgactttggacccattaaggttagtatggtttcgctggattgtctgcagagaa
agcacttctggaactccactaagcccaagctgtcgaactacttgagggaggacaatagtc
ctttctgagccatcgtcgagcacggcataagcctcaatagtttgggtttgactgtgcagc
agaactcgtgcgaccttgagcatcaccttctgtgagcggttaggtctatccagatagatt
tgtgtcgaaggcaaactcaccattagaactgctctggaagtgtctttaattgagtcatgc
agtatggtaagatggatttctttgcatattttacatggccgcttgaggttacaagtatta
actgagtgattcctcccacacttccaacagcgtttgtctcttgtgatccaactgacgatt
tgatcggtggtgagcttcttgaatttgtcacatgagttcaaatagtggtctgggttgtca
cagtacggacaatacggctttggcttgggactgacctttgccggtgttgctgctggtggc
ttaacagcgttttctgaagtcagaaacgaagtcgttggacgttcccaatgatatgaagaa
cttttactcctgccagatgtctttgtaatatctgactggaacatagcaaccgctctactg
gagatccgcttggcttgggattttgtctgtaaccaggctgctaggtcaggtagtgtatac
gttctgtctgtaccagattgaaggatgccatgactaaagcagtactccacaaagctatct
ctgtaggcagggggcatttttcctaaaaggcggtcaacatgggaaccacacatgagctca
aatccattctggccctctagagtcctcagcataccgactagggattggacagacagggcg
aatgagtcaaatgagtttgtgtcacctattttaagtggaggtgtactcataatagcccct
aattcagattgaactagctgtctgggctggccgtacttcgcctgtaaagcttgtaaggct
gcggtgtaaggttgtgggtggtgcatataagctttagctagctgttgtgcactagcaaat
ttcagatgactcattaatacttggtatttgtattgctcgctaatgtgagtatggggactt
agtaggctgtctaaggccaatttcaagagggcaaagtcactttctgtaccactttcaaac
acaggtagtgttgggcgagggatgccataggctgcggccatcaaaagctctgttccgggt
tgaggcaagtagccagtttgggaaacaggtgaatttgcatagggctgtgggcaaataggc
atgttggatgcaactgtcaccctctgatgaggagctgttggtggtataatatcactgtct
gtgtggggcatagcattatgagtaactgttgtatgcatagggttaaaagtgggtcgtggc
actgaaattgggtttggtggatgctgattggccatttgggcagtgtgagctggagcttgt
gttaacttagttgcctgtagcgcccctgggggaaagtagggtgttgaatgggccatataa
ggatcctttaatgtgctctgtgcctctggaacagtttgtatgatctgcattctgggcggt
gcggagcatgaagactgctgtaggacagaagatggagctgggctagcacaaagggacttt
ggtggcggtgctgtggtgtctggggatgcttgaggttcagcatcgatcacacttaggtct
tggctgagtaaagaatttacaagtttagcgacttctaagtcagcttcggcctttttcagc
ttccgttgtctttccaattgattagctaatgcttcctttgcctccagagcctcttcctgt
acgcgctgagcctccttagcttgtgttcgcagtctgtgatattctatttcggccagcttg
tcctcctccatctgctcaagaaggttatcatactgacgctgcttaattttttcctccacg
atggctgcctgactgcttgtgagtgctaaagtagcttgtgcacgagaagtagtggaaaaa
ctactggatttagaatgaaggctggctttactatgggacgttttccttgactggctttta
tgttggctgtgacagcgtgaagcagtgattgaaggagggccctcaggaagtgtatagcca
acttcataatctcccaaatgtgatggcagtttaccctttctcttcggtctggctgcgggg
tctgatacaactacagttgcactgtccatattgtttgctttgccagctccggctcgaagg
accaacttgtgacggggtactatacctctgtcaacggagtaaatttacagttctactggc
ggacaaatatggacattgattccggtcagagaatcaggcaacaaagaagtaatcctcttc
aaacttctttaataacaattattaagcagtcagtgccatcaaactttccaagtatgttgt
ggtctgtagaacagatgaggaatacagtataaatataaggtatctttacacattcacttc
aatgagaaatcacaccatatatacaatgattaaaccgtgataataaaggaacaaatatat
acgttataacaaacaaactaattagttaaatggcagtaaaaggcaataggcggaatgacg
gagcatatattgcacactgtattctctcgcggctagcgcgagcgatattttcccgcgaac
gcggcgcgatcgtcgtcatatataacaaacagtctcttatatgaaaggagtaaatgttca
ctcagtgatcgtcacattattactcacatttggtgcatgaacgcacaacatgtcggaaga
aaaggagcgcattgtgatctggcccggcatctgagtatgggaagttgcaccgctaataac
agtccgtgtgaaactcgctaaatattttcggttcctagtgggctttctgaca
>Dr-LTR2938#LTR/PAO
tgtaacagacttaaggtgttatcttgcatttcttcatgtttaaagatcatttaatttcta
ttatttgtgggggacttttattttgaaaggaaatccgtttttcagagcagaaaataaatg
agagagcagaaggtaaagcggacgtttcataacagtttaactagagctcgtactgaaaag
gactgtttacaagtttaatcagcaaccccccgaaaaggcataaggtttgtttcatcatat
attgttagtgagaaatacatattttgtgaagatatctaagaatgctgatgtatgtttttg
tattgttttgctcagctcttacggtgatttcaagagtaaaggaatgtaaataaagcaact
tgaaacatcagtaaagtttcggccatcattcggatggggtctgctacagtaagagcttca
ccttcgctgattaagatcctcgcggcaggcgcaggcggacggatataacgcgacgacgga
aagggcattgcagtgagttataatcagcatagagcgtgatggtctacggagctgagacgt
aaaagggtacgagttcaatatggaaatggatgaagatgaccaagaatctgagaggccgct
ccaaatggaaaatgaaggtaatatggaaacagatataaaaggagcaattgaacaaaaaga
caaaaatacatcagaagaacagtgtcatgtacaagagagcacagaactccctcgacgttc
agaacgttctcgtataccaacagagaaaatgcttgcttatcaaaaagaggaatgtagaaa
gaaagaaaaaaaattaactactttgtatgaacaatggaagttagatgctcgtaaagcaag
gcaggatttaaaaactgacatatctgacaagcagcttgcagatatcgctgattcacttga
ggataaaaggaatggtatcatgaaaatcttcatcgatataagggaatttattactcctgc
tgctgacttaagacgtaaaatcgatgcatgtgatgctgtgaccaatgacattgtcaaaat
agtgttggaaaaaatatcaaatgtagatgatgagtatgatgcagaaagagaaagggggcg
tctaagtgaacttttagcacacagttacgctcgctctatatttggttccagtgcttcact
aatgagtgtcaacagccattctggatcctctcgtacagcaagaaaacgagcagacgctgc
agcagagctggctgcaaaggaggctgaatacaagatgatgcaagcagaaaggcaacaaaa
ggaaaaattaagaaatatagaagagcaattcaaaaaagagttagaaactcaaaggtttga
actggaatgtttgcaagtagaaaaggatatagaggttgctcgtgccagagtaaaatccta
tgatgaagaaataaaggaggaaacaagaaatcagtcaataaaaagtgaaaagcaggggcc
gacaaatgaaaggcagcttcaggaatcttatgttcttcagtcagcatcgctcagtgaagt
gtctcaccttgctcaagcagttcaggacagcatagccataaacaggttacccctacctga
gcctacagtgttcaacggagacccaatacagtttgtggaatggaagtcatcatttatgtt
attaataggtaaaaagggcatttcagcagctgacaagctttattatttgaaaaagtatgt
gagtggctcagcgcataggtatcttgagggcaccttttatcgaaatgatgaagaagcgta
caaagacgcttgggacaagcttaataaaaggtacggccagccctttgttatacaaagagc
gtttagagaaaagctgtctaagtggcctaaaatacagtccaaagacgcagaaggtttgag
aacattttcagactttttaaatgcatgtttgcaagccataccacatgtaaaaggtctgga
aatattaaatgactgtgaagaaaaccagaagctggtgcaaaaactacctgactgggtagc
ttccagatggaaccgtcaggtcacaaaaacccttatggatgacaaagagtttccaagttt
ccatgactttgtcaatttcatgacaacagaagcagaaattatgtgtaatcccatcacttc
tttacatgctcttcattcatgcgagtcaccttatgagagaagaatgtcaaaggaaactaa
aagaagtaaagcaattgtttttaagacacaaacaagtgtaaacaatgacacacaatcaac
agtcaaaggaaagtttacagtgactaaaacacagtgtatgttgtgtcaggatgacagtca
tcaacttcataagtgtctgaaattcatggagaagtctctgaaagacagaagagcctatgt
gaaagataacaaactctgctacgggtgtttaaaatcgtcccaccatgctaaggagtgtcg
tcgtcgacacacatgtgatgtatgcaagttacgacatcccacatgtcttcatgattacaa
ttatgacaaggacggaatcagagaacgaccattgcccatggtaagcaatgtgcatgcaac
tgaaagtgaaactactaatgccatgtcacttaatatcacaagagaaagtcagtcagtcat
tacatcgatgatcgtaccagtatgggtgtcttcagttaaaaatccatccaacgaacagct
tgtgtatgcattgctagatacacagagtgacactacatttattgatgaagacattagtaa
tacactgcaagtagagagtcacccagtgaaactcaaactaaccaccatgatgggagacaa
tgagattattagaagcaatcgagtaacggatcttcaagtgagagggtacagttcctcagt
acatatcagtcttcctcctgtatacacaaaggagtgtattccagctaattatgatcacat
accaacacagaaaacggcaatgaactggagtcacttgaaaggaattgctgacgaaatggc
acctctactcaattgtgaagtaggcttactacttggctataactgccctagagtgctagc
tccaagacaagtcatactaggtaaaaatgaggaaccatatgcaattttaacagatttagg
gtggagtattgtgggctgctccataccaagtatcaatgaatcaacagggttcagtctttg
tcaaaggatagctacaaaggagataccagctatgacacctggggatgcagtccgtatact
tgaatcagactttaaggacatcacagtaaatgacaagacagtctctcaagaggacatcat
gttcctagacaaactttaagtaggaataaagaaaaattatctaggacattatgaaatgcc
tcttccatttaagcaacgaccatccttgccggacaacagagaacttgcatcaatcagact
ccaacatctgaacaagaagttttccaaaaatgagaaatacaaaacagactacttcactta
catgaatgacattattgacagaggtgatgcagaagtggtaaatgatgagggaaccagtgg
tgaaaaatggtacatacctcaccatgggatctaccacccaaaaaagccagataagctacg
ggttgtattcgattgctctgcaaaattcaaaggtacaagtctcaatgaacatttactatc
aggaccagacatgataaacaacctcacaggagtccttgtaaggttcagaaggcatcctat
tgcagtgatatgtgacattgaaaaaatgtttcaccaatttcacgttcaggaaaaggatcg
tgattatctgcgcttcttatggtggaaagatggagacacaaattcagttcttcaagatta
cagaatgaaagtgcatctatttggtgcagtctcttcgcccggttgtgcaaactatgggct
aagatatttagccaatgagtacagccaatcacacgcattaggcgctcagttcatcacaag
ggatttttatgttgatgatggagttacaagtgcagaaacagtagaaaaggctatacagtt
gacaaaggaagcacgggagctgtgtgcaaagggtggtcttcgacttcacaagttcgtatc
aaatgacaacacagttttgcaaagcataccagaatcagaacgtgctgtaaactttgaaac
gaaagatctcaccttcaatgaaatgccactcgaaagagctctgggaattcactggaacat
acagagtgatagtttcaaattccatgttccattaaagggtcagcctacaacacgtcgtgg
catattatccactgttgcctccatatttgatcctttgggatttgtagctccatttgttct
caatggcaagagaatcctacaggaaatgtgtcgccaaggaactggctgggatgatacact
ttaccctgcactcaagccacggtgggagagatggcacaatgaccttgtcaatctagaaaa
tgtgaacataccacgatgttatgtacctgctgatttcggaaaagtagtgaaaacagaaat
gcatcatttctcagatgcgagtacctgtggttacggtcaatgttcttatctgaggatgat
aaatgaggatgatgaaattcattgctcttttcttattggcaaagcccgggtttctccttt
aaagattatcacaatacccaggttagagctaactgcagctgtagtatcagtcagtatgag
caatatactcagagaagagcttaacctcattgatgtcgacgaattcttttggactgactc
aaaggtagttttgggttacattaataacgatgcccgtcgtttccacacatttgtagccaa
tagagtccaaaaaatacgtcaaagtacaacacccaatcaatggctgtatgtcccaacaga
tgaaaacccagcagacaacgcttcaagagggagaacaatcaatgagctgctttcatctaa
ttggttctctgggccttcatttttgtgggaaaaggaaataacaaccacaaatgttgtgcc
agacctcccagtcggagatccagaggtaaagaaaattcagacattacacacaaagaccat
ggaaaataaagatcttgtagaccgattgtccaagttctcatcgtggtctaagactatcaa
agctgttgcacgccttctgagatggattaagaaagataaaaccaattcaccagcatccgt
aagtgaacaagaagatgctaaatgcttgattctaaaaggagtacaaaggcaagtgtatca
gaaagagattgaagtgttgagtcaaggaaaaagacttccaagtcacagtaaacttcatca
tctggatgcctttatagacaaagatggtataatcaaggtgggaggcagattagatcactc
atcatatactcacgcattcaagcatccatggatcctgccaaaggaacaccatgttacaaa
gttgattattgcacactgccatgaatgtgtaaagcatcaaggcaagggtttcacaatcaa
taatatcagatcatgcggctattggatacctggaataaacagagtggtcacatcttacat
tctcaactgtgtgacttgcagaaggatgagaagatctgctgaaggccagaggatgagtga
tctcccctcagaacgtgtagagccttcgccgccttttatgtattgtggcatggactgctt
tggtccattcatgactaaagaagggagaaaacatcacaagaggtacggtctgcttctaac
atgcttgtgttcaagagctattcatattgaaatgttagaagacatgtcgacggatgcatt
tattaacagtctgagatgctttattgcaattcgaggcacagtaaggcaaataaaatgtga
ccaaggtaccaatttcataggcgcaaagaatgaattgaattcagcattgcaagaactcga
tccagaacgcctcacaacttttcttgcaaacaaacaatgtgactttgttttgaatgctcc
tcattccagtcatgcagggggtgtatgggagcgtcaaatcaaaactgtccggagcgttct
taatgctaccatcaccctttcagcaggcaggcttaatgatgcctcattgcgcactgtatt
ttacgaagccatggcagtagtcaatagtcgccctcttacgattgacaatctgaatgaccc
caagagcttagaaccactcacacccaatcatctgataaccatgaagcccaccacagcatt
gcctccaccaggaaagttcattagagaggatatgtatacaaaaaagagatggagacgtgt
gcagtaccttactgaacagttttggagcagatggaaaaaggagtatctacacaatatcat
tgcaaggcaacgctggcatgctccaaaaaggaaccttcaaattggtgatgtggtcatgga
tatagaagaaacattgcctaggagtgaatggagactagggagaattatagagactgttct
gagcccggatggacttgtaagaaaagccaaagtagcacttggcgacaagagattaaacaa
gaaaggagaaagaatgcataaaatctcaatagtagatagacccgctcaaaagttggtctt
gttgttggaagcagagtgaatgcattttcaatgggactttattgcactttatacacttcc
aaagagggttataattggaaattagttatgtttgaggaacattgataatttggtgggagt
gtaacagacttaaggtgttatcttgcatttcttcatgtttaaagatcatttaatttctat
tatttgtgggggacttttattttgaaaggaaatccgtttttcagagcagaaaataaatga
gagagcagaaggtaaagcggacgtttcataacagtttaactagagctcgtactgaaaagg
actgtttacaagtttaatcagcaaccccccgaaaaggcataaggtttgtttcatcatata
ttgttagtgagaaatacatattttgtgaagatatctaagaatgctgatgtatgtttttgt
attgttttgctcagctcttacggtgatttcaagagtaaaggaatgtaaataaagcaactt
gaaacatcagtaaagtttcggccatcattcggatggggtctgctaca
>Dr-LTR2454#LTR/ERV
tgactgtaaacagtgttgtactttgatagttgttggctgctatgatttcgccatttaaag
cttgtaaataatacttttatgaaattatattataaaggggaaagtctgaatgtgcgaata
taaaaccaactttacctctataatttggtttagattcacacattcagactttctccttaa
taatttaatttcagaaaagtgttaagcaaattccaaacagggaaataatattagcagcca
acgactatcaaagtacaacagtgttcacagtcaattaaatagtgcttatgttgttttgag
gtcatccttgcatgctaattcagaccaaatttctaaagtagcaaggaaaacaatatagag
actgtcaaaataaactaatgtgcaaatataaaaccaactttacctcaatcacatatataa
ggagtcaaaaaatattctattgcatacaatacttgaattaataaacatacaggagcagca
taatatagaaggaggataatataaccacacaataactaccagctctcacctgttggttaa
caaacagggtttcggcaggttttacagagttaaatttaagactttttaagaccattatga
atatgaatggaatttttagacccacaaaaggccaaaggcgaagacattttttcaaatggc
ccagatggaaaagattttcatttgcccaatcaaaaaaaatattataatttattaatacat
tattattaatttttttttatattttaaattaaatttttttgcaaaatattttaaatattg
tgtaaaaacaagcaagctctagttgcatccatgcacttttttgttacaacattatctttc
tttaaattaaaagaaaaatgaacaaatgttttaagaactataataaatttaattcatgca
agaaaaaagaaaaaaagcagacctgcttaaaaaacaggatttaagacctacagcacaata
tttcagtaaatgtaagactttttaaggcctaaaatgtagattttgagatttaagacattt
taagaccccgcagaaaccctgaacaaaaaggtaaagttggttttatagttgcacattcct
tgatttaacctttcttatattattactcagctcagttttaccataacaagagtagtgtag
cagtaaaatgatctccagacaacacagagacacattgaggtaaatttggttatagaggta
gagttggttttatattcacacattcgttcatttcaaagtctctctattgtttaccatgtt
actttgaatattcgatcggaattagcatgcaagtgtgacttgaaaacaacattaacactg
tttatttgactgtaaacagcgttgtactttgatagttgttggctgctaatatgatctcgc
catttaaagcttgtaaataatacttttatgaaattatattattaaggggaaagtctgaat
gtgcgaatataaaaccaattttacctttataatttggtttacattcacacattcagactt
tctccttaataatttaatttcagaaaagtgttttaagcaaattccaaacagggaaataat
attagcagccaacgactttcaaagtacaacagtgttcacagtcaattaaatagtgcttat
gttgttttgaggtcatccttgcatgctaattcagaccaaatttctaaagtagcaaggaaa
acaatatagagactgtcaaaataaactaatgtgcaaatataaaaccaactttacctcagt
cacatatataaggagtcataaaatattctattgcatacaatacttgaattaataaacata
caggagcagcataatatagaaggaggataatataaccacacaataactaccagctctcac
ctgttggttaacaaacagggtttcggcaggttttacagagttaaatttaagactttttaa
gaccattatgaatatgaatggaatttttagacccacaaaaggccaaaggcgaagacattt
ttcaaatggcccagatggaaaagattttcatttgcccaatcaaaaaaaattattataatt
tattaataca
>RETE3116-RETE#LTR/ERV
acaagcagccaaccaaagatccaaccaagacctgacaaccaaagatatcacaagttcaaa
ggagacaaaggtgtcaagggtgagaaagataccagaagatggagaaactggaatttgacg
gatggcaatgaaatctacagagcctgtggggtacgtgatgagaaactctaccaaatgtct
gcgcttgccaccgagatggacttttggtcaaggattgacccgaaaggcgcaaaccaacaa
cggagctgatgtgcggaaagggaagagcagaatggagaggatctgggcaagcagccaaca
gctacagtaaagggaagtgaacattttttactaacatgtttaaatgcagacacattttta
tacacacatattcacatacactgatatactggctctctgcaatgaagaaaaagcttgcat
ttcccactgtaattttgatcacagtgatgttgatcatttttctgatgaaatggcattgtg
tttttttttggtaatgaagcatttttaatatgccaacatattttatgttgagtgagacca
ctttggttgagtttctagctgaaagtggagctagcagatcttgcatacgaccatgtgacc
tacagtgtgaaatagctttgaaaaacaaatttcatgagtctctgtctgcatctggtcata
cagtgatcgagcgatttacagctccgctgacctgtgagacagaggggggtaaaattttca
gacatgcatttgtttgtttaccaaaatgccccattcccatcctcggaagggacattttgt
gtaaactaaacttgattttaacggcagattcctctggtgtgagagtgattgaaggggagg
aattttgttgtttacaaattgaatcacaagagccgaagtgggcctatgaatggctcattg
aagacaatgaatgggctcattcaatttgcaaattggctaaagaacgtgttaaaccttttg
acagtgatatgatgtctcctggtgaactgcattgtacgtcacaggtcgtaattgataggg
atgatgattttgaaaaagcttggtttgagaaagatgaacaggaaactttgaaattggaga
aaatgtactggaatggcagtttttgcgcagtttcagtgtctctgtcagaaaagcagcttt
cattctatctcttgtcagcacaggctgtgcctcacatatcagtttgcaagggtaaacaac
aatcttgggctgatttagggccgtttgtgaagcagtgtgttgaagctgatgactgggaga
gtagagaaagagggatggaatttagcaaaagcgcagaagcatttagagtagacagtgaaa
caaaaacagctgtttcaaaaactgtgacttctattgacaagatgtgcgtgaagaattctt
gcatggttgactataacgctacagacatacacccagctttagcagaaatacccagcgaac
tgtgggctaaaagcaagtatgatgttggtttgattaaaggttgtgagccagttacaatca
ctgcaaaatctgattacagaccatgtcaacaacaatatcctttgaaaagggaagccattg
agggtattaccccagtgtttgaggctttactggaacagggcgttattgtaccatgcaaca
attctgaggttcgcacccctatttttcctgtgaaaaagataagggataatgggatgccta
cagaatggcgttttgtacaggatttacaggcagtaaatgcagctgtcaaacaaagggctc
cattagttccaaatccgtacacgattttgtcacaatttcctgaaaaatcacaattctatt
cagtggttgatctggcaaatgcatttttcagtgtgccagtggacaaagacagccaatttt
ggtttgcattcaatttcaatggtaaaggctacacctttatacgtctgtgtcagggtttta
cagcatctccaactttgtacaatgaagcgttgttaagaagtttggaacctttgaccctga
cagctggaactgctttgctacagtatgttgatgacttgttgatatgtgctgaggatgagg
agacatgtgtgaaagacactgtgactctccttaaacacctggctaaggagggccacaaag
tcagtttgacaaaattgcagtttgttaaacaaaaggtaacatttttggggcatgtcattg
caccacacagtaaatctctgtctgaaaaaagggtgagtggtataaaaaatgtaccaaaac
cgctgacgaaaaaacaaatgttgtcttttttgggaatgtgctcatattgtcgcacattta
ttccaaattatgcaattttggaacaacccctgagagccctaacattaggaaaggggatga
aatccactgacaaactagagtggacgacagaggcagagcaggcatttgtaaacatgaaat
tacaaatggctgaagcccctgcattgggtttacctgtaccaacaaaaccatttgttcaga
tggtagatgagagaaatgggttcatgatgtcattgctcctacaggatcatggaggtagat
tgcgacctgtggcctacttttcgagcaaacttgagcctgtagcagcaggcctgccacgtt
gcttaagagcagtggcggctgcggaaaaagctgttatggtttcaagagattttgttggtt
attctgatctgatattgatggtgccacattctctgtccatgatacttcaagaacaaaaaa
catcgcatctgtcaactgctcgctggctgagatatcacactatcttgttagatatgccaa
atgtgactgttaaacgatatactggtttgaatgcagctactcttcttcctactgaggagg
atggggaagggcatcattgttgtttaacagcacttgaacaggtgtgtacaccacgacctg
acctctctgacaaaccacttgaaaattgtgacaatgtcctctttgtggatggttcagcgt
tcaaagatccacaaacacgccagaataaggttggttacgctgtaacaactgaatttgatg
tgatggcttctggtaaattaccagggcactattcggcacaggccgcagagctcgtggcgt
tgacagaggcatgtaatttgatggcagaaaaagaagctaccatttacactgactctaggt
atgcatttggggtagctcatgattttggggctctgtggaaacacagaaaatttctaaagt
ctgatggtcgaccaatagtcaatgctcctttagtggcagcactgctggatgcgattttac
ttcctgacaaactggccatttgtaaatgcgtagcgcacactaacaacaaagattctgttt
ctgtaggtaactccagagcagacgcagcagcaaaagtcacggcgtcccgagacgaggaca
actctgaatgttctctgctatctgttgataatgacaatgacatgtgttcttctttgcagg
atatgcagaccttcgcgacggggctggagaaaaacaagtagagacagtctggctgtgtga
ttgtagccctctccccttaactagctcagaaaaagtaatatgtctagggaaattcaaata
aaattcaaggtgagaggcacatccctataactttaaaattatcaatgtctgttcatcaaa
tggtaataacaaacacttaataacaccgggcctcagatatatatgtagtgttattcagag
tagaagtgactatttgttttctttttctattgcataatataatttaactctctcatttac
aagttattttacacactggtttatttaaccattaattttcaccctttctgtaaaagaaaa
tcacaaatgcaaggcatataataactttttacatttattaaatattgtgaggctattgtg
ttaattttctttcattgtgttttaaatcactttaaagctgtaggactcaattcactttca
gtgacaacacagcttcacttaatcagacatacaaagcaaacacacatttgagcaacatta
tagcatcaaataaaacccaaaataaaatgttacccagctgggatttaagtcttacgttgg
cgcgcaatgttggagctcacgttggaaaaaaacacttttcagtactcacagaatccgtag
aaataatgaaggtcacaatcacagtacccattcacagaaccagacacactccaaacgtct
ctgacgtccatccgcgatcccgaattgcatcaccgcagttgtaaatcctccgatcacgaa
acaaacaggcccgattagcaaagcctcagtctctctccaatcgatctttcagtccgcagg
tctgacgttcactctctctctctctctctgaacaattaaccacacagattgtccagcgat
cctcaaatgcactaaggatgtgggttaacagtctttgtaaactcagaactaacacatgaa
ttttcttttgtgtaactatttcaaggcaaactattaaaacaaaaactctaaatcaaacgc
atctgactctctgctcttggtttcacttccttcccgtcttctaagctccgccccctaacc
tctagaggtcatcaaactcgacacataaaacatatttatttatttattagataatatttt
tcataaataactatgatatcagaatttaaacacctttgttatttagcagaaagttcttaa
aatagtttgttgaaaaaaaacaaaagaaaaacaaaaactgcttaatatcaacagatccta
tattagtagggctctacatgatgaaagataatgtgtggaagtatgctgagggcaaggcgt
gtttaccaaaaaattttttccaacattatgcgaaattacttcacggtaaagatcatgagt
caaaaacagcaatggatgcgcaaatgaatgaactgtggttcacaaaggggttgactacat
ttgcggacaatttctgtagacgatgtgtaatttgcaacacacataatgtggccagagcga
taaaggttccacaatcatctcatccaccttcaacggggccttttgaatatttgataatgg
atttcattgaattgtccccatgcaatgggaaaaggtactgtttggtgatggttgacatgt
ggtcaaagtgggttgaagtttttccaacctcaaaacaagattcggctgcggtagcaaaag
cgttactgactgaaattgtgccgagatggggaataccacaaaaaataagctcagataatg
gtacccattttgttaatgaagcaatcaaacaagtgggccaatatttggaaattgatttga
gaacacattgcagttaccattgagcttcaggtggagctgttgagagagaaaatggtattg
tgaaaaaaacaaattggcaaaatgttgtgaagacacagggcttctatgggttcaagcttt
acccattgtcctaatgtacatgagaatgagaaaaagatcaaaaatgaatttgagcccatt
tgaaattctctttggcagaccactgcatgtaggtgtgaatgggggttaacagcagctgcc
ctcaacagatgtgtgtgaggatgacatgttgaattactgtaaagaaatgtctcatgtgtt
gtccaatgtttgtgtgcaggtaaaggccgcattggggaaggcagctgacagaccactaca
caatctgaggcctggcgatttcgtggtgataagggacctgaggagaaagagctggagagc
gaaacgttggctgggtccatttcaagtgctactgaccactgagacagcggtgaaggtcgc
ggagcgggcgacgtgggtgcacgctgggcactgcaggaaaattccaccacctgaggagga
ttccgcgagggagtaggagagaaagaggggctctg
>RETE3842-RETE#LTR/ERV
tggtaaagtgtgcagtgaatatgcagtaaatatctccaattgtgtacaagtgtgcaagta
aacatatattgtttaacatatgcaatgaacatgttattctgtataatcatattaatatgt
gtacaaataagtgtgaagtgaaggtataacagtaagagcaagcctagtagttagctgagt
acatgtaaactttaaaccagcacctaaagggcaaacagccaagaatatacctgagttcaa
aaggcacacagccaaaaatatagcaggttcacagcacaagaccatatctgtgggaaaagt
ctgcaacactacatgtataaaagcaagacagggacacagaggcagaggttcatggagaga
catttgtttgtctgttagcctctcgtttttattgtctggcaataaatccatcttttgaac
tcaagacccactgactcgattgctgattgaaagacaaggaacagaacacgacaaattggt
gaccccgacgtgatttggctaggagcaacagagtggggacctcgctggcggagtctgatg
cgggcgacacaattgcagtggccactgtgaaaaaaggtaagcaattttttgcttatttaa
tgaaaaattgtgtggctcgacggactctgcttgtgagggtaaaaacactcaaagtgctct
tccaaacttaaataattaatacgtttaaaaaagggttttgatttcagaagaaaatgttgc
atgcaacaatctgtgtcttgctttaagagggccttgaggataaagataagacattaacaa
ctaattgttacttatattaaagattttttgaaggaagtaaggataaaatcttaatagatt
gtgacgattaataagttaaaacagattaataaagtagagagaagcgcgcaaagacctcgg
agtacccgttctgttttaataataataaatattatgattcaggaggctgggggaaaaaag
gcaaaaatcctgtaaaatgctatttttactgtagagcaatagagattggaagcagaagta
acagatcacttaggaaagtgttgaaagcctgtgtgtgttgggctctgtgtccgtgagatt
gcggtattgaataaggataatacatgaaccccataggataaggggggaagaaaagtaaat
gctttaaaaagtgtgtgataaaatattacatgaaccccataggataaggggggtagagga
gtgaatgcttttagaagtgtgtttgcaataaagcattgaagtgaatgaatgtttgaagaa
agaaaggtgaataaaaattgaggaaagatttgggaaaacaaagtagaataaatggaaaag
ttaactagttaaaataaaaaagtaataataataataattaggcttgtgctgcagcaatta
aaatttaaaataaaagtgagggtaaaacaataataataaaataaaaataaatataaaaat
taaataaataaattaacaatcaaaataaataaataaataaacataacttgactaaaataa
ataaaggataaaatagaaggataaacaattaatattgattgaaatttagacaagaaaaaa
gaagtaacaataataaaaaactcaataaataaataaaataataataaaaaataaataaat
aaaataaaaaataaaataataataataataataataaataaataaaaataaataaataaa
taaataaaattcagataccaaacaagtggaaaaagaaatttgattaaagtcaaatacaaa
taataaaaacaaagttttaattataataataataaaaataattgtaataagaagaagaac
aacaatcaagtaataaaacaaataaataaaagaataacaaaataaagacacataatagtt
tacagataaagaagatagcaatggcaagctctccagtagaaatactaggatcaaagtatc
cattgtggaaagagcttattgataaatattcaaaaaagtggcaacttagaactaaaaata
tgattacaatctggccacaaggtggaacttttgatgtggcattatgtgaagaaatggata
ctctaataaaaaattataaaagaaaatgtagtagcagaaggagacaaagaagagatgaaa
aaagagcaaaagagagagaagtgttaaacatgttcaaaaaagaagaagataatttaagaa
atattaaaaaggcaagaaaaatgctgaaggaggctgacaaagaaaccactgctaaagagc
aaatgtttaatagccctccaccttatttacaagctgaagggcaattccctatgcttaaag
ggctcatggaggtgtcaggagaacttaaaatggaaggagagatgggaatggaggataaac
aattaggggcaagcataaaatcaaaacgatcagtaaataagcaaaataaaggggcatatg
cacacttggattgttataaacaggcccgtgaagcattagaacaaatgaataaacagtgtg
attgttataaacaggcccgtgaagcattagaacaaatgaataaacagtgtgaggacaaat
tagagtatagggagccaaaagaacagacaaaatcatataataaggaaaggggagcatggg
gtggaattaaagatattgacatgggaagtacaattggagaaactgaaaaactggtaaaag
acacatatgacaaagtaaaacaaaaaaggagattcttattcagttcagatgaggaagaag
atttggaggagtcaatacttgatacaggaaactgggaaagggggaacaggctaaggccat
ttaaacaatgcccaattttaataaagggtgcacaagcacagtatgtcccttggcctacat
tggatttggagggtttgattgctaggctcccaaacatccatgaggaatcagttggaaaat
tgatttctttgggacacattaaatctcttcttgcaaagactgtaggaggagcaaagatgg
atgaaatcattcacgcttctaaccttgacagggctgtgaactctcaacagatggatggga
ctatttttgatgccttccgtccagcagtgtggcaggcactgcgtgcagagtatccactaa
gactggaccctaatatgttaagaggtgatcagttgggggaaacaaagaacccaatatgtt
cagagacattcacgacaatggaaacatgacactgaaattgatcctgaaagagaccctata
acgactatactgtttcgacaagccataattgactctatgccttcctcagtgaagagcagg
ttagaagatgtggtggggttaaactctaaatctcacaaagagttttgtgattatgtggca
cttgcagttgagcagtacaggaaaaatgaacaaaaactcaaaaagcaagaaagtgagctg
caaagaaaattagctcaattgcaacttgatgaactgactaaagagaacaagaaaaagatc
caagctcttgtagagacagaggagggggaaccactaacaatgatggctccagttacagct
ccagcaccagctatgcagtctgcctcacaagctaaacatccaactaatacccaaatgact
ccacccataataaacatttatacccaacagccagcagccgcgacctggagaaaaagaccc
agagagcaaagagggaatggcaaagcctatgtgacacctacaggcatgtgttggggttgc
ggattatcaggacacaccaaaaaagactgtcccaccaatccatgggagcagtttcctcgg
ggtggaagggaggtaactcggcatcaaacatatccaaatcctaaccaaggtccagttaat
ccttggagaggacccaataagggatattgaagatgcccagagaatcctataggggataat
cagcttccaatgttaacaactaatgctaacgaagaacctatgctaccaattaaaatagag
ggaaaaacaataccaatgctccttgatactggagctgtttacacttctgttaattcaaat
tatgcgtcacatcttcccctgtctggtaaatatgcaaagacaataggattctcgggaaaa
gttcaattaattccaatgactactccagtttgtatacaaactaaaaatcaaagtgtgacg
ctacccattctagtatcaagtcaaactcctgtcaatttgctaggaagagatgcattatgt
aaattaggactacatatttggtgtacttcagatggagtgtatatagatgcaaaaggaatt
gaaaatcaaatggtaattaccgaaccaaaagctaatgtgtattggataggacaaatagaa
aatgatgtaaaacaaacaataaataaatggggaaaatacattgaagcacaaattgatgaa
gcacagataccaaaatcaggttttcattgcacaatggtttatgaatctgagagaaatcca
gacatagaacagcaatggcagaaagaaacggaagggcaaaaaattgaaatgatctcacaa
cacatcatattaggtaagcagggagcagctctaaccatagtaaaaaataaatttgctgaa
aaatggtttaatgttacagattcagttccacatatagctatatatgttggaaataactgg
aaaacaaaagatttgggacaaatggtaaaaaaggcagaacagagcaaatgggtatcaaca
gaaaatccactaatctttcagtcagatgatgaaaattatatcaaaattgtgtgcacaacc
aatttgatgggaattccccaagaagttattatcggacaagacaaaataacacaaatgagt
acaacatcagaattaataaatgacctagaaactgaaatgtttaaagaaatggaatgccaa
gtgccaccagaattatggtctttatatgataatgatgttggcttgataagatcagctaat
ccagtaagagttcaaattaaaccaaatacccaactgcccagaaaagcacaatatccgttg
cggcccgaggcagaattaggaatcaaaaacactattgagggtttattaaaagcaggagta
ttagaagaaacaaccagttattgtaacactccgataatgcctgtaattaaagcagataaa
aacatatggcgtctggttcatgatttaagggcaattaatgacattgtagaggattttcca
gctgaagttcctaacccacatactctcttgacaaaggtccctcctaatgctaaatatttc
acagtgattgacctttgttcagcctatttcagtgtgccattagcaaaagaaagtaggtac
ttgtttgctttcacatatgggggtaaacaatatacttacaccagaatgccccaggggttc
aagcattcgccacatgtattcaaccaaattcttaaagaagatttggaggatcttgttatg
gacagtactctgttacaatatgtagatgacttaatcatctgctctccttcattagaacaa
tgtcataaagattcaattaaagtcctcactaagttggcacaaggacgtcataaagtatct
aaaaacaaaatgcagtactgtcaatctcaggttgaatatttgggacgattgattgccttt
ggcacacgagctatagctccagctcagttggaaggaataagtaaaacaccattaccccaa
acagtaggacagatgatgacttttttaggaatgacaggttttagttcagactgggtagag
gactatgcaataaaaacagcaccactaagagagcttatgaaacaagcaggattacaaaac
ttaaaaaaactcattagcatggaatacagatgcaaggatagcatttgaaacaataaaaaa
gaattgcaaaaacaccagcattaggaaatcctgattactctaaagaattttctttatatg
tagcaaatagagtggatggttacgcatcagctgtactgatgcaagaaacttgtagcggaa
gaaaaaagcagcctatagcctactatagcactaaacttgataatacagctcaaggttttc
caccatgctatcaacaaggtctcgcaacagttcattatgcttatgaaaaagcatcatcaa
taaccatgggttatccagtcacaatttatactcaccataaaactgtagagttaatagaac
aaggaaaatttgttttaactcaagcttgtattttagcttattcaactctattaacatatc
cagatgtaactattaagcgctgtaaaacagttaatccagctgaattaattccattatcat
ttgaaggagaaccacacgactgtgtggcaaattcattaacatttactagattaagaccag
atcttgaatctataccccttcctgaggcagaagtaacttattttgtggatggttcaattt
ttagggaccatttaggaatccatacaggatatgcagtagtcaaaaaagagaaggaagaat
ttgtatcagtaatatctcatcattgtgttcaaccatgttctgctcaattagcagaattaa
aagcgcttactactgcttgccaattagcaaagggactaactgccaatatttatacagatt
cagcatatgcacatggtatgtcacttgttcggagcagtatggaaacaacgaggctttaag
aaaactgatgggtctcctatccaacatgcagaacaaataagtgaattaatttcagcaatg
atgtaaccaaaacgattggcaataataaagtgtcaagcacataaaaaaggaaatgacttt
gtcataaaaggaaataacatggcagatttagaagctaaaaaagcctcaggatgtgaaata
gcagtgctaaccccagtagtgctaatagagccacaacctcaattagatgatattgtacga
atacaacaacaagcaggtccctatgaacaatcaatgtggcatcaaaggggggctaaaaaa
gactcacaagatatttggcgtacacatgaagggcaaattgttgcaccaacagcacttcta
aatattttaatatcagatgcacatggttttgatcactgtgctaaaggagaagtaataaga
aaaatcaaacaacaaggatattggtctccttatttacatgcaatggttggtgagtttttg
tcctcatgtgaaatttgtgctaaatataatgtaagaaaagaaacagcaacacctataggc
catataccagtacctgaaggaccatttaaacatttggtaatggattacgtagatatgata
aaaggagtccaaggcaaaagatacatgcttgtgataattaataggttcagtaggtgggtg
gaagcagtaccatcagcagatctgggagcaggaacagttattaaatttttaactagggaa
gtaatacctagatttggaataccatcagaaattagttcagataatggatcagcatttgtc
caaaaaaaactttcaaacaagtattacaacatttaagaataaagcaaagactaggatgta
tttatcatccacaatcacaaggaattgttgaaagagtcaatggaaccttaaaagctaaac
ttaacaaaatctgtgccagtactaaacttaactggatggatgctttgcctcttgctttaa
tgagttactgcatgcaaactaatagaaacacacatctaacactgcatgaaatgctaacag
gccggcctatgcctgcacctttttgtagagggccctataaaggaccaccactagaacaat
tacaaatgtaattgaaatcatatatgaagaaactaactgcaatacacaaagctatttatg
tacacgaaaccaggcgacagccacctgaggagggagaaatgccaggaccggtggtgccag
gtgatcaggtgtatctaaaggtgttccggagaaagtggaatgagccaagacgggaaggac
catatcgagttgtgagagccaccccaacttcaattcaagtggaggggagtacaacgtggt
accatctaaaccactgcacgagggttccaaaggagaaagtgacagcaggagaccaccagc
gggaaactgccagcccagaaaagcccacagcagagagtgatggtgagcaaaaagtggcag
agaaagatgaataaaactattaaacaagtgactatgataatgtctaagcatcatatacat
gccacaaaatcaagccactagaaacaatataactcaaaatccaaccactctcaatgacga
cctccaacctatgagtaacatctcagatacaggaggcataactcaaaggcccaattacac
ttccatgctgaccacactgcagtcactaaggaatgaaagtaatagtgccaatacaagtga
actgccactagaagaatatagaaaacagcgaaaggatgttgacaacttgtacgtcattca
cgaggaacacacagaactagacatacttttggaaacagctcagagtaatcaatggtttca
atgggcttcttacacagcatctgaaataagcaaagagaactgccttttctgtacaaaaac
tccaatgagtcaagtggttgtagtcccaaatcctttcacttatgaacattgtgctgaatt
taacagagatttctgtcatatggaacaagacttgagacttttctgtccagctgaatgttt
gggttacttaagccactcaacactaaaaactttatttagacatgttggacgtttgaaatc
taaatgtagaagctttggcattaatgaaaatttaaaagtgaaaaatattcaagtagaaat
ttctctatggttttctattgattacacaaaagaatatgaatgttttgttaaaccttcagg
agtagtagatgttggcaaattcaaaggaaaatgtagtgtaatttggaatattgatccaca
aaaaactcttagaagttatgacgatccaccatttgcggcatcatttcgagcaacaggaac
aaaacatggaaagataatagagccagcaaaaaattgttaaaatcaaactatagctttacc
tgatatagatagatataaagatcaaacgctagcactagcagacttcttttggatgtgtgg
gaatagaaagctgttaccttctttacccttaggatggactggtacctgtactagagtacg
tataatacaagaaatacaagttataaattgggatactgaatctacaataggtgaaagtga
cacaattaattatagagttaaaagaagttataaaccagaccctacagtatacatagattc
cataggtcagccacgaggtataccagatcaattcaaagcaagaaatgaggttaaatcagg
aattgaatcaatacctatttggatatcacaaaacaaaaacacagaatggataaattacat
ttactacaaccaacaaagatttattaatcacacaaatgaaccattaatgtcattggggga
acaattagatgcaactagtagaatgacatggcaaaatagattagcacttaattggatgtt
agcggataaatcgggcgtatgtgtgctctttggcgaccagtgttgtacttacataccaaa
taatacagcgccagaaggtacgtttacaaaagctatgacaaaactcaaagaattacaggt
agagatggctacaaatgcggggagagatgaaaaaatgtgggactggtttgatctgaaact
aggagcatggggagcctggctagctaaaatgggaatgtttttaggtgtggcaatagtaat
aggagcattattattttgttgtgtactgccattattaaaatcattaattgtcaaagcttc
aacaaagcaaatggaaatgctacaatatcacggaagtgggaaaatgatgcttgtaaatga
ccattatggacagtctgggcactgggcagatcaacttaaatggcaaactcaaatatcaac
aagttctgaagagtctgaaagctcagacgaagaaaaggaatacaaatgattcataccctg
ggtgtaagtgctagaacctctaccccaagggaggccctcaacgatgcgcaaagtatctgg
gctgaagaggaaaacattttgataggcaactacttttgatgtttgtgattattgtgtgag
atatattatgtgtgtaaaagattgatgataacaatatctatatatattaatgtattctac
ataactgtgacacccacaggcaagcgctgaaccaattgcacgctcatgctttaaacacta
ttttctatgaaacagaaaaacaagaggaagaagtcttttactatccctatgtcaacagta
ggggtagatgtttggcttctacttctgccacagtgcggtagcataatctggtcaattggt
aactattatgtggctaatatcagtcactagatagtggtaactaagggaaccggattgtga
aattgcactatgggtaaaaaacaataatattaagacttcagaaaaagtcttaagaggagg
gaatatgacggagtaattgtaatcttgtctccaatagtgtgcagtgaacatatatttgta
tgtcaaggatttgatcttctctccaatagtgtgcagtgaacatatatttggtaaagtgtg
cagtgaatatgcagtaaatatctccaattgtgtacaagtgtgcaagtaaacatatattgt
ttaacatatgcaatgaacatgttattctgtataatca
>Dr-LTR1250#LTR/Gypsy
tgtagataactgctatgttcatatatggtctttccggtgcccggaagaacacagttttcc
ctatccgggtggttgtacaagttggtgatgttatgagcagccaagcacgtgaaagctaaa
ataaagtaagcctattgttcctgataactgtctccattttttcatatcaacaaactacat
ggtgtcagaagtaaagaagaaataatggccgagggatttcgccgaccagacccgctgata
ttcgacggcaatatagctgaaaactggcgaaaattcgaattggagttcgacatattcatc
gccgcagctcacagcgataagccagaaaaaaccaaagcctacatactcctcaatcttgcg
ggaccagaggcgatagagagagagcgttcgttcacatacgctccagcgttactggcagcc
gatggtcaagatgtaatcacgccagcggagtcaagagaggatccagaatgtttaaaacgg
aaattcagagaagtgtgtaatccggagacaaatgtgacgatggagagacattcatttaat
accaggaatcaaaaaccaggagaaactatcgaagcttatgtgagtacacttagaaataaa
gcaaaaacatgtaactttggtgccctcacagacgaattaatcagagacagactagtatgt
ggcatagacaatgatagcgtgagaagagtgctgctcagagaaagtcatctgacgcttaca
aaagcgattaagatatgccaaatcagcgaattgaccgaacagcacacgaaagtgctggcc
gcaccgcgtagcgggcttgcgagcgtcgacgcaatacacttcaatgcaaaggggagaaaa
aaggcagttgagcaccagcagcgaaaacacaagagtgggacaaagaacattgtcaactgt
aaaaattgtggtggaaatcatccagcaaaacgtgatcaatgcaaagcttttggacaacaa
tgtcaccgttgtaaaaagtttaatcatttcatgtcccaatgcaaatctgcgtcatacgac
aatttcaaatccattcatcaaatcactgacgcaaacacagacagtagcgaagagtcattt
catatcgatggactgtgtctgggtgccagtgaaatagatgcagttagtcataacaggata
aacaagcaagaaatacattgcagcctgacagtaaatggcaagccacttgagcttaaaatt
gacaccggagcaaagtgtaatgtcatctcaactgagacataccaaacactgagacatgat
gagaaaatccaggaaaagtcaaaaacaacattagtggcttatggaggcactgtgattcaa
acacaaggaacggtgatgatgcaatgctggactagcaaacaaaaatcacatatgttggag
tttcacgttgttgataaaaatgtcaaatcattgctgggcctgccagactgtttaaaaatg
gacttgatatcccttaaggaagaagtgcatggaattgatctcaacaaaaatccaaatttg
ccacaagaaatatttacagaatatgctgacctctttgatgataagctaggcaccttacca
gtgacatattcgatgaagattaacccggacattactcctgtggtccgcccccctcgccga
atacctgtggcgatgcgggataaagtggaagctgaattaaaaaacatgacaaagctgggg
gtaataacacccatttcagagcccacacagtgggtgtcctcaatggttgccacacataag
aaagacactgacaagattcgtttatgcatagatccacgggatctaaacgaagccctcatg
cgccctcaccatcccatgcgcacagtagaagaggtagcttcacaaatgtccaatgccaat
gtcttttcagtgcttgatgctaaaagctcattctggcaaattaagttagatcacgagtcc
tccctttgcactgcttttgcaactccatttggcagatatcgttttttgcgcatgcctttc
ggcattaattcggcatctgaggtgttccagagggcaatggaacagatctttgcaggattt
ccatgtgccataattgtagatgacatcatcgtcggaggaaaaggggaaaaagagcatgat
gaaaacttaaagaaggttcaaaacagggcacggcaggtgaatctaaaactcaacccacag
aagtgtaagttcaagctcagagaagtcagttatgtgggccatctgttcacagaacaagga
ctaaaaccagacccagccaaaatacaggccataacagaaatgcaaccaccaagtgacaaa
gctgctttgcaacgttttttgggcatggctaactacctctgcaaattcattccaaatttt
agtgaactggcaacaccactacgacagctgctccacagggacgtagcttggtgctggtcg
catcaacagcaggaggcatttaacatgctaaaaaagtgcatcacatttccaccagtgctg
aggtattttgatgtaagcaaacctgtaactatcacgtgtgatgcttctcaatatggattg
ggcgcagcatgtttacaggatgatcagcctattagctatgcctcacgcactctcactgag
actgaaatgagatatgcacaaatcgagaaagagctattggctgtggtctttgcctgtcaa
aagttctacgattatatctatggaaaaccggttttggtggaaacagaccatcagcccctt
gttacaattctgaacaaacctctacaatcagctccagcacgactacagcgaatgatactg
aagctgcacaagttcgatttgacccttacctacaaaaaaggaaaacagctttacttggct
gacactctgtcacgtgctcccagaaaggtgacaacaaaaaatgatgaggaggagtttgat
gtcttggctgttcagatgatttcagtaaaccggctacaagagctcagagaacacactgaa
aaagacagctctctgcaaattctatgtaacaccattaagcatggttggccaagaaaaatt
caaagtgttccagtgcaattgaaacccttctttcctttcagggatgagctcagtgttggg
gatggaatcatcacaaagggaacaagagttctagttcctcacagcctgcagagtgaatat
ttgcagattttgcacaaaggccatgcaggagcagaagcgaccaaacgcagagcacgcgat
gctgttttctggttgactataacacaggacatagacaattttgtacagtcctgcagcata
tgcaatgctttgaagccccatcaacaaaaagagccattgcacctacacgaaataccagaa
ctgccttggtctgttgttgccactgacatatttgactggaacagtcaacagtacctagtg
ctagttgattcatactctggctggtttgagataaattcacttacaaacatatcctcacaa
aacatcatcagcaaattaaaaaggcacttctctgtgcatggcattccccaaaagcttatc
accgataatggcacgcagttcacaagccagattttcagagactttgcaagttcatgggac
ttttgtcacatcactagtagtcctgaataccctcaggcgaatggcctcgcagagagagct
gttcgtagtgcgaagcgcctgcttgaaactaccaagagggatgggatggacttgtatttg
aatttgctaaacatccgcaacattcctcgggataagatcctgggttcaccagcacagaga
ctgatgtccagggtaacacgtaccaatttgccaatcagcaaacagatgctgaaaccaagg
acgaaggacacagtgaaggtaaaaacacaactttcaaaaaagagacaaatgcaaaaaatg
tcctacgacaaaaagagcaagccgctctccccactacatgaatcccaagttgtaaggatg
caaacaacaaaaggacacgacaaaattggagttgtcagaacccctcttgtcaagcccaga
tcgtatattgtggagtccgatggcaaagagtacaggagaaatcgtcgacatctgcttcct
gtaaaagaaccactaccacactgcagacaggccgatctggaggacttgttgtcacaactt
cattctatgccagacagcaacagcccacctaaagatgctgtgcgtacggaagagaacatt
ccacctgagccaactgatcaaaagttgccttatcgtactagatatggtcgggtttcaaag
cctaatccaaagtactttgactaaatgttgttaaaatcaacataaagaacatattattgc
agagagtaattctgatagtttattgttattttcagttgcaatgcaagttttgctatttct
ataagttaccaagacatttgtaaagttgtaaaagtattctcttagagggagaacaaaaaa
actaaagaaaggggatgtagataactgctatgttcatatatggtctttccggtgcccgga
agaacacagttttccctatccgggtggttgtacaagttggtgatgttatgagcagccaag
cacgtgaaagctaaaataaagtaagcctattgttcctgataactgtctccattttttcat
atcaacaaactaca
>Dr-LTR1641#LTR/Gypsy
tgtttgtacatatgtgtttgtgtgtgcatgtgtaacaggattattttggatatattgatt
tcactatattttcctcctgtttacttacagttcatataaaattgttttgtgttcacaata
taaatgtaaaaagagtctgtaaagtgacagtggtttcacctcttctcccccacttgggtt
aatgtcaaggtggtatagtccaagcagccatacctgttgcactattgcttgagcggtctt
ttccaccttttccttaaactaaggaggtatgctctacctattccaaattgaacttggctg
tggccataattaacacacacacaaatgcatatttaagtttaactttaatcatttgttata
tttactgatataaaaacagtttgttatattgtagaatgttatttttgttgacagtgtaca
tctaatgtaatgagctgaagctgccaatgtgtcataataacattctctgtgcaggtatgc
atttatgatttttattttagacaatgtaatatgtggattgtaattgtgagaactagtttt
ctttccctttcctgtcttcgcgtccttccgcggcgcctctcgctcgtttcctccattttt
cattcgccttttcccttttccaccttttccttaaactaaggagtgtacatctaatgtaat
gagctgaagctgccaatctgtcataataacattctctgtgcagactcaaaatggtgtcct
ctcgtcattcactacacaacgcagagcaaaagagagtacggttacactggtgacgtgacc
cgcgcgattgttcagcggctgccgaacacccgagattgctgcacggaccgcgagacgtcg
gatttgtgcttcacggaccgcgagacatcggacttctcgtgcttcacggaccgcgaggcg
tcggacttctcgtgctctttccgcttcaacgaggggactcgtggactaaagttgctgtga
ttagacgacgtcagactttgctacttgatcgcgtcgtcgagggaacgcacgtttcaacgt
atccttataccagctggactaaatgtgttatatggagtttaattaggtgaattctcgaat
tttaagtgattgatttattgtgtaccagactaatttaagtttgccctgattatacagctg
tgggcttattgaaagaaaaaaaagtgtatttcactattttcttttattattttatgcatg
ataattaatgatgcactctaacaaagatactggcagtttgggtgaatatcatttggggag
gggcagaggggttttgcccttcagtagtttgtgtattcctggggaaatgtttaacacaga
ttctgatgcaaatagagtacaattttctaccccagtgtctcatgatatcccacctcttga
gatgagtatagctgaacctactgtgactttgtccaatgaacaagtgagacaactgagtgc
tgatattagtcagtcgattaaagctagtttattgcctagcaatcagctacctacatcaaa
ctcgtgtttagactgtcaaaagtgcttacatgtgaatcaatgtggtaccacaatcattga
tgcttcaaagatgaatcttgtcctgaagagtggaaaagaaccaccatactttcgtggtga
cagtgcagataaatgttcgatctttgaatgggaagatttaatgagagcttaccttgaaaa
agggaattattccaaacaagaatgcattgatgagctcataaacaaattaatgggcagnnn
nnnnnnnnnnnnnnnnnnnnnnnnnnnnnnnnnnnnnnnnnnnnnnnnnnnnnnnnnnnn
nnnnnnnnnnnnnnnnnnnnnnnnnnnnnnnnnnnnncagattgatcccattattttggg
tacaaatgtgcttaaaccactgatcagacatttcaagtcgaatgacggattttggcgtgt
tatgggtaaacctgatgcagcttgccagagtgacagtagtcagtttcttcgccttttgtc
taacctggagagatggcgaggggagtccatcccagataaggttggcacattgaagttaaa
gaacgctgtaactcttcagcctatgactgagcatttggtgtggggtaggttgcctacggg
cacagtgttatcagcaggcagtacggtactcattgagccatgtacgtcgccttgtgtaaa
taaacagataatggttggccggatagtttctcctttgtggggtgatggctggttacccat
aaaaattatcaaccccacttccactgaaataactttgcgtagaaactcaaaagttgcaga
tgtcgccccctgcattgctttagaggattttgaccagtcagctaactctttcactgttca
gcagaatgtgggaaaaatgcaaagcagtagttcctgctatagtcttactgccagaagtct
ttgcagtgaccccagtgatgtgaatgagaagctggaaatgctagggctaagctctattcc
gattggtgactgtgaagtttctgcacagtgtaaagagaagcttgttgatctggttgagac
ttatgagtctgtcttttcaagacatcacctggattgtggtgaggcgcaggatttctgtca
tcgcatcaggttaacggatgaccgcccattcaggttgccatatcgtagaatatcacctgg
ccattatcagaaattaaaagaaacgttagacaagatggaagcgaaagacataatccgcaa
gtcctgtagcgagtatgcttcccccttggttttggtgtggaagaagaatggcgatctgcg
aatttgcacagatttcagatggcttaacgctagaactgttaaagacgcccatcctcttcc
acatcaaagcgatgtccttgctgcattggggggaaacatgttttttagcaccatggatct
gacggctggctattacaatattcccttacatgaacttgacagaaagtatactgcattctc
atcaccactgggattgcatgaatacaatcgtctcccacaggggctatgtaatagcccggc
cacctttatgcgcatgatgctaactatattcggtgaccagaactttttaagtcttctgtg
ttatcttgatgacctgttggtgtttgcaaagtctgaagaagagagtttgacacgattgga
gatggtatttcaacgccttaaagtccataatttgaaattgtcaccctctaaacgtcagtt
tttgagacgttcagtcaaatttctgggtcatgttatttcccaacatggaatttcaaggga
tccggataaagtggagtccatagttaaagtgacagaggctgatttgatagagttagatgg
tgtctctccttcgccatctaaaatacgttcctttttgggtatggtagtctactatcagca
cttcattgaaaactgttcagtgcttgctaaacctttattttctctgattggtggaccgaa
aaggcctaggaagttgaaaggcagaaagagaccggtgttgtaccgcaaacttggcccgga
tgattggactgtggagtgtaaaaaggtgttcgaggacctgaaggcagctctcttgaggaa
gtacttttagctcacccagactttaacaaaccattcatattgtctgttgatgcatctaca
gctgggcttggcgcagtattgtcccaaattcataacaacagtgacaaagcacagccaata
gcttttgcaagcaaatccttaaatcatgcacaggcaaaataccctgcgcatcgccttgaa
ttttttgcgatgaaatgggcgatttgtaataaatttagccattggttacggggtcacagg
ttcactgtgtggacagacaacaaccccctgaagtacatactgaccaagcccaggttagat
gcctgtgagcagcgctgggtggcgcaattggcaccgttcaactttgacattcagtatatc
cctggcactaagaatgtggtggctgatgccctcagtagggagccttttgtgcagcctaaa
atattgcatagattaactagggctccgtattccacacttctcaagcaggcagcaaatttc
aaaaatgatgatgttcagaacatgtttcggctttcagctgagctttcagagttgcgggat
gaacatggtcaggagtatggggatgctgtgttgaaggctagttgtactgcagcaagtgtc
tatgtgcatagcgaggagatttctgctgtcatgcaaaaacatcagcattgggaagatgcg
ggtacggtgagagccatttcacatgtgcaatatttggagtctcttgcggctatgagccag
aaccctgtgccagcttttaaccatgatgaacttctagctgagcaggccaacgatgctgtt
gtcagtcgagtcaggtttttcattgaccgtggtcgtcttccttcaagacgtgaaaaactt
catgaggcacgtggcacattgaagatactgaaacagtggggtaaactaactgtgcgtcta
gggattgtttatcgtgtgtccaaacacccagtgacaaaacaaaaaatgtatcaatatgtt
gttcctgaatctctgcgaatgacagtgttgaaaggtattcatgatgatgtggggcatcag
ggccagcagcgcacattaggtttagccaggcaaaggttttattgggaaaccatggagaag
gatgtaaaggaatatgtccataattgtaaaagatgcattttgagcaaggctcctgagcca
gaggctagggcaccactcgtttccatcaccacttcgtcgcctctcgagttggtctgtata
gacttttggtcagctgaggaccaaaacaacaagtctattgatgttttggtcatcactgac
cacttcacaaagttggcgtgtgcttatccctgtcctaatcaaactgcaaaaacagttgcg
agagttctttggaacaatttattttgcatttatggctttcctgtgagcattcattccgac
cagggtgccaattttgagagtttgttgattgcggagttgtgtcagttggctggtattgac
aaaacgcacactacaccgtatcacccaatgggcaatggccaagtggaaaggatgaaccgc
actcttggtaacatgatttgtgcgctgcctcccagatctaaagccaaatggccacaactg
ctaaataccttgacatttgcttataactgcacagttcatgaaacaacaggtttttcacct
ttctttcttatgtatggccgtaccccccgactacctgtggatcttatgtttgaaagtgta
cttctgaatgaagaaactgttaacattgacaagtatgtgcagtcacttagacgggacctc
tgtgaggcgattaaacttgcacagtcacattcagaaaagcagcaacgtaaacaagcagac
atgtacaacaagaggtgtaagggacaatcagttgacattggtcagagggttttgttggca
aacaagggtgaaagagggaaaaagaaacttgcggaccgttgggagagtacagtgtatgtt
gtggttggcaaaaactcgatgttaaacacatacaaactcagaaacccttctggtgtggtt
aaaactgtgcatcggaatctgattatgccagttgattttctgccattgcctgatacagat
gctgttgaggaacagttatccaatgtgagtgatgatgaacttgaggtctccagcattgaa
aatgttgcggaggatagaaccactcagtgggtagctgatctttctaccagcactggaggc
gatggttcagtcagtcatgaattagatgaacggagtgtgatgtgtgaggagattgaccag
gcaagtgatcgtacgcaagatgaaggggttttcactgaatttgccgcagacaggtctaat
gttgctgatgtggactctgaagttggggttcgatcagtacatgagggctctggtagtggg
gcttctcgtcttgtacacccatcagcttcggaacagacccagtcgctcttgaacagacct
agtcagagtgagggttttcgcactagacatggcagacttgtaaagccgttaaataggctt
attcagaccatgtccaatcaaattgttaagaacttattcgggtgaaacaacattagaaac
atgtttgctgtgaaagcatggaaaatgcgtttttttattattatttttttctctcgctct
tcattattgtttccttatgaaggataacattgaggtatagtcttcaaagacttgttattc
gttaaatgggtatgttcgaaatgtctaatatgtttatgagtttccttggaaaaaaaaaaa
aggaaacaatgtttaagctatggtgtatatatatattttttttaatttatttttttattt
atgtattcaatcttatctcaaaatggagtaatacacgtttgtgtgtagggtattgagata
aataattatgcaatcttggatgtgatctattgaaaagatgtgtatatggcatgtcttcct
atggttgggtaaaggagtagctaacctttgtctttcctagtccttcaatggacagcaata
ctgttggtagactttcttcagtctgtagtttaatgatcacacttgattgctgggtaactt
gactgtagagttgagtatttttgtctatatttttggatatttttctcttgatgctatttg
ttttatgttctgttgttttaatttttattttctttaacttctctctgagtatgtaacttt
tctatatagtgttgcggatgttatgtaaaatttagtgaaatctggtggggtgagtgtaac
aggattattttggatatattaatttcactatattttcctcctgtttacttacagttcata
taaaattgttttgtgttcacaatataaatgtaaaaagagtctgtaaagtgacagtggttt
cacctcttctcccccccttgggttaatgtcaaggtggtatagtccaagcagccatacctg
ttgcactattgcttgagcggtcttttccaccttttccttaaactaaggaggtatgctcta
cctattccaaattgaacttggctgtggccataattaacacacacacaaatgcatatttaa
gtttaactttaatcatttgttatatttactgatataaaaacagtttgttatattgtagaa
tgttatttttgttgacagtgtacatctaatgtaataaactgaagctgccaatgtgtcata
ataacattctctgtgcaggtatgcatttatgatttttattttagacaatgtaatatgtgg
attgtaattgtgagaactagttttctttccctttcctgtcttcgcgtccttccgcggcgc
ctctcgctcgtttcctccatctttcattcgccttttcccttttccaccttttccttaaac
taaggagtgtacatctaatgtaatgagctgaagctgccaatctgtcataataacattctc
tgtgcagactcaaaatggtgtcctctcgtcattcactacacaacgcagagcaaaagagag
tacggttacacatgca
>Dr-LTR3038#LTR/Gypsy
tgcatgaaatgttgtctaaaacaaaaagaatgatgctttttagtggctggatctgttttt
atcactttctgtgttggacgttgaaaatgagcttttctcagccagcagagaggtcaaaat
aagtagtaatgcaagctcagtcagagacacagattttcacttgcaaattgctttaatgtg
tttaacagtgcatgaaatgttgtctaaaataaaaagaatgatgctttttagtggctggat
ctgtttttatcactttctgtattggacgttgaaaatgagcttttctcagccagcagagag
gtcaaaataagcagtaatgcaaactcagtcagagacatagattttcacttgcaacttgct
ttaacatgtttaacagtgcatgaaatgttgtctaaaataacaagaaaatgctttttagtg
gctggatctgtttttatcactttctgtattggacgttgaaaatgagcttttctcagccag
cagagaggtcaaaataagcagtaatgcaaactcagtcagagacatagattttcacttgca
acttgatttaacatgttttacagttcatgaaatgttgtctaaaacaaaagaatgatgctt
tttagtggctggatctgtttttattactttctgtatatgacgttgaaaatgagcttttct
cagccagcagagacgtcaaaataagcagtaatgcaaactcagtcagagacatagattttc
tcttgcaacttgctttaacatgttttacagtgcatgaaatgttgtctaaaacaaaaagaa
ttatgctttttagtggctggatctgtttttatcactttctgtattggacgttgaaaatga
gcttttctcagccagcagagaggtcaaaataagcagtaatgcaaactcagtcagagacat
agattttcacttgcaacttgcttaacagtgcatggaatgttgtctaaaataaaaagaaga
tgctttttagtggctggatctgtttttatcactttctgtattggacgttgaaaatgagct
tttctcagccagcagagaggtcaaaataagcagtaatgcaaactcagtcagagacataga
ttttcacttgcaacttgctttaacatgtttaacagtgcatgaaatgttgtctaaaataac
aagaatgatgctttttagtggctggatctgtttttatcactttctgtattggacgttgaa
aatgagcttttctcagccagcagagaggtcaaaataagcagtaatgcaaactcagtcata
gacatagattttcacttgcaacttgctttaacatgtttaacagtgcatgaattgttgtct
aaaacaaaaagaatgatgcattttagtggctggatctggttttatcactttctgaattga
acgttgaaaatgagctgttctcagccagcagaggtcaaaataagcagtaatgcaaactca
gtcagagacatagattttcacttgcaacttgccttaacgtgtttaacagtgcatgaaatg
ttgtctaaaacaaaaagaatgatgcattttagtggctggatctgtttttatcactttctg
tattggacgttgaaaatgagcttttctcagccagcagagaggtcaaaataagcagtaatg
caaactcagtcagagacatagattttcacttgcaacttgctttaacatgtttaacagtgc
atgaaatgttgtctaaaataacaagaaaatgctttttagtggctggatctgtttttatca
ctttctgtattggacgttgaaaatgagcttttctcagccagcagagaggtcaaaataagc
agtaatgcaaactcagtcagagacatagattttcacttgcaacttgatttaacatgtttt
acagttcatgaaatgttgtctaaaacaacagaatgatgctttttagtggctggatctgtt
tttattactttctgtatatgacgttgaaaatgagcttttctcagccagcagagacgtcaa
aataagcagtaatgcaaactcagtcagagacatagattttctcttgcaacttgctttaac
atgttttacagtgcatgaaaagttgtctaaaacaaaaagaattatgctttttagtggctg
gatctgtttttatcactttctgtattggacgttgaaaatgagcttttctcagccagcaga
gaggtcaaaataagcagtaatgcaaactcagtcagagacatagattttcacttgcaactt
gctttaccatgtttaacagtgcaagaaatgttgtctaaaataaaaagaagatgcttttta
gtggctggatctgtttttatcactttctgtattagacgttgaaactaacttttctcagcc
agcagagaggtcaaaataagcagtaatgcaaactcagtcagagacatagattttcacttg
caacttgcttaattgtgtttaacagtgcatgaaatgttgtctaaaataaaaagaatgatg
ctttttagtggctggatctgtttttatcactttctgtattggacgttgaaaatgagcttt
tctcagccagcagagaggtcaaaataagcagtaatgcaaactcagtcagagacatagatt
ttcacttgcaacttgctttaacatgtttaacagtgcatgaaatgttgtctaaaataacaa
gaaaatgctttttagtggctggatctgtttttatcactttctgtattggacgtggaatat
gagcttttctcagccagcagagaggtcaaaataagcagtaatgcaaactcagtcagagac
atagattttcacttgcaacttgatttaacatgttttacagttcatgaaatgttgtctaaa
acaaaagaataatgctttttagtggctggatctgtttttattactttctgtatatgacgt
tgaaaatgagcttttctcagccagcagagatgtcaaaataagcagtaatgcaaactcagt
cagagacatagattttctcttgcaacttgctttaacatgttttacagtgcatgaaaagtt
gtctaaaacaaaaagaattatgctttttagtggctggatctgtttttatcactttctgta
ttggaccttgaaaatgagcttttctcagccagcagagagttcaaaataagcagtaatgca
aactcagtcagagacatagattttcacttgcaaaatgcttaaacatgtttaacagtgcat
gaaatgttgtctaaaacaaaaagaatgatgctttttagtggctggatctgtttttatcac
tttctgtattggacgtggaatatgagcttttctcagccagcagagaggtcaaaataagca
gtaatgcaaactcagtcagagacatagattttcacttgcaacttgatttaacatgtttta
cagttcatgaaatgttgtctaaaacaaaagaataatgctttttagtggctggatctgttt
ttattactttctgtatatgacgttgaaaatgagcttttctcagccagcagagatgtcaaa
ataagcagtaatgcaaactcagtcagagacatagattttctcttgcaacttgctttaaca
tgttttacagtgcatgaaaagttgtctaaaacaaaaagaattatgctttttagtggctgg
atctgtttttatcactttctgtattggaccttgaaaatgagcttttctcagccagcagag
agttcaaaataagcagtaatgcaaactcagtcagagacatagattttcacttgcaaaatg
cttaaacatgtttaacagtgcatgaaatgttgtctaaaacaaaaagaatgatgcttttta
gtggctggatctgtttttatcactttctgtattggacgttgaaaatgagcttttctcagc
cagcagagaggtcaaaataagtagtaatgcaagctcagtcagagacacagattttcactt
gcaaattgcttaaacatgtttaacagtgcatgaaatgttgtctaaaacaaaaagaatgat
gctttttagtggctggatctgtttttatcactttctatattggatgttgaaaatgagctt
ttctcagccagcagagaggtcaaaataagtagtaatgcaagctcagtcagagacatagat
tttcacttgcaacttgctataacatgtttaacagtgcatgaaattttgtctaaaaaaaaa
aaatgctttttagtggctgaagatgttgttattactttctgtattggacgtggaatatga
gcttttctcagccagcagagaggtcaaaataagcagtgttacgttatagaacgtattaat
tatttgtttgctaattttatatatatataaatattatatatatacagatttgtgttttgt
tatgcatttggagctgatgttgtgttgtgcgctgtggagcatgcgcagctttctctctct
ctctccccctccctctagagctgcgcttgattgcggtccagccgtgttgcgtgtgggagc
gtatataagctggaggagaggaacaatggggagatctttctgctcggtgcaggtcgcaaa
tctccgtcgtcgtcgctgctgttgttccgagcgtctcctatctcctgccccaaattgttg
gttgacttggtgtgaatagattgatttctgttactaattattttcttaaacgactctctg
ttaaatgtgaatctcttggctttgctgattaaatacctatttatatatattagttttgga
gaaacagaagcggtaggttgggaatcgccatttactttaaaacgttttctcctggtttgt
ggtagcaagggagaaagggaagtttgttgtaattttatttggggtacttttatttaagca
ggtaagttagaattatttccccgcaagttagctgtctttttgtttattattttggcctgg
attcccttccgaagagatgcttctatctttgttttctaagtaaataaatatggttactac
ttgatcagcgttgtgattattgtgagttgggacaggagaaggggaaaaccctaaattgag
tatttgagtttctctttgttttgtttttttatttacacttgttattgttcccaccaaccc
tagactggtcgggacgtaacaattgggggctcgtccgctcgttaatatgatatatttatt
ctttcaaatttgcttggctgtttttgaactttttggtaggtgaggagtttaagtcaactt
aaaatggattttgatctaattaagttttctctcttgcctacgctagaggaatttgatagg
tgtagaaaaaaagatttaattctaatagcggagtttttcaacttgacagtgtcaaaagaa
caaaaaaaagcaggttataaaagatgagttgtacgtcaagttggtggaggccggcgtttt
gcctagtcgcgctgtagaggggtccgagcaagagcaggatttagcatctgatggcgaggc
gacatctggttcagagtcagggagtataacggttcagaagatcgatccgatggtcactat
tcgtttaaaagaattagaattagaattaaaaaagcaagaaaatgagactcaactcctgcg
aataaaagaacttgaaataaccgctgaccgtgatatcaaattaagaaaacttgagctgga
agcgcaaaagattcagagtactaaaccaacaccattaccacgcagcagccgcccttcttc
cagtagctctgaggctgggcagcaacccgacttcgacgttggtaagtacatcaaacttgt
acctccatttcgtgaaaccgaagtagattcgtactttgtggcttttgaacgagtagcggc
taaattaaaatggcccaaggaaatgtgggcattgttgttacagtgcaatcttattggtaa
agcccaggagatttgtgcggctttaccaatcgaagattcgctggattatgataaagtgaa
attggctgttttacgagcttatgaattagtaccagaggcgtatcgacagaaattcagggc
ttgttcaaagacagccaagcaaacgtttgtggagtttgcgcgtgaaaagagagcgttatt
tgagaaatggtgcgtctctaacaaaaccgtaacactcgaggatttgcaggaactgatact
ggttgaagaatttaaaaactgcttaccagataatgttgtagtgtacctgaacgagcagaa
ggtctctaaattgtccgaagctgcaattttagcagatgaattcgtgctcacgcacaaaac
ggtttttcctgccgtgcgccctccaagaatcgttcaatcagatgtgagggaaaaaggaaa
ttattctttccgaccggcggctgaaattaatactccgaaaccgtctgataaaaaaagggt
ttgcttttactgcctggatcctacccatttgatctcaaattgtaaagcgtggaagcaaaa
agctagtaataaatccaagggggtggcgttcacttctcttacctcctagttcggtacagt
caactccgcgatctgatccctctgtgtttaaatcatttttacaaaccggtaccgtggcac
tgccaaatagccatgatattaaatatgtggtaatgttaagagatactggcagcgctcagt
cgttaatacgggaaaataccttacccttttcgtctaaatcttatacgggtactaatgttc
tcattcgaggaatcgagatgggctgtacatctgtcccactgcacaatattcatttacaat
ctgaccttattactggtcctgtgagtattggtgtctattcacaactaccagtggaaggcg
tagacgtaattttgggtaatgatttggctggaacaaaagtatttccctttccaattgtgt
cggcagagccaaataatagcagttcagatgatgcgctcgcgctgtcgcacttcaactctc
tttttccgtcttgcgccgtgacccgtgcacagagaaaaaaatttgaagacgtacttgatt
tgtctgagtcgtttttatctttatcgccagaaagcactgaacataaattgttgattcagc
cggaaccagtgcaagctgatgcaggcgttaacgaaggcgatgctcccttaaaagtaggta
gggaacaattaatcgctttgcagaagtctgatgtaacgttgaataaatgcgtcagtgctg
ctgcagacagaacgaaaatatcagacgcgccagttggttatttttgggatgatggtgtac
tgatgcgttggtggcagccctctgatagagagcgggacggagcttatcagatcgttcttc
ctgtcggctaccgaactcaaataatgaaattagcccacgatcacatctgctctggacacc
ttggtgttacaaaaacgtatgatcgcattgctcggcatttcttttggccgaatatgaagt
catccgtgtctgcattcgttcggtcttgtcacatctgtcaactagtgggtaaacccaacc
agacagttccgctagcccctctccaacccattcctgcggtaggagagcctttcgagagac
tgatccttgacgttgtaggtcctttacctcgagcgaagtctggtcaccagtacattctta
ccataatgtgtacagccacacgctacccagaagccgtgccactgcgctcaataacatcca
aatcggtgattcgagagctggttaaattttgttcaatgttcgggttaccgaaaataattc
aaacagacagaggaacaaactttacctcgcatttatttaagcagttggtaaaagagttgc
aggtggagcacgaactgtcaagcgcatatcaccccgagtcgcaaggtgcgctcgagcggt
ttcatcagacgctcaagacaatgctgcgcgcgtattgcgtcgaaacgggcaaagattggg
tagatggattacctctgttaatgttggccatcaggagtactgtacaagagtcgttaggat
ttagccctgctgaccttgtatttgggcatgtgcctagaacaccaataaagttgattagtg
agcaattcctttctaaaagtccctctcatgtgccaatcctggattatgtgagtacatttc
gtgagcatctccataaggtttgggaggttgctagaaaacatctatctgctacgcaagcta
aaatgaagtccagatacgacaagaaattgttgctcgtagttttcagccaggcgattctgt
ccttgtattgttgcccgtgcctagttctccaatgcatgcccgcttttctggtccttacgt
cattgaaaagaaattgagtgataccaactatgctgtactgacccctgatcggcggcgcaa
aagccgggtctgccacattaacatgctaaaagcatatgtggatagagatcgttttgatgc
gcaccctgccactaaagtgcctgtagtaaagattgctttagctacagattatgttcccca
aacagatggtctaagtgacaaaaacatgcaaacgggtgtaacacttaccaattcaactgt
tctgaccactttagagaaaaatctctcgtacctgaatgatgatcaccgcagtgatgttat
cagactgattaaaatgtatcccactctgtttaacgatgtaccatctcagaccaacgtgct
aacccatgacatcgatgttggtcaaagcatgcccataaagcagcatgcctacagagtaaa
cccgaacaagcgtcaagtgatgagggaggaggttaattatttagtgcgtaatggttttgc
cgtcgccagtcagagtccgtggagttcgccctgcatcttggtgcccaaatctgacggctc
gctacggttttgcaccgattaccgtaaggtgaataatgtaaccaaaggcgattccttccc
tcttccacgcttggaagattgtgttgatcgagtcggctcctcacgtttcgtaaccaagct
tgacctcctgaaaggttactggcaaattaaattgacggagcgcgcatctgagatctccgc
gtttgtcactccggacgcattcatgcagtataccgtaatggctttcgggatgcgcaacgc
acctgccacattccagcggttgatgcagaaagttttatcgggtgtacagaattgtgaagt
ctcgatgacgtagtggtttattccatgacctgggaagaacatatggtcacacttaattca
gttctagagcgcttggcaaaagcttcattgacactaaatctcagcaaatgtgaattcgcc
aaagctgttgttacgtaccttgggaaagtagttggccaaggccaagttaaacctgtgaac
gctaaagtggaaagtattgttgaatttccagcaccctctaataagcgagagttgagacgc
tttttggggatgaccggatattaccggggattctgtaagaattttgccacagtggttgcg
ccgcttactgatctcctgaataccgaacgaaaatttgtgtgggatgataaatgtgagtcc
gcattttgctcagcaaaagatttgctttgtaatgccccagtcttatcagcgccaaatttc
acactgcctttctctcttcaagtggatgcgagcgctcgtggcgcgggtgcagtattaatg
caagctgatgacgctggcattgaacaccctgtcagttatttttcaaagaagtttacaagg
tgtcagcaaaactatagcgtcatcgaaaaggaagcattagccttacttctagctctccaa
cattttgaagtgtacctaagctctgggaatacgatcgtggtgtacaccgaccacaaccct
ttgacatttctcgcccgtatgtcaaactcaaaccagcgcttgatgagatgggcgcttatt
gttcaagaatttgatttggacattcgttataagaagggtgcggaaaatgtcatcgctgat
gcattgtctcgaatttatattggtgactgaatgaattcaaattttcaaaattgtttgagt
atttgaattaatgttgtaactttgtttttttttttacaaaagtaattttttattacaaaa
gttaattttgtaactaatggtaggggtgttacgttatagaacgtattaattatttgtttg
ctaattttatatatatataaatattatatatatacagatttgtgttttgttatgcatttg
gagctgatgttgtgttgtgcgctgtggagcatgcgcagctttctctctctctctccccct
ccctctagagctgcgcttgattgcggtccagccgtgttgcgtgtgggagcgtatataagc
tggaggagaggaacaatggggagatctttctgctcggtgcaggtcgcaaatctccgtcgt
cgtcgctgctgttgttccgagcgtctcctatctcctgccccaaattgttggttgacttgg
tgtgaatagattgatttctgttactaattattttcttaaacgactctctgttaaatgtga
atctattggcttttctgattaaatacctatttatatatattagttttggagaaacagaag
cggtaggttgggaatcgccatttactttaaaacgttttctcctggtttgtggtagcaagg
gagaaagggaagtttgttgtaattttatttggggtacttttatttaagcaggtaagttag
aattatttccccgcaagttagctgtctttttgtttattattttggcctggattcccttcc
gaagagatgcttctatctttgttttctaagtaaataaatatggttactacttgatcagcg
ttgtgattattgtgagttgggacaggagaaggggaaaaccctaaattgagtatttgagtt
tctctttgttttgtttttttttttacacttgttattgttcccaccaaccctagactggtc
gggacataacagcagtaatgcaaactcagtcagagacatagattttcacttgcaacttgc
tttaacatgttttacagtgcatgaaatgttgtctaaaaccaaaagaattatgctttttag
tggctggatctgtttttatcactttctgtattggaccttgaaaatgagcttttctcagcc
agcagagagttcaaaataagcagtaatgcaaactcagtcagagacatagattttcacttg
caacttgctttaccatgtttaacagtgcaagaaatgttgtctaaaataaaaagaagatgc
tttttagtggctggttctgtttttatcactttctgtattagacgttgaaactaacttttc
tcagccagcagagaggtcaaaataagcagtaatgcaaactcagtcagagacatagatttt
cacttgcaacttggtttaacgtgtttaacagtgcatgaaatgttgtctaaaataaaaaca
atgatgctttttagtggctggatctgtttttatcactttctgtattggacattgaaaatg
agcttttctcagccagcagagaggtcaaaataagcagtaatgcaaactcagtcagagaca
tagattttcacttgcaacttgctttaacatgttttacagtgcatgaaatgttgtctaaaa
caaaaagaaagatgctttttagtggcttgatctgtttttatcactttctgtattgaacgt
tgaaattgagcttttctcagccagcagagaggtcaaaataagcagtaatgcaaactcagt
cagagacatagattttcacttgcaacttgctttaacatgttttacagtgcatgaaatgtt
gtctaaaacaaaaagaaagatgctttttagtggcttgatctgtttttatcactttctgta
ttgaacgttgaaattgagcttttctcagccagcagagaggtcagaatatgcagtaatgca
aactcagtcagagacatagattttcacttgcaacttgcttaacagtgcatggaatgttgt
ctaaaataaaaagaagatgctttttagtggctggatctgtttttatcactttctgtattg
gacgttaaaaattagcttttctctgccagcagagaggtcaaaataagcagtaatgcaaac
tcagtcagagacatagattttcacttgcaacttgctttaatgtgtttaacagtgcatgaa
atgttgtctaaaatataaagaatgatgctttttagtggctggatctgtttttatcacttt
ctgtattggacgttgaaaatgagcttctctcagccagcagagaggtcaaaataagcagta
atgcaaactcagtcagagacatagattttcacttgcaagttgctttaacatgtttaacag
tgcatgaaatgttgtctaaaataacaagaaaatgctttttagtggctggatctgttttta
tcactttctgtattggacgtggaatatgagcttttctcagccagcagagaggtcaaaata
agcagtaatgcaaactcagtcagagacatagattttcacttgcaacttgatttaacatgt
tttacagttcatgaaatgttgtctaaaacaaaagaatgatgctttttagtggctggatct
gtttttattactttctgtatatgacgttgaaaatgagcttttctcagccagcagagacgt
caaaataagcagtaatgcaaactcagtcagagacatagattttctcttgcaacttgcttt
aacatgttttacagtgcatgaaaagttgtctaaaacaaaaagaattatgctttttagtgg
ctggatctgtttttatcactttctgtattggaccttgaaaatgagcttttctcagccagc
agagagttcaaaataagcagtaatgcaaactcagtcagagacatagattttcacttgcaa
aatgcttaaaca
>Dr-LTR3470#LTR/Gypsy
tgtggagaggtaagcatgatcaaacacccaatgaggggggagagcatgctcagagcccgg
cggctaatcagcaggccaatcagaaataataaataacacctgtttattctagtgattgag
ccggagagacacccttcttaaggagaagagaaggcgcagccgagagaggagagagcacac
acacacacacatacaccgttacctgtgtggtggcattaaataataaataaaatatttgct
tacctgaatcgccgaccctgtcttcttcttccctcaacaacgaacattattacagtggtg
ccgaaacccgggaagaagaagaaacttcgctgccagaatgtctactccttctactaatcc
atgtgcggaagtcatccaggcgctcacggtcctccaccaacaacaacatcatgcgctggt
ggagctgagggaaaatctggaacgacgcttccaagtcctcgtagaggcccagcgggagga
ccgcgagctaatccggagtctgctgaaccaggagatccggcccgctccgacatctgccgc
ccaccctcccatctcgctacagaagatggcaccggaggacgatccggaagtgtttttgga
cctcttcgagaggttagcggaggcgtgtggctggccgcgggccgagtggccggaacgagt
catcccgctgctgtcgggagaagcacagatcgccgcacagcagctaccggctcggaatct
cctggtgtacgctcacctaaagcgagccattatccagcgggccggccgcaacccggaaga
gcaacgccagcgctttcgctccatggagctggaggaaaacggccggccctttgtgttcgc
tcagcagctccgtgacgcctgccgcagatggctggtgcaggatggccgaactacagccca
gctgatggatgccgtggtgctggagcagttcatcgcccgcctcccctcccgaacatcgga
gtgggtccagtgccaccggccgaacgatctggaaatggccatccagctggcggaggatca
cctggtggcgaggtccagggtcggcgagataacctctctctcttctccccctctttctct
gtctctctctctctcccgtcctgttcccaggcccagagtgcggagaccgcccacaccagc
acccagacagcagtgcgcaaaggcgggtccgcagccggtctcgctgaaggggtgcgccta
tcaggacggaggggcggagtttcgacccctggctgcttctaaaacagcgtcaggtctctc
tccggttcaatcggttggtcctgctggccccgggggtatagtgggaaggtctgggccgat
gcattggcgccgcgggtgcgaggatagcgcactaaaaagttgctccgcaaaggaggtgag
tgcgttgatccgcgtacccgccgcgccagtcatcgcccccggtcgcgaagggctataccg
gatacctgtgagtatgaaagggggtacgtatcaagctttggtggattcggggtgtaacca
gacctccatccaccaaagcctgcttcaagacccggcattggatactagccacacggtaag
ggtaaggtgtgtgcacggggatataattcactacccgctaacggcaatagacattcaatt
ccgggggaaaaagcatagagtagaggtagcagttaacccgcacctcaaacacccgctaat
tctgggaactaattggcctggatttaatagattattgggagttttatgtgcgggtgcttc
ttggaagaagaaatcgctggataggggacgtgacgctcagctgggggaatcccaagcagt
gacgtcacgcgctgactcaggggaagggctgggaatttcccggtgtaaagactttcccct
tgagcagtcgcgtgatgatacactaaaacatgcactcgaaagatactctgtattaatgat
agggtgtatcgagtgacccaagacactcagacaaaagaaaatacaacccagttattagta
ccaaagagccgccgggaaatgctttttcaggcggctcattctaatcctatggccggacat
ttaggtcaggcggccacactaaatcgcctcatgacccgattcttttggccgggcattcac
ggtgacgtcagcagatggtgcgctgcgtgcagtgaatgtcagctggtaaatccgccggcc
accccaaaagcgccgttgcgcccttcaccgattatggagatccccttcgagagaattggt
atggatctcatcgggccattagagcgatccgcacgcgggcatcggtttgcattagttctg
gtggattatgcaacccgatacccggaagcagtcgcgctccgtaatatctcagcaaagagc
gttgcggaggcgctgtttcgcctcatctcccgtgtgggaatcccaaggagattctcactg
atcaaggcaccgcgttcatgtcacgcacgatgcgcgagctttacggattattgggcatta
aatctattcgcaccagcgtctatcacccacaaacagacgggctggtggaaagatttaatc
tcacgcttaaatcaatgatccgtaaattcgttcacgaggacgcgaaaaattgggataagt
ggttggagcccttattattcgctgtgcgggaggttccccaagcctccacggggttttccc
ccttcgagcttctctatggcagacagcccagaggggttttggatgttgttagagaggctt
gggaggacgagccttctaatagtaaaaatgaaattcaatatattctggaccttagagcaa
aactccacacactggggcagctctctacagagaatttgcttaaggcccaggatgaccaac
gccggcgatatgataagggcactaaactccgtaaattttcacagggagataaagtacttg
tactgctacccacttccagctctaaattactcgccaagtggcaagggccgtttgtggtca
cacgacgagtcagcgatctcgattatgaggtagttcgttcggatagggctggttcacgtc
aaatatatcatattaatctgttaaaacagtggagggagccggaggaggtgatgctggcta
cgctggttacaactgaggatgacctggggccagagagcaccggccgacagcggccgggcg
ctctggtcattgggggcgatcatctctcggctagccagctcatcgatatccgacaccttc
aacgagagtattctgacgtgttctcacccctacccggtcgaactaatttaattcagcacc
acatcgagaccgaaccgggcgtggtcgttaggacccggccgtatcgcctgcctgaacaca
agaaaaaagtgattcaggaagaattgagtaatatgttgaaaatgggagtagtagaagaat
cccacagcgactgggccagcccgattgtcttggtacctaagacggacggctcggtccggt
tctgtgtggattatcgcaaggtgaatgctgtgtcgaaattcgacgcctatccaatgccgc
ttattgacgagttgctcgaccggttaggtgctgctcggtattactcgacattggatttaa
cgaagggatattggcagatccccttatctccaatatcccgcgaaaaaacagccttcacta
cgccgttcggattacaccaatttgtgacgcttccgttcgggctgtttggggcaccggcga
cgtttcagcgcctgatggataaaatactcggccctcacgcagcatatgccgctgcttatt
tagatgacatcatcatttacagtaatgactggcagcggcatatgcaacatttgagggcgg
tattgtcagcgctgagacgggccgggctcacggccaacccacggaagtgcgcaattgggc
gagtggaggtaaggtatctgggcttccacttaggtcacgggcaggtgcagccccaaattg
ataagactgcagctattgcaacctgtccgagacctaagaccaaaaaggaggtgagacagt
ttttggggctggcaggatattataggcgttttgtccctaattattcggcccttgtcagct
cattgaccgatctcactaaaaaggagggaccggataccgtccaatggtcggagcagtgcc
aacaggccttctcaaaggtaaaatctatactttgcggggggccgctattgcacgctcctg
attttgctctcccctttattttacagacggacgcatccgatcggggtctgggggcggttc
tctcccaggaggtggcaggagcggaacggccggtgctgtacattagccgcaaactcagta
agagtgaggctaagtacagcaccatagagaaggagtgtttggcgataaggtgggccgttc
tcactcttcgttattacctcctgggcagggaattcgtcctctgttcagatcatgctcctc
tccagtggctccaccgtatgaaggacaccaacgcgcggatcacccgttggtatctagcat
tacagccttttaaattcaaggtgatccacagaccgggggtgcagatggctgtagccgact
tcctctccagggcgggggggggctgcaggccggacggctccccggcctgaggcgggcggt
gggggtatgtggagaggtaagcatgatcaaacacccaatgaggggggagagcatgctcag
agcccggcggctaatcagcaggccaatcagaaataataaataacacctgtttattctagt
gattgagccggagagacacccttcttaaggagaagagaaggagcagccgagagaggagag
agcacacacacacacacacatacaccgttacctgtgtggtggcattaaataataaataaa
atatttgcttacctgaatcgccgaccctgtcttcttcttccctcaacaacgaacattatt
aca
>RETE100-#LTR/Gypsy
tgtttttatatttaatttttatttgttaaataaatactacaagtgatttaatttaaacaa
tctctttttctgggttaataaactggcatacattttgtagatatatcaacataaagctct
ttgtgtcatttaatattctgtggttataaaacagggttccacaagttattttgtcgagag
acaacctaattagaacctgggagtgccctaagtgcacagtaactaattctgtgagataag
agggcgctacataaagtgggggctcgtccgggattattgtctttttatttttgtgaccat
ttcatttaattatatgtattttgaatagcactatttttatggatttaagtggaactcctg
agttacaagctgagtttatttcatggtgcaaagaagaactagtagacgaaaagcatgcca
ttttgctagtaggggtgcctgtagaggttgatgtagcccaaattgagaatgtagcacaaa
aggtgaaagtttggggaagagtacgggtgagagctactaaagagggagctagccctgaaa
tgttaaatgtgttatgtgagtgtagagaaactattaaacctgagtctgtcccgcctgtat
tgctacctgaggagggtggggagccatggaaggttttaatagtggcagagaatgacactt
catctaatgagtttgccgagaatttatctgtatttcttgcaaatgaaggaaagtcgatgt
tggagttgcaagctctgtttgctcagcctggtgctgaggctggttcaccagaatcaataa
ttcgagctgtgggagacctgttagacaaaactggcagacaaaccacagatagtagtccat
atagaagattacgtaccttttctggttctcttcctacaccttcaggagaagagacgatgg
aaaactggatggaccaagcacgtatgatgatcacagagtgtgagtgctctgagaaggaga
agagaaggagaattgtagagagcttgaaaggacctgctcttgatattgtgaaagctgtta
gactttcaagtccagatgctaatgcgcaacagtacatagaggcattagaaagtacgttcg
gaacctcagaatccggtgaggatttgtactttgctttccgtcttctccgccagcatccag
gtgaagcactctctgatttccttcgtagagtggagaaatcattaagtaaagtagtacaaa
aaggtgcattgtctttacagatggtggatagagtgagggtagagcagttgatccgtggag
cagtggaaagtgacatgatgcttcttcaactccgattgagagagagaaaaatacagccgc
ctaaatttttagctttgctaaatgagattcgagaagcagaagaaagtgaagctgccaggc
agaaaatcaaaactactgtgaagtcacaaaaatatcaagaacaaaagttaagttttgcag
ttgtgagttaagagcagaaatccaggaattaaaagtgaaactaaatgacaactttgttaa
gaattcagctccttcacagatggtagagtcaaaagcaaagttttctaaacaaaccatcga
accacggagagaccctgaagtagacgctctgcaacaacaaatacttcagttgcagcagca
aataggagtaatgaaagtaaactatagtgcacaagtggaacagccacaacagcaatccaa
acctgtttctgcgcagtcaaaactacgatacacacctgatcgtgacaattacttttgtta
ccgctgtggagaagagagacatatagccacaaaatgtacagataaggaaaatcttccttt
ggttatccagaagctgattcgatcactgaagaagagtaaggatgcatctagagacagtgc
caaatctgaaactcatgattttcattcagcgagaagtcaagttgatgtcacagaaaataa
ctgtcttccaaagggactggttggtccttcctctactgtttccattaggataaatggaca
tccatgcaaagcgctgctagacagcggatcccaagttacaattgtttttgactcatggta
ttccaaatatctgtctgacgtacctttgcagtctcttgaagggctttcaatttggggtct
gagctcctcaagctacccttataaggggtatattgtgatcgatgcctactttcctgccac
tctcactggggtggaggagtcaatctctattttagccttagtctgcccagagcctcaagg
gtttaagcaagtcccagtaataattggcacaaatgcaagtttctttggccggttagctgc
attgagtggagcttccaacactcccaacatgttgagttctttgaggattcagtgcagtta
ctctgatgcatgcatacctgtaaagtctgaaaaaccaaccagagttaaatggagtggatc
acatgctcttgttgttccgccaagaggtgagctgtatgtaaattgtacaatggagtctga
agaacccttgaagaaggatatctttgtagtagagtcttcagcagatgatcagttacctgt
gggtctattcataccgcctgtgatattgccttcatcagcgataaacatggacacctttca
attgcctgtgcataatgaaactgacaaagagatagcagtgcctcctggtatgtatcttgc
acacctttttccaactgatatcatcactgagcctcgtagagagagggacaaagcaaagag
gatagatccaaatttgttcagctttggtacatcagctattcctcttgaagggtaagtaag
attacgacagaaactatccgaaaggattaatgtgttctctcttgaggagtgggatgttgg
attggcaaagggggtggaacatcatattccattgaatgatcctagaccattcagagaaag
gtctcgtcgcattgctccggctgacattgatgatgtgcgtcgtcatataaaagacttatt
ggcagctgggataatcaaagagcctcggagtccatatgcatccccaattgtgattgctag
aaagaaaaatgggagtgtgcgtatgtgcattgactatcgaacccttaatagtcgaactgt
accagaccaatacacagcaccaagaatagatgatgcattggattgcttgtcggggagcag
atggttttcagtgttagacttgcgaagtggttactatcaggtcgaaatggcagccgagag
caaggaaaaaacggcattcatctgtccacttggattttatcaattcgagcgcatgccaca
aggagtcactggagcgccagcaacgttccagcagcttatggaaaaggcagtaggagataa
gaatttactgcaagtcattgtttatctggacgatttgattgtgtttggccgaactttgga
ggaacatgaggagagacttttgaaagtgctggatcggcttgaggaatttggattaaaagt
gtccatagataaatgtcagttctgtcaggagaaagtccaatatgtgggacatattgtatc
tgccactggggtagctccagacccagagaaggtggaagctgtaacatgctggaagaggcc
aacagatctaaagtccttacagtcattcttgggcttttgtggattttataggagctttat
caaaaactattctgcaattgtgaaaccactgacagatcttaccaagggttatcctccagt
gaaagggagaaaggattcattctcaacagggaaatactttaaggaatctgaaccgtttgg
agaacgttggagtgcagcatgttcagaggctttccagagcattatttactgcctcactaa
tgctccagtattagcgtttgcagattcaaccaaaccatatgtgctccacgttgatgccag
tctcaatggtttaggtgcagttctgaatcaggaatacccagaggggctacgtcctgtggc
atatgcaagccgaaagctaagtgctacggaacagcgctatccaacccatcaacttgagtt
cttggctctcaagtgggccatatctgataagttccatgactacctgtatggtgttaagtt
tgttgtaagaacagataataacccactaacgtatgtcttaaccagtgccaaactgaatgc
tactggacatcgatggctagccaccttagccacatacgacttcagtatacaatataaacc
aggaaaacaaaatgtggatgcagatgttctgtcgcgatatcctgtgaatgttgaagagga
atggacagaaatttcagattcagcagtgaaagctgtttgtcatctaacaagctcaactca
ggatggtgaatcttcttcaaggttgatagaccaactctgcatttctccacaaagtgttcc
tacactgtacacatgtcctactcaactggacacaggtcaaatggagtggaggacaaaaga
cgaaataagattggcacaggatcaagatccagtcattgctcctgtaaaaaaagaagtagc
tttgaccaaagtgactttgatgcataagagttcaaatccagatgtggctcttttacaacg
acgagggcagaaattagtaatcagagacaatcttctgtatagggtaaccaaacatcaaga
tgaaggagaaagaagtctgttggttttacctgaaacctaccatcttgaggtaatgaaatc
cttacatgatgatactagccacttgggagttgaacggacagttgaactacttagagacag
attttactggcccaaaatggctcaaaaagtagaacagtatgtgaagacttgtggaaggtg
tattgccagaaaaatgttgccacagaggtctgccccattgaataacattaaaagcagtgg
gccattagaccttgtgtgtattgacttcctttctatagaaccagatgccaaagggattgc
gaatgtactggtcataacagatcattttacgaggtacgcacaagccttccctacaaaaga
ccaaaaagcgttgacagttgccaaggttctatgtgaaaaattctttgttcactatgggct
tcctgcacgaatacattctgatcaagggagagatttcgagagccgtctcatcaaagagct
cctcgggattttggggattcgaaaatctcgcacgtcactatatcatccacagggtgaccc
acaacccgagcggttcaatcgcactcttctttcaatgttagggacccttgagccagcaaa
gaaagctaaatggagccaatatattagtcaattggtccacgcttacaattgttcaaaaaa
tgaggcaactggttactcaccatactatctcttatttggacgagaagctcgcctacctat
agatctttgctttggcacttcacctgatagaaaaccagaagtaacatacttgcagtatgt
gaacaaaatgcaaagggaacttcaagaagcttaccgattggcagaagaagcctctttgaa
gaatcatctaagaaataagcaacgctatgacaagagagtaaaagcccagacgcttggaca
aggagatcgagttttcattaaaaacctagcacaaacaggaaaacataaattggaggacag
gtggaatacagtgccttacattgtgacagagaagctaaagaacttacctgtgtataagtt
acaaccagaaacaggaactggacggataaggacactgcatagagatcacctattgtcaat
tggagacaatgtcagaatccccgctccgtatgctagggaagacaaaatgagacctccaat
aacaagagctcaatcggcactgaaaaaacagtcagagaaagcagaaaacatccaaactac
ctctgatagcgatgatgaattggaatattacttaactgaacgaaaccgaatacaaaccca
acctctggatacatggtctcctaaacctgtgggggaaaaactgaaacacagttatgatag
acatcaaactaatcaagagagcgtaacaggaaagccggatacaccaaatatcagatgaga
cattaaatcaagtcagtaatgctcaaacaatggagaaaacatctactgaaagccgtccga
agagaacagtgaagccagtcattaaacttagttatgataatctcggcagaccatcagaca
aacctttgaccattgtatacaaaggtatggtcatacaaattgggaactcctccaagagga
acagatgttgtaatacactttggtgtcatcctctagccaagtgtgctaaatgtgctcaaa
caaaccttaatgtagctactttagccactatacaaagctaatgatacatttcgggattgt
ctcatggggacatgagaattttagagaggggagagtgtagcacagtgcttccatcagatg
atgcataaataaataatttagttttctagcagtttatatatttcatttattgtaaaaagt
tcatttgttgttgtttaaaagatgtacatgtatgtaatggtattttgtataatacctaga
ccgatagctgtataaaaccctcctagttttgaggtaaagtgtatgttattggttcacttg
aatttgggggaggagctaagatcctgcacgggagagagagagaggacgtgaatgcgaaac
tgaaagcggactgtgcctcgtgaggcatagaaaacttaagcaattaagccggacaggttt
gatttaaggatttattgtgtttagggagtgagtaacagcaaataggctattcagtagatc
actgtgtaatgtttgttgtttttgtaagagttagcatcgcagcagttaatcccagcatta
gttaaagtgcgtgagagaaacgtgcaaaagggattgattagccgatcgggagacagtaga
gactgtgaacttagcatcgacgcggataacgacgatacagaggatttcctgcttttgaag
catgtttggacctgcccagggttcgggggttcctcaatacagaggatttgctgctgtgtg
cctgccatgggtgtcagaggctgtctacacaccccaattgagtgccctagatcaggagag
ctcagtggattaaaggtaccaatatttattttgttttatttggctcttcggagtgaagtg
gccaattattgttttgcttttgaggccacaacgatcgccagcaacggtacaggcctgcaa
cggggatggggaactgtatgtgtgtgtgtgtgtgtgtgtgcgtgtatgagtgggcccacg
tgaattagagtggtgattggtcacattgaaagttctgtaatatttaataaggaggttggt
gttgcagtttattgtcttttgggaaaaaataataatatatttacagaaaatacacaaata
aggaccatttacagtatattttttagttaaattgtatagagtggatatataatttcattt
gagggatttctttggggaattaacccctaaggtgctacattattttatattattgtattt
ctttttgtttggttaaatctttgtaaaccactaactaactgacactgtcatatgtgaatt
tatgttttcatatttaatttttattttttaaataaatactacaagtgatttaatttaaac
aatctctttttctgggttattaaactggcatacattttgtagatatatcaacataaagct
ctttgtgtca
>RETE111-#LTR/Gypsy
tgtgttacaatcctatgtttgtcttgtctcatctttttttttttcttgttcctgttttgc
ttagaacacatccaattggccacttccagcttgcttgaccctgattggcctacagtgttt
taaaaagccatgacaccacttccttggcagccatcttgtttttggtcacttgcttgtgtt
tgttgaaatgtttgattgtggtatagtgcagagtttttggatgtgttaggactgagagta
ttgagatttgtgagtactgtttgctttgtttgacttctgagagaatattgagatttgtga
gtactgtttgttttgtttgagttctgagattatattgagaattgtgagtactgtttgttt
tagtgtttgctttgtttatgatactttgttccaccggcttgtttgacctttgttgcctgc
tgacattgattttggattgtccttcaaatatggttgcctgtttttgtaaatagattgtaa
atagtgtatatattgggatagtaaggagtttgacgccattttctttgtaaaacctttttg
cctctgtttttgtgttaggtagttagggaagtgaattgtactttcttttcttttatttgt
gatcaggtaagttagagatgtaatataaaggaatttttgtttgttattttggccttgtca
gctcccgaattcaaaccccaataaatctttgaattcattttgttgtcttgtctttcatgt
tgtgcaccatccctagacggtgcgtaacatgaaattgggggctcgtccattggttatatg
ctctgttagctgaatttacttggctcatttgtttttgcatttgtttgcctggggtttttc
ttttgataagggaggaaatatagtgattggcccaactactttgattggcatggcatcaaa
atttgaacttgataaatttacaattgcaccaacagaggagcaattagataaatgtcgcaa
agacgatttgtttttgattgcagatttttttgatatagtcgtacctcgaaatgcactgaa
aaaggagatcagagaggcattgtacatggagcttgttaaacaaaagatcttacctgatgc
gaatgtgcagggtttgggtgttgcaaatacagcattatctgaagagttggaagctgctga
ggcagagttcaaacctacggatgttgcgagcatggatcccattaatccgccttcgctaac
agatccacagctggcaatccggttgaaagaactggaggtggagttaagtcgacagcagta
tcagagccagcttttacatgttcgagcagttgagcttgagacaaaacgagacatccggct
gaaagagctggaacttgaattaaagactggacaaaatccatgtccaccttcttccctgac
aaagggaagcactcctgtgcagagtccagtaaatgcctcctctcctcttcctgcagtgcc
atctgtgacaccggtaagtcctaacactgattttgatattagcagacaaatttcattggt
tcctacatttagagagagtgaagttgacacatatttcactgtttttgagcgtattgcagc
cacgttaaagtggccaagaaatatttggcctttattgttacagtgcaaactggttggcaa
agcacaagaagtatgttctgcactgacacttgagcaaagtttggagtatgattcggttaa
ggctgccgtgttaagagcttatgaactcgttccagaagcctatcgacaaaagtttaggaa
gcatgtgaaaaaccccagtcaaacatttgttgagtttgcacgtgagaaaaccacactgtt
tgaaaagtggtgtgctgctagcaaaattaccacatttgagcagctgaaagaactcatttt
agtggaagagtttaagaattgcatttcagaaaagattgtagtttatttgaatgaacaaaa
agtttcatcactatctgaggctgcgatttttgctgatgagtttgtgcttacacacaaggt
tgcattcacgtccccacgttcatctcgtgctgttatagatcgcaggggtagctctagaac
agcagtagctgtgtcaaaagatgatcgcattgctgaatcttcaacagggtcccgcgagtg
ttattactgccatgaaaaggggcatttaattgctggttgtcctgtgttactgcgcaaaaa
tcagagaaaagctcaggatgcatctaaaactgtggcctttgcgagtactcacacttctga
attagtagactctattgatccctctttttatccatttgtgtttgaaggtgtagtgtcatt
ttctgaattagatcaggagcaaaaaccagttcacatccttcgggatacaggtgctgctca
gtcttttattctggcagatgtgcttccattctcttcacagtccagctgtaattcagatgt
tttagttcagggaattgaacttggtgtggttagggttcctttgcacactgtttatttacg
ctctgacattgtgactggcttagttaaagtggctgtacgtactcagttaccactgaaggg
aatttcccttatccttgggaatgatttagcagggaacaaagtttcttgtcttcctgaggt
tactgaggtaccttgtgtgccagaagaggatgtgttgactcgagagtttcccagtgtatt
tcgttcttgtgttgtgactcgtgcacaagctcgtaaacttgataaggaaattgatctttc
taattccttcatgaattcagatttaccagatgttgagaacaaaactgaagatgcttgttt
acagaatctgagtctagaatctaaatttgactttccttttgacaaacagcgcttaataga
tgcacaacgtgcagatgatacgttgaagtcatgttttgctgctgtgattgagatatctga
cttacccaatcatccagctgcttattttttagatggcggggtacttatgcgcaagtggag
tccagaaaacatgaagggtgactggagctctgtatttcaagtagtcattccaaaagatta
cagagaatatgtgctaagtgtggctcatgaccatgaattgtctggtcatttaggtataag
gaagacctataacaatcttttgaaacatttcttttggcctggaatgaagtctacggtgtc
tcactattgtcaatcttgtcacgcttgtcaggttgctggcaaaccaaatcaggttatttc
cccagctcccttaaagccaattccagtaatgactgagccatttgagaaacttgtagttga
ttgtgttggacctttaccaaggactaaatctggtcactcctacttgttaactttgatgtg
ttctgctactaggtttcctgaagccatcccactgcgttccttaaaggctccaaccattgt
gaaggcaattgtgaagttctgtaccacatttggcctgccaaagtttattcagtcggacca
agggtcaaatttcatgtcaagaatcttccgtaaggtcatgaaagagctaaacattcaaca
ttgtgtctctagtgcgtaccatccgcagtcgcagggtgttcttgaaaggtttcatcagac
cctcaaaacccttatcagaacctactgtgtgcaacgtgagaaagattgggatgaagatgt
cccacttttattgtttgctattcgtaatacagtacaggaatcacttggattcagcccagc
tgaattagtatttggacatactcttcgcggaccactgaaactgttacaagaacagttact
ttctacaggtcagtcagtcactcctcctaagaatgtattggaccatgtgagttcatttcg
tgaacgtttacatttagtgtggaaactagcacaacagtcgttagcaacctctcagtccag
aatgaaaagcagatatgataagaaatacgtccaacgctcatttaaggttggtgatcaagt
tctggtattgcagcctttacccggctctgctctacaagcaaaattcacaggcccttatgt
gattgaggaaaaattaagtgaaactgattatgtcgtacaaactcctgaaagaagaagaaa
gactcggatatgccacatcaatatgcttaaattgtatgtctctcgccctgattgtaaaga
ctctgtcagttctccggtggtaactcctgctgttgtaacatccatagatgtggtttctcc
agagtattctccttgcctagatgatcttcatttaggaagtgcttatctttctggtgctaa
attgcaaaattctgaaactttagaatctcttgcctcaaaactttcccatttgccaagttc
atctcaaagtgagcttgtacacttaattgacaagtattctagtattttctcagatgtccc
aactgtgactagtgtgttgatgcatgacattgatgttggtgaccatcgtccagtaaagca
gaatgcttaccgtgtgaatccagtcaagcgtgaaataatgaaaaaagaaacccagtatct
agttaagaatggtttggaagagccaagctgtagtccctggtgttctccatgtttgttggt
tccaaaacctgatggaacttaccgcttttgcacagattaccgaaaggtgaatcaattaac
caaatccgattcctaccctcttcccagaatggaggattgcattgatcgcattggaagtgc
taaatttgtgaccaagttagacttgcttaaaggatactggcaggtgccgctcacggagcg
tgcttctgaaatctcagcctttgccaccccagactcctttttacaatacaaagttctagc
ttttggccttaaaaacgctccagctacttttcaacgcttgataaataaagtattggctaa
tgtaagaaattgtgaagcatatctagatgatgtggtatgctactcagatacatggggtaa
tcacctacaaacactggaggaagtgttttcaagacttcaagcagctaatcttactcttaa
tttagctaaatgtgagttctgtcatgccactgtaacatacttgggaaaagaagttggtca
tggtactgttcgccctctaggggctaaagttcaggcaattgttgagtttcctgtgcccaa
aactaaaagagacctcaggcggttccttggaatggctggttattacagaaatttctgtaa
aaacttttctgatgttgtaaaacctctaactgataaccttcgcaaagatgtacccttcag
ctggaactctaagtgtgaatttgcctttgaatgtcttaaaaatttgttgtgtaatgctcc
tgttttagttgccccagacttcacccgaccttttaaacttgaagtggatgccagtggtac
gggggctggtgctgtcctgctacaagaagatgaacaaggaatcgaccatcctgtgtgttt
ctattctaaaaaattcaatcgtcatcaggttaattacagtaccattgaaaaagaagcact
agctcttttgttagcattgcaacattttgaagtatatgtcggatccagtccaaaacccat
tgaagtatttactgaccacaacccacttgtgtttcttcagcaaatgtgtaacaaaaatca
aagactgatgcggtgggctctcatttgtcaaagttttaatttacaaattaaatacaagaa
aggtactgacaatataattgcagattcattgtctagatcacatttgtaaacttgtaacca
tgtttacacttatgtgtgggggtgttacaatcctatgtttgtcttgtctcatcttttttt
tttcttgttcctgttttgcttagaacacatccaattggccacttccagcttgcttgaccc
tgattggcctacagtgttttaaaaagccatgacaccacttccttggcagccatcttgttt
ttggtcacttgcttgtgtttgttgaaatgtttgattgtggtatagtgcagagtttttgga
tgtgttaggactgagagtattgagatttgtgagtactgtttgctttgtttgacttctgag
agaatattgagatttgtgagtactgtttgttttgtttgagttctgagattatattgagaa
ttgtgagtactgtttgttttagtgtttgctttgtttatgatactttgttccaccggcttg
tttgacctttgttgcctgctgacattgattttggattgtccttcaaatatggttgcctgt
ttttgtaaatagattgtaaatagtgtatatattgggatagtaaggagtttgacgccattt
tctttgtaaaacctttttgcctctgtttttgtgttaggtagttagggaagtgaattgtac
tttcttttcttttatttgtgatcaggtaagttagagatgtaatataaaggaatttttgtt
tgttattttggccttgtcagctcccgaattcaaaccccaataaatctttgaattcatttt
gttgtcttgtctttcatgttgtgcaccatccctagacggtgcgtaacagtgtgagagaat
tggatcca
>RETE1366-#LTR/Gypsy
tgttatcgatgtgggggagttaaccattctccaaaagactgtaagtttgcaaaagaaaaa
tgctacaagtgtaaaaaaatggggcatgtgaaaaaaatgtgtagaatgaaatcacaggtt
tttgcttgtaacaaaggcaagaaaactgcaatgggagaatggaaagaaatcaaagagggc
taattatttgcaagaggaagaggtatgcgaagaagttttcacaatgtatagtatacaaac
agttcagccttcagtgcctccttttgcccaagtgttactggttaatgagtgccctgtgaa
gtttgaaattgacacaggatgtagtgtcaccgtgttgtcacaaggggaatatgacaaact
gaaagtccttgaaaagaagcctgaactaaaacccaattctctcaagttaaaaacatatac
aggtcaatcggtaaaggttctaggagtcagtgacgtgcaggtcaagtataaaggactggt
gaaaaatctctcattggtggtggtggctggatctggtcctaacttgttgggaagagcttg
gctggctgaattggacataggctgggaaaaggtaaatcacttgcaagcaagctcaagaat
tttgcgagacattttaaaaaaacatgaattggtttttaaagaagaactgggaacattaaa
aggagccacagcgaagatccatgtagctaatgatgcaaagcctcatttttttaaatcacg
ctcattaccatttgccatgagagagaaagtgaaagttgaactagatcgactgatcaaaga
acacataattgaacctgtgaatttttcagagtgggcagctcctgttgtgccagtgttgaa
gtcagatggatcggtaaaactgtgtggagattatagagtgacggtgaataaagattcatc
gttggagcactatcccattccgagaatggaggacatgtttgcggtgttaggaggtggtga
gaaatacacaaaactagacatgagtcatgcctatcaacagattttgttggacgaaacatc
taagaagtatgtcactatcaatacacataaaggcctcttcacgtacacccgtttaccatt
tggggtgagttcaagtcctgcaattttccaaagaacaatggaaggaatattaaaagatgt
gccaaaggtcactgtgtatttggatgatattttgttgacaggaagaaatgaccaagatca
tctaaagacactggataaagtattgcagagattggaggagtgtggattgcagctaaaaag
agaaaaatgcaagtttatggaaccagaagtggttttcttgggccacaaagtcaatgccat
gggtattcatccggtgccagagaaagttaaggcagtaaaggaagcaccaaccccaacttc
ggtgacagaactaaaagcctgtttgggtttgttaaatttctataacagatttctgccaaa
tatttcaactttgctggctccattgcacaagcttttaaggaagggtgttgcttggttctg
gggaaaggatcaagaaaaagccttcaaaaaatccaaacaattgttacaatctaattgtgt
tttgattcactatgatgaccagaaagagctactcctgtcatgtgatgcctcagcatatgg
agtgggggccgtattggcacatagtatgaaggatggaacagaaagaccaattggattttt
gtctagaacacaaacagttgctgagaagaactacttgcaggtagagaaagaaggattagc
agtggtgtttggagttaagaaattccacaaatacttgtatggtcgtaagtttgttatctg
tactgaccccaaacctctcctcagtttgttgggtgaattgaaagctgtccctcaaagcat
tatgaggtgggctgtaatgctgggagcctatgagtattccatttcttacagagccagtaa
agatcatggaaatgctgacgctcttggtcgtcttcctgttccacaattgggtggggatga
accagaggaagaatatgttttgatgctgcaaagtggttctttgacgactgcagagcagat
taagcagtggacttcaaaagaccccgtgttagccagagtacgtgagtatgtacttaaagg
atggccaaaccactgtgatgctatggaatttgtcgcttacaagcagagacaacatgaact
cagtattcaggatggatgcattttgtggggaaaccgtgtagttgttccagagcagggatg
attggagttgttggaacaattacatcaatctcacccaggtatgtccagggtgaaagtggt
ggctgaatcttgatgcggctattgaaactcgagtaagagattgtaaggtttgtcaagaac
atcggaaaaatcctgtgaaagccccacttcatccctgggagtggcctagacaaccctgga
ggagaattcacatggattatgccggccctttccaaggtaaatggtttttaattctaattg
atgctcattccaagtggattgatgcatatgtagtacattcagcaaccacagcagctactt
tggactgttttgtaagagttttagtgtacatggaattcctgaaatatttgtgtctgtctg
acaatgctcagtgttttgtaagtgaagccagtaaagcatttatgtctaagaatggaataa
cccatatgacttctgcaccgtatcacccctcatccaatgggttggcagagcgagctgtgc
aaacttttaaagactttttgaagaggagttcaggggacaccctggagacgaaggtacaga
gagttttgtttaattatcgcattacacctcaatctacaaatggattgtctcctgctgaat
tgttgatgggtcggaaattgcgttgcacgctagacaagatgcacccagacttcactggta
aaatggaagtgaagcagcaagtacagaaggagtattatgatcaacgtgaaatctcattct
tttcagattggagactccgtgtatactcagaattttgggtgtggaccaaaatgggtgtat
ggaacaatccaggacattacaggaccagtctcttaggccgtactcacactaggtacagtt
gcctcgaaccgggccaaagcacacttgtcccccctcctgtctcccccgacggcccgcgct
cacaccacaaacgggcttcggcacgcttacgtcatcgctgctgctctgttctgtgagaag
cactctctcactcagcagcacagtggagatttctctagttatattgtttcagtcgtttga
tatgccgtcaaatatttcgccaaacagtccttagggatgcggggacacgcagtcagatat
ttcgctgaagagatccgccacttttggcgctcataaacaatcattaagctctcatgctac
aggaatgaggaggtctgctgaagctgcgcagctgtcgtgcagtgaggggtttgcgtcttt
aataaactacggcagtttgcgttcactgaacagtaagaattattaataaatccatatgaa
acagtgcctcacaagtcacgtctcgctttcagtttcgggctttggcgcgttttgcactca
cacacaagcgtaccgcgccaaagcccaagtgaaccggactcaggcacacctcttccaacc
gggccagggccggccaagtgaaccgtgcttgagcacgattcagcgcacgcgcacttctca
aatgatccgggaaacgggcctgggcaaggtacggatggcatagtgtgagtaggcccttat
acagtggctttgggtaatgctcaaatagtgaggcgtcatgtggatcaattattccatggc
cgatcaaaggaaatgcctatggaacaaccaagcatggatgttcagttaagtgaggatgag
gcggtatctcaggatgtggttgttcatgtgaccgaatcacctagcattcccatcagatca
aatgagtgtgttacaacgaatacagatgagttggaaaactggcaaactgctggttccagt
cagcctttggaagagttaggtaatactcctttgactccagaattgatgccaagaagtaac
tctgaaactgtgtctaccgaagtgctacgatgctcaaggagggagcgtaaactaccaaaa
cacttaaaggactttgtgatgtgaaaaaataataataataatatgttgtacttgattaat
attggtgttgtgaaatgtggggggactgtctttggatttatgtgggaaggagtgtaatat
agcataataatgttgtccagtagggggcgatgtgtcacttgatggtgtgtgcagtatata
aaggggctaagaagaagcccagcaggtgtgttaccagtttgatgtgtattgtcttggtgg
tgtcccaataaatgaccagcatgaacgtttgggtctaagttacctttattaactcaagat
acaacagttaccttaaactgcagagttgaattttaaaaatcaaaagtcgacagagcagag
atcagggtcccgtaatgcaattcacaaccataaattaacgggaaacacttatgaatcaca
atatactgtgaattgacagtttgtttgttgtttttttttcatactttgcacagttgcttc
attaaaaagccaaaaaactctgttacaaagtccatcaaaaaaatgttgtgatgcctttta
cccagtatcaaaatagaactttgctaatttcacacgcaagaatcaccggcggcccgagac
tattttgcaaattcgttaaatggtgatggactttcattgcttatgattaaactctggccc
ctgaccgtttttacgagcggtcaggtgtgcaaaattagcactctgtaacatgacaaacat
gacatttgttgtagagaaaaacagcactcacattcatgtttagtcacatctccggattga
ttgtgttcacggagtttctctgtccagcgttcattggagcttttagtccagatatttgga
taaaagttggtatgttgtgcaagccacaaacatacaaataataaataaataaatatataa
atgaatgaattaatgaataaataattaaataaataattaatgcagttgcgagggcaaatc
ggggggggcaactctgaactaataaggtgtctctaatgaaggggccggtaagcatctgta
cagaagtcgtgtgctgcacaagtctgctttaaagttttccaggcatcggccgcttttact
tccggtaaaatgttgtcattgtaagtttaaatactggctgacagatacacacttgagaag
acaaggagggttgttcctcccggtgttgtgtctgtgtgagctattctgctctcgccgctg
ccttttaaatagccagattttgactgcaacattcgcttacggccataccaccctgagcat
gctagagggagctagagtgcaacaaggaagtgactggcagcagtcaggagaggaaggctc
tcctacattttttctgtttatttttttgtgttttacactttttgtggactaatatagttt
tttttttttttttttttttttttttttttttttttaaccacctgacagcagcattttgct
ggctggagggtggtttttttgcgtgtgttttttttttttgctatggagcaaacaaaggac
ggtttgatggcaaacgaccctggactggatgcagagacacgaaaggaatctgaaacaaga
ctggatgacgcgaatagaatggttaaagacaacggactggaaaatagacaacgagctgga
caacggaaaagccaagatgcacggggaaacagcactgtttttttgggacaaacacaagga
gaaaaaaaacactggactggcaggagaaagacaaaaaggaaacggcaccacatcacaaga
ggaaagacgaattgaaaacaacaacggacaagtgagagaaacaaacacgccaaataaaga
gcaatggggaaaacaacaacaagagagacaacaggagaggaggagtgagaaaaagtacaa
gaaagaagcaacattgatcctgaatgtggataaaataaaagaggtgagagttttggacat
tattaatgcaataacagaaaaatgtggacatggcaaaatactggcaataagaccaagaca
agaaaaacaatatgaaataactttcgagacagaggaaacatgtgataaactactggatgg
actaaaaattaaaggagaaaactgtgaagttaaaagtttacaaaatagagattatgtggt
ttccttcatgcatttgcccgcttacctggaagatcaaattattttagacaaattagaggg
ctggggagttttcccaatatcagattttaaaagaaggctttatccgggtacagagattga
ggatggcacacactttattaaagcaaggtttccaaaggaagttatctctctcccatacag
tacgaagctggaaacagcagaagggatgcagtattttagggtattgcacagcaaccaggt
gaagacctgtaggctgtgcatgagcccagaccatatggtcaaagactgccccgattttaa
atgttacaagtgtgaggagagaggacattttgccaagaactgcgacaccgtaaagtgccc
ggattgcctaaaatatattaataagtgtgaatgctggatggaggaagagaaggaggagga
ggttgagaaccaggtgagcgggcaaatgcatgaaggaaacagggaaaatgaaagtaatga
agtagaaaaaacaacagctgaagtacaacaaactacaacagacgaaataacagatgagga
agtaacaaaagggaaaaagagaaaagaaacggac
>RETE1374-#LTR/Gypsy
tgtgatgaaaacgagcccaccaactcgtcttcaagggggaagaaatgtgagatcataaaa
aaaaatgatggcttactcgcaaagcactgtcgtgcaaggtgatatttatttacagtgcca
aaaagtcactgaagatatttacaagtgctaacaaaaaaaaatagtaataaaaagtaccaa
agaaacaacaaacaggaaaataaaatctgcaaaaatatactccaattatatctacaataa
taataatatacgataatatcaggtattcacaatatacaatatacttgcttgaggcaccac
agtagcactcttgcatcgacttggttaacaagtgttgtaagaaagtttggctctggctta
tatagcccaaactcccgcccgtttgtgggctaaaccattcaacaggtaagtattaaaacg
tacaaatacacaaacattaaataacttgacattcaagccacacttcacattaaacacata
aagaaaaaatccttaatatataattaacaacaaaacatacattttcttaatataaataaa
cacataatacccacccacccatgaacacaaaacacctatttaacagacataatggtttcg
tcagcttccgatcgcagtgcgcatgcgcacacaatcccattcattcttaaaccggcactt
cctatgtgctcggtttgaccgatcgcgaccggaaccctgactacgcccacacagacaaac
accaaacagagaagacaacacaacaggtgaagtggaggtgtatgaaatgcctatggatga
cttatgaattgcggggagtggatttatggaaatatgaccatttgctatcgagatcgcgtg
tgcacccgctcctccgataacggcaacggcagggaggaacattatgatgaatgaatgagg
taagtgggtctgtgagtatgtctgcgtgtcagcgcgtctgtgtgtgtgtgtttgccagta
tgtgtgtgcgtgagaatatgcgtgtgcgtacgagaatgtgtgtgtgtgaatgccagtgct
gctttcccagcggtgacagttaatgtgactttatcacatcaccttccccctctcccagct
gcgtactggccgggaacctggacaagtagtcggctaccacattgagtctacccggtcgat
ggcgtattttaaagtggtatggctgcagggcgaggtaccatcgggtgactctggcattgt
ggtctttcatggactggatccaggtaagggcccggtggtcagtttccagatcaaactctc
ggcctaggaggtaataacgtagactgtccagagaccacttgattgcaagaccttcttttt
caattgcagaatatcttgtctcccttggcagtagcttgcggctgaggaaaacaacgggtt
tttgttcttctgcatttccttgggcaaggacagctcctattcctgttgcagaagcatcca
cttgtactaggaacctttttgtgaagtccggactctgtaagactggactggaacagatct
tctctttcagggttttgaaagctttttcgcagtcattggatcatggaacaggatttgtga
ctgacttagacaacaagtttgttaaaggagcagcgatagaggcaaagtttgggacaaatc
tcctgtaccagcctacaagtcctaggaacgatctcactttcttcttggtctttggctgtg
ggctcctgcaaatcgcctctaccttgtcgatctgaggtttaagctgtccattgcccaggt
ggtatccgaggtaactggcctcttgctttgcccactcacatttagacacatttaaggtga
gtcctgcttctgctatcttcttgagtgtctgttgaagatgttgtagatgttcagtccaag
aattactgtgaattaccacgtcatccaaatatgcagccgcccagtcttcacaaccctgaa
ggactctatccattaacctttggaaggtggctggtgccccatgaaggccaaaaggaaggg
ctgtgaagtgaaataatccaaatggtgttcggaaagcagtgtatggtctggactccggat
tgagggctacctgccagtatcccttacataagtctagcgtggttatgtatttggcttgac
caatcttctccagcagatcatcaattcttggcatcgggtatgcatcaaacttggactggg
cattgagcttgcggaaatcgatgcagacacgcaaggatccatctttcttgggaacaatca
ccattgggctgctccattcactcgttgatggttcgatcactcctagctccttcatcaact
ttatctcctctttcaagggttccaccagcctctcaggcacccggtagggacgttgacgtg
ttggtgttggatcagaaaggtggatggtgtgttgggttagctcagtccgtccaggcctct
gacagaacaaagcaggaaacagatttaggaggttctgcagctcttcccttttggagtctt
ctaggtgagtgagattcaccacagacggctgtctctttacatcctccatatcctcttctt
ccacatcctcttctacctccaccttcctcaccaggagggctgtttctggtcccttaccgt
gtggctccttccactcctttaataggttgacatggtaggtctgcctggtcttccccttgt
ctggatgatgaatttcatacgttaccggccccatcttgcggatcacagtaacattatata
cattatgaccctcccccacagagtcaaaatcacagtccccttctcttggcacataacaaa
aacccgtaagtttagctttacgagcaggacataccgatgctttatgacccagctgctggc
agtaaaagcaaatcaagtctttggttgcaggtttttgggtttgtgcattgtccgacagtt
cagtacgacccctctcagaaccagtgttatgtaacgtgtgacgtacagtacctttatgtg
gttgagtacggagcccgccacgatgtgcgttcaggtactgctgagccaaccgtgctgctg
cctgtcctgactttggctcgtgctcctttacccaggtgcgtgcgtcgtagggtagcaccc
gaagcagctgctccaggatgatgacctcgccaatctcctctttggagtgctcctccggtt
gggcccatcgcttgtacaggttctttagtcggtggtaggtctctgtcggcgattctccca
ctggaactgtagatgacctgaagcgctggcggtatgtctctggagagatgttgaacttct
ccagcagtgcttctttcagatcagcatagacctcagcctcttcctcgtccattgccaggt
atgcctccagtgcttgtcctgtcagcaacggaaccagacggtagctccactcctccttag
gccacctccatgttctggccagacgctcgaaccgctgaagataattctcaatatcttccc
cctgctggaagcttggcatctttggctcagtccactgcatcggcactcttggctctgtga
catttggagagtcatggatataggctgttctgtgttttgtggatacctttgttgcgggtg
tcggtagctccattcgtgcactctctgcatcaatgaaagtctccgcaggacgtattgact
gcagaatggaatcacgaagacctcggagctcctgcatatatcggtcctctctctcctctt
gagagtccagaaatctccgcatcagggaatacattccctcaccagctgtagcatcagaag
taactggcttggatggggttgagctggactttgaggagactctgggacgacttgtggctc
cctcctcatcctccgttgtcaccaccgaattccaatcagccccttcctctgatgctgcct
tcacttgggaccgtaaacccgtcttcggttttcggccttttggcgctgtcttgcgagtag
ccatcccaccgctgccaccagatgtgatgaaaacgagcccaccaactcgtcttcaagggg
gaagaaatgtgagatcataaaaaaaaatgatggcttactcgcaaagcactgtcgtgcaag
gtgatatttatttacagtgccaaaaagtccatccacagtgaagatatttacaagtgctaa
caaaaaaaaaatagtaataaaaagtaccaaagaaacaacaaacaggaaaataaaatctgc
aaaaatatactccaattatatctacaataataataatatacgataatatcaggtatccac
aatatacaatatacttgcttgaggcaccacagtagcactcttgcatcgacttggttaaca
agtgttgtaagaaagttgggctctggcttatataacccaaactcccgcccgtttgtgggc
taaaccattcaacaggtaagtattaaaatgtacaaatacacaaacattaaataacttgac
attcaagtcacacttcacattaaacacataaagaaaaattccttaatatataattaacaa
caaaacatacattttcttaatataaataaacacataatagccacttcatgaacacaaaac
acctatttaacagacataatggtttcgtcagcttccgatcgcagtgcgcatgcgcacaca
atcccattcattcttaaaccggcacttcctatgtgctcggtttgaccgatcgcgaccgga
agcctgactacgcccacacagacaaacaccaaacagagaagacaacacaacaggtgaagt
ggaggtgtatgaaatgcctatggatgacttatgaaaagcggggagtggatttatggaaat
atgaccatttgctatcgagatcgcgtgtgcacccgctcctccgataacggcaacctcagg
gaggaacattatgatgaatgaatgaggtaagtgggtctgtgagtatgtctgcgtgtcagc
gcgtctgtgtgtgtgtgtttgccagtatgtgtgtgcgtgagaatatgcgtgtgcgtacga
gaatgtgtgtgtgtgaatgccagtgctgctttcccagcggtgacagttaatgtgacttta
tcacaca
>RETE1609-#LTR/Gypsy
tgtcggggtttttgtgactactttgtctccctcttgtgtattatcatttgtatgctgttt
cacctgttatcaaattgcttgttttcccgtccccattcctctcacctgttctccctgatt
attgtaactatttagtctccccttctccctcgttctgtgctagtgaattgattctgtgtt
caaagagctacgtgtgctactggttctctctgttctaaatatatctacgcatttacattc
cgtctcgtctagtcgtgttgttaatattaccactcatcatccgtttatctgtgctctggc
tcacctctgctctgcccacagtccacgatcgtgtgaggtctcatcttctcggctccctga
ggtctgtctccacttttctactactaacccaagagggtctatttgagtttgatcagtcct
actacgcccagaggagggtcgattactgactgcctgtgtttttggagtgactgttttttc
ctactgcccagaggagcaaaattattgatttatttctgttcaataaatcctttgaacttc
tcccttgcgcttgggtctccatatttcctgacagaattcactagccaaaccatggaccca
gcgagggagtctcctatccgctctgcggtcgaacatcaaggagcgatgttgggcagacac
gccgaagaactcagcgctgcaagacacgctgtagagggcctggccgcgcaagtagcggac
ctatccagtcaaattcacacgttacgtcacaacccgggatttccacaaccggcccgcctt
tcctcggagccgagggtcaataatccatccacgtacgcgggtgagccaacacagtgccgt
gcttttctcacccaatgtgaggttgtgtttaccctgcagccctatacgtatgctgaggat
cgagcccgtgtcgcatacgtcatctctctcctctcgggcagagcgagggaatggggtacc
tctttgtgggaggccgagtcggagatttgtacacactttgacacctttaaggaggagatg
ctgaaggtcttcgatcgttcggttcatggtcgggaagcgtcacgtcttctatccactctc
cgccagggtcaccgccccgtaaccgattatgcgattgagtttcgcaccctctccactact
tgcgggtggaatgaagccgccctatctgctcgctttctggatgggttgaacgccctgtta
aaggatgaactctacgctcacgatcttcccgccgacctggactctctgattgagctctcc
atccggatggacaagcgcctggcgatgcgtagacgcgctcgctctcctcacactgacgtc
agaggggtttccccatcgcaagactccaaacctctcgagaggcgcgcatcctcctcattt
cccatggaggtgggaggggttcacctgtctccctccgagagacaacgacgcattcatctg
ggtttgtgcctctactgtggaggttctgggcatcgtttttccgtgtgcccagtaaaagcc
aacgctcgccagtgagtcgggacctcatggcgagcgcttccacacagtcccctaacgccc
cgactaggaccttgttacccatcacactttgctgggaggggtcctcagtttcctgctccg
cgctgctggattccggcgcggaagaaagtttcatcgatgagtcttttgccgcaaaacata
aagtgccactccagccccttagggacccgcccactgtgtatgccctagatggccgtgtat
tgtctagagtggttcactccacctctccggtgagtttacatgtttctggcaatcatcgag
agactttaacttttttcgttatttgttccccctctacacctatagttttgggccattctt
ggctagttaaacataatcctcaaatagactggattaaggggtctattgtctcatggaatt
tgtcctgtcatgcaaattgtcttgtatctgctgtgtctcctgtctcctctccctctgtgt
tacaggaagagcctgtagagatatcaggtgttcctgaagtttaccactatctgcgagcgg
tcttcagtaagtcccgagccgaagctcttcctcctcacagaccatatgactgcagtattg
acctcctcccaggtaccactccacctcgggggcgtctcttcaccttgtcccacccgagag
agaggcgctcgataaatatttatccgagtctctagccgcgggtactatagttccgtcatc
ctctccagccggtgctggtttcttttttgtcaaaaagaaagatggctctttacgctcatg
cattgactaccgcggacttaatgagatcactattaagaataagtaccctttaccgcttat
gtctactgccttcgatatccttcaaggggctcgcattttcaccaaattagacttgcgcaa
tgcttatcaacttgtgcgaattaaggctggagatgagtggaaatctgcgtttaatacacc
ctttggtcactttgaataccgggtccttcccttcgggctggtaaacgctcccgctgtatt
tcaggcactcataaatgacgtacttcgcgatatgctcaatatttttgtcttcgtctattt
agatgacatcctcatcttttcgccagatttacctactcacatccagcatgtacgccgtgt
gctccaacgtctgttggagaaccgtcttttcgtcaagtcagaaaagtgtgattttcatac
tcgctctctcatttctcggatatataatctcggataagggcgttagcatggaccccgcaa
agcttcgcggcgttaccgattggcccattcctgagtcttgcgtcgctctccagcgtttct
tgggattttccaacttttatcgtcgctttattcgtaactttagccagatcgctgctcctc
tcacagcgcttacatcggccaagactcgtttcgaatggtctgactctgcgcagcaggcgt
tcgaccgtctcaaagggatgttcgcgtccgcccctattctcatcacccccgatcccgaga
gacaattcatagtggaggttgacgcttccgatgtaggtgtaggcgccgtactttcccaac
gctccgcggaagataacaaggttcacccgtgcgctttcttttcgcatcgtctcactccgg
ctgagcgcaactatgatgtcggtaatcgcgaacttctcgccatccgtctcgcgctcggtg
aatggcgtcactggcttgagggtgcctctatcccgtttgttgtatggacggatcaccgca
accttgaatatattcgatctgtgaaaaggcttaacgcacgtcaagctcgttgggcactct
ttttcaatcggttcaatttcaccatttcttatcgcccgggcaccaagaatatcaaaccgg
atgcactctcccgtcaatttacggttttagaggataaacctctccccgaacccatcatac
ctattgatatggtagtaggggccgtatcctggggtatcgagaactctgttaaaagggcgc
tcactcgcacccaagctcctcgtaactgtccgtcgggtaagctctttgtcaccagaccct
tacgcgctgctgtcctccgttgggtacacacttctaaattaacggcccatccaggcatta
ggaggacgttagccgtcatccgtcaatgtttctggtggcccgctatgattcaagacgtcc
gacgctttgtcaaatcttgccacgtttgcgcgcagaataaatccagtaattccgctacca
ccggattattgcgaccactccctattccgtctcgcccctggtcgcatattgcgcttgact
tcataacgggtcttcccccgtcaaagggcaatactgttattctcactgtcgttgatcgct
tttctaaagcggcccactttatcccgttgcccaagctcccttccgcccgtgaaacagcgc
aagttattattaacaacgtgttcagaattcacgggttacctgttgatgtcctatccgacc
gcggttcgcaattcacttcacaattctggagagaattctgcagacagcttggggcctccg
ttagtctatcttcagggtatcatccccagactaatggccagaccgaaagagctaatcaag
atctaggtcgaatacttcgttgtcttgccgctcgtaacccctcttcgtggtgtgaacaat
tgccgtgggctgagtacgcgcataattcgctaccgtcctcatctaccggtttatcaccat
tttcttgttgtctcggttatcaaccgcctctttttcctactcaggaaagagagaccgctg
ttcctttggttcaagcgtttatacaacgctgtaggcgcacttgggagagtacggtgtccg
cgctccgccgctctggtgaacgtattcgacgctctgccaatcgtcaccgcactcgtgccc
ctcgttacgtctgtgggcaaaaggtttggctttccactcgtaatcttccccttaaagccc
cgtctcgtaaattggtacctcgctttattggtgcgttcactattgataagatcattaatc
cagcagctatccgtcttaaactaccatcctatttgcaacgcatccacccggtgtttcatg
tgtcctgtatcaaacccgtttttcactcttcctatagttcccctccctccccctctcccc
ccattgtcgtcgatagtcctcctatctacaaggtacggaggttgcttgatgtaaggcgcc
ggggtcgtggtcagcagtttttggtcgattgggagggatatggtcctgaggagagaagct
ggataccgtctcgggacatcctggaccgctcgctcatcgaggatttctttcgctctcgcc
agtctttctcctctggtgcgccaggaggcgcttcttgagaggggggaatactgtcggggt
ttttgtgactactttgtctccctcttgtgtattatcatttgtatgctgtttcacctgtta
tcaaattgcttgttttcccgtccccattcctctcacctgttctccctgattattgtaact
atttagtctccccttctccctcgttctgtgctagtgaattgattctgtgttcaaagagct
acgtgtgctactggttctctctgttctaaatatatctacgcatttacattccgtctcgtc
tagtcgtgttgttaatattaccactcatcatccgtttatctgtgctctggctcacctctg
ctctgcccacagtccacgatcgtgtgaggtctcatcttctcggctccctgaggtctgtct
ccacttttctactactaacccaagagggtctatttgagtttgatcagtcctactacgccc
agaggagggtcgattactgactgcctgtgtttttggagtgactgtttttcctactgccca
gaggagcaaaattattgatttatttctgttcaataaatcctttgaacttctcccttgcgc
ttgggtctccatatttcctgacagatactaattgcaagtttggcagggctcgaaattaat
ctttttgcttagtagcaccggtgctcctaactttaaaaatttagccaaaattttgtcgca
cccaccaattataagcaccgttgctaagttttatgtaatcagatttattgcatttgaaat
caacactgatcaaaaataacaagcaaaataaatatatgcttgcgtgaccgctcaccagcc
ctgcacgcactgcttaacatgaatgagtcggttaacaatgtttaactgtggtgttcccct
tcggttggggaacttcagtgccatgaatgggaggattcggatcagaagccgcttatctgg
agagtattaaacgggccaatgaatgaaattaattggcagcgtaagcttgcgcaggtgtgc
aacatctgcaattatctcagcatataagcacacctgaagccagcagacgccatccttttc
gcttcagatcctttctgagtgagtcgatgagggttcctcttgctgatcagcacttcagag
cgaacgagtgtgtctcccggtccagagtgggtcttcgcggtggcagacggtcgagctggg
ttactcccttgcctgcggttctttgggtccggtcctccagagcggtgcgtatagttgcaa
ctttcctaaaagagcaacacagtcgtgcagcacgtccttttcaggatggcgctccgactg
tgcgtttctggatgcgggggtttcctgtctccggatgatggacacgatcactgcattgca
tgtttgggggtccagcatgttaatgcggtgctcacgggcggttcatgtcgtcattgcgat
gccatgaccgttgcacagctaagatcgcggctaactttcgcaagagagcgagccacccca
gttgcctcctgctctaaaaaagcagcgggcgctcgggcagatctgagggtttcagcggga
gctaatccgccgcccacgggctcgcggacctctcgctcctcacggcgctccatccaagct
tcgggtggtgagagtgatccgtctaaccagatggtagctctcacactcgctgacaccgga
gatcagatgtcctccgcggcatcggagggtgggctttcactgtccgacgaagatccggac
ccgctcgccccctccgggcaggtgagcgctgtcaaatcggatcctgaagcggacatgtta
gccgtgctttcccgggctgcttcggccgtggggttggagatggtttatcccccagctccg
cggccggaccgactagatgggtgctacgtagaggaccagaaggcgaagccttcgaagcct
ctcgtccccttcttcccggaagtgcacagtaggctcacgcagtcctggagggcacctttc
tctgcccgtgctgcgagtgcctccgccctcaccgcccttgacggcggagctgccaggggg
tatgaggcgatcccgtcagtggagcgcgctatcgcggtcaatctttgtccgcgcggcgcc
tctacgtggcggggtttgccccgcctcccgtccaaagcctgtaggttgtctgcctccctc
ggagccagagcttataaggctgcgggccaggctgcttctgctttgcacgcgatggccacc
taccagcgctaccaagcgcaggcgctggccgagctgcacgagggcgggtccaacccaagc
ttattacatgagctgcgcaccgcgaccgactatgctcttcggactactaagtccgccgcg
tgtgcgctggggaggacgatgtccacacttgtggttcaggaacgccacctctggctaaac
ctggccgatatgtgcgacgttgacaaagtttgctttcttgactcgcccatatcccaggct
ggcctgttcggcgacaccgtcggtgaattcacccaggaattcaaggtggtgaaagagcag
tcggatgcgatgggcaatgtcatctatcggcttggccgtaagcccgctccgcccgccgag
ccatccacctccgctgttcctcgccgagggcgcccgccaacgagtgctgccccgcccccg
cctgcgcctccggccaagcgggcgcggcgttcacctcgaaagcaggcagcccctcctgcc
cagggcgccgttaagtccggtaaacggaccgcgaagcgtccctgagacagaccatccgga
gaagaggaaacttgctctttccccgctggagggcggggccccgatgacaacggtactttt
cagtgccaccaaaacatcagtaaaagagcactttttcccttccccggatgtgactgcacg
agttctgccagtccgggacgcgctgccttccggctcgcagactctacgtgcttcgccagt
ggctcacgagcgctggggggacggtctccctttcctcagccctccagccccctctccgga
gtcagggtgcggagccagagcgaatcgctctcctccagctcttccgcgggaccctcgtgc
ttcccggatcagcacacccactccgcgctgccccaccgctggtacgtcagcgattgtagc
gatgactccattagcgagggctctgcctgcctggttagcgcgggccagcccctcgcggtg
gctcatacgcacaatcagactcggttacgcgattcagttcgcgaaacggccccccaagtt
tacgggcgtgtatttctccagggtcaaccccctgtccgcccctgtcttgcgagaggagat
tgctgccctcctggcgaagggtgcaatcgagccggttcctccagccgagatggagagtgg
gttttacagcccatacttcatcgtacccaaaaagagcggtg
>RETE1611-#LTR/Gypsy
tgttgaattgtatgggtgtaatttgccacttgctttaatattttgtatacactgatttgc
tgtgtttgctgagtgtccccgtcagttagtgtcatttattgcggtccatttgcaccgaag
ctgtttaatgggtaactgtgagagcattttaaaattgttttaaggttgtgtatgccatag
tgaatttaataaatttttggttttacgtttgtaagtcacgtctctgtctttaatcaaaaa
cgaaccagcagggtccttcatattgttgtaacttttctgttaatcaaacaagtgtttttt
tagatagatgttcctgggtagtaacctaggtggcgtagtcgggttttagtaaattatagc
caagggttacaatcttggcgtagtcggcaggatccatttggtgtaaagcagagacgtgac
cccaatttttataattttctttttaatttttattattattattttgttttttttgtgtgt
gtgtgaattgtttgttagaatttggaaacaacagctagcaccagtatactgttttgtact
tttacctctctctgtctcattttagactgtcattatggaggagatgcagcaattgcgaga
cttggtggcctagcttaaggctgataatgagcgccttcgtcaagaacgttctgaggttca
ggcaggtcctagtgttgtgccctctgagcgtactggtggggggttagggcctgatataga
accaaggtcttcctccagtggtaatgcagtaatgacagaaaggttaatttatgttccaag
agagaggaaatgtcccatttttagaggccgcactggtatttcattgagtgactggttaga
ggaggttaaaactagtatgcgtgcacgtcacttagccagtactgataaagctcacttcct
ttatgatcacttagagggggaggctagggaggaaataaaatatagaccacgggaacatcg
ggaggatcctgagaaagttattcaaatactttcggagttgtatggctgtccagattccta
tattgttttgcaagaaaatttcttttcacggcaacaacaagaaggcgaaacactgcagga
attttcacatgccctccttgctttaatgtccaaagtaattaaaagtgcccctaatggtat
gcccaattctgaaacccttttacgtgaccaattcgttgagtacgttttagattctgccct
tcgtagggaactgaaacagtttgtacgtcaacatccgagagcaacattacttgatgttag
aggggaagccattagatgggaacaggagggtatggctaggagttccaggggccgcggttt
gtctacctcctctggaattcagtatggggtttatgggtctaaatcatatgcaggctctga
gttagttgagctgaaagaaatgcttaaacggcaacaggagcagcttgatcaattaactca
taacgtgactttgctgcagaatgcccctagaaaatttcagtcttccactgctgttaatcg
gggtgtagtgatttgcaggaagtgccaacagcctggtcattatgcacgggaatgtagttc
tcaatccgtgtcatcaagaataaactcatcgcctccatgccccccccagcctgtttcgtc
aaggttgcagccctcagttagttttcagggaaactagaaccttctgttcttctgagccac
cgttcagaaggaaatgtcttgggctcagatgttgcattccatgcaggggaccatttggcc
cccctgttgtctccttgccctcatgtaactgttagtgtgggtggggtgttagttccctgt
ttacttgacactggatccatggtgtctaccgttactgaaagttttttcttgcagaatttt
gagccatggggtgtagaaaaattgcgttcttgtcaatggttgcagcttaaggctgccaat
ggcttagacattccctatgtaggctatttagagcttgatgttgaagtctttggtaaggtg
attccaaaacgtggtgttcttgtagttaaagatccaccagggacaaccacccaagtgtcc
ggtgtattgggtatgaacgttattcgggaatgttacaatgaattgtttggacaatatgga
tcaatgctttttgagacctctttactgcaacatgcccctaattcctggcagcaagcccta
cagacttgtcaccaaattcaagctcatgcccctttagatgttatatctagagttcgggtc
agagggaaaaggtgtgttcatgtgcctggtggcactatgaaatttgtccctgctacttgt
tcacagcagtatggttgttcaactgtggcatttgagccttctagtggggggttggcagct
ggccttttggcattgccctcccttgttaaagtagctcgtgggcaggtttatatcccggtg
attaatgttgaggtagttgacgctaatctgtatgctcaaactgttcttggcactatttcc
cccgtcgctgtggtgagtttgcccgcaggtgtagaggacttcccgttggacgtgcaagcc
acagtctcttcccagataatggtgggatctgtacaggaaaagatcgattctcttgatttg
actccattgaccccagaagaacagcgtcaggtgagggccttactgtcaaagtactcctct
gtgttttcagcacatgatgccgatctgggctgtactacgctaattgaacacgaaattccc
ctgactgatgaggtccctgttaagcaacgttatagacgtattcctccctctgaatatgag
gcagttaaggcccatattaatcagttattagaagctcaagttataagagaaagtagcagc
ccttatgcatcccccattgtcctggtaaagaaaaaggatggtagcctgcgaatgtgtgtt
gactatagacaacttaacagtaagaccagaaaagactcctttccattgcccagaattgaa
gaatccttggatgctctgtccggtgctaggtggttcactacaatggaccttgccagtggc
tataaccaagtcccagtagcagagaaagaccgaatgaaaactgccttttgtacacctttt
gggctatatgagtggaataggatggcctttggcctgtgtaacgcacctagtacctttcag
cggttaatggagcgcatgtttggttcgcaacacttccagtcattgctcttgttcctggac
gatgttatagtgttctcttctacagtgattcagcacttggaacgactagaggtggtcctg
aaacggttacagcgggaaggtttgaaggctaaactagagaagtgtaccttttttcagcct
gaggtgagctatttgggacacttgatttctgataagggtgtgtctactgacccaaagaaa
atagaagcagtcgcgaattggcccactccaagtaaagtctccgaacttagttcatttctg
gggtttgcaagttattatagacggtttgtggaaggttttgctaagttggctgccccactc
catcggttggttgcgctgttgatggcacccaaactgaaaagttcagcacaatcctgcaaa
gaggcctggactgaggagtgtcaacggagtttcgattccctgaagcagcgtttggtgagt
gcccctctgctggcttatgcagatttttcactaccgttcatcttggaagtggatgccagt
cacagtggcctaggagctgtcctgtcacaggaacaggagggcagagtcaggccagtagtc
tatgccagccgagcgttgaggccttcggagaggaatccgtccaattatagctctatgaaa
ttggaattcttggcccttaagtgggccatgaccgagaagtttcgtgagtacctacttgga
cataaatgtattgtatacactgataataacccattgagttacctccacactgctaaacta
ggggccttagaacagagatgggctgcccaactagccacctttgatttcaacattaagata
tcgttcatggcgtagtaatcgtaatgctgactccctttcacggcagtatcctgctgtacc
tgtgctggaaggaatgattcccggaagttctctgccagagcccctcctacgtgtggcctc
tattaggcctcagagtgaaggtacacaggcctctattactgcctttcctagttatacgcc
tgcagatttgtgttgtctacaggaagccgattctgttctgagcgtgtttctggaatgttg
gaagaaagggaagtacccgtcaagtggagagcggcaggggttgagcacagatgtctgtaa
actgctgaagcagtggaagcgcttaaagatgaaggatggagtattgtatcgtcagtacca
ccattcccagggtggcgaggcctttcttcaacttgttctcccggcatccctaagaaccac
agttctgcagcagctccatgatgagcatggtcatcaaggagtggaacataccgcagaatt
ggtaagacgatggtgcttctggccaggtatgtcggaagatgtgaagcgatggtgtcaaca
atgtgagcgctgtacgattgctaaggatgtgtttcctcgggtccagacatatatgggcca
tttgttagcttcaagacctaaccaaattctggccattgatttcaccttgattgaaccatc
acagaatggaatggagaatgttcttgtcctgacagatgtgttttctaagtatactcaggc
agtgccgacacgagaccagagggcatctacggtggcaaaggtgctggttaatgagtggtt
ctacaaatttggcatcccaagtcgcatccactcagatcaagggcggaattttgaaagtac
cctcattcagcaactgtgtgagctgtatggcattgaacgaagccggactactccagccca
tcccatgggcaatggccaatgtgagcgatttaatcgcactctgcataatctgctgcgtac
tttgccttccccaaagaagaaaaattgggctatataccttccacaagtggttttctccta
taacaccactccccatcagtctacaggtgaatccccgcattttttaatgtttggacaaga
cccacaactgcctattgattttcttttgggaagagttgatccccctacacagggaagtgt
ccacgagtggatttgtgaccataaagacagactccgagtggcctttgagggagctcggag
tcgaataaaactggcagcagaccgaagaaaagagcgacatgatcggcgggtacaagatga
ccctttgaaaccaggtcagttggtgtatttgcgggatctctgtgtgcgagggcgggcaaa
aaattcaagatcattggagtcccgtagtgtacagagtgatgcgggctcctatgcccggtg
gggcagtttacaccattgccccagttgaagacttggagagagtgcggcatgttcatcgca
ccctattgcgagcccaaccacctaggcccagttcagagcctgttgactctcccctgtctg
tgtctgaccaagtgtctgtagctgacgttgaagatgagctgctggaggatatgtggatgc
tggcacctgcagtgcaagaagttcttccctcagtgaccgtaccagctgctgccaactcct
ctttgaatgatactttcagtcagcctcaaagtcctgaaggtgcctctaagtcgtccagtg
gggtccctaccccagagtctgtggatcatggccccggatcaagtgatctggccatgaccg
tagaggacaggagtatcactacaagggcacctctgcggcggaccactcgagcaacagcag
gctaccattctaatgtgcaccatctgccagagacagtggggggtagtatgaggggtatta
tgggttccctggtctcgaataatgttgctgtcaatctttttaggccttggagttaatatc
gtcggggcgacgatttcaaaactaggggatagaatgtaaccggttttatttttgtaaatg
ttatagtgacacacggagggtaggatacacccactggcgttggcacgtactctttactgc
gtacacctgggcagctcattagtgggagtgcgttgatagtcagccctttaaaaaggcgtc
tgagtaactcatatgacatcccgagtgaaggtgaagcctctgtggtctgagagcgtttcc
ttttgtccctggttggccttctgttgaaaggtgtatgcgtgtgcgcacaaagtgacaggt
gccgttcgcaaagtgtgctctagcctgggaaagtgtgtttgtgaagaggtgagcgccgtt
cccaaaatctgttctagcctatgaaactcatctaggaggaggtgcggcttgaaggtgcta
gctgttgtttcatcgcatttattcgcggctgtttttttctaaaactggtcttatctgctg
cgactgctcttcgcggacattccctttttaattactatggcgaacattttatgtactgta
tcttgctcttaatctactatccatgttcaacgtgatcctatatgattcattgtgaattct
atgccctgtgatttttgtgcagtttgtttcctgtgagtatttttggctgtgtatatccac
aggtgggcggaggagctgtaatattgatgctgaattgaagggggggtttgttgaattgta
tgggtgtaatttgccacttgctttaatattttgtatacactgatttgctgtgtttgctga
gtgtccccgtcagttagtgtcatttattgcggtccatttgcaccgaagctgtttaatggg
taactgtgagagcattttaaaattgttttaaggttgtgtatgccatagtgaatttaataa
atttttgtattacgtttgtaagtcacgtctctgtctttaatcaaaaacgaaccagcaggg
tccttcatattgttgtaacttttgtgttaatcaaacaagtgtttttttagatagatgttc
ctgggtagtaacctaggtggcgtagtcgggttttagtaaattatagcca
>RETE1670-#LTR/Gypsy
tgtgcattgttttagatgttggaagactaaaggaattatgcaaaacagggacttaaaaca
aacaaatatcaaaacaaaaaacaaatttgtgctgaatggtatctgcttgttaagtggtga
catgttggtgacgtatgtaatacgtcatttgacattgagaaatcattcgtttatgatcat
ttttgattcatatcataaattaaagttaattttatataaagtcatagtgtacacaacaat
atctgggcttgctgcataacaaataccaaaattttaacaatttataaaaaaacgaatcac
tctctggccatcggatattaggcatggacatatatattgcgattgggatttttgaaagta
ttaaatcgctttgtaaacgtttattattactatttcatgagtctcccccattcagttgaa
tagagcacttggacccggaagccgcttcgcgtgacgtcacacttaacaagcggatatgga
aacagcaaatttgccagtctgagtgtgtgacaactgtgctatgtgtttcttttgatgaat
tactaattctcatgacaagcggaaaacactacagtatatgggcctccagaaactaaacta
gcaactaaaactaaaaaatgcaaggttgacaaactcaattactggtttaaatttaaccga
cttcagctaattgttggttttctccatattttatgggggggaaagtggttaaaaaacatg
tatttacataatttacatgtagattacataattatatttcattttcccagttttgttcag
gatcatacccacatggcatttaacattgtatccacatggctttctaagggtgctttcaca
cctgtgatttgattaatttgttccgaaataatgaataaaattgttacattgttgctcttt
gttcttggtgcgattccgttttacacagcaaagtttctaaacagaacaaaaaagctaaaa
caagtcacgtgcgagtaaactctcctcacattggtcagagtttcaggatttattttgcag
agtcgtaagcaaaaaagctgtgcttttattttgaatggtgacacccacagacatcgtcat
caagtataaatcagaggtaagactttctcatacatagcagttggcttatacattataggc
tttgcatttttgagagaaataacagataaaccaagactgccgttcggtcaaatttcttag
cggataaacagctctcttcaatagttaatatgctttcaatttcgtattttacatgaaact
caaatttaccggtaaggatgacctcccaccctactcatagttctctcttcatatagccgt
ataaagccgtgctcgaattgtatagctttctacctataatctatccgatcccgagttcgt
ttcaatcgagccaagacctcattcaggcaatctcagaccgaggttttagatttaaaacag
tgttttaaaacgaaaatgattcacgaccacactggagtttcacatagcgattctgaaccg
aattctctccatccacactatattgttgaaaacgcacatcacatgactacacacactctg
gcatgcgctgcagcctatgcgtacatctaaattccagataatcagctggtgctctgcggg
cacctcctcagttgagagcagcacatgtcagacagttcttcaaggatctaccgctggatc
cttgaagaactggatataatatatatatatacatacatacatacagaatatagctgtcat
attctgagctattatttgttttctccacaagatgtcgccattttccccagtgtttctgtt
tgtggttcatttgtgttaatttggttcagctgtgtcttgttagactagcctatatattct
accctcttgtcttgacttgtcacttggtttttgagtttgatgtgctaccgctgttgccgt
aagtcctcttgttattaccttttgaatttttttttggctatagtaccagttgctctacgg
agaactttatgtttgttaactgcttagcttttggagttcctatgtttttgcctggcggct
ttttcttgatgattttggatttccttaataaacacctttgtttgaactagaccttgtgcc
ttagcaattgggttcaccaactctccctgtggctcatcgttaaaccactggtctagtaca
ccagcgacccgggttcgagccttgggctcatcacagaaaaaccaagtcaaacatgaaccc
tgctgaggcctctgcccaagaaatggtctctattgttgctcagcatgacgctacagtcaa
gcgccatgaggcggccttgattcagcaagaagcacttatggagaagcattcccagttact
atcagaactcatgacttccatgcgacaactctctgacagtctgcgtcaacgtccaactac
atccccagaagaagcttcaaccccaacacctgtcattcatacccctcaacctcagtttga
accacgtcttccacctccgcaacgcttttcaggggacccggaaacctgtgaggggtttat
aactcagtgtgacctcactttcaagcttcaaccctccacattcccttcagatcaggctaa
gatcgcttatgtactcaccctattatctggcaaagcacttgcttgggcaacagcaatctg
gaatgctaagtctccctgctgtactaattactcagcttttgtgaaagaattacggcgtgt
atttaaccatcccctttcaggacgagaggcttccaagcacctactcaccttgtgtcaagg
aggtaaaagtgccgcagaatatgccattcaattccgaacaattgctgcaggagcaggctg
gaatgatgaggccctcatcgtttgtttccagaatgggttgtctgaggccctcaaagatga
gttggctactcgagatccagctaaaacccttgagtccttaatagaccaagctatcctcct
ggacaaccgcctgagagaaagaagactaaccgcctgctatgttccttcacgttctcccaa
cctccccaataccccatatgctactgagtcacctcagttttcagaaccagattccccaga
gcctatgcaactaggccgtgcccggctaactcttcaggaacgcactcgccgtatgaagag
ccgtctctgcctctattgtggtgggtctggtcatttccgttctgattgtcctgagttgaa
ggaaaactcaccatcccaggcagtaaggagagagctgtctcgggagtgacccaattcgtc
tctcctagcaattccagtctgctcttacccatcactttaacatttgagtctaaggaacat
caacttcaagcacttgttgattctggagcagcggggaacttcatggatcagacactagca
actaatctcaagattccccttaaactgttagataaccctctggaggtgaccgctttggat
aggaggccgatagctcccggagctgttacccatcttactgttcctctgcatgtctctgtg
ttccaccacaaggaggagatatccttttatttgattgagtcccctgacctgcccttgatc
tttggctatccctggcttactcttcataacccccacattgattggtctaatagcgaaatt
ctccactggggtcccctgtgtcacaaagtttgcttagatccacctagtaataatcccgag
tctcaagaccctgttgacctttctcgagtcccaccccagtatcactcctttcactcggtc
ttcagcaaacagaaagcttctgtcttacccccacatagaccatatgattgtgccatagag
ctaatgcccggccagtgcccccctcgtggtcgggtgttttcattgtctcctcctgagcaa
acggccatggagacatatatcatggagggccttaaagcagggatcatccgttcttccaca
tctccggcaggtgcaggttttttctttgtggggaagaaggatggaggtctccggccctgc
atagattacagagctctcaataaggtaacaatccggaatcgttatccccttccccttatg
gccactgccttcgagttactccagaaagccaccatattttctaaactggacctgcgcaat
gcctaccacttggtacggatcaagcagggcgatgagtggaagacggcatttaatacccct
acagggcactatgagtatttggtcatgcccttcggccttactaacgctcctgcaattttt
caggctctcataaatgatgtcctaagggagatgctgaacaagtttgtttttgtctactta
gatgacatcctgatcttctcgagttctctccaggagcatgagagtcacgtcagaaaggta
gtaagacgtcttcaggagaaccatctatttgttaaacccgagaaatgtgagtttcacacc
actgaggtcttgttcttgggcttcatcattaaaccagggcaggtacagatggatcccaag
aaggtccaggcagtgttggactggccagctcctacctctgtaaaggaggttcagaggttc
ataggatttgccaatttctataggaaatttgttcagaatttcagctccgtggtggctccc
ctgacagcccttacaaaagtgggttcagccagaatttcctggaatccagaggctgaggcg
gctttcagggaactcaaacgcagatttacctctgcacccatccttactatcccgaatcca
gaattaccctttgtggtcgaagttgatgcctcagatgtgggagtgggagctgtgctatcc
cagagggggaaagataactgtcttcatccatgtgcatttctttcccatcgtctcagttcc
tgtgaacgtaactatcacgttggagaccgagaactactggctgtaaagttggcattggag
gaatggaggcactggctggagggtgccaagcatccgtttcaagtactgactgaccacaag
aacttggagtatatccagcaggctaaacgccttactccccgccaagccaggtggtccctc
ttctttaaccggtttgactttgttctatcctaccgctctggatccaagaacctaaaacca
gatgctctgtcccgaatatacagtaacactccccgggagaggaatccagaagctatcatt
ccccaatccaagattcttgcacccctcagatgggggtttgagtcagccatccgtaaagcc
cagattcaagatccagacccaggtggcggccctactaaccgattgtatgttccaaaggct
gttcgttctcaagttcttcaatgggcacactcttcccggctgacctgccatccaggtatt
tcccccaccttggactttttgcaaagacgcttctggtggcctacagctaaaaaggacgta
atatcattggttagggcctgccctgtttgcaaccggggaaaaacctcacatcttcccccc
caaggtcttctgcaccctctgcctattcctcaccgaccatggtcccacctctcaatggac
ttcattactggcctcccaccctcccatggaaacaccgttattctggtcattgtcgaccgg
ttctccaaggctgcccgattcattcctttaccaaaactcccatctgctaaggagacagca
gacctcattacttctcatgtgttgtgttcttcttttgttccctttgacagatcccctcct
cctcctcgcaacattgggggtaagcctgcctacacagtccgaaggatactggatgttcgg
agggtgcaacggtctcgacagtatcttgtgaactgggaggggtatggtcccgaggagcgc
tcctggattcccgctaaggacatccttgaccccaagttgatccgggattttcaagctcgc
agttcgggtggtcttggtgggaacgtcaggagccgttcctagaggggggggtcctgtcat
attctgagctattatttgttttctccacaagatgtcgccattttccccagtgtttctgtt
tgtggttcatttgtgttaatttggttcagctgtgtcttgttagactagcctatatattct
accctcttgtcttcacttgtcacttggtttttgagtttgatgtgctaccgctgttgccgt
aagtcctcttgttattaccttttgtatttttttttggctatagtaccagttgctctacgg
agaactttatgtttgttaactgcttagcttttggagttcctatgtttttgcctggcggct
ttttcttgatgattttggatttccttaataaacacctttgtttgaactagaccttgtgcc
ttagcaattgggttcaccaactctccctgtggctcatcgttaaaccactggtctactaca
ccagcgacccgggttcgagccttgggctcatcacaatagctacacattttttggtgtctg
ttaagttgttaaaatgtaatgaaaataggcagttccctatatcatgtttacattttattg
ttgagattgtgaaacagcgtagccagggtgatgtgaatgacattataaagtagcctacac
tgctgcctttaaagatttgagtttcgagtgtcctcgagagtttgtttccatttcaacctt
gtgaagtctcaacaacaaggtagcaagactgaactttgtgtacttaatattgagaaagag
ttccaatcagatgtctccattttttcccatccacacaaggttgaatgagtttgacatgca
atggcataagggcaaaaaaactgggctgtatggagaccagagtatgcacggatatacatt
aactctcttgatgacttgaagagacctgtggtaaagtttttatctacgtacagtaatctc
tattcagagcagaaatgtttgcattgggcccagaattctgctacgccactataagggtaa
aacatttcccctgacaaaagaggcaccactaccacaccattactctccatcaatcgtcat
acagagcataaaagtctgctgttaaactaaatggcaatagattttacccacgaacaaatt
ctgttaagaaatggtttaaacaaattactcacattatgcattatatcattttcttaacaa
acaactgtctagtcatgaaatgcaggctacagtttcactatcagaatagtaggttataag
taggcccacatggaatctgcgtacgcagaattctgcagatttgtgcagatctttagccca
ctattgattctgtttatttacttgtgtaaatgtgtgtaaaatcatatttattccgttttt
tttttattacagtaatattacggactaacatgaaaatatttatataatttatttacaata
tagtttgtacagtaatattttctgtcttttagtagagatattataagagacttgttttga
ttaccaaacaaaataaatttaattggatttgcattgtaaacaataaatacaagttaaaaa
ggtattactttttatttcatatataaaggttttagttatgatactcccaaaatcattttg
cataaatctgcagattttaactaaaattctgcacaataatagcaaaaaatgtccgcagat
tctgtctggccatggatctttttggatctgcttttatctgaacaatttttaatatctgag
aattgtaaataagactttattgatagtttagattttagtaaaagtcaatgacagggagca
gggccggagccagctgaactgccactctaggcagaggacaatcacgccgccctcaacccc
aatgtgaaaacgaaagtgaccggttatgaaaatgaagtgaggtgttgcggacctctattc
tgccgccctatgcgcggatataactgaggatgcacgggtgctgagggagggaggaaggtg
tcacggacacctctattctgccgccctatgcgcggatataacctaggacgtgcgggtgtc
gcgaacctctattctgccgccctatgcgcagatataactgaggacacgcgagtgctgatg
gaggtgtcactgacgccaccctctctattcttgcgtctatgcgcgaatatatctgaggac
gcgggtggtgagggaggtgccgcggacataactgaggacgcggatggtaagggaggtgtc
gcggatgccgcccactctatactgccgccctaggtggccgcctaggtcgcctctatggat
gcgccggccctgacagggaggcttgaatgtcttgatgaaggtctgttatgtatctttgaa
aaacagtaaagggtcaaatttaccccgtggcgatgctagtattaatagctttaagaaatt
acctcatttatgcacaaatgacgcagctatacaacagtacagaacgcatcaagttgaact
gagttgtgggtggttagtgaataacagtttgcactgaaatgctgcctgcaaaattggcgc
agctgtttagtgaattcctcccctcagagaggcgttcgccttaagtacttgaaagtttga
caaagcgctctccaagagccgaagggaatgcgcaatctcactttcagctcccgctctgtg
caatctcactgcctgaacagcaaacccaaatcattccttcatttttgccaacaatcaaaa
aaccccagtgaccctctccagcccgctgtctcattcctttcctcatctcagctgctttca
ggccaaatcatctcaaaagggcctgagacaagaaaggaagtggaaagatgctgtactcat
cgactctcactctcacatgagaacggatcagtgtctggatcttagtggcccctgaagaca
acaggctttgatgtgcactaccttcctttatgttcagacccatctcacttcacaaaaaga
gaaagtggcaaaaagattaaatgaagtgcaaaagaatagggaggaaggtggaaaaaggaa
tctttttttttttgctttccgccatacctccatcaccagcagacacagtgccagaacctg
agaggtttgatcaacatcctgctctcccagagacccccttccattcctgagcttgggaaa
tcatttttcactgaaggaaaattagttttctcatcacagaagttggaaccggccactttc
agccaacctaattttgcagggaggaacacgaatgaagagccaacatggatttccatagtg
tctgcagaatatggactggca
>RETE2135-#LTR/Gypsy
tgaaggactcggacacagaggtaagaatattaaaagattgtattgtaaaatgttcacaga
aatataaaataaataaataaataaaaataaataaataaaacaaattctaggttttttcac
acttatctaatgacctcaatcttatttacactctctaataacacttctctttcttcacag
gctatatcactaataaggtaagttaatattgttgttttttctgtttttctattgttaagg
ctaatattatattttggttactattataacaataatataatattaatatgctaataacag
tactatattaaaggtttgcaaatgtaagttaataatacaatattaaaattgtattattat
ttaacatataatcaagatttcccttcttaaatcagttaacctctctctataaagattcaa
aaatttcaacgaatgaacactctaaaggaacaatgtacaaataaaataaaaatgaaaata
aaacattcacttaaaacatttcaaaatgttccaaaagtccagtaaaggtgataaactttc
aaaaagattcttttgcaaaacaactaggttgcaaattcagttccagagatccaggatgtt
gcacttgtgagtgtgttgtaaatttacactcctaccatgacgttgaataggttttacttt
gtatcttttcaacaggtgtatccaaagaatccactcaatgggaggctcgccagtccaact
ccacaatgagacacgccgatggaagttgagacaatccaaatccagaaaagagttcaaact
tcaattaattcgaatccagagcagatcacatccagcaactgacgtcaatagagcatctca
ccgatgaaaaaccagaagaagatgcacaaacgaacaaaaccaaacaaaaaaaaaaaacct
ggccttgaaaacacaaggccaaagaaaccattagcattttacagtgaatgcattaactca
gcttaacacatttctaaataaacagcaacagtaaataaccatgtatatgcttctctctgc
tgaatttctgtgtttttcctatttctctctcctatttggcattttctttttataaatgac
agcattttactctttcacttaaactttacacaatcacttgtataatactctgtataatac
tttgtttttactagaccagacaaatggttaattaatgaaacacattttttttgacactag
tttaaatcatgttataatgaatacaataataattaataaaaacacgaactcaccaaggaa
acattcaaaatcaaagcgaaaaaaataggaaaactccaggtggcactcgtgtgcagattt
cactctcagaaacaaatcttgtttttttcttctctcaatccttcattaaaaatatataat
tgaaatcatgtcagcatcttattaatggtcaattttcacagttaatacgcattaaaacat
taaaagatgtaaatctaatagttatattacttttattaatataacaacttacatctctgc
tttcccttgcgaacactgaatcaccatagcaacggtaaacacaagctaacagacaagcga
gatttgttattgtttggaaagctgatctgctgctatagtgtaaggcacgatgatgtcatt
ctaaagcactattcccttgaatgctgtataatactctattataaattatttatataagta
aataattttaatgtatattatttaatcgagtattctgccaatgttttttcctcatatttc
tatttgctctattgctgtatactacccactagtaacctgggttacacattccccccctga
attcaggcacgtcctcgggcatgtacggggttgggttgtcactgcaattggaaaagggtc
tggcacaacaaagggctgatctctagtgagtatgggttcttctaacgatgtnnnnnnnnn
nnnnnnnnnnnnnnnnnnnnnnnnnnnnnnnnnnnnnnnnnnnnnnnnnnnnnnnnnnnn
nnnnnnnnnnnnnnnnnnnnnnnnnnnnnnnacaatatgaccaaggtatcgaacagaagt
ctggaaaaacttgcacttttcaggcgatagcttcagtccatattctttgagccttttcaa
aacgtgcatcagccttgattcatgctcttctaaactttcagagaaaatgatcagatcatc
gatgaagaccaacacctcttttctattcaagtcacccatgcatctttccatcagcctttg
aaacgtacttggggcattggtaatgccttggggcatcctattgaactcccagaaccccaa
gggacacacaaaggcagttttacttttgtcagcttcctccatctcaatctgataatatcc
tgattttaagtcaaggacagagaaccatttcgaaccagttagtgctgaaaagacctcttc
cagatttggcagggcataggcatctttaatggtttgtgagttcagctttctgaagtcaat
gcaaagacggacagaattgtctttctttcttacaactactatgggggaggcaaaggggga
ttctgactctcggatgattccagcagctaacaagtcttgcaaatgttttcgtactgcatc
aatgtcctgaggatgtatgggtcgaggtctgtgtttgaaaggagtctcatcattaagctt
tattcggtgagtgactttgtttgtatgtccataatctaagtcatgcaaggcgaatacttc
aggcatggaatttaattgatctattattcgtttcttccattcaggtgtcaatggggaatt
ttcaaagtcaaatttgagattggaaccagcagaaagttctttattcacagtgctggcatt
tacttgcccactctttattacttcttggactgcccgcatttcagcaattatagttctggg
atagatggtaatgtcggtctgagtttcattccgtaacacaactggtaactgttgatgcct
tttgctgggtaaggaatgcaaacagctggcaactagcaaaccaccaggtaaagcgggtga
agttggtgactctagagctacacatttccctacatgaggacaattaactagaacatgtcc
atcaagaaccactgtacatcctgcaggtactacctctggaacatgtcccttgaatttgat
acagcccactacatcagtacttgcttgtttgtatcttgcttctaacactttttgcactgc
acggtaaccatggaagttagattgaggaaaggaagcagattgttggacatagttgctgta
aagagcatctaatgaatttgtgccaattagaacttggggagtgttcatcaaatctgggac
taccagggctaaagtgggcacttctgtctctgttccaaggaactctctgggaaacttaag
agtcaattccacatatccaagataaggcactgtttgaccatttgccccttccacttccag
caagttatccaatgatttaagtggacaatttgataaattctcttgataaaatgaccaggg
aacagtagttacttgggaccctgtgtccagaaggcaggaaactcttttattaccaacagt
tatttgggcagtacacttcactcccactaatcatcttggtaaatttctcaaagggagtgc
gtcacacgcattttggttgaacaattgtttacgtttctcagggcaattattatttctctt
agtctctgtatgcccctctacagagaccgtcctcagtttaaaggattcattattgctact
tgttgggtatcccactgggcttgtcgctcccgtaacttgcgttttttctcagcaacttta
gtagggtcaggagcattactacagctgctggcaagatgaccatcttccgcacatctaaaa
caataccccggacgaggtctactttcaggtagtttactagctctgtaacaatctgttgct
ctaggttcaggcagcaagtttctggtgcggtttctatacatatcaggggcagtcagttga
acctttaaatcagcaatctgtttctttaagtcagcaatttcagttgcttctacatcactt
ttaattttttgagtggctgtagtttgcatggctgtaatctgtgcctgtaactcagtgaca
acatttctcagctcactcacttcatctggttttgcattttttttcttatctttctggctt
gaaggcttttgcagtgcaacaacttgagcttgaagttcacacacttgctttgcgagagat
gtgtcagtttgatcatcctgcgtttcgctttggtgggcagatatctggtgagctgacagt
ctgaatttcgagggggcaggatagtgtttatttagccctaaatgttttctcattctttct
tctttagaggcatttttatcttcttctgtacggataagtactactaattctgcaaatgaa
ggaggagtggcttttctcctttctaattgaagttcagcaatgagggaactgtcccaacag
ccgcgacaaaactgctttagaagatatcggtttctctcttcttcaaatatcccacctcgt
cgaatagctgtgcttaagagtacttgtaatctgtgcaggtaagttgaaggcttctcacca
ttgttttggaagctattcataaatctggctaataactcatctccgtcttctacagagcca
tatacagactccagcaattccagatatactgcaggtaaactgttaggggagacatgttta
acaatatctgcagcagggggaagcagactgtctatgatttttctagctcgatttaagtca
gatatagacggatctgtcagtaggagatcaacactggcacgccaagtgtcaaaatctggc
tcattaacaggtctaggaatttttccagagaaagatcggaggcgaaaagaggtatggtgc
attggagctgtgtcatttgtgcggacaatatgctcaactactaccttttgcacgctagga
ggatcaattatatccatggtaagtgctggatgggatgacactgttactgtgggtttagta
cttctatggttaaggctttccttggacaggttttttgaatttgttgactcaacttcatga
aatggtgaaattctagatgaaggaaaagctgtttgttcagtaatcacactttgtgatatg
actggggacagcagtctatttggtaaactgactgtgctacgatcaagtatttgagaacgt
gctgcatttggaaattcaagatttttatccaaaacaggtagtgattcagcatgagaaggg
ccaaatttcatcttcagtaactctgtttggagtacctcctcaatcgatttcccactaaaa
ctagcaatgttttgcaattcctccagatatccattagtagcactatcactagcaatatgg
gaataaacgcaacttaaagcacgtaccatgaaagtggtacttgggtttgacatactaact
acagttaaaggcaaaagaggcatcaatgttttcatcgcggagttatgtgtaaactctatg
atagcatgtcgatgaaactcacagtcagggtcatcaattagaagatgtcggttaatacta
ccatatcttaaaagccatgactctaaatctgagtctgtctcagtcagtgtcattccacca
caatcactgtttttgagatatctacattctctttttctatgatatccatgacgttaaagt
tctctccgatttgtaatacttatagtgaactcgaatactgtaattagacactgttgttgc
aatctctctcctggctggctctcgccactttttggtatgtaaccctcggtacacaaatgt
attataagatttaatcaatggaccagatgctcagaagtctaaattcctccaaagagagag
aagatacaacaacagtgaaggactcggacacagaggtaagaataataaaagattgtattg
taaaatgttcactgaaatatatataaaaataaataaaaataaataaaacaaattctagat
tttttcacacttatctaatgacctcaatcttatttacactctctaataacacttctcttt
cttcacaggctatatcactaataaggtaagttaatattgttgtttttctgtttttctatt
gttaaggctaatattatattttggttactattataacaataatataatattaatatgcta
ataacagtactatattaaaggtttgcaagtgtaagttaataatacaatattaaaattgta
ttattatttaacatataatcaagatttcccttcttaaatcagttaacctctctctataaa
gattcaaaaatttcaacgaatgaacactctaaaggaacaatgtacaaataaaataaaaat
gaaaataaaaatgaaaataaaacattcacttaaaacatttcaaaatgttccaaaagtcca
gtaaaggtgataaactttcaaaaagattcttttgcaaaacaactaggttgcaaattcagt
tccagagatccaggatgttgcacttgtgagtgtgttgtaattttacactcctaccatgac
gctgaataggttttactttgtatcttttcaacaggtgtatccaaagaatccactcaatgg
gaggctcgccagtccaactccacaattagacacgccgatggaagttgagacaatccaaat
ccagaaaagagttcaaacttcaattaattcgaatccagagcagatcacatccagcaactg
acgtcaatagaacatctcaccgatgaaaaatcagaagaagatgcacaaacgaacaaaacc
aaggaaaagaaaaaaaaaaaaacctggccttgaaaacacaaggccaaagaaaccattagc
attttacagtgtatgcattatcttagtttaacatttctaaataaacagcaacagtaaata
accatgtatatgcttctctatgctgaatttctgtgtttttcctatttctctctcctattt
ggcattttcttttttacaaatgacaacattttactttctcacttaaactttacacaatca
cttgtataatactctgtataatactttgtttttactagaccaaacaaatggttaattaat
aaaacacatttttcgacactagtttaaatcatgttataatgaaaacaataataattaata
aaaacatgaactcaccaaggaaatcattcaaaatcaaaatgaaaca
>RETE2642-#LTR/Gypsy
tgttatgtatgtgatattgccattgtccccagtgccattaggtggcacccacacgttact
gcttatgtttgtgtgctcttgtaaataaaatagtgaagaagtgaagtactcccgttgtag
ctgtgttatttagcctagtgtattcaagagtgtattttaaatgttatgatagtgagaaca
taacatatttggcgacgaggtggattaatttatccatggacctaccacagtgaatcgtga
gtagataggcgcacctgaactttattttctctgcgtagcaaaagtgagctagattagcta
gaatggctgctactataggccatatggaagcttttgaggaaagcgtggaaccatggacca
cctatattgagcgatttgagcactttgtagaagcaaacagcattaatgctgacaaaaaag
tgcctgtgctgctcagcgtgatcggagggaaaacatacggattgctccgaagtctgatcg
cgccggacaagccgggagagaaaagttttaaagagatcacagacacgctacagcagcatt
tttctccgaagcccctgatcatcgcggagcgctttcgatttcaccggcggaatcaggagg
agagcgagacggtgacacagtatgttgcagtgctgagaggattgtctgagcactgtgaat
tcgggggtcatctggatgatgcactccgtgacagattcgtgtgtggtttgaagagcgaag
ccacgcaaaagcgcttgttgactgaaactacactgacgtttcatagagcggtagaactgg
cggtgtccatggaaacagcgtcacgtgaagcgcatcaactcagtggatcgctgacggtaa
acgcactatcttttacaaagattaagactgtaaacaaatgtaaacgatgtggaaagaata
accatagtgatgaagattgttggtttaaggacaaaacttgtaacacgtgtggaaaaaaag
gccatatcagtcacgtttgtagaaagagtagcgatgatagaaaaacaaagaatggaaaca
gagtaaaagctgcacggtcaacaaaagaagctaagcataaaggctatagtaaaaaaggaa
atgtacaccatcttgatgctgatgcagtatccagcggtgatgaaacagacaatgatttag
ctctgtataaactgtcgcagccaggagaaaagtccagtatcatggtgaaaccagaagttg
aaggactgccacttgaaatggaactggacacaggcgcagcagtctctttaatttcaacag
agacttataataaaatactgaaacatctgcccttatgctcaactgacattgttcttcgaa
catacacaggacaagcattacgccctgaaggtgtaattgacgttcatgtaaaaatgggga
aacagacagctgttcttccattgtatgtggtgcagggagattatccaccactttacggca
gagaatggctgcgtcggattaaacttaactggaaagaaataagaacagtcaaactgaaga
cactagatggtgttctgcaaaaacataccgctgttttctctaaacaattaggggaaatga
agaaaataaaagctaaaatatcgctgaaacctaaacataaaccaaagttttgtcagccca
gagtagtcccatatgccctgcgtccaaaagttgaagaggagttgaaccgtctcactgaaa
tgggagttttgacaccggtgcagtatagtgaatgggctactccaatagttccagtggtga
agaaaaatggagcagtgcgcatctgtggggactttaaagtgacaataaaccctgtacttc
acactgaacactatccgttaccacgcatcgaggacctttttgcttcattagcaggaggac
aatgtttcagtaaactagacttgtcccatgcttacctccaaatgaacgtggaggaggagt
cctcaaagttcctcacaatttccacacagaaagggctattccaatattcttgtcttcctt
ttgggattgcctccgcgccagcaatattccaaagagctatggatcaagtattattaggcc
ttcctaatgtccattgctatctggatgacattcttgttactgggcgtacggaagctgaac
acttggaaaacttggatggagttcttggacgcctggaggagtttggcttgcatgtggaaa
aaggaaaatgtgactttttcaaggactcactggaatatttgggtcacataattgacgctg
aaggtttgcacaagtcgcctgaaaaagtgagcgcaattgtcaatgccccacccccatcaa
acgtcacacagctgaggtcattccttggtttgttaaattattatgggaggttcataccca
atttggcgactatagcgaatcctttgaattctctgctgtgcaagggaaagcgctggctgt
ggtcggcagagtgcaatgctgcattcaaaatggcaaaggaacaattagtatcgcaaaatg
tcttgacacactacgacccacagaacccaattcgacttgcgtgtgatgcatcaccatatg
gcattggtgctgtcatctcacacatgttacccagtggtgaggaaaagcctatagcttttg
catcgcgcacgcttagcaagacagaacagaattacgcgcagattgagcgtgaggctctgg
caattgtgtttggagttcggaaattccatcagtatctctacggacgaaaattcacactct
tcacagatcaccgcccccttactacaatcttagggccacaaaatggaattccatcaatgg
cggcggcacgtatgcaaaggtgggcattgcttttgtctgcacacaactacactattgagt
acaaaagagccgaacatcacggaaatgcagatggtctttcccgtctgccattgcacgtag
aacatagagaaaagaacgatgctgtagagctgttctacctcggacagatggaaaaactcc
ctgttagtgccactgatattagaagagagactatgagcgactctattttggctacagtgg
tcgaaatggttctacaaggaactcaagctatcagcctgacagataataatgaactctcac
ctttcatctccaaacgcagtgagctgtctgtccaacatcgatgtttgatgaggggtatga
gagttgtggttccacacaaactacagaaaagagtgctggaagaactgcacactggacatc
caggaattgtcagaatgaaagccattgctcgtagctatgtgtggtggccgcgtctggatg
ctgacattgagttgcaagtgaaaatgtgtcagtcatgccaacaaatacagaaaatgccat
cacaagcacctctccatccatgggaatggccaagtaaaccatgggagcgcatacatgtag
attttgctgggccatgtgagggtcacatgtatctagtcgtggtcgatgcgcattcaaagt
ggcctgaggtgcaagtcatgacatcaacgacagcagagaaaactattgatgttttgagga
acatgttcagtcattatggtctgcctgaagtcctcgtgagtgataatggaccacaatttg
tctctcaggagtttgcgagtttcctgaaaaccaatcacgtgaagcatattcgttccgctc
cttatcacccatcaacaaatgggcaggctgagaggtttgttcagtcactaaaacaagcac
tgaaagtttctaagggatcttctactctacaaaaaaggctggaaacattcctgctgacat
accgcaacacaccacacccaacgacaaaagagtccccttccttgttgtttatgggacgcc
agttgcgcacacgtcttgatgccctaaaacccagtgtgacagcggcagtgcggctctccc
aagtatctcaaattctccgcagagaaggtcatttgagaccaagacagtttggagtaggtg
atgctgtgcttgctcgtgattacaggggaagagagaaatggacatcaggagtggtgacgg
ctcaaagtggtccagtatcctatactgtggatgtgggtacttctgaggaatggaggcgtc
atgctgatcaacttttgtctattccaaaacaaacagctgaaaagctttcaacagacttgc
ctgataacaagaatgtgtctgcccctgtacagacctctgcagatgccacttcttctgcat
cactaacaagggaacaagatgttaacaatgacatatcagaagagtgtcagacacaacatg
acattacaccaacacagattagacgttatccagcaagagtgattaaaccacccaaccgtc
tgacattataagaaaacagaagctgctgaattaagctataattagttatgttagtgagcc
tgttctgatctggggcagaataatccccgaactggctcgaggcaagaggcagtctaccct
ctacctctagagtaaaatagataaaggtattatagttgtgtttttgaaaaatgtttttga
gttgtttctgtttaagaggggaggaaatgttatgtatgtgatattgccattgtccccagt
gccattaggtggcacccacacgttactgcttatgtttgtgtgctcttgtaaataaaatag
tgaagaagtgaagtactcccgttgtagctgtgttatttagcctagtgtattcaagagtgt
attttaaatgttatgatagtgagaacataaca
>RETE2828-#LTR/Gypsy
tgtcggggaaaccagtgtagtgaattagcaataacatgtcatgaggtagtgtgatcgcta
gagggggtccttagctaataagaagccttccactgagagttcgacagagcagtgtgttgt
tgtcctagccggatgcacagcatgtttttgtgtgcagcatctgttaaataaacagcctca
aattacatccatcctgcctccagattctactgcttcatagaatattacataattggcgac
gaggatttaaggagtggcgtgtcagaggacatgattgattgctgagaaaggctggagtaa
acagatcgctcgacatcactggcagagtatatcggcgattatcaagacaaaatgacttca
ctggtggggacggtgagtccttttgataatgcatcgcagttatgggatgaatatagcgaa
atgctcgaatattttttccaagccaatggaattgacagtgctgagaaaaagaaagcggtg
ctgttaagtggtgttggggcatcgacatatagtttattaagaagtttgatctgccctgaa
aagccaggagacaaaacttatgaggagctggtgactttgctgaagactcattacaaccct
aagccaagtgagatagtgcaaagatttaagtttaactcatgtacacagaaacatggtgag
actgttgctgattttgtggcagaactgaaaaagttagcacagcactgtgagtacgggtct
acacttccacaaatgctgcgagacagactcgtctgtggagtgaacgacgaccgaatgcag
agaaggctgctatcggaagtggagttaacttttgaaaaggcactgacaatctgccaggca
atggagtctgcaaacaagaatgtgagagatttgcatggattgttaatggaggacacagca
caaaccatgaagtcatttaaaggaccggcagaagtgcatagagtgtacacatttgagaag
aagggtcgacaaaaagacacggtgtgttacagatgcaaaggacaacatgcaccagaggaa
tgcaagtttttgaatgagctctgccataaatgtggaaagcggggacacatcaagcgcgta
tgcagggcaaaacaagctgctggggggcaaaacactccattcaaaggactaaaaggagag
aaaaaagagaaaggtaggaggacttatctcgttagagaggaggaatgtaacgagagggag
gacaccagtgatattaacacaatatacggtgtatcccaagtccagccaaaagtgggccct
ataacacagaaagtgagtgtaaatggcatggaagtgaactttgaagtcgacacgggttgt
ggagtgacaattatcagcagagggcaatattctaagttgtggaaaaaagcagacatgcca
gaatggagaccctgcagtttgaaactaaagacctatacaggggaaaggacggaagtgctg
ggtcaagctacagtaacggtggaaatccaaaatgtaaaaaaaagaaatgacaatggtcgt
ggtagatggagaggggcctaacttgttggggcgaagctggctgaaagattttgggctgtt
gccacagctggtaaatcaagtaacagcagtgccgacatggaagatagcagatgtgttaga
tagacatgcagaggtgtttaaagaagagctggggcaactcaaaggcaccacagctaaaat
tcatgtcaaccccgaggcccaaccacgattctttgagcccagacgtattccttttgcagt
caagcccttggtggaggctgagctccagagactggttgaggagaaaattattgaaccagt
gcagtttgcggagtgggcagctcctatcgtgccggtgaggaaaccagatggctctattcg
aatttgtggagattataaactcacagtaaatagagcatccagtgtggaacaatatcccat
tccaaaagtggaagatttgttcactcagttagctggaggtcagaaattttccaaactgga
catgagccatgcgtatcagcaaattatgctggatgaaagtgcaaagaaatatgtcactgt
taacacacacaagggactgtacacatactgtagactaccttttggggtggcatcaagtcc
agccattttccaacgcaccatggagggaattctccaaaacttgaagcacgttgtggtgta
tttggatgacatattagtcacagtagctaatgatgaagagcatctgaggaatctggagga
ggttctgaggagactaaaatctagtggattgagactaaaaaggagcaaatgtgagttcct
gggagaggaagtgatattcctgggccaccgcatcagtgctgcaggtgtgcagccaatcgc
agaaaaggtgcaagcgatacaggaagcccccattccacagacagtgagtgaactgaaggc
ttatctaggcttgttaaactattatcataagtttctgcccagtctgtccacagtgttggc
acccttgcacaggttgttgaagaaggaaacaaagtggacatggggctctgagcaggaaga
atcttttgtgaagtcaaaagagcttctccagtcatctgctttactagtgcactacgatcc
taccaaacctcttatcttggcgtgtgatgcttcgccatatagggtaggggctgttttgtc
tcacaggatggaagacgggactgacagatcaataggatttgtatcacagacattaaatgc
agcagaaaagaattactcgcaattggataaggagggtttggccgtcctgttcggggtaaa
gaaattccccacatatgtgtatggcagaccctttaccattgtgactgatcacaagcccct
gatagcactgtttaatgagctcagagaagtgccacagatggaatttcaggaattcatgag
tcgtaatggcatcaagcacatagccacagcaccataccatgcagcttctaatggtttggc
agaacgagctgtgcaaacgttcaagagtctgatgaaaaagagcacaggagattccattga
ggccaggctagccagagtgttgttcagttatcgaattacaccacagtcgactacggggaa
atcaactgcagagctgttttgtggacgtaaactgaggtctaccctggatcttgttcatcc
tgactttaaaagccaagtgcaaaacaagcaattgaagcagaagtggtatcatgatctgca
tgcaaaagagagacatgtgagtgttggtgaaaatgtgtataccaagaacttcagtttagg
acctacctggattccaggaacagtgcagaaaaggacgggacccttgtcgtataccatcgc
acttggtaggtagtgcgtcggcacattgatcaggtgaggaccagacaggtggtatctccg
gctgaaacagctgtggggttggatacttccttgcaagagttggaggagtggccattgcct
gaatcagtagaccctgtaccatcagggaacagtgttggacagcaggcaagtggaatgaca
cccagggtcactgtgtcagggactgtgaaggcagaggagcagccggaactcagaaggtct
gcgaggacaaagaagttgcccagttacttaaaagactatgcttagagtaggggtgagttc
cccagccacagggcaagaatgcgtcctggaactcactgggatggaggcagtctaccagaa
gtccctagcttagactgtgtaaaaataaaaaaaaaatcataatgttgtatcagggggaag
gggatgtagtgaactagcaataacatgtcatgaggtagtgtgaccgctagagggggtcct
tagctaataagaagccttccactgagagttcgacagagcagtgtgttgttgtcctagccg
gatccacctcatgttcttgtgtgcagcatctgtcaaataaacagcctcaaattacatcca
tctgcctccatattctactgcctcatagaatattacagtctgatgtaaaattatgccaaa
ctagctgatacaacatttttattaaggctttcacattttttaaacaagataaactatttg
gtaccatttttttgttataccacattaacatccatgtaatatttcgctaaaaattaactt
aaaatggattaaaacctaaaaaaaaaaattacttggtcctcaaagtagagaatgcatgca
agtaatttgattttatttttgaaactgtaacacaaaaaaatgagagtcacgtcattgacc
tatatatatatatatatatatatatatatatatatatatatatatatatatatatatata
tatatatatatatatatatatatatatatatatatatatatatatatatatattgaaaca
gttatgaatacaattgtattattagagctaatatttattgtatatgtaagaatggctata
tctctccataatattaaaccctgaaaactgttatggaactccacacgagacaagaccatg
agaatggtcaggcactaaaacaataaactttctaatgtgagaagaagatcagcgagaaaa
ccagttgttcaggttgtctcgatcgtgcatcctgagcccccctctttgccctggactttc
tccaccagagcagctcactcacataccacacagaatgtttaggtttttaatatggtgtat
gttgtggctttatattcatgtttggtgtgattttaaatgtctctgtgtgattgataaagt
ggtcttaatttcactgtaatattttacaatctctcttatttcagttaatttggtttttga
ctttgaaaaaatctttgccagatgctccactcaaggggaaatggtcttcgcatcaattta
tgaccaggcaagagtcttggtaaagcttttattgtcttgaatttttgatggtattgagta
tttaggcaaagggtgcagaagtgtccgtgtgatcctgtagacaggataccccattgcagg
ttgtgagtctctgagctctgcatcaggacttatatgctgcaaagtatttctacatggtca
ggtattctcttaactcttaaacgtatctctgaataattgattctgaacattcttgattgg
cttatgttgcacttaaataaaaatatgctgtataacatttattattaagcacttaaaatt
accacacacatcacccgcattccatgtgaagggcacatagtttacccctttttttatgat
ttaatatgaatattatggttcttctgagtgtgccagtttaggttcagttcaaaaaacagt
tcagaaaacatattataatgtgttaaaagtgtcattttgggggcgtttacacagtttgct
gttttaggggcatgttgcttcacagttttg
>RETE296-#LTR/Gypsy
tgtgacgaccccaggacttcattatggatgtggcagatcctgattgggtgcctggttgtc
accaattgcctcaaaccatataaaagggttttgagtgctagcttctggaggacggtgagg
ctacgggccgtcctcgtgttcagatcatcccttcatttctgcaaccttatggttttgttt
agcattatttatttgtgtagttaaagtagttattttctctatttttcccctagacgtttg
tttgttgatttgttgttctatttagttttatgtataataaataagttgcatatacattct
tttgttgtccgaactcttttatgttgcgactcaaacgagggggtcgtaacataaaattgg
gcgctcgtccggataatataactacacataaggtaatgcattttgtttgtgttcaccaat
gtaaatgagtagacttcaggtagttagagtgttctcagctgggtttgtaatccttccatc
gagacactatttgttattttagtttgttattttgccttttttatttttgaaggttattct
ggatggagattattaagtctctgtcgggggtacgcatcgggcttttggctatgccaattg
tcctcgagcttagcgtttaaaagccgccccgagtccggtacacctttgaagattaggtag
gttaagttagttatttttcgtgtaggtaggaactgaagtctctcattttcattcttttca
taaggtgacactttgtttttttccgtatttgttaattacgatgccctccgattaatagag
taactatagtttatagtaatctcttataacggtgagtttttgtaaactgagcgcgtctgc
tgttattgttcctggcgaagtggctgatgggatttgtagttgttaggcgctagtttcacg
tgcgcttcagtgtgtgcgcgctttgttgttgttgttagagcgtttgctgttggcagtcat
gtcgtcttcatcaattattgaagatttctttgcatttcctttggagatactactggagag
atgtacgaaggaggaactgttgctgatcgcggagcgttttgatattgatgtaacgagtaa
tgacaagaaactcaaggaaacgctgatgaaagctgtgaagagcgcactttgtgaacgcgg
cgttttagaggtaagagctcctattattcctgatgagtctgtatcgtctcctgtttgtag
tgtcgatctaaatgcaaagtttagtgaaatgtcgttgcaagaaaaacagctgtgtgttga
tgcggaaaaatttagagccgagcgtgatgtttgtgctttgaaagagaaagagttggagaa
tgattttgaagtaaagaaaatgcaacaacagttagaaatgcggaaaatggagttggagtt
gcagaaagagcgagaggaaagagagtttcaattgcgaaaacttgagctggaattgaaatt
aaaatcacatcaagctcctgtaatttcagctgctgagtcaaatgtgtttgatgtacacaa
aaacattaggctagtgccgccgtttttggagagggaagtagagaaatactttcagcattt
tgaacgtgttgcagagtcattaaagtggccaaagactttttggacattattattgcagtg
cgtgttgatagggagagcacaggatgtgtattcagcgttgactacagagcaaagtagcga
ttatgagattgtgaagtccgctattttacaagcttatgaattagcacctgaggcttatcg
acaaaaattcagaactcattttaaatctgagaaaagcacttttcttgagtttgctagaga
gaaagaaaatctgtttgaccgctggtgctcatctgtaaaaattaaatctaaggaggagct
tagagagctcattcttcttgaagagtttaagtgctgtgtcccaaatgctgtggccatgta
tcttaatgagcataaagtgactaaactgtctgaggctgcacttatggcagatgaatttac
tctcactcaccagaatactgctcatgtaaatgatatgagtagattaaagctgaattctat
gagtaaaagtaaaaagatgctttcacgtcagcatgttgtgtcagttcctgctgaaaatgt
ttcactcacacgtcaaaaaggtgaaattatttgtttttattgtaaaaaacaaggacataa
aatttctgactgtgctattttaaaaaagaaagataaatctgttaaacctgttggtttgat
ttcaaaagtgaatcacaatgttagcactaagcagattgagaaaataaatatcagtgaaat
ggaggataagaccagtgtggattttgggccattcattactgatggtagtgtttctttgcc
tgactctgatgaatttgttcctgttcgtattcttcgtgatacaggtgctggacagtcatt
tttgatgcaaggacttttgcctttgtctgaacgtactgctactgggtctcatgtgctggt
cagagggcttgaaatgagctacatggaagttccattgcaccacattcaccttaactccaa
acttgtaacaggtgatgtagttgtaggagttcgtgctaaccttcctattcctggtgtcac
ctttatacttggaaatgacttggctggtggtaatgtgtgggagaaacctgatggtgaaat
ttcacctgtagtgtttccttctgttgaaggattgaataagcctcctgactgttctgattt
gttcccagcatgtgcagtaactcgagcgatgactaagagaggagtgttggatgagacagg
aagtgttcttagtgatacttttatttcatctacagactcttcactagagcctggtactgt
gaacaccactactgtagatgaagagactcctgtgcacaatattacatctgttgatgcaca
tattgaaaagcccgtttcactttctgaaagtccaccttgtgatgctaatgctaacacttg
tttgttatctccacttcatagtgtgactcgagctgagctgataaaagcccagcatgcgga
tgaagctgttcaggagatgttttccttagtcggtgctggtggagaaaacaaagtctccac
gtcttatattcttcgggatgggttgctttgcagacaacagcctatgtcttctgactcttc
tcttgatcctaggatccaaattgtggttccttcaatttttcgtcatgatgtcttaaggct
gtcacaccaaggccctgctggtcatacgggggtaagaaagacatgtgataggattttgag
ggaattttattggcctagactcaagaaagatgtgactaaatacatacggtcttgtcacaa
ctgtcaaatgaccgggaagcctaatcaacgtattccattggctcctttgcaacccattgc
tgtttgtactaccccttttgaacatctaatcatagattgtgtgggtcctttaccccgatc
taaggccggacatgcttatttgcttactgtaatgtgccagtctacacgctatcctacagc
ttatccattgagatcgatcacaacaaaatctattttaaaggctttgacaaatttcatgtc
tatctttggtattccaaaaacaattcagtctgatcaaggttcaaattttatgtcccgaca
attttcaaaagttctacaacaactaaaagttaaacacaatatctcaagtgcttatcatcc
tcagagtcagggaggtttagaaaggttccaccagactcttaagtcacttttgagatccta
ttgtgttgaacttgattgtgactgggaggaaggacttccttggatattgttggctattcg
tgaagttgttcaggagagcactggttttagccccaatgagttggtgttcggacacacagt
ccgaggcccgattgctgttttagccgatgaatggaacatcactgatccacctgagaatgt
tctagattatgtcagtggttttcgctatcgactttatgaagctcgagctatcgctttgcg
aaaactaggtaagtctcaggaaaagatgcagaggttgtttgatcgcaaagttaaacttcg
aagttttcaggttggcgataaagttttagcattgcttcctgttttgagtagtccgtttca
ggctaggtttagtggaccatacaccatagtaaagtgttacacgaataacaactatctttt
aagtacacctgatcgacgaaaaaaagtacaggtttgccatgttaacttgctgaagccata
cttgagccctgtttcatctctttcagtacatgtcgtgacctccgatcttgactccagtgt
ttcaggagcttctgtggacatgactactgatctggatgaaaagagtggtccttcacgagg
agttgtggaaggacgcctgaataattcggaatttcttgttaatctctctcatcatctgtc
tcatttgtgcgaaccagagaagaccagtatcattgagttggtaaattcattcccttctat
cttttctgatgttcctactcaaactcatgtcattcaacatgacattgatgttgggatggc
ttcacctgtaaaacaacatccatatcgggtgaatcctgttaaaaggaaactccttgagaa
agaagtggaatatttgcttgctcaccgattagcagaacccagttttagttcgtggagctc
cccctgcattctagtgactaaatcagatcaatcttatcggttttgtactgattataggaa
gctcaattcacttacaaaacctgattgttttcctttacccagaatcgatgattgtgtaga
tcgggtaggatctgcacagtttgtgagtaagtttgatcttttaaaaggatattggcaagt
gccgttaacatctcgtgctaaggaattgtctgcttttattacaccagacagtttcctaca
gtacacagttatgccttttggagttcgaaatgctccagcgacttttcaacgtctggtaaa
tcgagtgttatcagggatgcagggatgtgaagcctacctggatgatgttgtgctgtacag
ttctacttggtcagaacatctagcacaaattagagaactgtttgaacgtttagctaaagc
taacttgactgttaatcttgccaagtgtgagtttggtaaggctacagtgacttatttggg
taaggtggttggcagagggtgcgttcgtcctattactgctaaagttgaagccatctctag
ttttcccactcccactactcgtcgtgagttaaggcgttttctcggaatggtgggttacta
tagaggtttttgtaagaattttgcagatgttgttgcccctctgacagatttattgagccc
aaaaagacctttccattggtcagtgcagtgtcaatgtgcttttgataatgctaaatctct
tttagctaatgctccggtgttgactgcaccaaactttgagaaaccttttcttctagcggt
ggacgctagtgcttttggtgctggtgcagttcttcttcaggaagatgacaaaggagttga
gcatccagtcagttatttttcaaaaaaattcaattgtcatcagcaggtctattccacagt
ggaaaaagaggctttagctcttgtgttggctgttcaacactttgaggtctatttgagttc
agtttgtggtcctattgtcatctatacagaccataatcctttaactttcttggattgaat
gcgtggaaagaaccagcggattatgagatggagccttatattgcaaccattctctctgct
gattaaacatattcgtggcaaagacaacttgattgctgacgctctctcaagagtgtaaaa
tgtcccattaggttgggcatatcttttgtttgtctttctctctctctctctctctctctc
tctctctctctctctctcgattctgtctctttctcattttctatctctagtctttactct
gatttcctagggcccaggagtcggggagaaaactggagtgagatttatggagatgagtac
tcctgttattgtaaatttcaatttagttggtttatgttctgtttgttccactagttgttt
ttgtcggttctttagggaacctccttttggagtgggaggtgtgacgaccccaggacttca
ttatggatgtggcagatcctgattgggtgcctggttgtcaccaattgcctcaaaccatat
aaaagggttttgagtgctagcttctggaggacggtgaggctacgggccgtcctcgtgttc
agatcatcccttcatttctgcaaccttatggttttgtttagcattatttatttgtgtagt
taaagtagttattttctctatttttcccctagacgtttgtttgttgatttgttgttctat
ttagttttatgtataataaataagttgcatatacattcttttgttgtccgaactctttta
tgttgcgactcaaacgagggggtcgtaaca
>RETE3027-#LTR/Gypsy
tgttattttctttgatttggcaccgcttattctccttccctccatcaggtatttttggtt
tactttttgcatttgcattttgttttattgtacatatttgtaaatatactttgggtgatt
taaatattcacttctttatctttattgtaataaagcgaaccagtttttttgcaacgtcgt
tgtctgtgttgattcatagcagttaacatctcagaggaattcttaaaatattgggttgtc
ataattatgttaagccctttttcatcctccgagccacacggggcgtaacataatttgggg
gctcgtccgggatccttccttttgtgtagaggaagcccggatacttttgatagcctgtat
tgttccctgggagtagctgctgtgacccaacacaaactttgtagaaatattgatgatagg
tgagtgttacaagtttgatattcctgtgtagttggttgttaacgttaagctcgcaatgtc
ttcattggtgcttcagtttattgagaatccatcattggatctcatcgataaatttcgtaa
agacgatttgttactattagctgatcacttccaagtctctgttaatcggcaattgttaaa
acgtgagattaaagctgctgttttgaatggattggcagaacaaaatattttcagtgtgcc
tgaagcggttagagaagcagatcaaattagtgaacataatttagacgaaggcgctgattc
aaacagtgtggtggatgggcatgttgacgtggatgtggaggcaaaagctaaaacaggtct
tcccccctttgaagcattttctccggtgtcaccgggtgctaaagtggatgcgcagttgaa
gcttcgtcttgctcggcttcgcattgaagcggaggaaagagctcaagtccgacgtgctga
atttgatctgcggctcgaaatccgacggctcgaaattcagtctgagaaagaggtacagat
gaaacgattagagttagaggagaggaagctttcatctgtctctactggcctgcctgcttc
tgactcgactggtaaaccaacagcaccatgtgtttcgactaactctacgttcgatgtaag
taaaaacatttcattagtgccattatttagagaaatggaagtggacagttatttttgtgt
gtttgagagaattgctgcttcgttgagctggccaaaagaagtgtggacattgctgttgca
atgcagattagttgggaaagctatggaagtgttttccacactgtctttggaagacagttt
gaaatatgagaccgtgaaggcatctattttgcgtgcatatgagttagtgcctgaagctta
ccggcagaagtttagaaaccacaggaagagcagtaatcagacttatgtggaatttgcacg
ggaaaagggagtgttatttgataagtggtgtgcttcaagtcaggcagaggatttttctac
gttgcgtgagttaatgctccttgaagattttaagaaatgtgtgccagagcgaactgtgtt
gtatttgaatgagcagaaagttacaactttggcctctgctgctgtgttagcagatgagtt
tgctctgacacacaaaggggtgttcagttctgctcatggggataaaagtagttctgctgt
ttctttacggcctgcacctcagttaaaaccaaaagtagggcagcccagagaaaagcgcga
atgcttttattgccgaaaaattggtcatttaattgccgattgtggcctgttgaaaaagaa
acaactaaattctaacagtccacagcctattgggttgattaaaacaatgccaattgctgt
tgactctgcttatgagccattcttatctgatgggtttgtatctttcagtgaccaaccagg
tgatcgagttggagtccacgtgttgagggacacgggagcagcccgctcatttatacgtgg
ggatgtattatcattctctgatgactcctacactggttccagtattttagtgcaaggtat
cagtatggaagttgtgaaggtgccattacatcgagtgtatttacaaactgatttgatcac
tggatttgttgatgtaggtgtgcgacctgctttgcctgtgcctggtgttgatgtgatttt
aggtaacgatctggctggtggtaacgtgataccggtgttggaagtattggacaggcctgt
tataacttctgtttcagaacagttcactcgggagtatcctgaagcatttccggcatgtgt
tttaactcgtgctcaaacgaggaagatggggacagactttacacttgatgatacatttat
gtgcacagatgacaacattatcaatgcagcaaaccaccgtagtgaggaaacaggaactgg
aaaggttagtagtttacctctaccttcattacccattacccgtgataagctaattgaagc
ccagcagcgtgatgccactttagaaaagtgttttgaggcagtgaataataggaaaggaag
tacactgtattttctggaggatagtttattgatgcgcaagtggaagccaaggggatcaga
tagtgaagaatgtgctgctgtttgtcaaatagtagttcctgttgagtatcgtgcatctat
tctttccctggcccatgatcatgccatgtctggacacttaggtgttacaaaaacctataa
ccgtgttctacatcatttcttctggcctggtctaaaacgagaggtagctgcttattgccg
tacatgttctgtctgtcaagtcatggggaaacctaatcaggtaatccctcctgcgccatt
agttcccattcctgctattggtgaaccttttgaacacgtcattgtggactgtgttgggcc
acttccaaaaacaaaatctggcaatgagtttttgctcacggtaatgtgtgtagctactcg
ctaccctgaagcaataccgctgaggaaaataacatctaaggcagtggttaaggctttggt
caagtttttttccacctttggtttgcccaaaatcatacaaactgaccaaggaactaactt
tatgtctaagttgtttacgcaaacgtttagttccttaggtattcaacatcgtgtttctag
cccgtaccatcctgagagtcaaggtgtgctagaaagatttcatcagacacttaaatgtat
gctgaagaaatactgttgggatacaggaaatgagtgggacgagggagtaccctttgtttt
gtttgctattcgggagattccacaagagtctctacgatttagtcccgctgaattggtctt
tggtcatagtgttcgaggcccattgaaggttctaaaagaacaaatgcttggactgaacaa
tcacctgagtttaaaggagaatgttcttgattatgtggcccgttttcgtgagcgtgtgca
ggaagcttgtgctcaagctaaagatgctctttcaaaagctcaaatacgaatgaagcatca
ctttgataaggcatctgtctcacgatccttttctgtaggggataatgttcttgtcttgtt
gccaattccagggtctgcattgtctgcacgttttgctggtccgtatgaagtgctgggtaa
gagaggtgagactgattacatcattaagacaccagatcggaaaagacaaaaacgcatttg
ccacattaacatgcttaaagcctatcattctaggaaggaagcgccatctccctgttcaaa
agtgaacacagagcctgcagtgtctgccgttgcggtgaactgcgagactgtgttgccttt
ttctcagaatgatgagcttgagatcgatgaagttaaagtgcaagttgatccaatgccttt
tgctcgtttaagtaattctgagattctaactgaccttcctaagtttctaagtcatctgga
aaaagatcagataacagaattagtcacactcattcagaattttcctcagatctttggtga
cataccaaaacaaactagtgtagtttatcacgatatcgatgttggtaatgccacccctat
aaaacaacatccttatcgtttgaataatgttaagagaactgccatgagacaggaagtgga
ctatttgttgagtgagggttttgcaaaacccagtgctagtccttggagttctccttgtgt
tcttgtaccaaaagctgatggaacttttagattttgtacagattatcgtaaagttaattc
tgtaactgtacctgattgttttccacttccaaggatggatgactgcattgataatgtggg
gtctgctgtttttgttaccaagctagatatgcttaaaggctattatcaagtgccgttgac
atcaagagcttcagacatttcagcttttgtgacacctgatgcctttctgcagtataatgt
tatggcttttggcctgcgaaatgccccagcaacatttcaaaggttagttaacatggtgct
agctgatgtatctaactgtgaggcatatctggatgatttagttatttatacatcaacttg
gccagagcacttgtctgtgttgactaaagtttttcagcgactctctaatgcatccttgac
tttaaacttgtcaaagtgtgaatttggtaaagctacagtaaactacttgggtaaaaaggt
aggaaaaggtgaggttcgccctgtagaggcaaaagtggctgccattcaagaatttccagc
acctagtactcgacgcgagttaaggaggttcttgggtatgtcagggtattacagaagttt
ctgtaggaacttttcatctgtggctaaaccactgactgatctccttagcccgtcaaaaag
ttttgtttggacagcagaaagtcaggctgcttttgaaacgatcaaacagctactgtgtag
ttcaccagtgttggccgctcctaactttactcttcctttcaagttggaggtggatgccag
cgcagtcggggcaggagctgtgttgttgcaggaagatggagaagggattgaccatccaat
ttgttttttctctaggaaatttaataagcaccagtgtaactattcaaccattgagaagga
ggctttggcgttgttgttggcgttgcaacattttgaggtgtatgttgggtgtgccaccta
tccagtcatcgtatacacagaccacaatcctctcaccttcttgtgtcgaatgtataacca
gaatcaaaggctgatgcggtgggctttagtagtccaaaactacaatattgagattcggca
caagaagggagtggacaatgtggtcgctgatgcactttcaagagtgtaactaactcattc
ttttgcttgtacaaacattattattgagagtataatgtttgattttaagtggtggggtgt
tacatgcctgggggtgttgctctgttgttccctcctcccctctctgtttctatttgctgt
ctcctatacttctaaaatctaggtgttccgattggttggcagagttctcccgagtggacc
aatcagaagaggatgggtgttatttaaacgctccagtgatgactcagcccagatgagagg
gggatccatgttgcttgttgctgctgtgtttttgtaacttttggtacctatcttgtgctc
gggttcgctttaaagagtttttgtgatttaaaaataccaagagggaagtgaagggaagta
tgtcacgtgacttacattttacacacacgtagtagatttttttgttattccactaggtaa
gaggcgggtgctaccatatgtatgtttgttacagtcagtgcagttgagtaaggggcgtgt
gacgctgaagatgttttttttcttatttacatatttctctttagttatttagagttgggg
gagggattagttagcgggtgtttaatttgttattttctttgatttggcaccgcttattct
ccttccctccatcaggtatttttggtttactttttgcatttgcattttgttttattgtac
atatttgtaaatatactttgggtgatttaaatattcacttctttatctttattgtaataa
agcgaaccagtttttttgcaacgtcgttgtctgtgttgattcatagcagttaacatctca
gaggaattcttaaaatattgggttgtca
>RETE3126-#LTR/Gypsy
tgtcacggttgcaggtttgtgcgcttttccggagtgtctgtttgatcacgttggtttgtt
tttgttctcctcgtgtatttgttttgatcacgtgtgatgacggcactcagctggcctgat
gagctcgccagctgaggctcatattcaggtctatatatgagccacgttttctgtgtgtct
ttgtcagttcgttatgtgtgcttatggtgtgctattctgtttgtgtacgtaggatccgag
gactattttctggaccctgttttcccgtctgattcctgcccgatccctcctagcactagc
accattccttacttgatttttgttttgactttgtcaataaatattatttttgttaactcg
cacttggatccctctgaactttcattacacgtgacagaacgaactgaccttcaccatgga
tccagcgagtgcatcacagatttcagagttcctcacaaacagcaatgcccggatcgatcg
ccaagatgaagcgttggccaccaccgcacaggctatccaggccctggttgagcaggtttc
actgctgacgacgcaggttcaacagctgggttctggagcagctcaagcggctcctgcacc
agccccggatgtggtacctgcgccagttattgctaacgctagccgcgctgctgagcctcg
ccttccacctccgacctgttatgctcgagagccgcacttgtgtcggtccttcctggccaa
atgctccctgtacatcaccctgcagccatccttgttttcatctgagcagtccaaggtggc
gttcgtaatcaccctcttgtctggaagagcagcccaatggggtaccacagcttgggagaa
aaagcttccgtgttgttcatccttcgatcttttctccaaagaactcaagaaggtctttga
tagggccgcctcagggagagaggccgcccgagtccttgctgagctccgccaggggaatcg
gagcgtggcggactattcaatcgagttccgcacgttggctgctgaaagcggttggaacgc
ggaggctcaatgggacatgtttctacatgggctttcggatcggctccaggatgagatcta
ctctttagatctgcctaagacgctggacgaattagtggatctggctatccgggtggattc
cagactgctccgccgtgagagtcgcttgaggcatgacagatttccggatcctgttcctga
gcttccggtctcggcggtggcgccggagatgagtagcgctgacccggagcccatgcagct
gggcagatcccgcttatccttgcaggagaagcgtcgtcggagaactgagggtctctgcct
ttactgcggggggggcggggcatcgggtggcttcctgtcccgtaaaagacaacacccatc
agtaggtaagaggttactgatgggtgaaatcagtttggacaaatcctctgcggcggccac
attactacctgtcaccataacatggggttccggaagtcagaacacccacgcccttgtcga
ttccggggcggagggaaatttcatagactccagttttgctttcagttttaaacttccggt
tatagctctggcacaacccattgcagtacgcgcactcagcggactttcccttcccactat
cactcactccactaaacccataaaactgatcacgtctggaaatcatgttgaaaacatttc
attttttttaacatactgttccaacacaccggtggttttaggtcatccttggttaattct
ccataagcctcatattaactggggtcttaatactatattttcgtggagtgagaactgtca
tcagtcttgtctttcgtctgctcgttctgctgtttcttgttctgtgtttcaggaggagcg
catggacctgtcaaacgtgcccagtgagtacctcgacctgaagagagtgttcagtaagtc
tcgagctgcttctctgcctcctcaccgtccctatgactgtgctatagatttattgccagg
tacgtctccgcccaaaggcaagttatactctctttctattcctgagagggaggccatgga
gaaatatatttctgattctctagcggccaagatcatacggccctcttcttcaccggcggg
ggcggggttctttttcgtgaaaaagaaggatgggtctcttagaccttgcattgactatcg
agggctgaacagcatcacggtgaagaatacgtatcctttgccgctgatgtcttcagcgtt
cgagcgtctgcagggggcttcgtttttcacgaaattagatctccgtaacgcatatcattt
ggttcgcatgaagcagggtcatgagtggaaaactgcgtttttgacccccagggggcattt
tgaatattgtgttcttccgttcgggctttctaatgctcctgcagttttccaagcactcgt
aaatgacgtgttgtgagacatgacagatcagtttatttatgtctacctggatgacattct
gattttttctcgttctctccaggaacatgtgcatcacgtcaggcgagtgcttcagcggct
gctagagaatgggctttttgtcaaggcggagaaatgcgtgtttcatgcacagtctgttcc
ctttctaagacacattgtgtcagtcgagggggtgcgcatggatccagagaaggttcaggc
tgtggtaaattggccaattccggagtctcgtaaggccctgcagagatttctgggcttcgc
caatttttaccggcgttttattcgcaatttcagccagctcgccgcccctctgacttcctt
gacctcctccaaaactcccttcaggtggtcgagcgcagcacaggctgcattctccaatct
aaagagccgctttgtttcagctcccattttagtgacacctgatccctcccggcagtttgt
ggtggaggttgacgcgtcagaggtgggggtgggcgctatcctgtcccagcgcgccgcctc
ggatgacagaattcatccgtgcgcgtttttctctcaccgattatctcccgcagaacgaaa
ctacgacattggtaatagggagttgttggctgtcaaactcgctttggaggagtggcgtca
ttggttggagggttcgggggttccctttatcgtttgaaccgatcataagaacctcgaata
catcaggtccgccaaacgactcagctccaggcaggctcggtgggcattatttttcggacg
tttcgactttaccatctcttatcgaccgggttccaaaaacatcaagcccgacgcgttatc
ccgtctttttgattcttccgagcgcaatacgtctcttgagcccatcgttccccagaggat
ttgtatttctgcagtgacatgggagatcgagagcagggtccgcacagccctggacggggt
aacgcccccggtcggatgcccacctagtcgattgtttgtgccggaggggattcggtctga
cgtcattcgatggggacattcctccaaagtggcttgtcatccaggggtgagtcgtacatt
attcttagttaaacagcgattctggtggccagctatggcacgggacatacgcgagtttgt
tttggcctgttctgtttgtgctgtttctaagacttctaatcgccctcccgctggactcct
tcagccgctgtcagtgccttcgagaccctggtcgcacatttcgctagatttcgtcaccgg
tctcccgccatctggtggcaatacggctgttttgaccgttgtggaccggttctcgaaggc
tactcattttattcctctgcccaaattaccctcagccagagagacagcggatgctgtcat
taatcacgtctttcgcattcatggcctcccgacggatgtggtttctgacaggggacccca
gtttgtctctaaattttggagagaattctgtcatttattgggagcgactgtaagtctttc
ttctggttttcatcctcagagtaacggacaaaccgaaagggccaaccaagatctcgagcg
catgttacgttgtttggtttcccagaatccctcctcttggagtcagcagctcccatgggt
ggagtacgcacacaattcattaccagtgtcggctacgggcctttctccgtttcagtgtag
cttaggttaccagccaccagcttttcccagtctggaatccgaagtcgcggttccctccgc
ccacgcctttgtccagaggtgtcgacgcacttggaatagggccagacagaccctcctcca
agtgggtgcgcgcaccaaggctaaagccgatcgccaccggtcgaagcctcccgtttacgt
cgtcggtcaaaaagtg
>RETE3187-#LTR/Gypsy
tgttacgcaagtgcgtattgggttgtttctgtgctactgtgtgggtgtgtctctcttttt
ccctctctcgtcctgtcccgttcctgtttccaggttaccccgccctaattggacgtgctg
cgtgcgtgcgctgtggttggtgctgggagaagtcagcatcttttgaaaaggaaccgacgg
agtcagatcgctggggggagagacggagagtttttcgaagagtgtggcgttcgtgtggaa
aacatatcatagtgcttctgtttgtttataaattgtgaacattaaggtgttctctccctt
tttcctctcccctccaatttttgtgattgtcaaataccgtttgataaacctgtgagctga
gcgccgtaggggctgagtgccatttactttgacactgattttctcctgttttttcgttta
gttaaggagtaagggcagtgtttgtaatttattttcttcatttatttttgattcagtagg
taagttatcttcggggtggagttagtaaatgttttgtttgttattttggccttgctcagc
cctgaagctttttttttgcgctcatttatttgtttattgtaaatacaaaccttttccacc
ttctcacaataaaataaccttaaagatcatttaaaaatcaaacctgctaactgtttattt
attttctctataatttttatgttcgacttcagccctagacatttttgaggtcgtaacata
aattgggggctcgtcttttggtttgtcagaagaagaggaaatagtttatgtattttactg
tttgcagaaactggaatatatcgactctgtgtcagctgtttcaaccaactgtcttgactg
catgtgggtggtaagtcaaacttttgtctatctgttctcttgtggtgtgggaaaaataat
tcggattggattatggagtttgacttgatttcttttacgctggctccgaacgtggaacaa
ttaaatcgctgccgcaaagatgatttaattaaaattcccatgtcacagaatgagtctaaa
aaagcgattaaaaagtatttacatgatgaattggttttgcaacaaattctacctgacgaa
acggtagagcgtggtgcagaagcgagcgctgcttcgccggtcacggccgacgagaagcct
ttatctgcaccgctctcttccgccgagccacgtatgttaccgtcttcagcgcaagcgcag
cctaatgctgcggtgaccgcgtcagatccaatgttggcaataaagttgaaggaactggaa
ttggaagttaaacggacagagactgagagtaaaaggcttagggtaaaggagctagagctg
gaaatagagagagaacgacttcagagagatcgtggtctgtttcagcaggtcggggtttct
ccgatacgttcacctacctctccgtcatttgctcagctacccagtggccctgcactagcc
tcatctagtcctgctgctgccgtaactgatcctgtgagtttgccagcatttgatgtgagt
aaacattaatttggttccaccatttagagaggctgaagtagacagttattttactgcgtt
tgagcgtgtggcagctacattgcagtggccaaaggagatgtgggctctcctgctgcaatg
taaattaattggcaaagcgcaggaagtgtgctccgcgttgccagtggaacagagtcttgt
ttatgacgttgttaaacagactgtcctccgtgcatatgagctagtgccggaggcatacag
acaaaaatttagagctcacaagaaaacagacagacaaacatttgtggagtttgcaaggga
aaaacgaactttatttgataaatggtgtgcttcaaataaaaccacaacgtttgagcaatt
gaaagagcaagttttattagaggactttaagagctccgtgtctgagaatcttgttattca
tttgaatgaacaaaaagtagtgtctctgtccacagctgctgtaatggcagatgagtttgt
attaacacacagaacagttttctctcctgtggtcaaaggtgctgatagggctgctgtcca
gggtcctgaaatgcaggtcagaggttggatcaataatactgctaaaccagggcgaggggc
tgggttcagcaatagaaggattcctcaaaaccgctccggggacggtagggtgtgtttttt
ctgtttggatgctaatcatttgatagcagactgtgaggcctggaaaaagaaaaatgtgtc
agttaaacctaaaagtgtggggtttatacgtgcagctacagaggagacagatttaaattc
agaccagagggggtttgaaccttttatgctgtcagggtgggtgtcacatgatgctgaaag
tgttcctaaaccaataactatcttgagggacacaggttcagttcagtctttgatgcttcg
aagcactctaaatttgttatctgattcttatactggttctgatgtcatactaagaggagt
gggttcaggctgtgttacagttcccctgcacatgatatatttgcaaactgaattagtgac
gggaaatgtttgtgttggagtgtgttctgatcttccagtagagggagttcagtttattct
gggcaatgatctggcaggtgggaaagttttccctgttcctattgtggttgataccccagt
cattgatgaaatgtcagatgtatctattcaattcccaaatgcatttcctacatgtgtagt
gacgcgggctcaagctcgtaatgaagggaaggagatggatttatctgatagtttcatgca
gatgtctagtgaaggtacatctgaagatacatgtcttgacagtaagcaaattacaaatct
ggctgaaatactgggtggtactgacgttcacttaaaagttgggagtgcgcagttaataga
cgcgcaaagaaatgatccttcactgcgagagtgcatttctacagcagataagggcactgt
cgttaatggcaaagttcaatacatctgggaggatgatttgctaatacgtaagtgggagga
cgatgattgtgttcatcaaattgttgtgcctgtgggttatcgttggcaaattctagcgct
tgcacatgaccatgttttttctggacatttaggagttagaaaaacctacgaccgaatatt
gcgatatttcttttggccaggacttaaatcgaatgtgtctgcatattgtcgttcatgtca
ttcatgccagttagcgggcaaaccaaatcaggttatacctcctgcacccctgcatccaat
tccaatcactagtgaaccgtttgagcgtatattgattgattgtgttggcccattgccaaa
atctaaagctggtcatcaatatatattaacaataatgtgtgcagctacgaggtatccgga
agcagttccgatgcgcaatattaaagccaaagcagtcgtcagagaactgattaaattttg
ttccactttcggtttgccgaaagttatccaaacagatcaaggctctaatttcacgtcgac
tttattctcgcaagtgttgcgtgaattaactgttaaacatcagctgtcgagtgcttacca
tcctgagtctcaaggcgtactagaacgtttccatcaaacgttaaaatctatgctgcgcac
attttccgtgcaaaatccgtggccccttaaaactgctccaagaacagctactaaatgtca
atcctcaccctatgtctgttttagactatgtgaataaaatgtgtgaacgtttacatcgtg
tgtgtgaaatagcacgaaaaaatttggctgtgaaacaagacaaaatgaagaaacgttttg
acagacatagtactaaccggagttttcaggtgggcgactccgtgctggtattactgcctg
tccctgggtctgctctacaagcacggttttctggcccatatccagtggaacaaaaactga
gtgacaccaattacattattcgtaccacggatcgtaggaagaaaactcgtgtttgccaca
ttaacatgcttaaagcatatgtaggcagatccagtgatgctaaaaataattctgttgtcc
cagttgcacttgtgtctagtgttgagtctgaattggatggatgggttgctcgtgaggaaa
tggcagtaccacctagactttcaaattcagaaatattaaaagggttagatgagcatttat
cttaccttgataattcccatcgaaaagctcttgtacagttgttaacccagttttcatctc
tcttctctgacaccctcactcaaaccaacgtgttgtttcacgatattgaaattgtgaatt
attctcccattaaacagcatccatatcgggttaatccatggaagagagaggagatgaaaa
aagaggtggagtacctgttgcagaatggccttgcagtaccaagttcaagcccgtggagct
cgccctgtcttttggtgccaaagacagacggcacattcaggttttgcacagactatcgca
aactgaacagttacgaaacaagattcttttcctcttcccaggatagaagattgcattgat
cgtgtgggtgctgcaacctatgtcactatactagatttattgaagggctattggcaagtg
ccgcttagtgcacgtgcctctgacgtctctgcatttgtgacgccggacaacttcctgcaa
tatacagtcatggctttcgggatgcgaaacgctccagccaccttccaacgtctcatgcag
agaatattatctggtgtgacaaattgcgaggcttatttggatgacgtagtcatttattca
aattcatggcctagtcacattaacaccttgcgtgaagtgttttcacggcttgccaaagct
tctttaacagtaaatctagctaagtgcgaatttggtaaggcagtgattacttaccttggc
aagcaggtgggtcaggggcaagtgcgccctgttaacgctaaagttgaagcgattagggaa
tttcctgtgcctaaaacgaagcgcgagttgcgacgttttttagggatgatcgggtactat
agggctttctgcaagaatttctccaccatagtatccccattgactgatctgttgagcaca
aatagagagtttaaatggaactctgagtgtgatcatgcttttggtgcagctaaagatctc
ctgtgtagtgcgcctgtactttcagcacctgattttacgcgtccttttcaacttgaaatt
gatgcaagtggagtaggttgtggagctgttttgactcaggagagtaaacttggcattaac
catccgatatgctatttctccaggaagttttccagagctcagagacagtacagcactatt
gaaaaggaggcactggcattacttctggcgttgcagcatttcgaggtgtatgttggaggt
agttctgatcctgtgatggtgtataccgaccataatccccttgtttttctcacgcggatg
tataactccaatcagaggttaatgaggtgggcacttgtagttcaagaatttaatcttgag
atacgtcataaaaaaggatccgaaaacattgttgcagatgctctttcacgtgcttattca
gtttagtgatatcgtcaaaattaatttgactcttgtggatgggggtgttacgcaagtgcg
tattgggttgtttctgtgctactgtgtgggtgtgtctctctttttccctctctcgtcctg
tcccgttcctgtttccaggttaccccgccctaattggacgtgctgcgtgcgtacgctgtg
gttggtgctgggagaagtcagcatcctttgaaaaggaaccgacggagtcagatcgctggg
gggagagacggagagtttttctaagagtgtggcgttcgtgtggaaaacatatcatagtgc
ttctgtttgtttataaattgtgaacattaaggtgttctctccctttttcctctcccctcc
aatttttgtgattgtcaaataccgtttgataaacctatgagctgagcgccgtaggggctg
agtgccatttactttgacactgattttctcctgttttttcgtttagttaaggagtaaggg
cagtgtttgtaatttattttcttcatttatttttgattcagtaggtaagttatcttcggg
gtggagttagtaaatgttttgtttgttattttggccttgctcagccctgaagccttttgt
ttgcgctcatttatttgtttattgtaaatacaaaccttttccaccttctcacaataaaag
aaccttaaaggtcatttaaaaatcaaacctgctaactgtttatttattttctctataatt
tttatgttcgacttcagccctagacatttttgaggtcgtaa
>RETE3192-#LTR/Gypsy
tgagagagttaggtcccatgtgggacctgtttgtatgcgtgtgtttttgtgtgatttttg
cagagcctgcatgcatgattgcagattggtgggtgggtcatcccacctgagactcatcgt
ggggtgtttataaggagtccggcattctgtctaggagagctcgattagccggacgtctct
gcttggcgcttttgatttagttttgtgtttggatcatgagctcagtacacgtccatacac
atgcttttcactactgactttcacctatactgacttggattgctttaaatactttttgtt
aattatacattttgttaataaatcatttctcttttcaatttacctggtccgtattgtctc
tctaatgttgcaattttgagccggttgtaacatatgggggctcgtcttattgagaggcat
gtggactggtaattgttaaggagaatcaggtgcatgttttggcagagcagagcgttcgtt
tggcttcggacaggtaagttcggctcataatatgttttggagatccccggataggttatt
gttttttttattttttggtgttttcctgggttaagtgcacggctgtggttgcatttctga
gccgacagttcagctgtgcaccagcggtattagctgcttaaagaggcttgactcttggga
aaacacagaagagttaggtaagtttagttagtgggaaatgtgggttagttagggggatat
ttgattatgagccgattgcttatgtccgaagtttagatgtaagtcgtaagtattagtact
gcatttgggcaagtttattctttgggatgatttcgttggaagaatttgttaggtctccat
cagaggagaagttaaatttgtgttcgaagctacagctgtgggacattgttgataactata
aattcacgggaattgataagcggttgcgaaaaaatgaattgagagctttgattaagagcg
cattagttgattgtggcgtgttaattccggtatctgagattgctgatgagggaatgggta
agtttgatttttcggagagtaatttgtcgtttgaacagcgaaaagaattattagagttga
gacaggctcatgaaaaagaaatgtacaagcaggcaacggagcgcgagcgagaactaaaag
aaaaagaggttgaattggcgagattaaaggcagaggagttggtaaaacagcgtgaaatcg
aatatgagaaacttaaacatgatcaaaaattagaattagatcgacaagctagagattatc
agttacaaatggaacgattaaaaatcatggctgatgggagacccttagcagacggcgtcg
gggaacgaaatcgagcaggtgacttgttaagcaatttaaagttgctaccaaaatttaacg
aaaaagatcctgaagttttcttttctttattcgaaagtgtagctgatgaacgaggttggc
caagcgctgaccgtacaattatgttgcagtcagtacttgtgggaagagctcaagaggctt
atactgcgctttcagtggaagatcgtagaaattatgaaaaggtaaaatctgcagttctta
aagcgtttgaattagttcctgaggcgtatcgcatacgttttcttacttggagaaaaaatg
acagacaaactcatgttgaagtccttcgtgaattggctacacattttgatcgctggtgtt
ccacctctaatgtgcgcacttttgaggggttgcgggaattgatccttactgaacagctca
agaatattattccagaaaacattgccacttatattaatgagaataagccagcaactgcga
gtgaggctgccgtgttagccgatgattttgtggtaacgcataaaagatgggtgagtgatt
atcgaatgaataggggtaggaattatcctattgatgaaccgagatcaaatattcgaaaac
ctgagtttaaagcagagaaaatgttacacataccatcaagacccattcctgattctgtgt
gcaggtattgttttgaggaggggcattggaaaaaagaatgccctgtcctaaaaaataagc
atatgcgtaaaggttcaaagtcgcaaaatagctcatctgttttacttgctgattctgttt
accctgaacttcgttttgaaggggattcattttttgttgaatcatgtaaaaggcctgagt
taaatccgagttatattccgtttgttacagagggattcgtttcattgccgggagggagtg
aaaatgtacccgttaagatcttgcgtgacacgggagcttctgaatcttttattttaaatt
ctgttttgcctttttccacagagtctgggttggggaagaatgtgctggtgcaaggcatca
ctcttacttgtacggctgttcctttacacagagtggtactgcgttcggagcttgtgaatg
gtgaggtcactatgggtgtgcgtccatcacttccagtgggtggagtagacgtgatcttgg
gtaacaacctagcgggagagcgcgtgtggccagacgcatctcctttacccattgtcatta
cgccgcctgtacctgatgatttcgttgcgggggattcccatattttcccatcatgtgccg
tgactcgttctaaattaaaattagatgaatctgtgcagggcgactttaatgcaactcctc
tgaaaaagtgtaatgtgcctggtctgtctcttcttcctaccttttctagtgcagagctta
tagctgcgcagcaggaggatgttacgttgtctccactgttcgatgctattttgtcccctg
aagaggcgcacagtgcagcagctgggtatttcgtacaagacgggatgttactgcgtaaat
ggatgtcttctagtgagatttgtggaggtgagctagtagtacagattgtggtgcccacaa
aaatgcgcacggcggttctagaagtggcgcatggtcccgttggaggtcatctaggtgtta
aaaagacttataatcgaatactgcgacatttttattggcctttgttaaagagggatgtct
ctatattcattaaaacgtgccatgtatgtcaaatgacaggaaagcccaatcagtcactta
aacctgctccgttgtgtcccataccagtgatggggcagccttttgagcatttattaattg
actgtgtgggacctttaccaccttcaagatcgggaagcaagtttttattgacggttatgt
gtcaaaatacccggtaccctgctgcgtttccgttacgaaagattactacgaaagctgtag
ttaaagctctctcccagttcattgccatttttggtataccgcgaatcattcaaagtgatc
aaggaacaaatttttcctctaaaatgtttgctgagatcttaaaacaactgcgagtgcgtc
atcagcagtcgagtgcgtaccatccccaaagtcagggcgcgctggagcgtttccatcagt
cattaaagagtttgctgcgtgcgtattgcactgaattgaatcgcgactgggaggagggat
taccgtggcttcttttggcagctagagaagtaatccagtctagtttaggcttcagcccaa
atgatttggtatttgcacataaaattcggggcccgttagcattgttaaaagattgtttaa
agggggaggagccgccgagaagtcttttggactacgttaatgggtttaggaggagattgg
tccttgcgggtcagacagcgcgagagaatttagagaagaaacaggaaaaaatgaagcagt
tatttgatcgtaattctgaagtccgtgagttttctcctggggatcaggtgcttgcgctgt
tgcctttgcctgcttcaccttttcgagccaaattttcaggcccttatatagttactcgcc
gcatatcagagttaaattattttatttcaaccccagatcgaaagaaaagtgagcagttgt
gccatgtaaatttgttgaaaccatattattcccgtgatcagactgattgtaaaacatctg
ctgtgttaacggtttctcagacagatgaaattgtaccggagatggaggaagatgaggctc
caactgattgtgtgctgcaaccgaggttatccaatacagagacgcttcttaatttagaga
atttaatgcgccatctaactatttctcagaagggagaattaataaagctgatacacgaat
ttccagagttgtttggcgatgttccatctcgcacccatttgatcgaacatgatgtggatg
ttggtgatgcaacccctgttcgtcagcgtttttaccgagcgccacgggtaaagcaacagg
cgttagaggctgaagttcagtatttgcttgataataacttggcaaaaccatcttgttcta
gttgggcttcaccttgtttattggtaaaaaaatctgataattcataccgattttgtacag
attatcgaaagataaataagatcactaaacctgatgcttttccacttcccagagtcgaag
attgcgtggatcaagtaggggctgctaaattcgtaagtaaattcgacctgttaaagggtt
actatcaaattccgttaacacctcgagcgcaagatcactgcgtttgtgacttcttccgga
ttatattcctattctgtaatgagcttcggattgcgaaacgctccggcaacgtttcaaaga
ttaatgaatcgggttgtgtcaggactttcgggttgtgccgtctatttagacgacgtggtt
gtttgtagcgatacatgggaacaacatctggagcgtgttcgtgctttatttttgcggtta
ttggaggcgaaactcacagtaaatttggcaaagtgcgagtttgccaaggctactgtgttc
tatttgggaagggaagtcggacatggttacgtgcgtcctttgaaagagaaggtgcgggca
attgaggggttccccatcccatctacaaaaaaggatttaatgcgttttttgggaatggcg
ggctattatcgagggttttgcccaaatttttcttctgtagtagccccattaacaaatata
ttaaaagcgtctgttccattcgtttggtcctctggttgccagcaagcatttaacaatgtt
aaacttctgctttcctcaaatccagttcttgttgcaccgcagtttgacaagccgtttatg
attcaggtggatgcgagtcagattggggcaggtgcagttcttttgcaaactgggttggat
ggtgtggaccacccagtttgttatttctcaaggaaatttaactcctatcaggtaaactac
tctgttattgagaaagagacacttgctttaatatgggcactccaatattttgaagtttat
gtgggaggtggttctcaagttgttgttttctcagatcataatccgttaatttttctacat
acactgaaaagtcccagtcagagattgatgcggtgggttttgtttttacaaccctacaat
ttgctaattaaacacataaggggtacggacaatgtgtttgctgactgtttgtctcgagct
catcctgagtgatgtgactgagtgggtaagtttcttgtttggtggtggtcttgttgtgtc
tcttctttttcttaaatgctttcaggatccggtttgctggaggagaggagatggggcagg
agtataccaaactgtagctttactttaccgtttcatcctaagaaaatttaagcagtacta
atgtttaaagtttagagagaacaaaataggaaaaaatagtataaaaattgaagagaaatt
attggtatttggcatttatatattttttcttttttttagggggggagatgttaggtccca
tgtgggacctgtttgtatgcgtgtgtttttgtgtgatttttgcagagcctgcatgcatga
ttgcagattggtgggtgggtcatcccacctgagactcatcgtggggtgtttataaggagt
ccggcattctgtctaggagagctcgattagccggacgtctctgcttggcgcttttgattt
agttttgtgtttggatcatgagctcagtacacgtccatacacatgcttttcactactgac
tttcacctatactgacttggattgctttaaatactttttgttaattatacattttgttaa
taaatcatttctcttttcaatttacctggtccgtattgtctctctaatgttgcaactttg
agccggttgtaaca
>RETE3276-#LTR/Gypsy
ttgcgtgtggcgttcactcctgccattaataattactttcgattgatcttgtttgtcctt
ttcccttttcagttttctattggttaacctggtggcgtcaggcctttaaatcgaacggaa
gcggacttctacggccctcattcctccacgtcaccaaagtcattgacggttttattgttg
tgttctcctttatgctttccttttgatatttgttcggagtggggagctccaacctgcttt
aggtttgtttggtcgttctttattatgttgttgggctccccatctcttgtcaatttggat
tgttttgttggttatgttatattaataaataatttagctggagaactttggccgttgttt
attatgttacgttgtcttttggtcacgagtcttatttaagttagggaccgtaacataatt
gggggctcgtccgcttctctttaagttgtttcactttgttctctttttgataccaaactt
gtttgactttactgaacgatagatcgttagactataatgtttggttctcatggggaattc
ctcatgacgtaatttcgcgtcatagggaatcccgcgtagcgtgtcacaccggagcgtgtg
catgtgtgtgtgaacatcgtgtttgttttgcttgatcaacgcggttgcatggcaaagctt
gctggaaatgcaggtaagtgaagtgtttttgtatactgttaattgcatagcggcctttac
tcccctgttaggttaaagaggcgttgtcctttggacttcgtctgttttttgtttttgtag
tgtcgcaaagaggcggttagtgttatctgttaacgcagatatctcgggagcacgtccgta
ggattttgtggggtcgtctattatagattgtctcacaatcctgctggttttcagtgcata
ataacccgccgctgaactgcgtgaagactaggtgagttagacaggtgaagttccgttagg
caggcgcagatagaggggtgtatttgctcgcatttggtatactttgtaacgtttgttgtc
acttcactttcctttgcattatctttctattttgttatatagttaatttgcggaagtttg
tattttgctgttggatgattaagatttgacgcagatttgattttttttgtatatttgtta
ttaatattttgactgcgtgtttttcaatcttataatggagtttagtttagaggaatttgt
tgctcatccgagcatagagaaacttgaacagtgtactaaaagtaatctgttctctattgc
tgctcactttgaagtaccactctctaaacaagagaaaaaacagaaaattaaaaatgaatt
gcatacagccttatgtgaaatgagtatccttcctcctgttagtgctgtcacttcacgtgc
tgatgtgcagcctgactctgaattgcgtagacttgagttgcaagtagaaatacggcgatt
ggagctcaaggaaaaagagctaaagcatgaatttgagctgcgtaaatttgagatacagga
aattggaagacgtgaatctgctcgtttgtctaggcagtcaagggattttgatccggaaac
agactttgacattaataaatgcattcgtttaattcctcctttttcagagagagatgtgga
caagtattttgtactttttgaacgagtggctacgacattgaaatggcctaaagaggtatg
gactcttcttttgcaatgtgtattcacaggaaaagcccaggaggcatatgcttctctttc
acctgaattaagtttaaaatatgatcaggtgaaatctgctgttttaaggtcctatgaatt
agtacccgaggcctataggcaaaagtttaggcgttataaaaaagctgaaagccaaactta
tgtcgaatttggtcgtgaaaaaactgtactttttgatcgttggtgttctgcacaagaagt
gaaaaatttagaacagcttcgtgatctaattctaatggaggaattcaaaaattgtctacc
agacaaaattgcaacatacttgaatgaacagaaagtcactaatgtactagatgctgcggt
attagccgatgaatatgttctgactcacagagagaactttgaaaagccatctttctctcc
gttgcagcgtagtcctgtcacgcactttcacactgagcacagtgctaaagatgcggctag
gccaaggccagtatgtgcttattgcaaaaaacgtggtcatttaatcaacagctgtttttt
gttgaataaaaagaagcctaaaactgtggcactggtagaaaaagtctcaacatcaaacct
ttttcagtcagggtgtgttgatttggagatttactcaccatttataatgaagggagttgt
ttccttgtcagacagtgatgtaaaagttcctgtaaccatcttgcgtgatactgccgcttc
tagatctatcattctacaaagtgtgttgcctctttctgataaaacttcgttaaactgcaa
tgagattgttcagggatttggaatgaaacttgttaacctgccaatgcattctgtccagct
tgagtcggatctggtgtctggtccagtagcagttgcagcatgcacagcttttccaataaa
aggagtggattttctcttggggaatgatcttgctgggggcaaaatcttagtgagtcctga
agtaactgctgtgccctttttgtctgaaggcccagatgaactgcaggtgaagtatccaac
agtgtttcctgtatgtgctgtcactcggtcaatggctaaagctaacttgatagactctga
tggcttggaggatagttttatgatagatcttgacaaagaacctaaagtagactctgatag
tggccctgttctgagttctccatcttcagtctctgattttacagagttggatggaaaatg
tgaaaactcatcagctgacaatgtgctagaacgttctgagctgtctgagagctttagtgg
ggttcgtatgtcaaaagaacatctaatttctgaacaaaggagtgatgattcgctcgtttc
tctgtatgaattggctgtccctgaagaagagcttatcgacaatgtgtctggttattttgt
caaaaataacattttaatgcgcaagtggacgccatcttctgcttctgtgcatgatgattg
gagcactgtaacacaaattgttgttccaaaaaagcttcgaggtgaaatactcagtttagc
tcatgacaaccccttagctggtcatttgggtgtcaccaaaacctacgatcgtattttgcg
taattttttttggccaggtctaaaacgggatgtgaagtggcattgtagaacatgtcatac
ttgtcaaatagctggaaagtcaaatccaccgattccaccttaccctttatatcctattcc
agctgtagactcgccgtttgatcatgtcgtggtggactgtgtaggcccattgcctcggac
caaatctggcagtaaatttttgttgaccattatgtgcgcttcaacacgttttcctgaggc
catacccatgcgcaaaattacggccacgtcagtagtaaaagcactgaccaagttcttctc
actgtttgggcttcccaaggtaattcaaacggaccagggaacaaattttatgtctcgtgt
ttttaaacaggtcaccaatcagctgaaaatatcccataacttttcaagtgcttaccatcc
tgaaagtcagggcacattggagagatttcatcagacccttaaatcaatgcttcgtgcata
ttgcctggagtttgaaaaggattgggatgagggtgtgcacttgcttttgtttgcagctcg
agaagtggtgcaagaatctactggcttcagcccagcagacttggtgtttgcacataatat
ccgtggccctttgaaattgctgcgagacaattggttgaatgaatcggaacaaaaaaatat
actggattatgttagctcttttcggcacaagctacatcgtgcatgtgatctggctaaaca
gaatttagcagttgctcaatccaggatgaaaaactggtttgataagaacagtgtggacag
acagtttaagccgggggacaaagttttgatatttttaccgattcctggctgtagccttca
agcgaggtatagtggaccttatgtcattgaaaaaagggtaagtgatagggattatgtggt
tgctacccccgaccgtgttcgtcgtagcagactctgccacatcaacatgatcaaacctta
ttatgatcgtgggcaaatgattcctcacagctctaaaaaaaataaaaacagctccatcta
tgcctaacactgagtgttcaactgtctcaagtgtgttacaggtacaatcattttccaggt
tgtcatcgggtgctgacagtgtcattgagaactctgagtcgctgtctgatcttgaagctg
gcggcgacattgagagtccatccgtggctacagttcaaggatgtttaaaaaattctgaga
tgcttgctaatcttgactcttgttttttgcatctttctgatttacagagaacagacatat
ttaaattaattaagtgtcatgtttccctgttttcagatgttccatctcagactcatgtgc
tgcagcatgacatcgatgttggtgctaatgctgcgattaaacaacatccataccgcgtca
accctgtgaaacgtcagcgactacaaaatcaagtcaattatatgttggcgcatggtattg
cagaacctagtattagctcatggagctcgccctgtcttttggctatgaagtctgatggat
ctgaacgtttctgcacagactttagaagggttaacaatgtcacaaaacctgactgtcacc
ctcttcctcgtatggaagactgtgttgaccgtgtggggtcggctgtgtttgtgacaaagt
tagaccttcttaaaggattttggcaggtgccattaactcaacgtgcaaaggaaatctcgg
catttgttacacctgatgccttcttacagtatacagtaatgccttttggggtacgcaatg
cgcccgcgacatttcagcggttagttaactgcgtgttggggggagtgccaggatgtgagg
tgtatctagatgacattgttgttcattcaacaacgtggcaagaacacatccatcagttga
cacaggtttttgagaaactgactgatgccaatttaacagttaatttggccaaatgtgatt
ttgcaaaagcaacagtagtctacttgggtaagattgtgggcagtggcatggtaaaaccag
tacacgccaagattgaggctatcacgtcatttccagtcccttccacacgtcgcgaattac
agcgctttctgggaatggcgggatattaccgtaatttttgtaaaaacttttcgacagtag
tttctcctctcaccgacctattaagtccgaagtcggtttttaaatggtcaccggaatgtc
aacattcttttgagtcacttaaacaccttttaatgcatgcacccgtcttggcggctccag
tgtacgaccgtacattcaaattggctgttgatgctagcgatgtaggggcaggcgctgtgc
ttttgcaggatgggcttgatggagttgagcacccagtgtgctacttttcaaaaaaattcc
agaaacatcaaaaagcatactccacaatcgaaaaagaagctctggcgctggttttggccc
ttaacaattttgaggtttatattggatcttcatcctttccaataacagtctacactgatc
acaaccctctcatctttattcatagaatgcgtaattctaaccaacgcttaatgagatggg
ctttgtttgtccaagcctttaacttggacatgaaacatgttgccggtaaaaataatgtgc
tggccgatgcgatgtcacgtattaccatgtggtgatgggtggtgtttattgtatttttgt
tttttttaccagtcaccattttgggggtggaggtgttgcgtgtggcgttcactcctgcca
ttaataattactttcgattgatcttgtttgtccttttcccttttcagttttctattggtt
aacctggtggcgtcaggcctttaaatcgaacggaagcggacttctacggccctcattcct
ccacgtcaccaaagtcattgacggttttattgttgtgttctcctttatgctttccttttg
atatttgtttggagtggggagctccaacctgctttaggtttgtttggtcgttctttatta
tgttgttgggctccccatctcttgtcaatttggattgttttgttggttatgttatattaa
taaataatttagctggagaactttggccgttgtttattatgttacgttgtcttttggtca
cgagtcttatttaagttagggaccgtaaca
>RETE3288-#LTR/Gypsy
tgtaaccctgtcaattctgtccaaataaagtcctgaaatgacccttaatgcaaaccctca
aactagagtaaagcgcaatatctagttcgccactaggtggcagggcacaataaacctttc
ttcttctgatgtttttggccatgcgggctttgcctaaagggaagagaagctgaaaaaaac
gggagccagagcagaagtgaatattaaggttgaaattattcagaaaacgaattatatccc
ttaagttgaaccacattaaagatgagatgacatttgttacaaaacaaaattatctgggta
agtgaaaactatcgtttgtgttgattagcttgaagctaaaatgttgatatgactaaaagt
ttatatttcaacgttacagtggattacagtggataaaaaagacaaaaaaccagtctggct
atctgcaatagcagtggatgttacctcacaggtatattttgtgttttgtacaataagaaa
gatgcattttgaaagcaaataatgctggtttgagttaagcatgttaattttgcattacaa
tgctgtattgtacttgtggttgttcaattacgtttcattaatttttattttaagttgtat
tattgaacatattgactttaaatattattgaacaaatggaaaaaatggaagaatgacatt
tagttaacattagttaattttctgcacatttttgtgtagactgttttttttttgagggtt
cttctgatcctggattcctggtgttcctccaactggaagtggatttctctctgttgcctt
ggtgcctggttctctggtctatccttcaactaacagcgctgcaacggttccttttggagt
ttgatatggacgctaagtattgaaggggtggttagacagttaaaatatttgagtgcactc
aagggtaacaatttttttccttttttttgaaagatctttccttctattttgtttcatgat
atctcaaaatttgtggctgatttgtcaaaatcaatggtagtaatgtaaagtaaactgaat
attgaatctgaataggaaagaaaaaagaacaaatacttttaataagaactacatttaact
ttattctattgtcctgtgtttttgtagtgcaatctatgagtccttagcccatgtgatcaa
aatatagccagcctcctcatcgaatctagatttagataactcctacaaatagattcttag
cctgcaacaacgcagaactaccaccgtagggttacagtcgtggcgagccagccaggaggt
tggcacagtgtgtaaaatagacccccccccccccccccaaaataaaaaaaataaaaaatt
aaaaagctgaagtacactaagatcacatttactgcaaaatggatctttgcaatcagttta
gtgtgcatgggcctagttgtctatatgtcacaggcatagatgaagcttattctgaagatg
acattacagagttctttaaagttaacggggacattaagaaagtagtcagagttcccaatg
acccagaacaaccccaaggccatgcacttattgaatacacagcagagttaacaatatcta
gactcgacccagtacaattaagtatcctgcccagtcccaatgatccagcagtcacctggt
gtgtcaagacagtccgcgagctatgccaagaagaattaggacgagaacttgctcagaaat
gtttagctgaattgagctctcttgctgaaattagtaaagctggcttctgggaagcacttc
aaagagaactgcagagtgcccagccccagacagaacctgcccctccgcaaagcccagata
cccagctacagccctctgaaaatcctgttgctgtctccacaaatggtagcagtgaagatg
gtgatatgcaagacaacaatgatattgctaatccatctaatgcagtccccgaaacatctc
aactactgctacaagaaatccatttcttgatgaaggcacagttaacccacctcatgtcca
aaaagttattgttgaacatttcattcgcagtgactccacaccgtctagctacagtcaaag
caggatccgtacattctcggggcggctgccaaaacccaatggagaagtcgattatgattc
ctggcgtactcaggtagacctacttcttaaggacgtgtctgtctctgattcacagaaagt
aaggagaatattggagagccttctcagcccagcagcagacgtggttaagccgcttgggac
agatgcaactccgcaagcttacctcacccagctcgagtcagcattcggagtagtcgaaga
tggagaggagctatttgctaccttcctgggctctaaccaaaactcaggtgaaaaaccctc
tgtctatttgggccgtctccagactcttctcaccaaagccattaccagagggggagtttc
agctgcagagtctgaaaagtacttactccggcagttctgtaggggatgctgggaccagag
tctaatcattggcctgcagctcgagcacaggaaacccaatcccccctcattcccagaatt
gttgttgcttttgagaacagaagaggataggagagcagcaaagatggatcgcatgaaaaa
gcaccttgggagtacgaaggctgcagtacatgttcattcagttatgagcatgccagtatt
cgaacctgaagctgcccccactgtgacgaagaaacacgagacagattcgaaactagaaaa
ggaagttgcagagttaaggatacaggttgcaaagctaatacagcaaggaaaggaaggaga
aaggcatgagggagtgcagagccgtccagcccaaagtgaaccgcctgctaagattgaaag
tttactcgcgcaagcttccaatagggacacaaacccccactctccaacaccacctaagcc
ctggttctgttttaaatgtgggggtgatggccacatcgctgcaaagtgcacttttgaacc
caatccaggcctcgtccggaaaaagaatgcagagctcaaagaaaaacgaagcaaattctg
ggccaagcagggaaccaacagaacatctttaaacttctagaggctcctgccttggggcga
ccaggagctgaggacaaagaatgtcccatagcaatgactcacaatgagtgttcttctaaa
agcagtgaatcttttggctgcaaattgccgcctggacttgtgggacctcgttgcacttcc
atcatctctgttggagatatgaaatgtgatgccattcttgacactggatccctagtaaca
acaatttcagagacttttcattctagatatatgtcagacttacctgttcagtcgatacac
aatcttctcgaggtcgaaggggctgggggtcaagcggtgccttacctggggtacgtggaa
gtccacttaactttccctgagaatgttactggaacagaagagcaaatgtctgttttagca
ctcattgtccctgagaaccagttcaatagcaaggttcctgtcttaattggcacaaatgtc
ttgcttgagttataccaacgcggaataagttatgacaaatccaagtttctcagaagatca
gacagttttgcagtactactccaacatgtggcccgagtacgtgaaagtgaagctaaagct
tacctagtgaaattgcacggagagaagcccatcactattccggcaagacacaaaatgtat
ctttttggagatgttagagtcgggaaagccaattccaatatgacatttgtcgttgaaccc
cccgaatcttccttcttgccgggtgggttgttcactcagtgtgcactaataaacataagc
acaagagcttcaaacaagattcctgtggtcctcagcaacacagcagatcacactgtcacc
ctacctccaaagtgtgttattggtgaagtgtctgcagttcaaagtgtaatgcccatgacc
tcctctgcaccagtcaattcacaaacctcaaatggcaagcattcattcaatctggatgac
tccctgatgccagaagagtggaaggcacgcattcgggataaactgaactccattcctgag
gtttttgcgcttgatgagctgtcatttggccataccattgccgtaaaacataccatccgt
ctgcaggatgagacacccttcaaagaaagatccaggccgatacatcccagtgatcgagaa
gctgtcagacaacatcccagagagcttctggatgctggtataataagggaatccgagagt
ccctttgcatccccagtggttgttgtaaagaaaaagaacggaaagatcagactgtgcatc
gactataggaagcttaacagccgcactatcaaggatgcttatgctcttcctaacatcgag
gagacattttctgctctgagtggagcaaagtggttctctgtgatggatctaaagtctggg
tattaccaggtggaaatgatggaagaagataaacacaaaactgcgttcacatgtccatta
ggtttctacgaattcaatcgtatgccgcaaggtgtcaccaacgcaactagcacatttcaa
cgccttatggaaaagtgtgttggtgacctacatctgagcgaggttttggtgtttttagac
gatgtcattgtcttctcccagactctagaagagcacgaggcaaggctcctgaaagtgctt
catcgtctcaaaagctatggcctaaaactatccccagagaagtgtcagtttttcaagtcc
tccgtgaaatacctgggccatattgttgacgctcaaggagttcacagagacccagaaaaa
gtgtcagctctgaaagattggcctcgccctagaaacagggaagaactgaaacgcttcctc
tgattttcggggtattaccgaagatttgtggagggctactcaaaaaatcgccaggcctct
caacgcgctcaccgctgggtattatccacctaaaaagaggggcaaagtttataaaacact
gagacccaacactggtataagccccagagcacccttcggctcagagtggacgcctgcgtg
tgagtgctctttcagaacactggttgaaaagttgacatcggcccctgtacttgctttcgc
gaatcccaagctcccgtatgtgctacatacagatgcttgctgtgaggggttgcttgctca
gagtaatagcttatgccaggagaggcttatccaagagcgagaagaactaccctactcaca
aattagaatttctagctttaaagtgggcagtttgtgagaaattctgtgactacctgtatg
gcacagatttttcagtcctaacagataacaacccgcttacctatgtcctttcttctgcaa
agctcgacgcagccggacaccgctggctagcggccctctcaacctttagattcaacatca
aatatagagctggacgtgctaatggtgatgcggacggactgtcacggagacctcaagcag
ctcctcaagaggatcacgagtacctgcaggaaaaagaacggatcgactcaatgacaaaac
gccttacagagagggagattccatctgacgcagtctcagctgtatgtcaacgccattcag
taatcatgcacttacccgtccttgcggagtcccttgttattgacgcctcctccttacctg
atttattcactggtactggacaagacactgtacctggcatgacaaaagaaaactggcatg
aagcacaaagaaacgatccatcaattgggaaagtcatcgccttggtcaaaacaggacaaa
agccccatttcaaatctataagagctgagtcacctgaagtcaagttgctccttcgggagt
gggataaatttgagtttattgatgatgtcctttacagaaagggttttgacagaggagaca
aaattcatcagctcgtcttacctgaggcattcagagaaagagctctcaagggttttcacg
atgaggttggtcacctagggccagagcgtgtgttcagtcttgctcgtaccagatgttatt
ggccaaaaatgaaagaatcagttgagaagaagtgtcacacatgcgagcgttgtttcagaa
gaaaaaccccaccacaaagagccgcacccatggtgaatattaaaacaacttacccgctag
agcttgtttgcatggattacttgtcccttgaacctgacaatcgtgataccagaaacatac
tggtcatcactgatcatagacctcataacacctcactgatcagactcatacaactcactc
agaatatatccaaaccttgcgccagagactcaaagaaagctatgcactggctgcagagaa
ctccaagaagtctgaagaaagaaataagcacagatttgatgccaaggtgaaaactgctga
attagaagaaggggaccgtgtcttggtgaagaatgtcagtgtctgtggcaaacacaagtt
agccgataaatgggaaaggcccatccatatcgttgtgaaacggattgacggtggtcctgt
gtatgtagtcaagccagaaacaggaaatggccctcagcgtacacttcacagggacttact
tttaccctgtggatttcggccagttgagattactcctaatttagtgaaacaccaaagcaa
acgaactcaaatgtgcctgaggagcagacaaatccaagagagggagcatgaatattcgga
cagagaagaagaggatgatggctactatgtgaatgaacctccacagttcaccacatgggg
accctatgtgcaagagttcgaagttatccccgtcagtggctctccgtcctctctgaaccc
catggctcctgagttcaaatcgccagaaccccaaccaattcctgatcactcagttgcacc
tcttgacatgaatacagctgtccatcagtccccaaccaaatgtgaccaggtcatcataga
cattccagaagatgaaatattgcaaagcacagtggtcacagacccgacaccagctcacga
catggacaatgctcagaacaggttccctgtaacccataaagggcactcagaagttacttg
tggggtggaacaaggtgagcccagacgatcacacagagaaagacatcccccacacaagtt
cgcctatgaagagctagggagacccctaatccttgccattagtcagttttttgggaaact
ccaagacattatttctgacaatcagataccttgtcaggtttaacaaacatgcagggacgc
atgtggtctagagggggagggtgtaaccctgtcaattctgtccaaataaagtcctgaaat
gacccttaatgcaaacactcaaactagagtaaagtgcaatatctagttcgccactaggtg
gcagggcacaataaacctttcttcttctgctgtttttggccatgcgggctttgcctaaag
ggaagagaagctgaaaaaaacgggagccagagcagaagtgaatattaaggttgaaattat
tcagaaaacgatatatatcccttaagttgaaccacattaaagatgagatgacatttgtta
caaaaaaaaattatctgggtaagtgaaaactatcgtttgtgttgattagcttgaagctaa
aatgttgatatgactaaaagtttatatttcaacgttacagtggattacagtggataaaaa
aagacaaaaaaccagtctggctatctgcaatagcagtggatgttacctcacaggtatatt
ttgtgttttgtacaataagaaagatgcattttgaaagcaaataatgctggtttgagttaa
gcatgttaattttgcattacaatgctgtattgtacttgtggttgttcaattacgtttcat
taatttttattttaagttgtattattgaacatattgactttaaatattattaaacaaatg
gaaaaaatggaagaatgacatttagttaacattagttaattttctgcacatttttgtgta
gactgttttttttttgagggttcttctgatcctggattccttgtgttcctccaactggaa
gtggatttctctctgttgccttggtgcctggttctctggtctatccttcaactaacagcg
ctgcaacggttccttttggagtttgatatggacgctaagtattgaaggggtggttagaca
gttaaaatatttgagtgcactcaagggtaacaatttttttcctttttttttgaaagatct
ttccttctattttgtttcatgatatctcaaaatttgtggctgatttgtcaaaatcaatgg
tagtaatgtaaagtaaactgaatattgaatctgaataggaaagaaaaaagaacaaattct
tttaataagaactacatttaactttattctattgtcctgtgtttttgtagtgcaatctat
gagtccttagcccatgtgatcaaaatatagccagcctcctcatcgaatctagatttagat
aactcttacaaatagattcttagcctgcaacaacgcagaactaccaccgtagggttaca
>RETE3298-#LTR/Gypsy
tggatgttccccagagatgggttgtggctggaagggcatccgcagcgtaaaaacttgctg
gataagtttggcagttcattccgctgtggcgacccaggattaataaagggactaagccga
caagaaaattaatgaatgaatgtagtggtttaacggtcttctggtccagcctgtaaatta
caagagcttgggcaaaaagttgtgcagcatgttctgtcaggaaggtgtcatggttgtgga
tctatctgctcttctatgaagtgtctgcgtggtgcgattgtttatctgtgtttgcggtgc
gtgtgtgactagtgtgtgtgcgcttctttctgtgtttgtgtgagagtcgcgtggctgtca
gtgttgttgttttcatgtcatcagctgggcggtcacatgatcatggtcgcctagcaccgc
tcagctgattatcagcgctccaggtgtagcgcattactgtgtctataaatgttcagcgtt
cctgtctcaccttgtcagtttgttgtcctcacttgtctttgtatctctgtcaggctctcc
ccgttgagttcgctggtgttgtgcactggttgaagttatctccaatgaactttgattcgc
tctgttgacggcgagtgaggttctctccgatgaacatttgattcgctctgttgacaggga
gtgaagttctctccaatgaacatttgatttgctctgttgacggagaattatttgctcctt
tcatccacctcttgtgatcctcagacttccagccagccagcttctcattgttctgtgttt
ttcacttctgtgttgtctaataaactgtcgcttgcatttgagtccccacatcttctttga
acagtgtgacagaacgaactgaccattatggacccagcaagcacatcggagattcagtag
attctgtcccgcagcgccgctcgcttagaccatcaggatcaacaaatgaaagtttccagc
caagccattcaagctctggtaaaccaagtctccgaactcaccacccaagtccagcgtctt
agctcgggtctcgccgccggatccactctgctgcctcctcccgttgatccaccagccagt
acagttgtcaacgaaagccgctccagcgaaccacgactacctcctgcagagttacgcggg
cgaaccccatttatgccgagccttcctagctaaatgctcactgtatattgctctccagcc
ttcatcttttcctagcgagcagagcaaggtggcatttttgattaatctgctcacaggtaa
agtggcattatggggaactacggtatgggagaacaagaatccttgttgtaacaccttcaa
agcattttcggacgaactcaaagtggtttttgatcaagcggcttcaggcagagaggcgtc
cagaaagccagcagagctccgtcagggagatcagagtgtcgtggactattccatcgagtt
tcgtacgctggcagcggagtgtggctggaacagcgaggcacagtgggacatgttttttca
tggattagcggagcacattaaggatgagatctacgcgttggagttgcctaaaacgcttga
aggtctcatcaatctggcggtaagagtggacaatcgtcttcaacgcagaggatttcatag
gagccccgtcttcagcgtctggctttgcagacctgttttcaagaggcaatgccccctgag
ccggagcccgaacccatgcagataggaaggtttcgtctttctacggaggagagacgtcgt
cgacgctctggggggttgtgtatgtattgtggagttggggggcattttgtggctgtttgt
ctggccaaaaataataagccatctacgggtaagaatttattggtgggggaaattatgtct
aaaaagaactctcctaatatgacatctttacctatcaaactgtgccttaattccatttct
cacacatgccacgcgctcatcgattccggagctgaggggaattttgttgattctaaatta
gtgatcagtctgaaaatctctgtttctcccctttcctcacctatcgcggtggacgctctt
agtggattgtcccttccgaccatcacacacattactgctcccataagacttattacttct
ggaaatcacacagaactcattacattttttcctcaaagacactattgatacttctgtcat
tctgtgacatctgtggttggtgttacataaacctcacattaattggagtcataatgcagt
ttttttgtggagtgagagctgtcatgaatcttgtttattgtctgcttgttctactgttcc
ttgttctgtgtttcaggaggagcggatagatctgtcaaacttgccccgtgagtaccatga
cctgaagagagtgttcagtaagtcccgggctgcttctctacctccttaccatccctatga
ctgtgctatagacttattgccaggtacgtctccgcctaagggcaagttatattcgctatc
tgttccagagagggagcctatggagaaatatatttctgattctctagcaggcaagatcat
ccgcccgtcttcttcactggcgggggcgggattttttttgtgaaaaagaaggatggttct
ctttgtccgtgcattgactatcgagggctgaacagcatcacggttaagaatacgtatcct
ttgccgctaatgtcttcagccttcgagcgcctgcagggggcgaacttttttacaaaatta
gatctctgcaatgcttatcatttggttcgcataagacccggggatgagtggaaaacagtg
tttaacacacctagagggcattttgagtactgcgttctgcccttcggcctttctaacact
tcggctgttttccaggcactcgtcaatgacgtgttgagagatatgatagatcagtttatc
tatgtctacctggatgacattctgattcactctctccaggaatacgttcagcacgtcagg
caagtgttgcagaggctgttagagaatgggctttatgtcaaggcggagaaattcgttttt
catgcacagtcggttcagtttttggggcatatcgtgttggtcgaggggatgcgcatggat
ccagagaagattcaggctgtggtaaattggccaaccccagattcctgtaaggccctgcag
aggtttctaggctttgccaatttttaccagcgttttattcacaattttagccagctcgtt
gcacatctgattaacttgacctcctccaaaacaccgttcaggtggtctaacgcagccgaa
gctgcattttccaaactgaagggctgttttgtttcagccccgattctcatagcccctgat
ccttctcggcagtttgtagtggaggtcgatgcgtccgaggtcggggtcggagccatcttg
tcccagcgctcagccttggatggcaagatccatccctgcgcttatttttcacattgttta
tctgctgcagaaagaaattacgacactggtaatttagagttgctggccgtcaagcttgcg
ttggaggagtggcgacattggttagaaggttctggggtgccttttattgtttggaccgat
cataaaaatcttgaatacatcaaatctgccaaaagactaaactctaggcaggctcggtgg
gcattatttttcagacgattaaatttttcaatcttgtacagaccaggttctaagaacatc
aagcctgatgcgttatcctgtctttttgatcgctcggatcgtacgtcatctccagatccg
gtgcttccacagagggtttttgtggcgaatatttcttgggagatcgagtcgcgggtccgc
acagccctggatggtgttacgcccccgatcggatgcccgccgagtcgattatttgtgcca
aaggatctacggtccgacgttatccggtggggtcattcctccaaagtagcctgtcatccg
ggggtgagtcgcacattattcgttattaaacaaagattctggtggccagtaatggctcgt
gatgtgcgcaattttgttttggcttgctctgtctgtgccgcttctaagtcttccaatcgc
ccacctgctggactccttcaaccgcttttggcttgctctgtctgtgccgcttctaagtct
tccaatcgcccacctgctggactccttcaaccgctgtcagtgccttcgagaccctggtca
cacatctcgctagattttgtcacgggtcttccatcttctaacggcaacacggtggtttta
accatggtggacaggttctcgaaggctgctcattttgtccctctgcccaaattaccgtca
gccagagagacagcggttgctgtcattgatcacgtcttttgcattcatggcctcccgaca
gacgtggtttctgacagagggcctcagtttgtctctaaattttggagagaattctgtcgt
ttattgggagctactgttagtatttgttctggttttcatccccagagtaacggtcagacc
gagagagacaatcaggatctt
>RETE3371-#LTR/Gypsy
tcaaaaaacgttttctagactagtacaaaatagtgttttgttttcagaaatcatttcaaa
attaagtcagttttttttcttttaaacaagcaaaataattggcaaatggtgttaaagcaa
aaacaagactattttgcttaccccattggcagatttgcttgttttaaagtaaaacttatt
tacaatttttgtacttttttaaaaaatgcttcttgatttgagccttttatagatatttgt
actggaaactcttagtaagaaaagtttgtaatgacagaaaacgtcttctgatttttagcc
ctgtgatgttgttagggattctttgtcagggttcttaaagagacacaaatgcaggcttga
gagaatcaggggaatttattttcaatatccaaacaaaatatctttctagaaaaagatcca
aaaaaaatccagccaggagggaaaaagcggaacaaaaaggtatctgggctgtctgcaact
gacaacagtcctggcacaaatatttccggtggaggtcgtccccttcgtgaacctcagaca
agaaaaaacaaaacaaaacagccggaataaagtcacacaaaaataacagaaattcagttg
ccttctcaactatacccggcagggggcgctcgatgaggcggacgtgtgggggatgctgag
cagcgagtgagagagagaggaagccggtgttttggagaaggccggcgggctccgagagcg
agaggaagtccggtctggaatagaaggagatgaggaaaaagacccaacactggatgtaag
gacctggcgttgcagcgacacggaaatcccactggatagcgcagagagagagagaacaag
acaggacaggacacgacacgagtggctgagcgtaagcgcactcgcaaataacgatctagc
acaagacaacacacacacggggaataaatagagcagaaggagagctactcatggactgca
ggtgagtggaatcaattatgtaaatagaaagattgggtaacaagggggagggatgcctta
ggtaaacacgaggtgacagatcaaaacaacattcacgtgcgctcgtgaatgtaaacaaac
atacacaagaagacagcgtgatcagactggggatgtgacagtacccccctccctacgaac
gccaccaggcgttgcatggaggggctcacctcgttgccgacggaagtccctgaccagcgc
ctgatccagaatatcctgggccggaacccagctcctttcctctggaccataaccctccca
gtccacaaggtattgaaagccccgacctctccgtctgacatctagcaatctccgcacagt
ataaactggggaaccatccactaggcgggggggagggggggttggggcagatggaacaag
aggtgagtacagcacaggtttaaccctagatacatgaaaagtagggtgtacccgaccaag
cgtgggggggagcttgagctgtaccaccaccggactcaagaccttggtgatccggtatgg
tccaatgaacctgggtgccaacttgcgtgaggctaccctaagaggcaggtccttagtgga
aagccatactctttgaccacacctgtagcggggagcaggagtccgatgttggtcagccgc
tgctttagtccgtctattaacccgggccaaggcctccctagctctcttccaagtgcggcg
acaccgctggacaaacgcaagggcagacgggacagcagcttcgggttcctgtgagggaaa
caaaggaggttggaaacccacggagcattgaaatggagacatacctgtagcagatgacgg
gagggagttatgagcatactccacccagggcagttgttggcaccaagagctaggattgtg
ggacgtcaggcagcgggagagtacgttccaaatcctggtttgcccgctcggactgcccgt
tggtctggggatggaatccagaagacagactcgttgagggccccgatctgtcggcagaat
tccttccaaaaccgggagacaaattggggggcccctatcaaagaccccatttgaccggaa
aaccatgaatccggaaaacgggatcaatcccnnnnnnnnnnnnnnnnnnnnnnnnnnnnn
nnnnnnnnnnnnnnnnnnnnnnnnnnnnnnnnnnnnnnnnnnnnnnnnnnnnnnnnnnnn
nnnnnnnnnnncctcaacaataaattgccgttcaggatctggaatagacaagacaggagc
agagataaaacgggactttaatttatcaaaggcctcctgagcatcagctttccatttgaa
cggtaccttaggagaggtgagtgccgttaagggtgcagcaatctgaccaaaattcctgat
gaatcgccgataaaagttggcaaaccccaggaatcgctgcagagccttacgcgagtcagg
agttggccactcggcaacagcccttaccttacaggggtctgcctggatctctcctgccga
aattatgaatcctaggaagggaaccgactgggcgtggaatacgcacttctccgctttaac
atagagctggttctccagcagccgttgtagcacctggcgaacatgttgagtgtgtacctg
tggggatggggaaaatatcaaaatatcatcaaggtacacaaagacaaagcggttaaccat
gtctctcaacacatcattgaccagggcctggaagaccgccggggcattggtcagaccaaa
tggtaggacccggtactcaaagtgtcccgtaggggtgttaaaggcggtcttccactcatc
cccctcacgtatgcggatcagatggtaggcattccggaggtcaagtttggtaaagacctt
ggctccttgcaataactcaaaggcagacgacatgagaggtaaggggtacctgttcttgat
agtgatgtcgttaagccctcgataatcgatacaaggacgcaaggagccatccttcttttt
gacaaagaagaacccagcgcctgccggggaagaggagggtcggatgagttcagctttaag
agattcgttaatgtaacggtccatggcctctctctcaggaccagaaagggaaaataatcg
acccttcggcggagaagtgcctgggaggagttcaatggcgcaatcataaggacgatgggg
aggcaaggaggtggcccaagacttgctaaacacctgacgcagatcatggtactccgccgg
aaccccagccagatcagccgactccacctgcgggacaggacacaaagaaacaggaaaaga
ggcaggacccaaacacgtagcaagacaacactgattccatgacaaaattgaattattcaa
ccaatcaacgtgtgggccatgctgcagtagccatggatgccctaaaactatgggggcact
tggggagtcaaggaggagcagcgtggtgacctcacggtgattgcctgaaacaatgagtgt
gataggaggggtgctatgggaaacagtggtaataagagtgccattaagagaacgggcagg
gatagggtcagaaagagcaagagcagggatcccccacgaagtggccaaggaacgatccat
gaagttaccctcagctccagaatcgatcaaggccgaacaggagttagaaagatccccaaa
ctggacagagacaggaataacagtacgagaaggggaggaatgcaaaaaaggagtagcgct
caccaggatccccctcttcactggcgagctgtgccttttaaaggacaggtggctgcgaaa
tgtcctggcttgccacagtacagacacaagcccttagcgaggcgatgctgcttctcctgg
ggggtgagccggaggcgtcccacctgcataggctctggaccagcggaagcggagttggag
gcatcagagacgggaaaggtgtcctcagtcctccagggtgagcggggtgcagagcgttga
tggcggcggcgtagacgtccctccacccgtagagccatgttgatcaggtcgtcgaagtca
tgaggcagatcgatggtggctaactcgtcctgaatcacctcctccagtcctgcgcggaac
atggatctgcaggccccctggttccagtcacaagacgctgctagcgtcttgaattggatg
gcgtactcagtcactgaacgccctgcctgtcgcaaacgggccagctgatcagcagcctcc
tggccccgagcggatcggtcaaacagttttatcatttcctgtctgaactcatcaaaagaa
gtgcaacaaggagcttgagtgtcccaaactgaaatcccccagtcacgagccttaccagtg
agaagcgtcaggacaaaggccaccttagtttcttccgtggcataggtgcgtggctgtagc
gcgaaaaccactgaacactgggataggaaggctctgcaggaattcggatctccatcatag
gatggcgggatattgcagcgaggctcatgttgatagtgaggaccaggagccgcttgccct
ccctgggcaacgtcatgctgcagctcttgtattcttgctgtcaactcagctacctgattg
gccaggaagtccacctctcgtgaagtgttggtcagcctgacctcatgctgccccagcaac
gctccctgctgtgtaacggcggttcggacggaatctgagcctgctgtgtccatagcggct
agatcgttctgtcagggttcttaaagagacacaaatgcaggcttgagagaatcaggggaa
tttattttcaatatccaaacaaaatatctttctagaaaaagatccaaaaaaaatccagcc
aggagggaaaaagcggaacaaaaaggtatctgggctgtctgcaactgacaacagtcctgg
cacaaatatttccggtggaggtcgtccccttcgtgaacctcagacaagaaaaaacaaaac
aaaacagccggaataaagtcacacaaaaataacagaaattcagttgccttctcaactata
cccggcagggggcgctcgatgaggcggacgtgtgggggatgctgagcagcgagtgagaga
gagaggaagccggtgttttggagaaggccggcgggctccgagagcgagaggaagtccggt
ctggaatagaaggagatgaggaaaaagacccaacactggatgtaaggacctggcgttgca
gcgacacggaaatcccactggatagcgcagagagagagagaacaagacaggacaggacac
gacacgagtggctgagcgtaagcgcactcgcaaataacgatctagcacaagacaacacac
acacggggaataaatagagcagaaggagagctactcatggactgcaggtgagtggaatca
attatgtaaatagaaagattgggtaacaagggggagggatgccttaggtaaacacgaggt
gacagatcaaaacaacattcacgtgcgctcgtgacatgtaaacaaacatacacaagaaga
cagcgtgatcagactggggatgtgacattcttcttagacactgtaaaacccaacagtcaa
ctgctcttcatttattgaattttactgtgcctaaattgctttatttactcaaatggatta
agttcacattgctcattaggattactttttgaatttaaatggtttgttacaatctgtttc
ctcaaacggtttaagttatcttaactttttgggttttacagtgtaatactacctcccact
aaagtcacagcatatctttttcaccgctagaaggcacatattcacaacaaacaatgatgt
actttaatgactgagtgtgaaatcatgacaattatggttttcattaaatcctatgagatg
cctgcaaaaatcatgttcatggatgagctaaagtatttaaatcttattatggcggtagta
tgaaacagattacagctaaaagccattgaagcgaaatgagatcacctaagcaattgctga
tgagagatgagcatgacgtggcacaaaagcaatgttgttttatcatattaaatacatttt
aggtttctgttataatgctgctctataatgctgctatgtagtaattaatcacacaacatg
ttaatgtgtttttggtgattgctgttttctataaaaagctatctggaatttaaaattaca
agttaaaatagcagatttctctgaatttaaacattctgagaaacattttggataatataa
gtcagcaaaatatataacactgttctactggctttttgatattttaataataataataat
aataataataataataataataataataataataataataataaatagtaataataaaac
cgtatataaaaaataaaaaattttataaaaaatataaaaccgtacatattgtgcctctga
tttgaacatgtataatctgatttaatgtgctgcttaagataaataaatcaaagtattatt
tttttcatgctcacatatagagacaaatttgataagatttcctaaagaacctgtggtgta
ttttgtgctgaaattttacaaacacattctggtgatgccaaaaatgtattttctatttta
caatgtattttatgtttacattgtaagatagattggcaatgggggggggggggggggggg
ggggnnnnnnnnnnnnnnnnnnnnnnnnnnnnnnnnnnnnnnnnnnnnnnnnnnnnnnnn
nnnnnnnnnnnnnnnnnnnnnnnnnnnnnnnnnnnnnnnnnnnnggggggggggtgggga
ctgcatgacttttaaataggaagaatcaccaacaacgctgtcttggtccacaaactacgt
ctcacaactaaacacacacgagaagtgacatggaaacaatgcgaggtcacatagtatatc
ttgtgttgttaactacaagaaaatatagagtaagaaagaagcctttagtggggtagaata
tgtactgattttgctcacctggcttttgaaggaaattggcaatttctctcaatttttttt
tttcgtctaggttatgatattgctcagatgacacatcaaacagacacgggtgctcctgcc
aaatttccactagtttttccttcatttcttgggtccaaatagacaaaaataaaagccatt
ttaacttctttcccaacctcccgctgatcttgatacacatactcgtggtttgcttctctc
tcattggctgtcggtaatcactgatgttattttcaatcagaacacatttcacacggaatg
attttaaatcgctgaaaggttcagatatttagcatgccaatgcaaatatctcacgggtgt
cagcgactcatcgccgattctctcagattacatctttgatagttcaaactttgtgattgt
tacttacgtgaacgagatccgatttgcctgtgatttcagaaatttgttggtgatttctcg
aatcctgttggcaagtcaaactcgtggctaaaatcatgcagtctgaactccacattaatg
gcataacaagtgtactttagctccaaactcacatactgtaagcagacttgacaactctga
acttcatctaaacccgccggttattcctcggatcatgacaagcattgcatttctcattta
aatagaacaaacgctgagctaatgacttacagtaggctcctgacagctgaaatgtagtaa
tttgtgagtcatttccccaatggccaaactatactctattccacaagcagacagcaacca
aacaagcaaagcaatattttggccggctacggcaaagcctcattaaaaagtcattgtgca
tatgaggaacaaccttgtgaacctttgtaattggtctgcggggagtttgctcactggtat
catcaggattcatttcccagtgccattaatgtgaatggcacaaataatcattactctcct
ctttacgccgaccaataaactcgtgcccatgaactacagcatcagcctgtatttataagg
atcgtaataggcatgtcaaagcaaatgacatttgttatcaagaagcttgtttgttgatgt
tatttgtgctgtatttgcagctctgttgctcctaccattatatatactaatagcacaaat
taacaatgaataaagagcgtgatgcatcaccgggaattcaacagccttagctaataccac
attattaaaaataaatagctaaaatttttatttggaacggtgcacaatactgtggca
>RETE3560-#LTR/Gypsy
tgctttagttgttacctacctggacatacacgtgatatgtgcgagatgtctgcatcacag
cctgtgccaaacagttcaactgaagctggtgacggtcacaggcagaaaccctctcaggga
aactgttgagcctccatctggaggagggcgatggtaggcacataaattcaacctccgttg
atgatgatgatattgaatctgtatacgctttcgtgtgtgaaaacgctccgaagtcgagca
aagtaattttgcaaaatacaatgagaactgctcaaagtgaaagtttattctacactaatg
ttttagtgcaggataaaattgagttaaaaggaatgcttgatactggatcgatggcgacta
ccatcagtgcagacacaatacccatgttaaaacaggctggcataatgactgatgacatgc
tggcgtctgcggatattgttttagtgggttgtgggggaaagcaatccagtccattaggac
tttgtgatttgaaattcgaggtttatgggtacaagtttatagtcccagtcttatttgttg
aaggacagattgatcccattattttgggtacaaatgtgcttaaaccactgatcagacatt
tcaagtcgaatgacggattttggcgtgttatgggtaagcctgatgcagcttgccagagtg
acagtagtcagtttcttcgccttttgtctaacctggagagatggcgaggggagtccatcc
cagataaggttggcacattgaagttaaagaacgctgtaactcttcagcctatgactgagc
atttggtgtggggtaggttgcctacgggcacagtgttatcagcaggcagtacggtactca
ttgagccatgtacgtcgccttgtgtaaataaacagataatggttggccggatagtttctc
ctttgtggggtgatggctggttacccataaagattatcaaccccacttccactgaaataa
ctttgcgtagaaactcaaaagttgcagatgtcgccccctgcattgctttagaggattttg
accagtcagctaactctttcactgttcagcagaatgtgggaaaaatgcaaagcagtagtt
cctgctgtagtcttactgccagaagtctttgcagtgaccccagtgatgtgaatgagaagc
tggaaatgctagggctaagctctattccgattggtgactgtgaagtttctgcacagtgta
aagagaagcttgttgatctgattgagacttatgagtctgtcttttcaagacatcacctgg
attgtggtgaggcgcaggatttctgtcatcgcatcaggttaacagatgaccgcccattca
ggttgccatatcgtagaatatcacctggccattatcagaaattaaaagaaacgttagacg
agatggaagcaaaagacataatccgcaagtcctgtagcgagtatgcttcccccttggttt
tggtgtggaagaagaatggcgatctgcgaatttgcacagatttcagatggcttaacgcca
gaactgttaaagacgcccatcctcttccacatcaaagcgatgtccttgctgcattggggg
gaaacatgttttttagcaccatggatctgacggctggctattacaatattcccttacatg
aacttgacagaaagtataccgcattctcatcaccactgggattgcatgaatacaatcgtc
tcccacaagggctatgtaatagcccagccacctttatgcgcatgatgctgactatattcg
gtgaccagaactttttaagtcttctgtgttatcttgatgacctgttggtgtttgcgaagt
ctgaagaagagagtttgacacgattggagatggtatttcaacgccttaaagtccataatt
tgaaattgtcaccctctaaatgtcagtttttgagacgttcagtcaaatttctgggtcatg
ttatttcccagcatggaatttcaagggatccggataaagtggagtccatagttaaagtga
cagaggctgatttgatggagttagatggtgtctctccttcgccatctaaaatacgttcct
ttttggggatggtagtctactatcagcacttcattgaaaactgttctgtgcttgctaaac
ctttattttctctgattggtggaccgaaaaggcctaggaagttgaaaggcagaaagagac
cggtgttgtaccgcaaacttggcccggatgactggactgtggagtgtaaaaaggcgttcg
aggacctgaaggcagctctcgttgaggaagtacttttagctcacccagactttaacaaac
cattcatattgtctgttgatgcatctacagctgggcttggcgcagtattgtcccaaattc
atgacaacagtgacaaagcacagccaatagcttttgcaagcaaatccctaaatcatgcac
aggcaaaataccctgcgcatcgccttgaattttttgcgatgaaatgggcgatttgtaata
aatttagccattggttacggggtcacaggttcactgtgtggacagacaacaaccccttga
agtacatactgaccaagcccaggttagatgcctgtgagcagcgctgggtggcacaattgg
caccgttcaactttgacatccagtatatccctggcactaagaatgtggtggctgatgccc
tcagtagggagccttttgtgcagcctaaaatattgcatagattaactagggctccgtatt
ccacacttctcaagcaggcagcaaatttcaaaaatgatgatgttcagaacatgtttcggc
tttcagctgagctttcagagttgcgggatgaacatggtcaggagtatggggatgctgtgt
taaaggctagttgtactgcagcaagtgtctatgtgcatagcgaggagatttctgctgtca
tgcaaaaacatcagcattgggaagatgcgggtacggtgagagctatttcacatgtgcaat
atttggagtctcttgcggctatgagccagaaccctgtgccagcttttaaccatgatgaac
ttctagctgagcaggccaacgatgctgttgtcagtcgagtcaggtttttcattgaccgtg
gtcgtcttccttcaagacgtgaaaaacttcatgaggcacgtggcacattgaagatactga
aacagtggggtaaactaactgtgcgtctagggattgtttatcgtgtgtccaaacacccag
tgacaaaacaaaaaatgtatcaatatgttgttcctgaatctctgcgaatgacagtgttga
aaggtattcatgatgatgtggggcatcagggccagcagcgcacgttaggtttagccaggc
aaaggttttattgggaaaccatggagaaggatgtaaaggaatatgtccataattgcaaaa
gatgcattttgagcaaggctcctgagccagaggctagggcaccactcgtttccattacca
cttcgtcgcctctcgagttggtctgtatagacttttggtcggctgaggaccaaaacaaca
agtctattgatgttttggtcatcactgaccacttcacaaagttggcgtgtgcttatccct
gtcctaatcaaactgcaaaaacagttgcgagagttctttggaacaatttcttttgcattt
atggctttcctgtgagcattcattccgaccagggtgccaattttgagagtttgttgattg
cggagttgtgtcagttggctggtattgacaaaacgcacactacaccgtatcacccaatgg
gcaatggccaagtggaaaggatgaaccgcact
>RETE3610-#LTR/Gypsy
tataatatgtaacccaggtaaattaaacattattccaagtgtcaaatactggatttttgt
tttgtttattttagggattttatgtattttttctgttttaaataaagttgtatacatttt
gtatagtttaggtgaaatgtacataacaaacatgtgcttctcttgcctccatctaacttg
atggttaacctgtgacatactccaatttgattggctgaaagacatgcctgagtgacagga
ctggggagagagagaggcggggttttcagagtgaaagcgaaaggaatggagagagctgaa
agaaacgtgcagagtgtttcacgctgtttccttggctattttttgtttaaaatttagctt
tcttttcaccagactgtcgagaacataactacgtgcggttattgagacaacttgatcagt
ttgatgtgaactgcagagatcggacatcgctgggggatgacgagagattaacgaatgctg
aggatttcaatgctagatactaccatctaaataaacattagtctcaaggcgatcgttgtt
cctgctgactgcgctggacgagtttgcacctgttgtgtcatctgctcgagtcgtcggcgt
cgcgtgagtcaactggatcaagcagaaggatcggttcggatttgtgagtacattgtgttt
gctcgttagagtgaaggggcatttgattcttgccacaacgctcccaagcaacgtacaggc
ctgcaacgagggggtgtttgttttgtttatttacatttttcctttttttttctacacaca
tattaagtctgggcccagtgaacaataattttcttaattgaatgctgtgtgatattgaat
atagggaattaaccatttgcctgtgactgttcagtattaaggtctttattggtgaacatt
ttgcacttttattagtgcatttaaatggttctgggtcgtttctgttgtaaggacaactat
ttattattgttttaggactttctgcaaagctattttgtttatactcttaaatagttagtt
atcttcagtctgatatttcagaaacaaattatatcactataaagtgacttttatattgaa
ataagacagacccatatatttttgaagaaatttattttgttttattatttttgaattctt
gtcattttatatgagagacatttataactactggcagtgattttgctatttattgaattt
ttattccattttattgttttctttcaacatatgttcagttaaacaatatattacaattgg
cttaaaggagaattaaaggatctgttttactaaatttcattttttgtcattttttaattg
caaatttatacagttattttgggaacccagagccctcttcttgtgtcaagtgaagagagt
gctacataaaaaatggaggcaccgctgggattcttttttttccccctttagccaggtgta
aatatatacatactttttttaggagtgtattgagtagaacagttggcagtatggatattc
aaccagaggatttgattactgagttcattgaatggtgtagtgagttaaagattgacccat
ctcatgttttagttctcagggatgttccaaagggcactgaagtagcagatgttgaacggg
cagtcgagacagtaaaagcatttgggagggtccgtgtaagggctgaaaaatttcactcag
aactgaaatctaatttattgttgtgtgagtgcagtcagcttttagatcctgagcataccc
ctccagagataatacctccaggtgaggaagggccctggaagattgttttacttacccctt
cggtgagtacatctcagtcatttttgtccaaactccagaccttaatacaagaggaaggaa
aaacgatggctgatgttgaggccctttttcctaaagagcctttagaaagcagttctcctg
atagcatcatcagggcagtgggagatttgttagaaaaaacaatgaagccaaacagtgaaa
ttaatgcatttagacgcttgcggatcttttctggtatggttcctacccccctggggaaga
gagtttagagcattggttggcacaggcttacttgatggttgaagaatgtaactgttcaaa
tcgggagaaacggaccagaatagttgaaagcttgagaggacctgctttggatataataca
ggcggtgaggttaaataacaaggatgcaaatgctttagtgtatctagaagctttagagaa
cacatttggcacctctgagtctggagaggacctatattttgccttttgggctatgcacca
acagaaaggtgaaaaactttcagattttgtacagaggttagatcgagctctcagaaaagt
tgtaaagagaggaggtgtgtcttatcaacgcatggaccaggttagacttgaacagcttgt
gcgaggctcatctgagtctgacttgattctagtacacctccgtctgcgagaaagaaaaga
gacacctcccacctttttgcagttattaaatgagataagagaggaggaagagtatgacgc
ttcccgccgtaaattaaatcttgaagtgagacaggttcagactagagagaaaaaaatgca
acccactgaaatgcaggagttaaaagcagatgtaaaagctttgcactctcagtttgggga
gttgactaaaaaacgagaaataggaaatgagcaaatggatggagctctaaagaggtttag
tacagtgcagggcagtgaggttgaagctttacggaaacaggtgctccaacttcaagaaca
agtcaaagtattgacagtctcacatgctacttcctcatcgaaagaagggagaaaactaga
gagtaaaacccattccagtcaaagtcgcaggtctcagtcatcagacaatttgtctgaatt
tttttgttatcgatgcggtgaagatggtcattttgccaacaagtgtacatctcctgaaga
tttaacaaaagtcattcagaaacttatccgtgcacttcgtaaaagcaaaggtgacaaaga
atcagaaagaaaagcttctgcttcgatggcaaactattctgttagacgaggagcagtaga
ctcttgttcacctaactccattccagaagggttagttggtccgtctactttcattgatgt
ggctattgaggggcagttatgcaaagccctcctggacagcggttcacgtgtcacaatttt
gtttgagagctggtataagaaaaacattcctcacattcagatacagccacttacaaacct
tgctatatggggtcttagtgattccaattatccttatagagggtttgtgtctgtgggtgt
tgcattcttcacccctgagggagaagaaaaagaaaaacttgcacttttggctttggtatg
cccagatccaaagagtcctgacccggtgtcagtgattcttggtaccaatacccctaaatt
tcaagctttgctggctcagtgtgaagagttagacaatgatggtgtggttcgatctctaag
aatcttaccttatgagttggagacttgtgaacagattttgccatcgggttccttagctaa
ggatgacacagtaggacatgtgatgtggttaggtcctggcccattatccatcccccctcg
tagcactggctatgctgtttgtcaggtaaaacaagtccagtcattgggcaaagaaattct
agtagtggagaatatggaagataaaaagcttcctgctggtgtgctggtcccttctctggt
catgacgccctccaacttggatgtgaaaaactttttactaccgttgcacaatgactccca
aaaagaaactgccatcccagtgggtacgcctctcgctcaggtgtatacagtggatgtagc
tacagtgccactgacatcaaaatttccgcagacatttgtagatcctcttatgtttaattt
tagagactcccccatcccagaaccatggaaggcacgcttgataaaaaaaaatgtcagaga
gagccagtgttttctcagtggatgaatgggatgtggggttagctaagaatgtagaacatc
acataagacttagtgactctaagcctttccgagagcggtctaggcgtattgcgcctgctg
acattgacgatgttcgtcttcacctgcaagagcttttagtggcaggcataattaaagaat
cccgtagcccttatgcttcgccaattgtcattgtccgaaagaaaaatggtcgggttcgta
tgtgtattgattatcgtacgttaaactccagaaccattccagatcaatacacaatgcccc
gcatcgatgatgttcttgattgtctgtcaggaagcaaatggtttacggttcttgatctga
ggagtggatattatcaaattgctatgtcagaggctgataaggaaaaaaccgcatttattt
gtccacttggctttttccagtttaagcgtatgccgcagggtgtatctggagcccctgcga
catttcagcgattaatggaggccacagtaggagatatgaacttgttgcagtgtcttgtgt
atctggacgacctcattgtgtttgggagaacacttgaggagcatgaagagcgccttctca
aagtgttggggagactggaggagagtggtcttaaattatcacttgagaagtgtcagtttt
gtcaggcacgagtaaaatatttgggtcacattgtgtcggctgaagggatttcgactgatc
ctgagaaggacagggcagttttgaattggccaaaacctactgatctcaagtctttgcgat
catttcttggtttctgcgggtattatcgccgcttcattgccaactactcctctattgtta
gacccttgactgagttaacaaaaggttaccctcctgcccaaaagaaagggaaaattgatg
ttcttggaaagaattcttatttcagggagtcagattcttttggtgagcgttgggatcaca
cttgtgatgaatctttcactaggatcatacactgtcttacaaatgctccagtgttagcat
ttgcagacccaagcaaaccatatgtgctgcatgtagatgcaagtttgaatggtttgggag
cagtgcttaaccaggaatatccggagggattgcgtcctgttgcatttgcgagccggaagt
tgagtcggtctgagcaaaattatcccattcatcaacttgagtttcttgccttgaaatggg
ccatagtagacaagtttcatgattatctatatggcgccaaatttacagtgagaaccgata
ataatcccctcacgtacgtgttgacctcagcaaaactcaatgctactggccacaggtggt
tagccgctttgagtacctatgacttcaatgttcagtataaacctggcaagaacaatgttg
atgcagacttgttatctaggaatgcacaagaacttcaggaagaatgggaaaatataccat
cctctggtataaaggccctttgtcatcaggttagtgtggtcaaggctgatgatcccccca
ggtttattgatcagttgggtgcgcctcctgatgcgatccctgatgttttttcttttgcct
ctcatcttgaaatcggtcctctggaacagctgactcagagtgatttaattgaggctcaga
gatctgaccctgctattggtgttattataaaaggcatggagactgagatgcctcttttag
atgtagaatctaaggaccctgaggttgctatacttcagagggagagtccgaagatacaac
taaagaatggattattatatcgaatagtacagagatccgaaaaaaaggtgtgtcagttaa
tcttacctgccaagtaaagatctgtggtcttaagtgctatgcatgatgacataggtcatt
ttggagctgagcgtaccatggatctcattaaagacaggttttattggcctcgaatggcct
ttgagatcactcagtatgtcaaaacatgtggcagatgtgtggctaggaagaccttacccc
aaaaagtcacaccattacaccacataacgagtaaaggccctttagatttggtgtgtatag
actttttgtctattgagcctgatgccaagggaatttcaaatgtgttgattgtcacagatc
atttcacacgttatgctcaagcctttacaacaaaagaccaaaaggctttgacagtcgcaa
aagtactgtttgagaagttttttgtacattacggatcaccaactcgcattcattctgatc
aagggcgtgactttgaaagcagattgatcaaagagttgttgggaattcttggtattcgta
agtcaaaaacgtcgccctatcatcctcaaggggatgcccaacctgaaagattcaaccgca
cattgttgtccatgttgggaacccttgatccagacaagaaattaaagtggagccaacata
taagccagctggtgcatgcttataattgcactaaaaacgactccactgggttttcccctt
atttcctaatgtttggtagggaggcgaggttgcccattgatctgtgttttggcatattcc
cacataatgaaaattaggtaaaacatcatcagtatgtgaaacagatgaagtgtgagttga
gaagtgcatatcaattggcaagttcagctgctacaaagaaccatctgagaaacaagagac
tttatgatgctagggttagaaatcaaactcttgaggttggagatagagtgttgattcgta
atcttggaatcatgggtaaacacaaactaaaagaccgatggaatccttcaccttaccagg
tgatagggaaactgcccaacttacctgtgtatcgggtaaaaccagaacacggttcaggaa
ttgtaaagaccatgcaccgtgaccatctactaccagttggttatatggtgaggttgccgg
tagtgagccaggcaccagctaggacttcaaagccagtaacacgtgcgtctggggttgaaa
aattggcaaggtcaaaagaaaatagtaaggtagagagtgaaccaaacagtggtaagaatg
gggactctgaatctgaggatgagaattattgtaccttacctcaagttaattttgagcaat
cagaactgaggaaaagattgtctaaacctggtaataacctaccggtgcaaaaagaggcag
ttcagactgatgacatcctggtttgtgacatacctagggaggatgagggacaagatgagt
tgatacaggaaggtatagcagagaatcctttgtctgtccatgacccagaggaacacagag
gaaaataaagcctgtcatccgccttagctatgatgaacctggaaggccaacagatcaacc
aataacaatagtacacaggggtatgataattcaaatatcttatcagtgagtgacttttga
gatttaatactttgtattttacttgggtgacttaatttattattctcttcaagattatat
gtgtgagatacaggttgaagtctgatggggacatccagacctttgggaaggggagggtgt
aacccaggtaaattaaacattattccaagtgtcaaatactggatttttgttttggttttt
tttagggattttatgtattttatgtatttttaaataaagttgtatacattttgtatagtt
taggtgaaatgtacataacaaacatgtgcttctctatctaacttgatggttaacctgtga
catactccaatttgattggctgaaggacatgcctgagtgacaggactggggagagagagg
cggggttttcagagtgaaagcgaaaggaatggagagagctgaaagaaacgtgcagagtgt
ttcacgctgttctctcggctattttttgtttaaaatttagctttcttttcaccagactgt
cgagaacataactacgtgcggttattgagacaacttgatcagtttgatgtgaactggaga
gattggacatcgctgggggatgacgagagattaacgaatgctgaggatttcaatgctaga
tactaccatctaaaaaaacattagtctcaaggcgatcgttgttcctgctgactgcgctgg
acgagtttacacctgttgtgtcatctgctcgagtcgtcggcgtcgcgtgagtcaactgga
tcaagcagaaggatcggttcggatttgtgagtacattgtgtttgctcattagagtgaagg
ggtatttgattcttgccacaacgctcccaagcaacgtacaggcctgcaacgagggggtgt
ttgttttgtttatttacatttttccttttttttctacacacatattaagtctgggcccag
tgaacaataattttcttaattgaatgctgtgtgatattgaatatagggaattaaacattt
gcctgtgactgttcagtattaaggtctttattggtgaacattttgcacttttattagtgc
atttaaatggttctgggtcgtttctgttgtaaggacaactatttattattgttttaggac
tttctgcaaagctattttgtttatactcataaatagttagttatcttcagtctgatattt
cagaaacaatttatatcactataaagtgactgttttatattgaaataagacagacccata
tatttttgaagaaatttattttgttttattatttttgtattcttgtcattttatatgaga
gacatttataactactggcagtgattttgctatttattgaatttttattccattttattt
gttttctttcaacatatgttcagttaaacaatatattacaactggcttaaaggagaatta
aaggatctgttttactaaatttcattttttgtcatttttctaattgcaagtttatacagt
tattttgggaacccagagccctcttcttgtgtcaagtgaagagagtgctaca
>RETE3632-#LTR/Gypsy
tgttatgatttatgtttttcctgtttttttttcaccctcctctccgtttgttcaacccta
ggtttcttattggtttattattctgtccatcatcattatgacgctctctggttccaccaa
tcccaggacaagccacaagtatttaaagccctgtcagtccagtgtgtggtgtgcgccctg
cctcggcgtaccctttgtgctccacgcaatttgtttgtgcaaatgcttcgtctattttgt
gatcgctcagttactgtgataattcgagttgcttgttgaactttgttggctttaagtaac
atatgatgatggttgtgtgattctaaactaagatttagcggacttatccgttttgttttg
ttttagtttagattgatgttttgttagattagtttgagtgttttgccacccgtgtatttt
tgagttttgtagtttgattagtttagttcgggtgtcgtacacactgaagacctcggtttt
tatttgtgtttctttttgacgcctagtttagacattagatttaaggattgttttgttttg
ttaatttctttgatttggcttacactcgtttttcttgtttaaagataataattatacatg
tttgtttgttttttttgctcccttatttattgttacatgtttcaattcaattatagagta
aaagctttaaatgagagttactgaatcttgcctcattattgatctgtcgcacacattaca
cctgtctcacttaaatgttacagcatcccactttaacatcataaaacacgtaacatttaa
ttggtggcagcggtgggattatatttaaatttatctctttatgggatgaggtgagacgat
gtgtgtttgacggcggatcaattttgagttttgagtgaacgaagattagtgattgcgtgg
agttttagagcattatatcagtatggctgagtttgatttaaacagtttcgttagtgcacc
atctgttgaacaattggatacctttcgaaaagatgatttattaaaaattgctgagcattt
ccaaattaaaattagtagacaacagttaaagcgtgaaataaaaggagtcattgtccgaca
tttaaaggagctgggtttattggtgctggctgaaagctcacctggcgctgactatgtgtc
tgctgactctgctcacataggtgcggaggaagcgagcgaaacagctgttgcggagggcta
cgaagctaaagctgttttgccgcctttcgaacctttttcaccctcagaggttgaatcagg
aggtgatgtgcgcctcaaaactcgcattgcgagactccaaaaagaagagcgtgagcgaga
gagtcatgctgagagagagctgcgacttgagatccgcaggcttgaaatagaggcggagac
gcaaatcaagttgcgagagcttgaactgaatgcagccaggcatgcacctgtttctcctgg
ccaactagcgcagaatgcggctctttcatctgccgtgacatcatctgtcgggacgtttga
tgtgagtaaacatatttctcttgtacctcaatttagagagactgaggttgactcctattt
taatgtattcgaacgaattgcttgcgctttgaagtggtctaaggaagtttggcctttact
gttgcagtgcaggttaacaggaaaagcacaagaggtatgttctgcgttgtccttagagga
cagcttaaactacgacgttgtcaaagcggcaattttacgagcgtatgagctcgtacctga
ggcgtatagacagcgttttagaatgcataagaaaaattctaatcagacctatgttgaatt
tgcgagagaaaaaggtatattgtttgacaagtggtgcacggcgaataaagtttccgattt
tcaagcgttacgtgaattaattctcttggaggagttcaagaattgtattccggagcgtgt
tgtaatttatcttaatgaacagaaggtaacttctctggctcaagcctccgtttctgctga
cgaattcgcattaacccacaaaaatgtttttctgtcagctcgtactgagaaaaattctgt
tccatctgttgaaaaagatcagtctcgtttgaaaaataaaaatgcacaaattcgagaggt
aagggagtgtttttattgccacaaaaacgggcacattatttctgaatgtttattattgaa
acgtaagcagcaaaacgccggcactaagagtgttgcgtttgtaaagccggttagtgtgga
aagtcgcgagacttgtgatgtcgcttatcaacctttccttttagagggattgatatctaa
tgatgacaagcctgagaatcaaataagggtaaaaatgcttcgtgacactggagcaggtta
ttcttttgttacggctgatgtgttgtcatctttggaaaacactttctgtggtagttatgt
gctagttcgagggattgaaatgagcacaatcaaagtccctgttcatcagatttatttaaa
atctgatttgtttactggcttggttaaagttggggtacgtgaaaatctacctgtgagagg
ggttgattttattcttgggaatgacatagctggtgggagagttatgccattgcttgaggt
ttgtgataaacctgacttttctgtgtccactgatgagctgtcagagttatctgacgtttt
tcccgtttgcgccattacgcgcgcgcagactcgcaaatttgatgatgcagatgatttgat
ctcgacatttatggctcctactatgttgaatgatgagttgattgatcctggtaaatccga
cgaaaaatctaaaacgccaaatgttgagaaaataaaattgcacgtgactcgagacaatct
gattgctgctcagaaagatgatttctctctgcataaatatttttcttctgttgttccagc
agatgcggcgcgtgaaagaaaaatcgctttctatttagagaacggagtgctgatgcgtag
atggtgccctgatgcatctgaagctgaatggtatggcgcaagtcaaattgtcgttcctac
atgttaccggcaaactgttctttctcttgctcatgaccatgatttttccggacacctagg
tattaagaaaacttatcaccggattttaaagcactttttttggcctcgacttaagactga
cgtgacaaagcactgtaaaacctgtaaggcgtgtcaattttcaggcaaaccaaaccagat
tattccaaaagctccattgagacctattccggctttaggtgagccatttgagcatgttct
gattgactgtgtgggtcctttgcctaaaacaaaagctggcaatcaatatttactgactgt
catgtgtgcagcaacacgttttcctgaagcgtttccgttaaggaaaataactgcttctgt
agtgattaaatcactagtaaagttcttttctttatttggactgcccaaagttgtgcagtc
tgatagaggaacgaattttatgtctaatctattcgaacaagtgttgaaaactttaaagat
ttcccacagaacttcaagtgcataccatccagaaagtcagggagccttggaacgatttca
tcagactttaaaatcaatgctcaggaaatattgctttgaaactggtaaagattgggatga
ggggacacctctagttttatttgctgtgagagaagccgtgcaggaaagtttaggatatag
cccggcagatctggtgtatgctcattcaattcggggcccgattaagatgctgaaagagga
tatgttatctcaggagactagtgaaaaaacgaatgtgcttgattacgtaagtagatttcg
cgaacgtcttcacaatgcttgctctgctgcaaaagaagccttagtgagtgcacaaattac
catgaaatctcactttgatcggaaaactgttgtgcgcgattttaaagaaggcgataaagt
gctggttttattgcctgttgttggctcttcactatcttcacgtttttcgggaccgtacga
ggtaattaaaaaattgcgttgcacagattatgtaattggtactccggatcgccgcaagaa
aactcgcgtgtgtcatgtaaacatgctgaaaacttatcatgttcgagagacatctaataa
tgaggcgaaattagaccagccgctctctgatgcacctgtcacttcgctggtctgtgatgt
aatgtctgatcacgaagatgatggcgtgaaagttagacacacgtacgaacaatgtgcacg
ttttaaaaactccgaaatcctggctgatttagattcttctctgtttcacctatctgatgc
tcagagatgtgacattaaagcgcttatagaggcatttcctttactttttcgtgacgttcc
ttcttgcactacagtattgcaacacgatattgatgtgggtaattcagcccctgtgaaaca
acatccgtacagagttaatgccgtgaaacgttctgtgatgcaaaccgaagtaaaatactt
gcgtgagaatggtttagccaaaccaagctgcagtccgtggagttctccatgtctactggt
gactaaaagtgacggatcggcgcgattttgtacagactatcgtaaggtgaatgctctgac
tgtacctgattgttttccgttaccacgcatggaagattgcgtagatgcacttggaactgc
taaatttgtcagtaagttggatttactcaaaggtttctggcaaataccgttatctgatcg
cgcatcggacatttctgcttttgtaacccctgatgacttcatgcagtactgcgtcatggc
attcggaatgcgtaacgcaccgtcaacattccaacgactcatcaacactgtacttatggg
agtgcgtaattgtaatgcgtatttagatgatcttgtgatctattccactgactggtcgga
acacgtttcaacgcttcgtgaagtatttatgcgtcttgagaaagcatcgctaactttgaa
tcttgccaagtgcgatttcgggaaagccacaataacatatttgggtaaagaagtggggca
aggacaagtgaagcctattggagcgaaagtgagtgctatctctgagtttccagtacctac
cacacgcaaggagttgcgtagattcttgggaatgtctggttattaccggaacttctgtaa
aaatttttccactgtcgtttctcctctaacttccctccttagcccttcacgtgtgttcct
gtggtctgatgaatgccaggcggcatttgaaagcgtcaaatctttactatgcagtgatcc
tgtgttggcagcaccagtttatgagaaggcttttacgctggaggtggacgcaagctccgt
gggagcgggcgcggtactcattcaggaagatacgcacggtatagagcatccaatttgttt
tttctcacgcaagtttaataaagcacaattaaattattctacaattgaaaaagaaacatt
agcgttactactggcattgcagtactttgatgtctatttgagttctagtaatctgcccat
aactgtcttcacagatcataaccctgtggtatttctgtcccgtatgcacaatcagaacca
acggctcatgcgctggtctctgatcgttcaaggttacaacttgatgataaaacataaaaa
aggatcagaaaatgtattggccgatgcattatctagagtgtgaagaaaaagtggttgaaa
gtgaaatttgttaaaactatatattgttttggaatttcatccattatagttttatcttaa
gcaggggagtgttatgatttatgtttttcctgtttttttttcaccctcctctccgtttgt
tcaaccctaggtttcttattggtttattattctgtccatcatcattatgacgctctctgg
ttccaccaatcccaggacaagccacaagtatttaaagccctgtcagtccagtgtgtggtg
tgcgccctgcctcggcgtaccctttgtgctccacgcaatttgtttgtgcaaatgcttcgt
ctattttgtgatcgctcagttactgtgataattcgagttgcttgttgaactttgttggct
ttaagtaacatatgatgatggttgtgtgattctaaactaagatttagcggacttatccgt
tttgttttgttttagtttagattgatgttttgttagattagtttgagtgttttgccaccc
gtgtatttttgagttttgtagtttgattagtttagttcgggtgtcgtacacactgaagac
ctcggtttttatttgtgtttctttttgacgcctagtttagacattagatttaaggattgt
tttgttttgttaatttctttgatttggcttacactcgtttttcttgtttaaagataataa
ttatacatgtttgtttgtttttttttctcccccatttattgttacatgtttcaattcaat
tatagagtaaaagctttaaatgagagttactgaatcttgcctcattattgatctgtcgca
cacaatacacctgtctcacttaaatgttacagcatcccactttaacatcataaaacacgt
aacagtcgcgtacactgttaatccacacgtgagtccagctgcgctctcacagagagaaaa
tgaaaacaaaacttaactgcagcaaactataaaagcaacacttcacgcttgttttgccaa
cacaacgtggcatctctgtcatctaaacactgtgaaagtaatgcatcacactgtaagacg
taataagacacactctggcacagacgcccagtctgcacgctgcaatattcattatttcat
atattcatttcaaaccggaagtatgaatttgcttgaaataacgcaaaaacaaccaattta
cacttttttgtgaaatataggtgtcttaataatgtttttagcagtgggggacacatatac
gactgtcaacagctcaaaaatgtgttttggtgtttcgtgaccctttaaatatgatatcat
agtggaccacccctttaagaccaagaaaaatcctatattaaaattaatttggatattttt
gttatccttgaatttttaatcaaatcaaatgtacttttttacaagagaggctagaaaaat
tgtgaagctcttttatcattattacgttttcatttttttttattcaaatagccaaatttt
gactgaggacagttgaatgttctggccagtttgtaggctaaagctacaataggctacagt
ttttattttaaaactttaacagattcctatttttttctgatgatgatttttgacctaata
aatttgtattttaaaaataagtatttattcatttttctttttctaaatcttgaggaaata
ttttggtacatttaatgtttcattatgatgacgacctaacaggctaatccagctaaaaat
agtggttagaatgtcactaaaatacagtatttaaatctcatacattgtaaatgaggtaat
aactgcaaaaaggtccacattttgagaaaaagatcccttgtaacaggctggctacggacc
tgctttggtaaaaccaagtagctgtttaatgaaataacagattatcccagtacattttta
acataaaatagtgtttatatatatatatatatatatatatatatatagttacttttactt
ttacttgagtaaaaatttccgcaaatacgtatactgttacttgagtacaaattttagata
ctctacccatctctggttatatttatggagagatcacttaatccatgacatgcagaaaga
taaatatattttaaataactctatcttacatagattgaagaagggacattttttttatct
ttatattttatattcaactgag
>RETE3681-#LTR/Gypsy
tattacgccccaagtctaggggaaacgaaaagggcataataaacgaagaacaaacaaatg
tgttggggtggtggatttcccaaactaaacaaaacttaaagcaaaatattcccctcggtc
gacaaccaaactcacacactcaattaagagtatatataaagatatttattatagaaaaat
agagtttgtataaacgagcatttcatcagggtgaccacaggccaaaataacaaacaaaag
aatctataaaataaatccactaaattacctattactatttaaagaaacatacaagaatct
tacctgactccctaatataaacaaagtcaaaagtagtcaattaaataggcaggtcacccc
tacacgctcaaactctcaataaatattcaagcataggatggtcatcaatacaaaagtgat
taatgttggtcgtcggccgaaggggtgagggaaacccaggagctccactccaaacaccga
acgcagcagaaatgagctctccgattcctgccggaagctcccttttatacaggcctcgta
gaccagcagccaatcagagcagggaatcacgccggcgtgggagcctataagacatcagaa
aaacagcaaggaggcgggacaaaagaaaaaggtgtacaatccgcaataaaaataaataaa
taaacttcagtcgtaacactcccacacacaaagaatctacgtagtagattactcgtcaat
aaatgatcgagataaagcatcggcgagaacattatcttttcccttcttgtaccgaatatc
catattaaaatcttgaataaatagactccagcgcataatgcggtgatttgcgttcttcat
ccgagacaagaagacaagtggattgtgatcggtaaaaacaagcacggggagagaactaga
gccaataaacacttcaaagtgttgcaaagctaaaagcaaggctaacgtctccttttcaat
tgtgctataattgagctggtgcttcaggaatttctttgagaaatagccgataggatgttc
cacaccattggagtcatcctgaagtaggacagcacctgcgcccgtagcactcgcatctac
atccaacttgaacacatgtgaataatttggagccattaacactggagcattactcaaaag
agacttgacagaatcgaacgcggactgacatttatccgtccactcaaactcacttgaaat
gcgaagcatattcgtcaaaggcagcacaacatctgaaaagttcctgcaaaaattccgata
ataaccggccattcctaaaaatctccgaaggtcacgtttcgttcggggaacggcaaagtc
tacaatggcttgcactttcaaagcgacaggtcgaatttccccctgtcccacctgctttcc
caaataggtaacagtcgccttaccaaactcacacttactcaaattaagtgtcaaagaggc
atctcgcaaacgacaaaacacagttctcagtgttgacagatgttcgtcccatgtgtcaga
ataaatgacaatgtcgtcaaggtacgctttacaattagacactccactgagcactatatt
cattaagcgctgaaaagtggcgggagcgttccgtagcccgaaagccatcaccgagtaatt
cagaaagtcatctggcgccacaaaagcagaaatttcagcagcacgctccgtccaggttat
ttgccagtaacccttcaacagatctaattttgtgacaaaacgtgcagagcctactttctc
aatacaatcttccattaatggaaggggatacgaatcgggtttcgtcacggcatttacctt
tcggtagtccgtgcagaaccgttgcgtgccatcagacttaggaacgaggatacacggtga
gctccacgcgcttgagctcgggactgcgagaccatttgtgacgagatattgaacctcatc
tcccattaccttccgtttagcaggattcacgcggtaagcactctgtttaataggccggca
ttcgcccacgtcaatatcgtgcttcaatactgaagttcgtgaggggacatctaaaaatag
tgaagggaaacaatgaattaaatcaagcatttcgctttgctggctatcagacaaatgcaa
caactgtgattttaaaacactcagagcctgggaattattcaatttgccacacgaaattaa
ggacttctgcatacttagaccatcttcatctgagccactgtcagaagtgatcacgacagc
cacaggagcgattacagagctttttgactccgaatcatcttcacgactcacataatactt
caacatgttaatgtgacacacacggcattttctacatctgtcgggtgtgcgcacaacata
attcgtgtcactcagctttttatcaatgacatacggtccagaaaacttcgcctctaatgc
agcaccttgaactggcaacaaaaccaagactttatctcctgcagaaaacgtacgagtcac
agcctttttatcatagcgctctttcatttttgcctgagcattccccaaactaatctgagc
tagtttacacgcattgtgcaaacgctcgcgaaaagtacaaacataatcaagaagatgaca
ttcttgttttggctctgaaacccacgactcatgtaataattttaagggccctcgaatatc
gtaccagaaaattaattaggccgggctaaagcccaatgactcctggacagactcacggat
cgcaaataacaataaagacaacccctcatcccagtctttgctcgactcagcgcagtattt
actcaacatggacttcaaagtttgatggaacctttctaatgccccctgagattccggatg
gtaggcactcgatgtaacgtgtttaatgttcagttgagaaagcacttgtttgaacactcg
ggacataaagtttgtgccctggtcagtctggatcacttttggaaaaccgaaggtggaaaa
gaatgtgatcagtgcttttaaaataactttcgcttttaatgagcgcaacggtatagcctc
tgggtagcgagtagtggtgcacgtgagggtgagcaaataaacgtgcccagattttgtacg
tggtagtgggccaacacaatctaaaatcactcgtgagaagggctcatcaacgactggaat
aggtttaagaggtgcaggcggaattttctgattaggttttcccacaatctggcatgtgtg
acatgaacgacaatattttgcaacgtctgctttcattccaggccagaagaaatatcgtaa
tatacgatgatacgttttggtaatgcccaaatgtccagcgacattatcatgtgccacact
cagaacctgtctgcgtaaacatttaggtactaccaactgaaaaacaacatcccagcctaa
accatcagacactgttggagtccactttctttttaacacatcgtcgtcccaaaaataacc
aatcggcttatttttaatcgcctccgcagttaaagcggtagttcggcaacgtgacaaaga
ggagtcatttttctgttcaacagaaatcagcaccttatccgcggacagcgggaggtcatc
cgatagcgattcagcaccacaggtcgtggacagcgaatcagcaccctgcgtctcaagtgt
catgtcttgcgcgctgccaataaaagtgtcacatagatcaatcatatcgccgaatttacg
agcttgcgctcgcgtgattacacaagcagaaaagacggtcggaaattcagaaactaaatc
attagaattaaccgtctcacaaagaggattctcaataacctctggatatggaagaacttt
tcctccggctaaatcattaccaatgataacagcaacacccttcacgggcaactggtgacg
aacagccagtttcacaaaacctgttaccaaatcagactgaatgtataccttatgcagtgg
cactttcagaacccctaactcaatcccctgaataaggacatcagatccacaataactttc
gtccgaaaaatgcaacgaatcaaataatacaaaggactgtacagaccctgtatctcgaag
aatggccacaggaactgaatcttgtgccaatccactcagagaaatcgttccctgacacac
aaatggatcatacaaagcatcaatatccgaatcgggcttgctttccctactaacgaagcc
aacactcttagctgcctttacctgatttttctttctcaaactagggcacatagaaattaa
atgacctaaatcgtggcagtagaagcattcgcgagattccgcagtttttacctgctttag
cgattttgaagcttttccatttttctcgaagactggcgaaaaatttgactcacgacgtga
aacaaacgtgctcttgtgcgtcaaaacaaactcatccgcgcaaacggcggcttcagcaag
agtccaaatttttttctcattcagaaaaacaacaattttgtccagcaacgaatttttaaa
atcctcaatcaaaattagttcacgaagttgctcaaaatcagtgactttgctggagtgaca
ccacttatcgaatagcatgctcttctcccgagcatactccacaaaagtttgactggaacc
cttcgaatgcaaacgaaatttttgcctataggcctcggggactaattcatatgctttcag
caccgcacttttcagtttatcataatccaagctgtcgttaacagacaaagcggaactaac
ctcttgggcttttcccgttaatttgcactgaatcagaagagaccaagtctttttcggcca
gcgcaacgcggcagctatttgctcgaagcgccgaaatatgaatccacttcgttatcccga
aatgggggtacgagcgtaatatgacgactgatgtcaaagtcagcataattattagaggac
acaggcaacgaattaactggggttggattagaattaacagcaagtgaagcagatggtgaa
acagtaggtataggagacaaattaggaggcaagactggtgaacgacggtcagcttgactc
gcattgcctaaaacgtagaagctgagtagtatgttcttgacgcttaatttcgagatctaa
ttgtttcaactgaatagccaattttaaatcatctaaatttgttccacttggcgaatgcaa
catagaatcatctgtcgcgtggctatcagcaccggcgtctttttgcgctgctccagcagg
ccgaggctgtaaaacgccttgctgcaccaacgaatcataaattaaatctcgcacttcttt
tttcttagcagtttttaccacggagatatcatagaaatcagccactaaaaataaatcaac
cttacggcatgactccaaaagttcccacgaaggagcttgtttaaacgcatctatgctaaa
ctccataatctaaacctttccccacagcacaagatcaaatttccagtcaccaaaaataga
gaatatataaatggtactcaccagcaatgtcacaagatttctctccggacgcgaaattta
aacgaataaacagatcaaattaaactaaatttggatgaggaaaaaaacggacgagccccc
aattattacgccccaagtctaggggaaacgaaaagggcataataaacgaagaacaaacaa
atgtgttggggtggtggatttcccaaactaaacaaaacttaaagcaaaatattcccctcg
gtcgacaaccaaactcacacactcaattgagagtatatataaagatatttattatagaaa
aatagagtttgtataaacgagcatttcgtcagggtgaccacaggccaaaataacaaacaa
aagaatctataaaataaatccactaaattacctattactatttaaagaaacatacaagaa
tcttacctgactccctaatataaacaaagtcaaaagtagtcaattaaataggcaggtcac
ccctacacgctcaaactctcaataaatattcaagcataggatggtcatcaatacaaaagt
gattaatgttggtcgtcggccgaaggggtgagggaaacccaggagctccactccaaacac
cgaacgcagcagaaatgagctctccgattcctgccggaagcttcgttttatacaggcctc
gtagaccagcagccaatcagagcagggaatcacgccggcgtgggagcctataagacatca
gaaaaacagcaaggaggcgggacaaaagaaaaaggtgtacaatccgcaataaaaataaat
aaataaacttcagtcgtaaca
>RETE3777-#LTR/Gypsy
tgttgcaaatctctacacacagtgatttgcaaaacactaaacacacttagcatacattac
acactaaaatctatcatgaagtcacttccttgcaataccaaagcactgactgtcaaatta
ctgcaccgtccaaccaattggttcaacacagtcgtcaggtgtgcaaacacttgtttgatt
atttgtagacacaccaatcaggtgtttaagcactataaaatgccagtttcaacgaaaacc
atcaggtctcaatatcaacactgtcacacaccataaaaaaaaaaatatatatatatatat
attcaaatgaagcaaatttatggagtgcctttcgagcacaatttcgaaagggtgaaaaga
ctgtggcatgattatgcagaggtatgtattcactttagcagtgtgatcttgcatactgtc
tcataatcttttactgtactgtaatactagatctacactgaactactcaattttgcctga
caatgttcttcaggtagtttcatgaatggatggagaggagacctagcatgagtttgctta
cgtagatgatggtgtgttcaacctgacgtgaacacggagtaaaagaaacatcattggcca
catagtcattggctatagtcattgtcccagggcaacgtgggggaaatatacagtaacact
ctgtgcagccattacaaagaatggggtcctccactgccatacccatatgggccctaacac
agcacatatacttacattcttggaccaaatgcacaacataacagcagcaaatcaaattga
tcatacgcaatacattgttgtctgggacaatgtgtctttccaccggtctgctctggttca
gaactggttttagcaacatccacatttcactgtcctatatcttccagcatactctccatt
cctcaaccctattgaagagtttttctctgcatagtggtggatggtatatgatcttcgtct
ccaagctgaggtacccctcatccaagccatggaggaggcctgtgaccagatggaggtagc
agcaatacatgattctacattcaagacacttctttccaaggtgtcttgctaaggacaaca
ttgcaattgataattcttatgccacatctatcttacagttcaatacgtaaagtgacatgt
tacagtactttgaatcttcatgccaacatgttggacatgttgaggaataaatgagtttct
acaaggtgcaacattgttcttgagtggttgtttggtgaatttactttatatttgtacttt
gttgatggtagcttactctaatcatagggaagcagaagtgctaaaaatgtcttaggtcta
atctgtaatgttttgctaattgggtgtgtggttgtgctaattgtgtgtactgttttgaaa
acatgggccctgttttgaaaatcgtgcttaagcaatccaaaaaaactgtaataactagta
ctctccttctatatgaaagattaggtagaatccagttccatttcaacaacctagctcaca
ttttatcctttacaccttcccagtttttcttactataacgttcagagcccaaataaattc
ctaaaaatttaaacccattttgtcccatttcacatttccagggataattggtaaagacat
tgttgtgctgttgttacaccaaaaagcttcagttttaccccaattaagttttgcagatga
tgctttctcatatagaccaatgcaatcattaacaacatcaatatcttcttgataatatct
tcctggcctccagtttttttaaaagggtcaaatcacctttttttgggtatcagtgccaac
acagctctttgagaacttgtgggaagtacatcttccttaaaacattcttgttctacctga
taaaagtcctttccagtgatattccaaaatgctttaaaaaatctactggcagtccatcaa
ttccagtgtcaagaccagttttcatttgcataacagcatcagttaactcctctaatgact
tttgactctgactttgttctttagtgatagtgggaagctggtgcaatagtttaaaacgca
actagaaccaatgtcctcctttttatacagttctgaatagaaatccatggcaatttttct
catttgtcctgggtcacaagtctttactccatcagaagttgtcaagcagtacattttgtt
ttgttttttaaatgtcttttctagcttaaaaaaataagcagtaggaccatccatatcgtg
aacagacatgaaccgagatcttattaaagcaccttaagcccgtacatgcaataatgtttc
aagatctttttttttttcacaaaagttgtccattaaggaagaaatcaaactttgaaacat
gcctgaggcaatctgagaaagttcttgttctatcagttattttgtgcttcatttgtttag
tagaaaagcagatatattgctgacagaaaatctttatttgtgtctttccaatttcccacc
attgtattaaaaatcatctttttgagacacccagtcacgccaaaacagtttacatttttc
ataaaaatccttgtcttttagcaaagccacatttaacttccagtaagtacttttatattt
tggctgtgttaaagcaacattaactgtatcaaagtgatgatcagataaacaacatggaaa
caccaaatattctattattctgttttttcttttttcttgatatagaaacgatcaagtcta
gcagcactaattcttccttgtaaagcctttatccatgtatattgttttatatctattctc
tccaaggatccacaagatcatactgtgcaacaatacttttcaaaagagaggctgctatag
agtcaggttcttcattatttctatccaaacaaaagtctagggtacagttccagtctccca
tataattacagtttcatcagattttataagaaaagtttataaaaaatctttaaactttct
aaaaaaaagatagtctgtctgcatttttatttggagtataaatatttaataaaacaaata
attgattattaatttcatctttgacaatcataagacatccttttactaactctattttag
ataaaatattaacattaagtctcagaaaaatatagctaccccagaactaaggttagtgcc
atggcttaaaacagttttactgttccaccacatatttatctctgattcattatttacatc
actttgagattggccagcctccttgcattattggtgttaaattgaccatctaccttgtct
ctgtattgacgttttgctgctttgatggttttcctgatgttgtaatttgcttgtttttgt
tccttaacatttctggatgtataggcggaagctcgcactgatagggctgttcgaacttcg
ccattgatccatgttttttggttggggtagataaggacagtttttgattggaccacgtct
tctatgcatttcctgatgaagcatgtaactgtgtctgcgtacacgtcaatgtcgtcatca
cacgcagcccggaacatatcccagtccgcttgatcaaaacagtcttgaagtatggaatcc
gattggcctgtccagctctgaaacatgggtgggtggttcccgtttcagtttctgcctgta
agtatgcaagagcagaacagaagagtgatctgatttgccaaacggtgggcgggggaggga
tttgtatacgtcccggaacggggaatagcaatggtccagaattatgtgttgatagtattt
tggagagattttcctgagattctctttgttaaagtcccctgtaataataaatgctacctc
cgggtgtgcggtttcctgctcgcttatgctcccgtacagttccctgagcgcctgctctgt
gttggcttgagggaggatgtagacagacgtaatgataaccgatgtgaactctcttggtag
ccagtatggccaacactaaagcataccgcccataccgactcccaggaggcggatcccagg
cctggagccccaccgcagcacgcatcgctggggcacctatcgggatagagacggggaggc
acgtggcatgggcgggcctacagcgatgacaggtctctctccggcccaatcagttggtcc
tgctgccctcgggggtataacgggaaggtctgggccggcatgttggcattgcgggggggc
ggatcaccagagaactgctccgtgatggaggtgggtgcattggtccgcatgcccgatgtg
ccagcagtcgcccccggtcgcgacgggctataccagatacctgtgagtattaaagggggt
acatatcaagctttggtggattcggggtgtaatcagacctccatccaccaaagcttgctt
caagacccggctttggatatgagccacacggtaagggtaaggtgtgtacacggggatgta
attcactacccgctaacggcaatagacattcaatttcgggggaaaaagcatagagtggat
gtagcggttaacccgcacctcaaacacccgctaattctgggaactaattggcctggattc
aatagattattgggagttttacgtgcgggtgtttcttggaagaagaaatcgccggatagg
ggacgtgtcgctcagctgggggaatcccaagcagtgacgtcacgcgctgactcaggggaa
gggctgggaatttcccggtgtaaagactttcccctggaacagtcgcgtgatgatacacta
aaacatgcactcgaaagagtgcaagttattgatgggaaaatcctccagcctgatcgaccc
ctctcctatccgtattttgcggttattaatgatagggtgtattgagtgacccaagacact
cagacaagagaaaatacaacccagttattagtaccaaagagccgccgggaaatgcttttt
caggcggctcattctaatcctatggccggacatttaggtcaggcggccacactaaatcgc
ctcatgacccgattcttttggccgggcattcacggtgacgtcagcagatggtgcgctgcg
tgcagtgaatgtcagctggtaaatccgccggccaccccaaaagcgccgttgcgcccttta
ccaattatggagatccccttcaagagaattggtatggatctcatcgggccattagagtga
tccgcacgcgggcatcggtttgcattagttctggtggattatgcaacccgatacccggaa
gcagtcgcgctccataatatctcagcaaagagcgttgcggaggcgctgtttcgcatcatc
tcccgtgtgggaatccccaaagagattctcactgatcaaggcaccgcgttcatgtcacgc
acgatgcgcgagctttatggattattgggcattaaatctattcgcaccagcgtctatcac
ccacaaacagacgggctggtggaaagatttaatcgcacgcttaaatcaatgatccgtaaa
ttcgttcacgaggacgcgaaaaattgggataagtggttggagcccttattattcgctgtg
cgggaggttccccaagcctccacggggttttcccccttcgagcttctctacggcagacag
cccagaggggttttggatgttgttagagaggcttgggaggacgagtatggaacaaaatca
atgccaaaagtcttgaattaaaaagcttgttgaatatcacaaactgaaaaaaataataca
ccgtattaacaagttcttgcattttaatgacttgaattccagggtttgtatttttaggtc
ctgaaatttaacatatctgtttatttaagctttgaatatttcaacgaaaaatatttcaaa
cacgttttcatacttaaaaattcaataattcatattaaattttcagatttcacttacaaa
atattcaataccctttaaaaatacgatgtataatattcaaaatgtaattttcagttcatt
ttatttcagttcaaatattcgcttccataaattcagtggatcaaattcgactgttaaaat
tcaacattacatccgggaactgcaggaaaagcaatagattgcagattgaagatcgccagc
tgctctagctttcaccagcaggtggagatggaataatgtaagatttttaacccagtaaac
aggcgagaaaaaggctattaaaggcacaaaagtagcatttaatattaatatcaatgcttt
ggacattataaatgataaaaagtatgagtaaaatgagtaaatgaggttttagtcatctat
atttgcccttatgtaacgaaagccaaatggtgatcgcgtaaatctcagttctcggaacca
gtgacagacgttgttctgcaatcttatcggagcttgtctcccatgccggctcgctccctg
ctcagactggtgcagttacttgcacataaaccgtcttttgatgaatatgatgttacacat
tttctatctttattgactctttcttccatagactcgaagtattattttgaaagaatataa
acgtaagagaaacatgagaggaaatattataataatacaaaatagataaacattgacagg
gctaagaacaactacgaacaaagatattcaaaagcagagagattttaagagaatgtcaca
caaaacagtttacttagaactgttaaacaatgttcaggtatgatttaaggttggttatgg
atggggcgtgaaatttaaaataatttaacaaaacgtgcgaatgcattaaaggagcgtctt
tagatattatttaaacgtcaggattgggataggttatataattccattatttaaattatg
attgttaatattaatattttatgacatgtttttgggctattgcgcttaaataagtcatcc
ttctaaattaatatttctatttatcctttttatcactctgcctgtcttgctcttcttttt
ttctatttattggggttctgccatggttaaacttttgcaaaatgtcttagtttgtccaga
atattgttttattgttatgtagcctataggcgagaaataatataatataatataatatat
ataatatattataatatataatatattataataatataatatatatttaatatataatat
aatataatatttcctctcctgtttctcttacgaatacgttatattctttagctgtcaata
taatacttcgcgtctatggaagaaagagtcaataaagatagaaaatgtgtaacatcatat
tcatcaaaagacggtttatgtgcaagtaactgcaccggtctgagcagggagcgagccgac
atgggagacaagctccgataagattgcagaacaacgtctgtcactggttccgagaactga
gatttacgcgatcaccatctggcttccgttacataagggcaaatatagatgactaaaacc
tcatttactcattttactcatactttttatcatttataatgtccaaagcattgatattca
aattaaatgctacttttgtgccttttatagcctttttctcgcctgtttactgggttaaaa
atcttacattattccatctccacctgctggtgaaagctagagcagctggcgatcttcaat
ctgcaatctattgcttttcctgcagttcctggatgcaatgttgaattttaacagtcgaat
ttgatccactgaatttatggaagcgaatatttgaactgaaataaaatgaactgaaaatta
ccttttgaatattatacatcatatttttaaagggtattgaatattttgtaagtgaaatct
gaaatttgaatatgaactattgaatttttaagtatgaaaacgtgtttgaaatatttttcg
ttgaaatattcacagcttaaataaacagatatgttaaatttcaggacctaaaaatacaaa
ccctggaattcaagtcattaaaatgcaagaacttgttaatacggtgtattatttttttca
gtttgtgatattcaacaagctttttaattcaagacttttggcattgattttgttccatag
acgagccttctaatagtaagaatgaaattcaatatatcctggaccttagagcaaaactcc
acacactggggcggctctctacagagaatttgcttaaggctcaggatgaccaacgcaggc
gatatgataagggcactaaactccgtaaattttcacagggagataaagtacttgtactgc
tacccacttccagctctaaattactcgccaagtggcaagggccgtttgtggtcacacgac
gagtcagtgatctcgattacgaggtggttcgttcggacagggctgactcgcgtcagattt
atcacattaatctgcttaagcagtggagggagccggaggacgtggcgctggctacacttg
ttactaacgaggatgacctggggccggagagcgggtgatcatctctcagcgagccagctc
ctcgacatccggcacctccaacgtgaatactctgacgtgttttcgccccagcccggtcgt
actaacctgattcagcaccatatcgagaccgaaccgggcgtggtcgttaggacccggccg
tatcgcctacctgaacacaagaaaaaagtgattcaggaagaattaaataataatttgaaa
atgggagtggtagaagaatcccacagcgactgggccagcccgattgtcttggtacctaag
acggacggctcggtccggttctgtgtggattatcgcaaggtgaatgctgtgtcgaaattc
gacgcttatccaatgccgcatattgacgagttgctcgaccggttaggtgctgcacgatat
tactcgacgttggatttaacgaagggctactggcagatccccttatctccaatatcccgc
gaaaaaacagccttcactacgccgtttggattgcaccaatttgtgacgcttccgttcggg
ctgttcggggcgccggcgacgttccagcgcctgatggacaaaatactcggccctcacgca
gcatatgccgctgcttatttagacgaaatcatcatttacagtaatgattggcagcggcat
atgcaacatctgagggcggtattgtcggcgctgagacggaccgggctcacggccaaccca
cggaagtgcgcaattgggcgagtggaggtaaggtatctgggcttccacttaggtcacggg
caggtgcagccccaaattgatatgactgcagccattgcaacctgtccgagacccaagacc
aaaaaggaggtgagacagtttttggggctggcaggatattataggcggtttgtgcctaac
tattcggcccttgtcagcccattgactgatctcactaaaaaggagggaccggataccgtc
caatggtcggagcagtgccaacaggccttctcaaaggtaaaatctatactttgtgggggg
ccgctattgcacgctcctgattttgatctcccctttattttacagacggacgcgtccgat
tggggtctgggggcggttctctcccaggaggtggcaggagcggaacggccggtgctgtac
attagccgcaagctaagtaaaagtgaggctaagtacagcaccatagagaaggaatgtttg
gcgatcaggtgggccgttcttactcttcgctattacctcctgggtagggaattcgtcctc
tgttcagatcatgctcctctccagtggctccaccgtatgaaggatgaaggctccccggcc
tgaggcgggcggtgggggtatgtggagaggtaagcatgatcgaatacccaataaaggggg
agagcatactcagagcccggcggctaatcagcaggccaatccgaaataattagcaacacc
tgtttattctagtgattggaccggagagacacccgtcttaaggagaacgggaggaacagt
cgggagagagagagctgaacgacggccacatagtgggagctgtcctttacagttgttact
taaaaataaaaaatctgttacttacctcaacgccgaccctgtcttcttcttcccacacaa
agaacatttgttacatagcacaaccacacacccaattagcaaaacactacagatcctttg
cttgtaaaaactataaacttctgtttaaaaaccacactttttttccataagaaacacaca
ttttcacatttactatacactgtttgcacgagttacacactgctgtgataaacctaaaac
acttttagcacttctgcttcactatgattagagtaggctaccatcaacaaagtacaaata
taaagtaaattcaccaaacactactcaagaacaatgctgcacactgaagaaactcattta
ttcctcaacatgtccaacatgttggcatgaagatttaaagtactgtaacatgtcactacg
tattgaactgtaagttagacattgtctcttcgcctagctgaatctggcatgagaattatc
aacattgcaatgttctccttagcaagacaccttggaaagaagtgtcttgaatgtagaatc
ttgtattgctgccacttccagctggtcacagccctcctccatggcttggatgaggggtac
ctcagcttggagatgaagatcatataccttccaccaccatgctgagaaaaactcttcaat
aaggatgaggaatggagagtatggtggaagatataggatggtaaaatgtggatgttgcta
aaaccagttctgaaccagagcagaacggtggaaagacacattgtcccagacaacaatgta
ttgcgtatgatcgatttgatttgctgctgttatgttgtgcagttggtctaagaatggtca
tggcagtggaggaccccattctttgtaatggctgcacagagtgttactgtatatttttgg
gacattagtatatttttgggacatttttgggactatagtcctgtggccaatgatgtttct
tctactccacgttctcgtcagattgaacacaccatcatctacgtaaatgaactcatgctg
gatctcctcttcatccattcgtaaaactacctgaagaacagtgtcaggcaaaattgggta
gttcagtgtagatctagtattacagtacagtaaaagattatgagacagaatgcaagatca
caatgctgaagtgaatacatacctctgcataatcatgcccagtcttttcaccatttcaaa
attgtgctcgaaaggcactccataaatttccttcatttgaataggttttttttttttatg
gtgtgtgccagagttgatattgagacctgatgattttcattgaaactggcattttatagt
gcttacagtttttttggattgcttacacactaaaattaaaagtagtacactattaacaaa
accttacacacaagtatcaaaacatcagcccatatttgcacaactataagcacattgtca
gcttcacacttgttgcaaaactctacacacagtgatttgcaaaacactaaacacacctta
acatacattacacactaaaatctatcatgaggtcacttccttgcaacaccaaagcacgga
ctgtcaagttactgcaccatccaaccaattggttcaacacagtcataaggtgtgcaaaca
cttgtttgattatttgtagacacaccaatcaggtgtttaagcactataaaatgccagttt
caatgaaaaccatcaggtctcaatatca
>RETE3858-#LTR/Gypsy
tgctaaaaatttgaatgaacttgttattagctgcattcatacatacataatcattttaat
catttgtaataattcgtctaacggatcttttgtttacattgcactgaaagccacacacaa
ctctcaccgctacaccgtgagatcatttctactgtgtgtgcctggagggctcaagtgcct
cagttcgcttgcgagccgtgtgcggaccgctcccaaaatgcacaaatctccattagaaat
agtaaacttgcatgaggaaaagaagcaatatgtgaacggcctgctgctatagttaatcca
tcggcgtacatattagcccctgtatgagctcggagatttaaactagtgcactggtggcat
aactatgtttagttgcagcagttttgttttgtgcaacagaaacgcactgttgagaagcct
ttaaaattaattaaccatattgaattaaagcacggttaatagtggaatcagctaatcttt
gcatccctattaatgatatcaatgcattgtacagaagcccttttgtacaaacatatccaa
atgttttcagccgcctgcttcagtcgcttaatgtcacttgactcactctctgcacagcct
tcaactgtagctcgtgctgtattgaacaggtgcagtcacttcataactatagcgactatt
tttcgactaaactaaatgtatttttgaagtcttgatcacactatttggagggcaggaaca
aattgcctcaggggccgccaattgaatagtcctgtcatacaatgttcagcttgcaacaaa
ctactgaaggcaacaaaaaagatttgtcaacttcatttatgaataattgagatattatag
agctatatggcattaaaatgtatctgcaactgtacttcaaacatgtgtaaccctcttttg
acacctctagaggtttaataagagggttacattttggaggcaccgctgggatcattttcc
ttgtatggttgtctaaattaagtttttgtttattccagtgttggtgagaagtacatcata
gatcttttgcaagtagccgagtggagtcgccaggtcgaagtcaatcctgtgatagataac
tgtgttatacttagtggtgttcctttagatgttaaagatgagacaatttctgaagtgtta
gccacagttaaatcattttgacgaactccattgcggggaaggcggggagacactacagga
atgaatttgtttctgttgattgaaactagcatggaggttgatccaagtattataccacca
gaagtaggtattcctggagaagtggggccttggagtgttcacctcctggaaactgtagag
cctgttgatccagaaggcacttttaaggagaaactaatgtcgtttatggaacaggaaggg
aagtctgtaaatgaagtgaggtcagtactggaaccagaacagtctccgcatgttgatgta
aacctgaacttggtaaatgcaattgacagccttgttgataagtgtacccaaggatcaggt
gatgcgcttacttacagaaaactgagagtgttttcaggtgtgcaacctgttccatctggg
gaagaggataacgaatcctggatggaacaggcagctcagatgattggggagtggcaatgc
gctgaaattgtaaagagacagcgcattgtggaaagtttaagagggcctgctgctgacata
gtcaggtttttaaaggtgagcagtccaacttccactgctgctgactatcttaaggccctg
gagacagcttatggcagtactgagagtgagtcagacttgatggtgaaatttggtagcact
tatcaagagccaggtgagaaactttctgcatttctgtaccgacttgataagattctccac
cgtattttcctgaaaggttgtgtaaaagtggaagacttgaacaaaaagcggatggagcag
atttttaaaggagctcttactactgacatggtagcaataagattacgagtgacttacagc
ttgagtgacccgccaaatttttcagaccttcttaaagaggtgagggaggatgatgctgtg
ctggtcaaaccaggtattttctgctacaagtgtggtgaagatggacataccaaaagagaa
tgtaaaggagaagagaacctgaggaaggttaatcaaaagcttattaaatatagccgcatg
tcgggaaactccaaggaagttctgtgaaggaacgacaccagactccagtgaaaatacgtt
ccaattcttttcttgttggaccaacctattcttctgatcttccttctggattagtaggtc
caacgtctgaggttcctgtgcaaatagaaggagtctcagctaaagcattattagatagtt
gttcacaggatacaatcttgtacagaaatttctactatactcacttgaagcacctaccac
tgaagcccgtgcagaatctggagatttggggtttgagttctgataagtatccttatgatg
gttacttgcccattcgccttaaatttacagaagctgtggctggagtacctcaaacaattg
acaaacttgctctagtttgccctgatcccaagcctgagcaacatattgctatactagttg
ggactaatacttctctggtgcgacagttgtttaatgcttgcaaagagaaggcaggcgaga
attttatgaatgttttgactgttcatccagtagttagggcagcttatgagactattcaga
atgcgagtgaactttttttggtgaagtgtgtgagaaacatgtactgattgatcatgcaat
tgacaccattgctcctgaagaattatttgtgcagcctgaattacagcctgcttcaattgt
tacaaataggatgattactgtgactttaaagaacatgtccagtaaggaagtcattttaaa
gcgtggtactcctattgcacacatctttccggtagatgtggtacctcagttgacacccaa
agctgatgtgtcagccccgaatatgtcttttgattcttttgattttggtaaaactcccct
acccgaggaagcaaaaaaatatttgattgagaagcttttggagaggcacgatgttttttc
tgctcacgaatgggatgttggatgttccaaaagtactgttcataaatcagattatcgaat
tccactccttttcgtgaaagatcacgtcggttagttcctaaagatttggaagatgtgcga
aagcatttgattgagcatttgattaaaagtgtggcatcatcacagaatccaagagtccgt
acgcattaccaattgtagtagtacgcaaaaaaactggaagtgtgaggatgtgtgtggact
atcggacgttgaatcagagaacaatacctgatcagtataccgttccgataattgaggatg
ctttgcattgtttatccggtagcaaatggttttctgtgcttgacctgagaagcggttatt
accagattcccatgaacaaagctgaccaggagaaaactgcattcatttgtccgttagggt
tttttgaatttgaaagaatgcctcaagggatttctggagcacttgctacttttcagcggg
tcatggaacgaacagtgggtgatatgaatttccttaaagtgttggcttaccttgatgatt
taatcatttttggcaaaacaatcgaagaacacgaagaacggttgttcaaggttttagaca
ggttaagagaggagggtttaaaactgtcccttgataaatgtcagttctatcgaacttccg
ttacttatgtcggtcatgtagtttctcaggaaggaattgctacagatccatcaaaagtgg
aagctgtgaccacctggccaaggcctaaatctttgactgaattaagatctttcttaggtt
tctgcgggtattaccgacactttgtaaaaggttattcgaaattatgggtaaattatggga
agcttaaggggtacccaccaaattcaagtccgaaagacaagatggctataaaaactgcgg
tggattattttaagccaactgatccgtttggaaagaggtggaataaaatatgtgagaaag
cctttgaagagttgaaatcttgtctgactaaagctcctgttttggcttttgctgatccac
aattgccttacatacttcacatagatgcaagccgagacggtttaggtggcgttttgtatc
aacaacacacagagggattgtgccctgttgcttttattagccgcagcctttcaccatcag
aagagaattacccagctcataaacaggaattccttgctcttaaatgggctgttgttgata
agttgcattactacctttatggtgttcattttgaagtgagaactgacaacaatccgttga
cctatatcttaatatctgcaaaattggacgctacaggttacagatggttgtcagctttat
caacatatacattcagtctgaagtacaggaccggaaagaataacgtggatgctgattctt
tgtccagacgttgccattctagtgcagcacctgatgatgagtgggtggagatttcagctc
ctggggttcgggttttgtgtcagtctgtcatgacatgtgagagtgagggaagtccagttg
aaaggagggtccatactagaggtctgcattcccgcggctgtcccgcgggcgccgcaggac
ccgggcgccgcaggaccagatttctgcggggcgggaataaatttccgaataaatcgcggg
agcggtcggtaacgggtttaatttgggacgggagcgggctgtctagcaatatcgcggata
ttgctatgcgaatgagagagagagagagagagagagagagagagagcgagcgagctttgc
ctgtgtgtgtgcttggtgcttgtgtgtgtgtatgtgtgtgcgcgcacgaatgagagagag
agctttcccagatagcaaaatacactcgggccagttccggctagattctcgcctgccgga
gacttaccactcagcccggctccggctgccggactccggatgcttgtgaactcactgccc
gattccggcccgaatcaattgggccacatgcgacggccgtaagcgagccggaatcggccc
gagagtaatgtgcgctgcggcccggagctggcgcgactcagtatttatatacctttatat
aaaaccttttggtattacattggtacttgatacatggtattacaagcctttgagttgata
taacagcaaacgcctgtgtgtctgcttggtatttgtgtgtgtgttagcgcgcgcgcgcat
gtatgagagacagagattggtctgtgtgtgtgtgcttggtgctgtgtgtgtgtgtgttta
tacagacagcttggctgtctggactgtatagctgggggattttcggttttgttctccccc
gctctttagcgggatcgggcgcggcggccagaaaacggggcgggtcgggcagcgggacaa
taaattcttaatataagcgggagcggtcgggatcgggctaaaacctggcgggtgcgggcg
ggagcaggattcaaaatttggtcccacgcagatctctagtccatacttcaaagtcttcag
atgagaatgtgtcaggtgctttgagtaatgttgtttcttttcttaacatgagccaaggaa
tttggactctgacgaggaaggctcaaggactgaatccgcatttgagaaaagtaaggttag
cggttagccagacgcaactacccagtagtgtagatttggacaattctgagctgaaagttt
ggaaaaaggaatgggaaaatctagtggtggaaaacggggtgctgtatagagtgatttctt
tgtcagacaatagagtgaaacgacaactcgtactccctacttctgttcggaattcagtgt
tgtcatctcttcatgatgagagttgacattttgggttcgacctaaacctatgctctcatt
agagacagatttttttggccaggtatgaagggtgaggtggaaaaacactgcaagacttgt
gaacgttgtatagtacgaaagaccttgccgaaaaagactgctctcatgtcacacatgcaa
agctctaatcctttagacttattatgtattgactttttgacaatcgagcctgacagtcgc
aatgtatgtaatgtacttgtggttactgaccattttacccgatacgcgcaggcatacacc
actaaagaccaaaaagctttgactgtggctaagactttatgtgagaagttctttgttctt
tacggtttacctaacagaattcattcggatcaaggtagagattttgaaagcaaattgata
aaagaaatgttaaatgtgttgggtttaaagaaatctcgaacatccccataccatcctcaa
ggggatccccgaccagaacgatttaaacggactctgttgaatatgttaggtaccttgaat
ccaagtcagaagtctaaatggagtcagtatattccacagcttttgcatgcatacaattcc
actaataacgaatcgactggatattccccatattttcttatgtttggaagagaacccaag
ttgcctgtggatgtctgttttgggacatcaaacgagaaaggctgtaatgtatctcattcc
aaatatgttgaaaatatgagaaaaggtttgacaactgcttgcgagttagcagctgcctct
gctggcaaagtgaaccaaagtaaaaaaaaacggcgatacgatgaaaaggttcatccttgc
gaattaaaacctggtgatagggttttaatccgaaaccttggtttgaaaggaaaacagaaa
cttgctgaccattggagttctgtcacctatgtagtagggaaacttacccgtgtatcagtt
ggttcctgaaagtggtgagggtcaaagtaaagtcttacaccgtaaccatattctgcccct
gaggtttcaagttcgtccgggtaatgacgaacttcaaaagaaaaataccaaagattcaag
gaaacgtttgagagaaagaaacatgaaagcacatgtaactgaacctcctctgagtgtagc
acaagatgttttttcaactgattcagagtccgaatatggttatgggctgtatttaattca
tgattctatacctagtgagataagtaagtctgaggttcaaaattctactgttgtgaagga
aatttttacctgaaccagttgaggataaggtaattacctttggtgatggtaatatccatg
cgcttgttgatcaggaagttgtaagaactgtacctgtggaaaggaatgatgcccagggca
gtaatacccaaattagtgtgtcagttgactgtgttcctgaaagtgactcagaccctgtat
ctgatgctcagttgagaaggtcagaaagagaaaggaaacctcctgcccggtttacttatc
cacagttgggaaagcccagtaaagaaactgcagtgatttccaaatttggcgaggtgtatt
tctaatgtgaatagtacttgtcaaatgtggtggtgtaatccacatgccttatgtaaggag
tgctcaaagaaagtgaaaccattgtcatgggtagtttctaagatttaggaaaatctacac
ccaatgtgattagcatggggacatgctattattttagtgaagggagggtgtaaccagctc
tataatatgtgtaaatacgtcagtattataaactgtatattaagacagaattggtttgta
tttattttcaaacatttcttttgcaacattaataatgtaaacagtttgatattgtttgtt
ttctgtattttggtgaaaatatatttttattctattttgtactaatagcttaagccaatg
agtgtgtgtttcaaagttgattgatgggttatgttggccaatgagaacagagcaggagag
acagagaggagaagacaacggaggtgctctggcctgttttctcacgggaaaagttgctaa
aaacagaatataacacgttgatcatcgcttagcgaggctagcgggactgctttgttctct
gtttctgttgtggaccaaatcttaatgttataacgttacagaagacggacgtctacatta
ggctacattcgtggtggaccgggaaacttttgagtgacggctggtgatttagcgccgttc
tgctccaacgcatttccaggtgacttttacttttctttcgtctgatgtttcgatcatctt
cagctgctaatatcaactgaaagtttcatcaaggcacggatggtttctgccatggggact
tttcgatgatcgctgcatgaagattcgcgagtaacgtgactgcctttttttcctcggaaa
acgattgcttcacatgtgcaccaacgatactgggccccaactaataacacacacacacat
aagactgacatatatactttttgagtgataaaactgcgactgtttgagtctatttgtttg
aacttccatttgaatcggttcatttgaatcacttgaatcgctctgaatccgtcaaaagaa
ccgtatgacagtttgattcagggaaatgtgttttgtgtgattgttggaagactttaggtc
ttattgttcctatatttgtgttaaatcattttttgcaccccagtggtctagggaaaagtg
tgttaattgtaaagtaaaacctgtaagggttattttattgcacggtttaaggctctcttg
gatattaaggcaaaaagagagactatttaattttggtaacgggtttaattattttaacac
tactattttttttctattgcatttttgtttgttttacataaaacaattgagttttcttct
aatattgtttatttacatcctatagcttttaataaatatttttttattaatctaaaacag
atttactggaatttgcttatacttttccgtataagggtacattttggaggcaccgcttta
ttctatttgagagtttttgtgttactgcatcaataacaaccatacttgaaaattcagtat
attttgccatcaaagaactgagataccaggttcctgggcgctattaaacctctagaggtg
tcaaaggagggttacacatgtttaaagacaaccaatgaagttatcttgaagaaaacgagt
gctggactggactgcacagcactggttttaaacaagtcaagagttagtaaatgatgacag
aactttgatttttgggtgaactgtagacatgaagcgtagacgagggtcatttaccaagta
atgtaaaaggaaagatcatcaaaatattagaaaaagtagtagtgtaagattaggtgcttc
ttctgcctcacatatgctctgctataatgctggcggtgtgaaacagggctaatcctttac
ctgacggacaggcggatgaagatggtaatagcatgtctgtacttataaacttgcaatgga
aagtctgaaaactttaaaaccctttctttacacttttggtttgggtccctgtggatattt
ccacattcctcttatcttcatagatgtgcactctgtcgcctccagtcctctttctcaatt
tgatttttcctcgccctcagcaccacaatctgatttctgggccactgaataactgtatct
gtggccgagtgacctgagggtcgttagcaatttccttctcttacatattttttgcgattc
tcaatctatttctcacactttcgccactcacaaagattagatgtcctggtgcaaagatga
tagactgaccttctcaagggcaagtgctgtctatagaaatgaatatcataataataatta
tgctgctttgattatggcacatggcattgtgagatgtctccagttgatgaatgaagccat
ctatgcagcagaggccattcagattcattgtgtcgctgctgaaaggaatatgttggattt
gctctttctcaagggcgattcacaccagctaagagtttaaagagtcaagagatttgagat
gctgacaaagccaagggatctgtaatgacccgagttaaaatacagacatgcatacagaac
tggaaaactgccatttcaaatctatagctgccaacgcacaatacacaaatgactgatgat
ggccacttcaagactgtgtgttttaaagctgaataggaagtgagggtgttgcagaagtaa
aaagagagatgtgaggcgatgtgatgatgtagaagagcgagctgctggtttttttacttg
aacagctgttggggcagatccactttcagttcagcattctttcatagttggagcccatgc
tgttgttttttaactttacatttatcaaaaaaaaaaaattaattaaaaacatccctataa
cgtgcacaaaaattattaagcagcactgcttacaccaaactatactaatgctagtaacag
caaggatgacaataatgataaacataagatttcaggaaacatagctatggctgcatgtgt
ctgaaagcttgaagctgacttgttgcctgaaggcagaaattgtgcatgaatgctcctcat
aaaaacaatatttcacacaaacttctaagacagatgaatgattgaaatggcacctatttt
acccctttttcaagatttaagataagtcttttgtgtctccagaatgtgtctgtaaagttt
cagctcaaaacacccatcagaatatttattatacctttcagaatattggaattttctgct
ctgaacacaatgtagctgtttttgttgcctttgcctttaaaggggtccagaatgtaattt
taatgcttggttatgtttataaaatgcaaagcaatgtgtgcttatgttttactttaagga
aaccatgttatttttcataaatctcactttgattatatacagctactcagctaacataaa
accgctgatatatttcctagttcctatgaaaggcccaccctcaactctggtcattgtcat
aatgtgctgtgattcatggatcggctcgctgtcacgcccatacaagcatgcacttttctg
ttgtgtaaacactcaaccttctgccgctctctaaaataaaatctgacaagtgtctgtaac
gagtaaaaatggggtgcggcctctttaagagagtttgccattgtgtgtgtgtgtgtgtgt
gtgtgtgtgtgtgtgtgtgtgtgtgtgtgtgtgtgtgtgtgtgtgtgtgtgtgtgtgtgt
gtgtgtgtgaatgtgtaaactttctgtaacaagtgcatgtgcgctatatttttacagcac
ctctggccacggcccttagctgcgcagtgtgtgtgcgcgataaacaaaccattgtgatct
cgtttttgtagtccccaaaatttgttcattgtagactttgctaagctaactctaaaaaca
aaggtctccctttgcattgaacttagaacttttcacattcagagatgctgtttatattca
cacagctgcattacacatcaactaaagttcaaaatatgatgtcgtagtggaccacccttt
taatgctagttctccctacccactgctcccacatgcctgtcagagtgtgtctcaatcagc
tgcatcagataaatagcacagtggcagacatgaaagaagcagatctcacttaacttttgt
tagaaacactacattatctttcccaatgattatttgatgtatttgttgtggagttaattc
aagcctttctggcacaacgagtcacacacaatgtcgttacaatgttcatgcacgcacaca
cataacactgtttttgcagcttacaaaagatgattttcatcataggtgccctttaagtat
ttaaaacaaaaaagagaatatttgtaaaggaaatgtaagagtgaagtgcattgtgaccat
ttagttttaccttgattttacattgattaatctcttttatagagccatgcttcactgtac
ttaaccctctactgcacgacgtaaccatatggcaacatgatacttatgttcgtttccctg
ccactgtttctttaagaccaacatattttttttttgttgttgttggaaagagaagtcctt
agagtagtcaatgatgtactttggtttttctgtagcgcaatttctgacagactggtgttt
attgtgagtagctgctaaatgcaaatgtaaatgtcaataaaaacaaaggatcaaattagg
ttagatccacaaaaaaatctgaaacatcacctccagtaagttatgatgacatattcataa
ctcaatttttttttttagcaaattagttttttgtaaatcgatcaaatgtgtgtgttacca
aatggcaacactgtgcaatagtggaatgtgcattattgcaataaattagctagcttgcaa
ggtcagctgtgaacctttaagttgtaacaataacaacatgaatgctagtaatataatgtt
gattagtcatgtgttaatgacattttcattatggataaaatctagttttaatggcaaaac
tacttttgaatagatatcaatacagagaacagtgtagtagcgagcaccaccatgttctat
tgtaaatgaaacaagaaaaagacagaactgactcttcctgcagatgaaaatgaggatgag
atgggttttagagaccatgagaataatgcagactgaacatttgattgagaaaggtcaggt
aagttagctcagatgcagataagacaggtgtagtaaagtgtatataaagtgtatatttat
ttattataacatttactggagaatgtatttatatttactgtatgttgtatatatgataat
acaatattatgattgttttcaataatattcagctaaaaagaatgcaataaatgaaagctg
ttggaatatgagttgtggtgtgtaaggtgttatttataatttccatgttaaagctcataa
tgctgcaacaacaaataaatcatttcaaacaaaaaaattattaattataaggtaagtttt
aagttagatccactgttggccgttgttgccataagcaaacatatcataaagtacctttaa
aaaaagattttttttttcaaaattattcatagcacttcaagctaagccattttaagaaaa
gaaaaacagtcaaaaaattttttttacagatttatcctaatgcgcgcggtaaagtgttat
acctggatgttctgcatcacaagtacaacatacatagtacaacatgtttttggcatcata
ctgccctgtagccttcattttacctagaaactgcttagcaattttacaaaatatgaattc
aaatgagctcgtcttggctagtgagtagtagtaaaagtgtaagccagcagtttctatagg
aaaattcttcatcacgtgtcacagttgaaaaggagttgacaagtttccttaatcaatcaa
atgttcagctgatgtttaaaagtacagacaaacagatcattaacacagctggttcatgtg
gtatttatgtcagggaaaaaatccaaagtgtgggacaatttcaagagagattaaaaaatt
gtcccccaaaaagggatgctcctttacttgcctacttacacactgttcaaacattaactt
acatcaatgtgtgctttcaataggcacaaccagtgttgatacagtgtaaaactctatatg
gtaccaccctggcttgaggtcctttgctgattcttcccctctctttgcttccctcacttc
cctataatatccactgtcctgtacattaaaggtgaaaaccctgaaaacattattttaaaa
taaataaaacataatgctataaagtttgcttgagtgttttggatcattatgtaagaaata
tctgatggtcattgaattcaatagactgaagtcagttttcaacgtagagtggatgtacca
caaataaagtcattattcagatcaatacaattgtctgaattgatttttgaacctcacacc
attcctgtgtggagttaatttcttacatatatcttacacagttcaataaatcattttgac
tagtagcatgaaactgtatagcagtcaagatctggctggaacatatttagctgca
>RETE3886-#LTR/Gypsy
tgcctgtactgcggtcaatcagggcacaggaaatccacctgcagcgtacgacctcagaca
ccagttcaatcggtgagtccttcccatgttcctgcacttttcagtgtactgattcctgtg
attattaaatttgataaaagaatgattaatactacggctcttgtcgactctggatctgcc
ggaaactttatatctaaaaaatttgctttatgtcacgaactatctctcagctcatatgat
tcctgtcttgcagtggaagcactagacggtcgtcctgtgggtgaaggacgcatccgtatg
attacgaataagctacagttacaagttggtgttctacacattgaagaaatgcaattctac
attattgattcagttaatcatccactggtgttgggactgccctggttaaggcgacatgat
cctcatatctcctggagggacggacagatattgcagtggagtgagtcatgcatgaaacag
tgcatccagcccattcacaaaattccattacgaaccaccaatgtgttacctgaactcgtt
gatgaactaatccccattgagtaccatgacttacatgaagcttttagcaaacaaaaagct
actcaacttcccccacatcgaccaagtgattgtgctattgagttaattccaggttcaagt
cctccaacgggtcgaatattccctctgtcacaacctgagcacaaggcaatgtctgaatat
atcgacgaggaattggccaagggtttcatccgaccttctacatctcctgcttcagctgga
ttcttctttgtaaagaagaaagatggcagtttacgtccctgtattgattaccgagggctc
aatgaaatcaccgtaaaattccgctatccactacccctcgtacctcctgccctggaacaa
ttaagaaaggctagatattataccaagcttgatcttcgcagtgcatataaccttgtcaga
atccgtgctggtgacgagtggaagaccgcgttttccaccactagggggcactatgagtac
acggtaatgcccttcggcctgtcaaactgtccatccgtgttccaatcttttatgaacgat
gtctttcgggatatgctggatcgctgggtcatcatttacatcgacgacatcctcatatat
tcaaacacgatgaaggaacatgttgaacatgtacgtatggtgttgcaacgcatgattcaa
catcgtctgtacgccaaattagagaagtgtgaatttcaccagacacagatcgcctttttg
ggatacgtcatcagtgcagaagggattaccatggatgatacgaaggtacaggcagttcaa
cgatggccgttaccccagaatctcaaggagttgcagcgatttctaggttttgccaacttc
tatagacggtttatcagaggctttagttcaatagccgcaccattaacagccatgaccaaa
cgaaattcccacaaactatcctggtcctctgaagcacgccaagcatttagcgatctgaag
actcaattcaccacagctcctattctccgtcatcccaacccagacctacctttcattgtg
gaagtggatgcatccaacacaggagtcggtgctgtgttatctcaacgtcagggtcaacca
tccaaaatgtatccatgtgccttcttctcccgtaaattgaccagcgcagaacgaaactat
gatgtgggaaatcgcgaattactggcaatgaaattagccctggaagaatggagacactgg
ctggagggggctagtcagcaattcaccatattaactgaccacaagaatctggaatatctt
cgctcagccaaacgtctaaatcccagacaagctcgttgggctttgttcttcaccagattc
gacttcattgtcacctatagaccagggagtaaaaacagtaaggcagatgcactatccagg
ctatcagaggataaaaccccaattagtgatgaaaccattattcctacgaacttactagtg
gctccagtacagtgggacatacttaccgaggtccaagaggccaaccgagaaaacaaccct
ccagtagactgtccgaatcacctgatttttgtacccaataacatacgtaccagattactg
acccatattcatgacactcccagttcggggcatccaggcatcactgcaactttggagtta
gtcaaagcccgtttctggtggccgtccctcacgaaggatgtaattaattatgttcagaaa
tgtaaaatttgccaaagcacgaaggcatctcaccaaacccctgctggcctgttacaaccg
ctaccggttccgcaacggccctggtcccatatagcggtggacttcattacggatctccct
gtttcccagaacaacacagtcattctcacggtggttgatcgtttctccaaggcttgtcgc
ctaataccgttgcccaaattgccctctgcctttgaaaccgcagaagccctgtgcaatcat
gtatttcgaatgtttggcttacctgatgatatcgtctcagacaggggatcccaattcact
tcccgggtatggtccgctctctgtaaaaatctaaatattaatgttagtctcacctcaggg
taccatcctcaatccaacggccaaactgaacgtatgaatcaagaagtcattcgatttcta
cgttcctactgtcatcagcaacagcacgactggagtcgctatctgatgtgggcagaatat
gcacaaaattcattaataaagccagccacgggtattacgccattcaaatgtattcttggc
taccaaccacccctgtttccatggtccggagaacccactgagttacctgctgtcacggat
tggctgcagcggagtgaggatgtctggaaccaggctcacagacatctcatgagggcagtc
aggaggagagagattcaggcgaaccgtcaccgacgccagggacccacgtatcaaccgggg
cagtgggtgtggttgtcgacacgagaccttcgtctgagattgccctgccgcaaactcagt
cccaggtatgtagggccattcaaaattgtacgccagattactccagtgtcttttcgctta
gccttgcctaatcattatcgtatttctcctactttccacatgtcattactcaaacctgct
ggtggtccacgagaggaggcggttgaggaggaatcggaaaccaggacccctccacctgtc
atgatcgagggcgaggaagcttacctcgttcgagaagtgctggactctcgacgtcggggt
ggcgccctccaatatctggtggactgggaagggtacggtccagaggaacggtcctgggtg
aatgctagagatattctagacccaactctcacggaagagtttcatcaaaggttcccagag
aaaccagccccccgacagcgcggtagaccccggcgtcaggtgccttctcgcttcaggagc
cgctcgcaggaggggggttctgttgtaaatgagggcgatgccaaccctcttgtgcaccac
cagagggaaccatcgccagaattctgattcgactcacggactcaaaatcccataagccct
gctacctggcattgattacggtccaggtgcaactcatcagctctcgtgtatatataccac
actcacgctccggttcgttgcgaagtcttgatttgcctggctgtcatttctgagcgttcc
atactccctgcttcggactgatctgtgtttctgaccctgtgcttgttctacgattacgaa
agacatctgcctgcccctgatctccagcctgttattctgaccagtaagatatctgcctgc
ctttgaacttttgcctgtcccacgttctgtctcctggattgcccctttgtgtttgtttgt
atgtgtgctcttaataaagcttgcaaatggattcaatgccttctgactcatcacaacact
ttttcagaccatttacagagacattctataacatttctggattaaatactagtgaccagc
aacataccatattttctaactgtcctagggatctataattggggtttgatgggagaagaa
caaaaagttgtactgaatgtaaaccctgaccctgatcatttgttttaatacacaactgtg
gatttatgaaattttatagagctccattcactatggcctgtccagaaaagcacacaagcg
tatcatttcgctaactcaagttgaataaaacataaaacacaatgcctagaaatcctccaa
aaagtgtctgtgcagttgtatctaagtttttagactgaactctggttgtcagatgtaggt
cagaaaagcagatgacagatgagtgcaataaattattgttgcaatgaacacaacggctca
aagaggaaagtacatgagttgtattttctgtcacgtttgtatttaccttgagttctcaaa
cttgggtgctttttctggatgagttgacaggaactttgatgctgatagtctcatgaggca
tctgcaaaaatggtcaaggtcagggttttaattaaacattgcattcaatgtttgtttgtt
tttcactttctgaacacttggaatatttgacatgttgcataagattatttttggatattt
ttgcatttttaaaataaaaatatccaagatggttgctattcactttagtcatgtgtaggc
aaaatcaagcaggactttaaatagttgttgttgttttttttgttttatcttttgttttac
aataaaataataaaaattataataataataaaacattacagtagatcaagtttaagtaaa
cccacatataataaataagatatatggcaattattgcaatatttaaatataaatgttgaa
tttttaacatattttatatacagtgcttaacatatatgagtacaccactcagaaatctct
catttagataattattttctataggaagctttacaatattatttttgagcatatacatta
cattattccgtactgaagctaatcctggaactaatctaaaaaaatagcttatgataacag
tccaaaattagtacacacaaatttatatgttagttctaccagaaagacttgggaggtgga
taaacgttttaacatttattgagaaagcataaaatgttgcaattttagttactgtccttt
gtatatagtcctttggcataagccccgtcgatgatgcaggtctcatgaagagctggaaca
tactgcctgaagataaaggcaaggcggagccaacccccacaagaacggggcccaacctgg
tggtggtggggaggatggagagaactttggctacatcacctatgaatagtaaaagaaatt
gtttagatggcttatttatataacatgcttgattattattggctgattggattgttatga
agaatgatgtagaattagagtctggtagaatctttgctgaagctttcatggataatataa
aaaagtttaatgttttgttgaaattttttattttttcagtatttcacacaaatttaaatg
tattatctttctatttctaaagatgttcagtggctaaaacattgttttaataaatatatc
tatttaataaagccgttttgtttaaatacactaaaatatattagctacgttcactgagaa
atagataaatggatatattcattttaaaaattaggtgtatccatttatgttaagcgctgt
atatttccatgtatcagattttcaattttcatttttggccaaagcatccctttaaacccc
cattttttttaagtaaaaaaaaaacaaacaaacatgattttgttagctcagattgccagt
tttgtggtgaacaattcatctttgcatgttattatgctgaaattagtttgctcttgcaat
ctttaattgaaatcggaaaatgctcttcctatttgtaattctcagattacatggttttga
cgtaatggacgtagctaacataattaatcacgctggttcaactgtctgttttggcaaaaa
acagaaattgtgagcaggaggaatcttttagcctgtaataactctttttaaactttacta
catctattcagcccgtaatagaaaaaacaagccatgcccactgtttgctcatttaaaatt
aaatttctctaggaactgcgtcacaatacgaaaaaaaaaaaaacgtgtaaatactatttt
taaattattattaaaatcagcatatttaattatccacatcttttgagaaacattttggtt
tgatttggattttctgctggagtgtttccagttttgctctactgtgcagttttggagaaa
ctaatttgtaatgtgtcagtcagtgggcagagaacatcctagacgctgagaaggtgttaa
aaaacaaaggaaggt
>RETE3026-#LTR/Gypsy
tgttacattccattgtgttttgaatgtattattgtgttttggttttttttctctctctct
ctctctccgttcctgcaacctgtttctcagctaggtgtggaggagaggaagttgattgct
tgcacctgctactcgttgcccggcaagcttaaaagcctgccagttgcaagccacattgaa
gcttgcttccagagtgtggtctctctcctgcctggttgagctattgtgagaaactattgg
tgctgttgtgtttaacttgttgaagttaatatctgttgttaaagcctctgaagccatttg
agctttgtttatgaaaactaactttgtgtttggaagccgtagggaggtgggtgccatttt
atttctgaaaccctttttctcttgtttatgtttagttagggagttagtgtacatttctgt
tgttgatttaattttactttgtcagtttagacagttttactccctaactagctagagtgt
acttttgtttgttgttttggcctttccccctcctgaagtctatttttgcttcccagtttt
gttttcctattgtacatttgttaataaattatttaacttgaatttggtgtgttgtcgtga
aggcaggggactgacccacactcaccccaaccaacatttttttaaaacttttcactgtta
ctcccactcctagacacttaccatcagggacgtaacagtgaaaattgggggctcatccat
tggatttgaacaaagttaaacgttaccttttcaaatttgactttgagaattttgtattct
acaatttgaattttggggaagttttgtaacttattagtgatttttcttagtctaattgta
gttgtggctgttttctttttttggaaaggggcagataggttgtactttgtaaaatggagt
ttgatttgattgagtttagtcttgctcccactgtagaagttttcaatcgttgtcgtaaga
aggatttgctgttaattgctgagttctttaaaatctctgtgtctagggatgttactaaag
cagttttaaaagatgaggtatatactgagttggttaattctggtatcctaccagttgagt
caaaaactgatgggctagaggagcaggaattagttgaaatagctgaaactaatgttgacg
ctgttcctattggtaatgagccaattatggatcctttattggagataaagctaaaggagc
ttgagttagccattaaacaacaagagcatgaaactgaacttgttcatcttcgtgtgattg
aagtacaagctgatagagacattaagctgaagactttgtcacttgaggcagaagctctac
gctataagcctgtgtcagctccaagttctagaccttcctcacccctgactgctcttcctg
cacagagtagcactgttaatttaaacaagcctgtgtcagctccaagttctagaccttcct
cacccctgactgctgttcctgcacagagtagtactgttaattttggctctcccaatgatg
ctcgggttaactttgatgtggcaaagtatattaaattagtacccccttttcgagaagcag
aggtagatgcatatttcactgcatttgagcggattgctgaaaaacttggttggcccaagg
acatgtggggtttactactccagtgtaactttgtgggtaaagctcaggaagtatgtgctg
cacttccaatagatcagtccttggattatgatgttgtaaaagctgctgttttacgtgcat
atgaacttgtgcctgaagcatatcgccagcgctttcgaggtacaacgaaaacagccaaac
atacctttgttgagtttgcacgggaaaagagaaccctttttgagaaatggtgtctggcca
gtaaggttaactctctcgatcaactgcaggaactcatcttgcttgaagagtttaaaagtt
gtcttcctgagaacattgtgatacacctaaatgagcaaaagataaattccctctctgaag
ctgcagtattagcagatgagtttgcattaacccataggtcagtattttcaagtactcgtc
aattcaggcatcgaggttttgcaaatgaacaggtaaaggcagtctcacccgttctttcat
ctgagaagtcagagaaagtaaaacccatgctggataattcaagccgaaagcgtgtttgtt
tttactgcctagattctagtcacctaatatctgactgtaaagcatggaaacagaagtctg
cttctacaaagtcaaagagtgtagcttttgctcaagctggttctgtatctgacccttcat
ttcaaccactccaggattctggatataaacccttcctgataactggctctgtgtctcttt
cagctgactcaccaagccaaacagtatccatcctgagggatacgggagctgctcagtctt
tcattttagctggagtgttacctttctctgacaaaacatacactggcacagatgtactag
tcagaggaatagaactgagctgtattaaagtacccttgcatactgtctttttaaaatcag
atttggtcacaggccaagctcaaattggagtacggagtgaactgccggtggagggcgtaa
gcatcatcctgggaaatgacctggctggaggtaaagtttttccttgtcctattgtgttgg
ataagcctgaggtgactgtacagccagatgttgttgctgctcatttccctgctgtttttc
ctgcctgtgctgttactagagcacaatcccgaaagttggacgatgttgtgaacctcagtg
actcctttatgaatcctgtgtctggcatgtctgagtgtacactcttcattaaccctgaga
tttcttccccttgtgaaaggagtgattctgattcagctgcaactcttttaaaagttggaa
aggaggaccttgctgctgctcagaaagctgatccttccctgtcgttgtctctggatgctt
ctgtcagctttgaaaaagctaaaaatctgagtggtccagttacttactactgggaggatg
gtatactcatgcgacgatggaaaccacaagtaaatggagatgtgttagctgtacatcaag
ttgtgttaccttctgcttaccgtccccaggtcctgaagctggcgcatgagcatcctttgg
ctggtcaccttggtatcactaagacttacaagagaatcttgaaatacttcttctggcctg
gattgaaaaacagtgttgtgagttattgcagagcttgccatgactgtcaactctctggta
agcctaatcagactgttcccactgcccctcttcaacctataccagttataaatgaaccat
ttgaacgcttgatcttggactgtgttgggccccttccaaaatcaaaatctggtcatcagt
acatactaactttaatgtgtgctgctacaagatttccagaagcgtttccactgcgatctc
tgcgagctagtgtaatagtcaaagagattatcaaattctgctccatatttggcctcccaa
aggtcatccaaactgaccaaggttctaactttacatcaaagctgtttgcacaagttttaa
aggagttgggagtgtctcatcagatgtcaagcgcctaccacccagaatcgcagggggcgc
tagaacggttccatcagactctcaagaccatgctccggacattttgtgtgagtactggaa
aagactgggtggaaggtctgcctttgctattgtttgctgtccgagaaacggtccaagaat
cattaggattcagcccatctgaacttgtttttggccacactgttcgtggacccctaaaac
tcctccaggaacaactgctgtctaaagaaacatctgccgtcaacctgttggactatgtca
gtaacttccgtgaacgactgcatagtgcctgtgacattgctaaggcccatattgtgtgtg
tccagtcgaagatgaagtcaagatttgataagaaatcagttaaacgcagttttcagcctg
gtgatcaagtgcttgttctactccctgttccatcctctgcactccatgctagattcgctg
gcccctattgcattgaaaagaagttgagtgagacgaattatgtaatttctactcctgacc
gcggaagaaaaagcagagtttgtcacataaatatgttaaagtcttatgtgagtgaaaata
agacacaagattcagcagccaatgaagttgaggcagcccgacctgttgaggtgaagactg
ttgttctcagttctattgtggatggttctgatgaagatgaagtgatacctgcacactttc
aaaattctacaatattaagtcagcttgataactaccttgcatacttgcccgaagatcaga
agcaatctcttgctcaattgtttaataaatatcccatgcttttctctgatgtccctggca
gaacctctatgatcacacatgacatagatgtaggtaactctcctcccataaaacaacacc
cttaccgtgtaaatccccaaaagcgagagataatgaagcaggaagttgaatatctcctcc
aacatggtcttgccacaccaagccagagcccttggagctccccatgtttgttggtgccca
agcaagattcaaccttccgtttctgcactgactaccgcaaagtaaatagtgtgaccaagc
ctgattcctttcctttgccccgaatggaagattgtgtggacagaataggtagtgcccatt
tcattacaaaacttgatcttctaaaaggatattatcaagtgccactaagtcaccgtgcat
ctgagatttcagcctttgtgacccctgataatctgctgcagtactctgtaatggccttcg
ggatgcgcaatgctcctgcaaccttccaaaggttaatgcaaaaagtgttgtcaggaatcc
ctaactgtgaagcttacctagatgatgtagtggtttacactcacagttgggaagaacatc
tgagtattcttgatcaagtcttcaaacaactggctagtgcttctctaacacttaacctta
agaagtgtgagtttgccaaagcagtagtaacttacctaggtaaaaaggtaggtcagggtc
aagtgaagcctgttgaggcgaaagttgaagctattttgaagtttcccattccctgcaaca
aaagagagctgagacgtttccttggaatggtgggttactataggagcttctgtcaaaact
ttgctaccatagtaacccctttaacagacttgctcagcactgcccgaaagtttgtatggt
cccctgaatgtgactctgcctttaaagctgccaaagacctcttaagtagtgcacccgtac
tctctgccccttgttttgaccttccattcctactgcaagtagatgccagtttctcaggtg
ctggagctgtgttactgcaagatgttaatggtgtagaacatccagtatctttcttttcaa
aaaaatttaccagtgcccagcaaaagtacagtacgattgagaaggaggccttagccctgg
tgttggctttgcaacactttgaagtgtaccttggaggtagtagttgtgtcactgtgtata
cagaccacaatccccttgtctttctgcacagaatgagaaattcaaatcagcgtctaatga
ggtggtcccttattattcaggaatataacctgactatccagtaccgtaaaggttctgaaa
atgtcgtagctgatgccctttcgagaattccccatgctgtagagtagaaaggaaaaggaa
aaatgagtaaattttggtttgtatagttttttttttcaagattggttaacttgaaaactt
atggttgggggtgttacattccattgtgttttgaatgtattattgtgttttggttttttt
tctctctctctctctctccgttcctgcaacctgtttctcagctaggtgtggaggagagga
agttgattgcttgcacctgctactcgttgcccggcaagcttaaaagcctgccagttgcaa
gccacattgaagcttgcttccagagtgtggtctctctcctgcctggttgagctattgtga
gaaactattggtgctgttgtgtttaacttgttgaagttaatatctgttgttaaagcctct
gaagccatttgagctttgtttatgaaaactaactttgtgtttggaagccgtagggaggtg
ggtgccattttatttctgaaaccctttttctcttgtttatgtttagttagggagttagtg
tacatttctgttgttgatttaattttactttgtcagtttagacagttttactccctaact
agctagagtgtacttttgtttgttgttttggcctttccccctcctgaagtctatttttgc
ttcccagttttgttttcctattgtacatttgttaataaattatttaacttgaatttggtg
tgttgtcgtgaaggcaggggactgacccacactcaccccaaccaacatttttttaaaact
tttcactgttactcccactcctagacacttaccatcagggacgtaaca
>RETE532-#LTR/Gypsy
tgttacagatgtggattgacaacacataaagcagatgactgtggtgcaaaatctgcaacc
tgcctgtactgcaaaaaaacgggtcattatgcacgagtttgcagaaagaaaaacaattca
aaagaggacaaaagtcacagaaataaatctaaagataagctggaccataaagacaaaccc
gtaagagcagtaaaggacagttctgattctgatgactttgtgtattcagttgattcagaa
ggaaaagagaccattaaagttaatggacaaaaattgaagatgattatagatacaggaagt
ggaagaaacttcattggggaagaactctatcaaaaactgtttgcacaagttgagctgaaa
caaacaaagagaaaattctatgcatatgcacaaacacacccccttcactgtgttggattt
tttgaagcccagctagaatggaattgtaatggcataaaagatgacatttttgtaataaaa
ggaaacgtagagccacttctgggaagacagtcctgttttgatttaaagattctaaattct
gctgatcaggtcaggccagttgaaaatttatctgaaagatatttgaaactggagaatgaa
tatcagtctttgtttaaaggactggggcaaatcacaggttacagccataaaatatcagtg
aatgaaaaggttaaacctgtagctcaagctttacgaagagtgccttatttaatgatagag
gctgtgaatcaggagctagataaaatgctggaagatgaaataatagaggaagtgcatgaa
ggatctgaatgggtctccaacattcttttcattccaaaaaaggacactaaagaagtgaga
ctttgtgttgacctaagagaagtgaacaaagcagtggtacgagaaagacacccagtacca
acaatagataatatactgcaagcaatgcagggagcaaaagtgtttgctaaactggatgcc
cgtaaaggcttttggcaagtcgatctagcacctgaatccagacaaatgaccacattcatc
acacacagaggatgctaccgttttaagaaggtaccgtttggattgtgtagtgctcctgaa
gcataccagaaagccatggattctatgttatgtgggatgccaggtgtggtgtgctacatg
gatgacatggtagtgtttgcggaaactgaaaaggagttggaacaaagactgagaaaagtt
tttcaaagacttcaagagaaaggacttacactgaataaggaaaagtgtttctttggactc
aaacagattgagattttgggtcatgtcgtctcagctgatggaataaagccagatgccaaa
aaagtagaagcaatcggtaatgctccaagacccagaaatgtagcacagttacgttcgttt
ttaggcacttgtggatttttgatgaagtttgtgcctaattatgcaaatttgtcagagcct
ctcagaaaactcacaagacaaggacaagagtggcagtggtcatctgaagcagaacatgca
tttaaaggcctaaaaaaggaattggttagtgaaccgtgcctggcatactttaacataaat
gcacaaacatttgtgataagtgatgcgagtccagttggactgggtgcagttttgcttcag
acccaagcagatggaacaaagaaaccggtagcatatgcaagccgctcactgacacctaca
gaacggcgttactctcagatagaatgcgaagccctaggatgtgtatgggcagtcgaacac
tttagagcatatttatggggtggcacatttacccttcagacagatcaccgacctctcatt
tatatgcttaatccaaaaaatcaaagcttttacctccaagaatacaaagactcggactga
gactgtgtccattcgactataagattgaacacattgcaggtaaagccaatgttgcagact
cactttccagacttccgttaccagagatggaagacaacagttatgtggatgagtatatgg
acagagtgcttgctgtaaatatgatggatgttcaagcattatctctggaggaactaaaaa
gtgctacagtgacagacactacgttgacacaactgctttccatagtggagacaggaaagt
ggcctgctagtctacataaaaccttacagccatacaagcagtgcgcagacgagctatcag
cttatgatggccttttgctaagaggaaatagaatagttctgccctctgcacatattcaac
aagctctgaaaatagcacatgagacacatcagggtattgttcgcacaaagcaatttttaa
gaagcaaattttattggcctaacatggacatggacgcagaaagaatgatcagaaattgta
atgcgtgtgtactgaatcaacccttgtacgaagatcaaccgctgcacccattagaacttc
cacctaggccctggacaaagttaggtgttgatttggtgggtcctatcgagaatgtgtatt
tactcactgttatagactactacacatcataccctgaagcagtagtcataaatgacataa
cttcggagactgttaccaaggaaatgatgaaaatctttgcacgatttgggtatcccttgg
aggttgtgacggataacggcaagcaatttgtggggaaagtcttcgaagcattcctgaaaa
ctagtggagttaagcacatcaaagcttcaccgtactatcctaaaagtaatggtaaaattg
aaagattccatcgctat
>RETE99-#LTR/Gypsy
tgactgagtgactttgtgactgttatgactgtgactgatttataataagtttgtgaacta
gactgagaccatttaaattgtaaagatttggaggttcacgttattcattttttgtttaca
attgtgaaacgatctgagttaatagtgtttaggtgtgttatttcagaagcgtttaacttt
agctttaatgtgatttttatctcatctgttgatttggggtaaaataaaatgtaaggaaac
ataagaaatatagaacaaaagaagtcagtaaagaacaacacttaagcaggtcgcacacca
gaagcgacgctcggcggcgcgccgcgccacgcagcgccacgtattttagaattctaagca
taggtttctatcaggatacacacaccggcgccgcaagtcggcggctgtcggcggcgcccg
gcgacggctcaggacgcagttaatttttcagtcattcgaatgtgcgcgtctggtgtgcga
tactttaatctgtcatgtacgcgccgtgtcgcggcgccgagcggcgcttctggtgtgcga
cctgctttagacttgtaaggctagtttacatattttattttaaagaattaaggtgctaaa
ttttgactaaaagagtaaatcttcatttagtgggatttccttttgaattgtttattattt
attttattctattatattgttgttgttttattattttcttgtggtgtagataaagggctg
attcttttattttatttattttctttttactttaaacaaaattgtaataaattgttatta
tttttcttaaaatctaaatttgacatctcattgtgttttgttatatattgaattcatata
taaaaaacaaaacaaacaaactgcaaacatatacacactgtaatagtttaattcagctaa
aactagtttttttagagtacaaaggagtaaaaataccggctaattcaccattcaactgcc
gggaacccaggtatttctgaacaggacagttaaaaataattcttaaggttaagaaaaggg
ttacatttttggaggcaccgctgggatcttgtttttttcctttttaccggattttttttc
tctttagcagaaaaaaaaaattatctgaaatagcgttaattattattgataaatttttgt
ggcttattttgcatagtaactcattagttgaagtatggatatctctcagactgctcaatg
gagtacagaggagaacataaattcctcacgcgccattgtgttaagcaatgttcctttgaa
cactagtgatgagactattgagaaagtgttaaacacagtgaaggtttttggtcgtactca
aattcatggtcgacgtggtgatgtgactggaaaacatttgtttgtgttagtggagactag
aactgatcttgatccaagcaccataccacctgaaataggtattgaaagtgaagctggacc
ctggcctgtacactttgtaggtagactacaagttcagaaccctgctactgaaaatgacac
atttcagtccaagttgttaacattaatgcagcaggagggcaagtctatggatgaagtgaa
agccattttgatgggggagcattctcctaaatctgatattaatgtgtatttagttgatgc
cataggtaaattagtggacaggtgtaatcaagcgtctaatgatggacccagttacagaaa
actaaggttgttctcaggcctgaaacctgttcctccaggtgaggaagaatatgaaatctg
gatggagcaagccgcacaaatgatcagcgaatggcaatgcactgaagcttctaagaaaca
acgcattgttgagagtttgcgaggtcctgctgctgatatcgttaggtttctaaaagtaag
ccagccatctgccactgcaactgagtacttggctgctcttgaaactgcgtatggaactac
tgagtgtgggcctgacttgatggctaaatttcgtcacacttaccaggataatggagaaaa
actttcagctttcttgtatcgcttagataaacttcttcacagagcgttgttaaagggtgg
gattgatgtagctggaataaacaaagctagaatggagcagctaattaagggagcacttac
taatgatatggttgctctgcgaatcagaatgactcacactttgcagaatcccccatcttt
tacacagttaatgagggaaatacgtgaggaggaacactgggtggctgcaagggaaaatgt
caaagcttcggttgccactgttatctctcctcagttagatgggccctctgagttacaaag
cctgaagaaggaggtgaaggagctatcttcacagatgagtcacctattgaatgtggctac
tgcaacgtgtgcttctgaatgtgctcctcagaaaacatctagtaaaaactctgagagtgt
gaaacgagacaaatcacaaccaactaaactcacccagcaaccagtgcctgggatcttttg
ctacaaatgtggtgaggatggacataaaaagtgggaatgcaagggacaagaggacctcag
gaaagtaaatcaaaagctgatcaaaatgcatcgtttgcagggaaactgggcaggagttca
gtgaaggaacggcacggggctcctgggacaacacgttccaattgtgattcttttttactt
gatgccagtaaaccaagattgcctgaagggttgataggacctgtttctgaagtgcctgtc
cagatagaaggtgtttttgcaaaagcccttcttgacagtggctcacaggtgactctatta
taccgcagtttttatgacacttatctaaaacacttggaacttcagcctgtggaaaacctt
gagatatggggtttaagttcgcataaatacccctatgatgggtacttgccccttagactt
gagtttacagagagtgtagctggagtgcatcaaataattgacacacttgcgattgtatgc
cctgaccctgtaaagcgagaaggaatagcaattttgctcgggactaacactagtctagtg
aagaagctacttgagtcttgtcgtaaacaagctggcgaagaattccttaatgtgctgacc
atacatcctgtaatcagagaagcatttgagactattcaactaacagatttttctcaaaat
gactccgacacgcatgggacacaaaatcctttgtcacctgcttcttttgattttggagat
tccccaatgcctgaggaagcaaaacagagcttacgggagaaaatgatgcagagaaaggat
gtgttttctctacacgagtgggatgtgggctgttcaaaaagcaccactcatgagataagg
ttgaatgattcgcgcccttttagagagagatctcgtcttcttgcccctgctgacttagaa
gatgtgcgactgcatttacaagaactgcggagtagtggtattatttctgagtctcgcagc
ccctacgcttcacctattgttgttgtgcgtaaaaagtcagggaaggttagaatgtgtgtc
gactatcgaacacttaatcaacgaactacaccagaccaatatactgtgccccgcattgaa
gatgctctccatagtctatcgggaagtaagtggttcagtgttctcgatttgaggagtggg
tactaccagatacccatgagtgatgctgataaggaaaagactgcgttcatatgcccgtta
gggttctatcaatttgaacgtatgcctcagggtatttgtggagcacccgccacttttcaa
agagtcatggaacgtactgtaggggatatgaactttttggaagtgcttgtataccttgat
gatttgattgtctttgggcgaaccattgatgagcacgaagagcgtcttttgaaagtgctc
gataggctaagtgatgtgggactaaagatctcccttgacaagtgtcagtttggtaggact
tcagtgaactatgtaggacatatagtgtcacaagatggaatttcgacagatccgtccaag
atagaggctgttgtatcctggcctaagccccagacagtgacagagctcaggtcttttcta
ggattctgtggatattacaggcgctttgttaaggatttctcgaagttgtgccaccctctt
aatgaattgctgaagggatatccatctaccaggaagaacagagattcacttgtttgcaac
actaagccctgctataagtcctctgaaccgtttggttctcgatggtcggctcagtgtgac
acagcttttgaaacgctgaaaaagtgtttgacacaagcgccagtgttagctacagaagcc
ctatgtcttgcacgtggacgcaagcatggatggactaggaggagtcttgtatcaagaaca
tgagagcggattacgtccagtagcttttatcagtcgcagcttatccccttcagagagaaa
ctatccagcccataaactggaattcttagcactgaagtgggctgttgtggatcgactgca
cgactatctatatggtgttccgtttgaggttagaaccgacaataatcctctaacctatat
aacaaaatcagcaaaactggatgtgacaggtcaccgttggctgtctgccttgacctccta
caatttcagcctaaaatacagacctggccgcagaaatgttgatgctgatgcgttgtcgag
gcgtccgcatactcaccgcagtgaggacgatgagtggcaggaaattccagctgtaggggt
gaggactttttgtcaagctgtgtcccttgaaaagagagcagagaacggattttacactta
tgtggtgaaacaagctggagcacacatgtctgctgtccccaaagcttactctcatgttat
ggaagtagctgctgatcacctacccttgtttagttcaagtgaccttcaaacagctcagag
gaatgactctttacttggcgaaatgtggaaagatgtgtgtgataagaaacctgctagtag
cattcgaagtagccatcctagtatgaagattctgaaacgggagtgggaaaaattggtagt
aaataatgggatgctttacagaattgtcagacagagtaatcacaaagtgaaacaacagct
tgtactaccaaaacaatttcacagctcagtgctgaagtctttgcatgacgacattggaca
tttagggtttgagaagtcctatggtctagtccaaattcgattttattggccacacatgaa
gcctgatgtggaatcctactgtaagacctgtgagcgttgcatcaaaagaaagacgttacc
tcaaagagcggctcctttgtcacatatgcagagttcaggacctctggaccttgtatgtat
tgattttctttccattgaagctgactcacgaaatgtgtgcaatgtcttagtggttactga
ccattacacacgctacacccaagcttttcccactagagatcaaaaagcttcaacagtggc
aaagactttgtgggagaaatatttcatacattatggtctccctactcgaattcactcaga
ccaaggcagagattttgagagccagttagtgtctgaaatgctgactatgctagggattaa
gaaatctagaacatcaccatatcatccccaaggtgatccccagcctgagagatttaacag
aactctgttgaatatgctgggtaccatagagcctagtcagaaaagtaaatggagccagca
catagcacgtttagtacatgcttataattgtaccgtcaatgaagctacaggtttctctcc
ttactttttgatgttcggccgagaagctagactgcctgttgatgtttgctttggtgtgtc
tgctgatagctcatcatctggttcctattcaaagtatgtgtccaaaatgaagcaggaatt
acaggcagcttatcagttggctcaggtttcctctgaaaagatgaatcaaagtaacaaagc
aaggtatgatcagaaagttcgctatcataatttaagtgtgggggacagagttctgatccg
aaaccttggtctcaagggaaaacaaaaacttgccgataggtggagtgaaaatccttatgt
agtggaaagtcaatcgtctgatattccagtttaccgtttgaagcctgttgatggtaatgg
accaattaaagtcatgcaccggaatcacctcttgcctttaggacaagaagtaaggctaag
ccccaaggtagatttaggtcctacttctgtacctaagaatttgtggcatagaagtgtgaa
agacaagcgtaaaactgctcagtcagaaaacccgcctattgcagttgatgttttctcaag
agaacatgattcttcagattcagactctgaatatgggtgttatgttgaggatatggcacc
gatttcatctgaaagtgctcaggagatacagggtgaaactccagaacaagctgaagaatg
cttagactatagcaatgctcaccgtgtgtctgaaataccagttatcccatgtcaaagtga
aacccctgaatttcagttaacagatgcagataggaacactgatgtagtagatgatgtaat
gactgaagtttctgagagtacatcacagactactgttcagactactgataatgaaactca
gccagagattgtaccttttgaagtacgtaggtctagtagggagagaaaaccttctaccag
atttacttatgacaagctgggtgtaccataccttcattctgtatcatctaaatgctgtgg
tattaatgcacttactacagaagtgcttaatgtttatggcagtgcttggtggtgtaatcc
caatgctttgtgtaaaacctgtaaaaaccgacctgtacttgtgccctataaacagatggt
tgctatgtaattgatctgcagcaatttagtaaccagcatggggacatactggatatttgg
tggggggagtatgtagggacccctaaaatattctcagattataatttgttttttgtttat
ttctaactgtatgtaagtagttaatccagcaacatttgatttttgtatttttatgacaca
acatattcatagagagcactattttgctggtcagttactgttcctttaagatgacatcat
aacgtaagctgcgtgagagagcgagaaaaaaaaagagaggagcctcgtgagaagcagctg
cagatcgtcctatgtgttttcatagttgggagacgatatattggtaatattaagtcttca
aagtgaaagtaaaagtgactgggactcagctcgttttatttgcttttctctctgtggagt
tttcgctttgcgatcgtcgtgtatcacacgagtgtatgctctcagctgaggacaccatgc
tcgtagcatagctgctaacgctaatgacatttacctgagtgaacagtgactgtgctgatt
gagttggtggtgatgctgctctgaactggacagacctgtttcagcgctggacgtggaatt
atcgcgtgggaccaggggcgcccccaaggggtggccaggggtggctacggccaccccacg
gtaaactctggccacccctgtggccaccccaatataattttgctgttgacattattgatt
taaatgtacttataaattcccaatatttaaataaataaatacataaaatgcagccactaa
attattgttggtgttactgacgtagctctccccctctggttcaatcctggtgaaagcaaa
ctgacgcatgcgcgcagaaaaccattcccgcgcgcctcacgcactcctgtgtgaatcccg
gttggttgtttccatgcacgccaataaaataggcgccgctcatgtgccgtgaaaccggag
taacagccttttgtgcagaggtgtaggcacgcagcgagttttgaaagtcgactaaagttt
atataatatgatgattatgatgatgatgatgatgttactttcactaagcatggctttaaa
gcagaaaggatgaataattagtcagggaggtaagacttcataacatgatttctcagccat
gatctggtctaagaccacagataattctttagaattgttataattaattttcatgcaaaa
ggtttcttaagtggtcttggcatatcactctagttgttgttttattatgttgtttgttat
gtttattaaataacaaatctaacaattcaagggaggtgggggtgtatagggtggtttgcc
agggtgtcatttaaactagaaccgccactaccctccccgatcgtcgttgacagcacgcac
acaccttcaaaagacaacaatggcaatttaatatttaccttaaggtacagtatatcaata
gaagaagctgcattaataaaatggctcaaaaactaatatggataaatgatattattaggt
aggctatagtgagtgtgtatatagaaatgccttttgttcagtttgttcatttgtttgggt
tattattaactcattattctttcttttttttccggcttagtccctttattaatccagggt
caccacagcggaatgaaccgccaacctatctagaacatttttacacagcgcatgcccttc
cagctgcaacccatcactgggaataataaactcattaatcttcattaattttagacttgt
cagataatgtatgatgtacaataaaagcatgtaaaaaaaaagagttatttatacagtata
tatatatatatatatatatatatatatatatatatatatataaagtgtttttaaactaaa
catagatttttatttggtttgaccatgtacttcctgaattatttcaaggaataaattgca
aaatttcaagaataattaattaaatgaataaaaactacattatttcatttaccagaaaca
aaaatataacattacactgaattcattatttttttagtgtgccaccccaagatttggtgc
ggtctcttctggccacccctaagaaaattttctgggggcgccactgcgtgggacagcggt
aaatcgcagctttgtgcaggagggatttcattatatgtttggctttcatcggatggacgt
aagtgacatcatcattgcattttgagagatcgttctgaaacaatacaactgtgaatgtgc
accaacgaactgggccccaacgttaaagtatgcatactattgtttttttttgactgagtg
actttgtgactgttatgactttgactgatttataataagtttgtgaactagactgagacc
atttaaattgtaaagatttggaggttcacgttattca
>RETE1640-#LTR/Gypsy
tgtagcgagtcaagtaataccacgtcgccctgggcacaaatccacaccagctggatcatt
catcaaccacggatcgctcacagctggacctcatcagccagggagagatataagccagcc
ccacacaggaagagttgagcttcatttcagatgactccctgcgctaacgcttgtctctct
ctgtctctcccacagccgaatccagctcgtgaccgatccaacaccatccctctcaccagt
cttcaccttctccccggagcacctgagcacgcacctctaagaagagcactcattcacccc
tttatcacttgtaaataaaagcaccctccggggcattgtttgtaacttcatctacggtgt
ttgtgttttccctctgcctcgttacaactggtggagaatgcgggcattgcagagggaaaa
attcagaagaaacactcaccattaagtagaaaataaccggtgaatttttctctgtgtttg
ttacagacaggcatccgctctctctctctcccacgcttcctcttactcggctgtcaacat
cccgtcgccatgtctgtggaagaggtactgctccacctagcggagatctccagcaaacag
aattccatctctgagcaacttacagccagacaggatcgactggaacagcagctccgccag
gtggccagacaccattcgactcccgaagtgagtgcgcatcatcatctcactaaactcagc
gacctggatgatattgatgcatatttacatacatttgaagttattgccgagagagaaggc
tggccaaaagaaaactgggcgagaatgttggctccgtttctcacaggagaagcgcaacga
gcatatttttcactagagacacctaaaaatgaagattacaaagcgttaaaaaaggagata
ttagccagaatggggctatccacaatcagcgcagcccaacagttttcccaatggtcttat
gacgagaaacaaccagtgagaactcaagcagctcaactttctcgcctggggaggctatgg
ttattgggaggagatccctcggcggtccaggtcgctgagaaggtgatcatcgagaagatg
atgcgtgcattaccccgacgtttgcgaacactcaccagcatgcgaaatcctgagtcactg
gccaccctggtggaggcgatcgagctggctgaagctcacatcgccagagataatggggag
agagcggctctgccaccccggagggtaagtgcaccttggcgaccggtggagggcacagcg
cgaccaggcggcagaccagcggtccccagcccgatggacgagccgatgcctaccgagccg
atgacgcactcgaccccggcctggacagcagggtgctcggtacaccgcaatatccctccc
gaagctcccacccataaagtccagctagaagggaaaacacaaacggccactttagacaca
ggaagcgccatcaccctggttcacccaaaaactttaaaataccatcatgaaagcaaaggg
cgaattccgatcacgtgtgtgcatggtgatacccgccacgtacccgcccgaagagtgacc
atcgcggcgaaaccaggcagctggcgaatcgaagtcggggttgttccagatcttcctgtg
tccctcctactgggcagagactggccggggttcgacgaactcctaactcaccaccacgct
ccatcggctcgttcaaagaagaagaacaagccacgggctcatcgggaccgcaaaccagcg
ctgatgaccaccgagagcgacagagggggtgagtcatctatatctgctaatctatacttt
gatctgtttcaacagataaccgcaggaggtgactttggcagagcacagagggaagatgaa
acgctcaaacactgttggccacaagtacggatcatcgacggaaatgagcgacttcccagc
cctcaccccctcccacatttcattgtggaaaatggtctgctgtactgtgtcgcagagagg
cggggggaaaagaagacactactggtcgttccgaggaccaagagggagacggtcttggaa
ctggcacatacccacccgatggctggacatctgggagcggccaacacggtgaaaaggatc
cgcgatcgtttccattggccggggctagacggggaagtaaaaaggtattgccaggcatgt
gacatctgccagagaacgtctccccaacgaccaccccccagccctctaataccactaccg
atcatcgacgtgcccttcacccgaattggtatggacttggtagggcctttgccgaagtcg
gcccggggacatgagcacatccttgttatcctcgattatgccaccagataccctgaagcg
attcccttgaggaaagccacgtcatcggccatcgcgaaggagctgtttctgctatgcagt
cgagtgggaatcccaacagagatactgaccgaccagggcacccccttcatgtcccggttg
atggcagacctctgtcacctcctcaaggtaaaacaactaaaaacctcagtgtaccatcca
cagactgacggccttgtcgagcgattcaacaaaactctgaaacagatgctccgacgggtg
gtggcagaggacgggcgcgactgggacctcatgatcccgtacgtgttatttggtatcagg
gaagtcccccaggcctccacaggatttacccccttcgaactgctgtttggccgccaaccc
cgaggcctattggatgtggctcgtcaagcctgggaacaggaaccagccccccagcggtcg
gtgattgaacacgtacgggacatgagagaacgcatcgacaaaatcatgcccatcgtcaaa
caacacctgaccgaagcccagcgcgcccagcagagattgtataaccggcccgcccaaccc
agagagttccacccaggggacaaggtgatgatactcatacctaccacaacgtcgaagttc
ctcgcatcctggaagggaccatacaccgtggtagaaagggtagggccggtaaattatcga
gtccgtcagccgggacgaagacgggaagaacaactttaccacattaatcttatgaagaag
tgggttgcagctccaggtcatctcgttgccttcgctgaagaaactcttcccgttgtccac
attggtgagcaactctcaccaaaccagaaggcggagctgcaagccttggttggtcagttc
aaggatgcgttctcggagaaaccgggccgaacctccatcatccaacacaacattatcact
cctcctggcaccatcgtccggcaaaggccttatcgagttccagaggctcgcaggctggct
atcgacgaggagatccagaagatgagaaggttaggcatcatcgaaccatcccgtagcccg
tggtccagcccaatagtgatggtccccaaacccgatggcaccctccgtttctgcaacgac
ttcaggaaactcaatgagatctccaagttcgacggataccccatgcctcgggtggacgag
ctgctggataggctgggtggagcccgatttatctccaccatcgacctcaccaaaggctac
tggcagttaccactcagtgaagacgccaaggagaaaaccgccttctccacacccggtggg
cactggcaataccgggttcttcccttcgggctccacggggccccagccacattccaaaga
atgatggacatcctgctgaggccccaccagccatatgcagcagcctacctggacgacctc
atcgtccactcagagtcatgggaagaacacctatcccggttacggagggtgctcttagat
cttcgacgggctgggctcacagctaatcccaagaaatgccacctgggtctagccgaagcc
agatacctcgggttccacattggacgaggtctcatacagccacagcaaaacaaggtcaag
gcactacaggaaactccacaacccaccacaaagacccaggtacgtgcatttctggggtta
gcgggctactatagatgtttcatacctaacttctcatccatagccagccctttgacagac
ctgaccagaaaggggcagccggagaggataagatggaccaaggaagccgacgacgcgttc
cgagccctaaagaagtccctcacgtcctcaccggtactgcacgcacctgacttcggctgc
cccttcattctacagacggatgcttccgactcgggcctgggcgcggtcctctcccaggtc
cacggcgatgaagaacatcccataatgtacgtgagtcggaagctgacccccgcagagacc
cgctacgcaacggtggagaaggaggccctggcgatcaagtgggcaatcctggagctaagg
tactatctgcttggcaggaaattcactctggtgaccgaccacgccccgctacaatggatg
gctacagcgaagaacaacaacgctcgggtcaccaggtggttcctgtcgctccaggatttc
aacttcgacgtccaacatcgagccggggcctcccacggaaacgcagacggactctcacgg
ctctggtcaggatgggcaggtctgtcaaaacattctaccccccctctcaatacactgctc
tttcttcgcaggacacccaggaccaggacgacgctaagggggggggaatgtagcgagtca
agtaataccacgtcgccctgggcacaaatccacaccagctggatcattcatcaaccacgg
atcgctcacagctggacctcatcagccagggagagatataagccagccccacacaggaag
agttgagcttcatttcagatgactccctgcgctaacgcttgtctctctctgtctctccca
cagccgaatccagctcgtgaccgatccaacaccatccctctcaccagtcttcaccttctc
cccggagcacctgagcacgcacctctaagaagagcactcattcacccctttatcacttgt
aaataaaagcaccctccggggcattgtttgtaacttcatctacggtgtttgtgttttccc
tctgcctcgttaca
