# Supplementary material for: The contribution of transposable elements to size variations between four teleost genomes
Source: Mob DNA. 2016 Feb 9;7:4. doi: 10.1186/s13100-016-0059-7 (PMC4746887; doi:10.1186/s13100-016-0059-7)
Supplement: Additional file 8: — TE sequence 2: new repeats identified in medaka. (FAS 376 kb) [file 13100_2016_59_MOESM8_ESM.fas]

>hAT2-Ol#DNA/hAT-Ac
GGGGGGGTTTACGAGGTTAAAGTGAAAGTGCGCCTGAAGAGCCGCAAGTGAACGCCGCGC
AGCACGCAGCACAGCAGACGACTACATTCAATGGAACATATGAGCTGAATGTTTATTGAT
AACGTTCAAAATGTTTGAAAGCTCATTTGTTTCATGTACGATTTATAAATGTTTTATTTA
TTGATGGGTGGTTTGCAGGATCTGTGCAGCGAAGCCGTCGGCATCTCTGCAGCTGTCCAA
TTGAATCCTTTCAATTTCTTCCTCCACAAGACCAGAGATCTTTACGCTTGTGTCATGCTT
CCGTCTGAGGAGGAGCAGCACTTTTGGCATTTTCAACATTCTTATGCTAATATGACAGAT
AATGTTCATTCATCTTTTTTGTTTTATGTTGAAAACGGGATGTTTCATCTGGAGGAGCGG
GGTGTAACACTATTTACTTCTGCATTGGTGTTCGGATGACAGGTTCATGTCGTAAGGTGA
CAAATGAACTTCAGGTTATGTGAATGAAAAGGAGAATAAAGGCTGCAGCGATCCTCTACA
CCCAAACTTGTCTCTGCGCTCCTTATATTTTCAAATGAAACTCCGCTTTACCGACACCGA
ACCCCGGAAAGCCGGCTCCACTAAAATAATCTGATTTTGAGTCACCAAAATGTTCAGAAA
ATCTTTGTTTAAAACCTATAATCCGGAAATAAAGCTTCAGAAAAGGCTCCACATATTTCA
ACTTCGACTTCAAGCATGGCTCCGATAAACGGAAAGCTTTGGTGTTTCCTCGTTAATCTA
TAACTTGTTTCGCAAATTTTTCTCATAAATTCACGACTTAAAATTTAACAGTTATGATTT
TTTTCCTGTAAATTTACAACTTAAAAGTTGTAATTTAAATGTATTTTGTAAATTGCCCTA
AAACTCTGTCGTAATTTCCAATACATTGCACGTATGGGGGGGTTTGTGTGAAGTAGTGTC
CTTACACTTAAGAACAGTAATGCACTTTTTAATATATCCTTTACATAAATATTTTTTTTC
TTCTTAAAAAAATATAATTTCGTCATCCGGGCTTCCCAACAGGTGGCACGGGGCGGGGCG
TCCTTCCACCTAAAGGTTTGATACAATGGCTTTGGTGTTGGTTGCTAAAAAGGGTACTTC
TTCGCCTATATGGCAATTTTTTGGATTTAGACCTGACGAGAGTGGGCACCCAAGGGATCT
GACTGAAGCTGTCTGCAAGATCTGCTCACATATGGTCCGCGCAAAAGATGGACAGACGAC
TAATCTTCATGACCACCTGCGTGTTCGCCATCCAGCAGAATATGCCACCCTGCCTGCACG
TGCTGGACCTAGCAAAAAAGCAAGCCTGGGTCAGCAGACGTTAACTGGGGCTTTTGCAAA
AGGCACTAACTATAAAACCGACAGTGACAAGTTGAGGCAGTTGACAGATTCGGTAACTCG
CTTCCTGGCCAAAGAAATGGTTTCGTTTAATACAGTGGAGAAGCCGTCGTTCAAGGCCAT
GCTGCATTCCTTCGATAAACAGTATGAGCTGCCAAGTCGGAAATATTTTTCAAAGACGGC
TATCCCAAACCTTTTCAACGACGTCAGAAGTAACATCATGAAAGAGCTGGGTGATGTAGA
ATATTTGGCCCTGACAACAGACATGTGGTCCAGCTGCAATATGATGCCCTACATGTCAGT
GACAGTGCATTATGTAAACAAAGAGTGGACACTGCAGTCCAAATGCTTACAAACTTGTTT
CATGCCCGAAAGCCATACAGCAGATAATTTGGAAGAAGCACTACGCGAGGCAATTAATGA
CTGGAAACTACAGGAGAAACAAATTGCCTGTATAACTACCGACAACGGGGCAAATATTGT
TGCAGCCATCCGACAGTTGAAATGGCCATGGTTAAGTTGCTTTGGCCACAACTTGAACCT
GGCCATAAACAACTCGCTTGCGCAACAGAGGGCCAGCACAGACCGAGCTTTCGGAGTTTG
CCGGGCCGTCAACACTGCGTTTTCGCACAGCTGGCTAAGGCGACGAGAACTGCAGAAAGC
ACAAGTGGAAATGAAACTCCCTGAGCACTCACTGATCACGGTAATTTTTAAAAGTTATCT
AACAACGAAAAAAATATTTAAAAACTATTGAAAAATATTTCACACAATTACATTATTGTT
TAAATAATTGAAAATGTATTTTATTATTTACTGCGTCTTTACTGACAGGACTGTGCAACA
CGATGGGGCTCAAAACAGCAAATGGTGGAGCGAATCCTGGAGCAGCAGCAAGCCATCAAA
CGTGTGTTTGCCCAAGACAAAAGCCGCCGCCCACTTCCCCAGCTGACATGGCAAGACATA
GGCGTTCTGGAATCTGTGAACAACGCGCTGAAGCCAGTAGCAGACTTCACAGACATTCTC
TCTGGAGAAAATTACGTAACTGTGTCCTCACTGCTGCCCATGTTGGCTCATTTAGAAGGT
GTGCTGGAGGAGTCAGGGGATGATTCCAAACTGACAGCCGACCTCAAGCATGTCATCCTG
GAGCAAATGAAAGGCAGATATGATGATGACACCATCCAGAGGATGATGCGTAAAGCAACA
CTGCTTGACCCAAGGTACCGAGGGGACCATATGAAACCTACAGAACTTCGTTCTACAAAA
TTTGAAATAATGCAAGAGATTGATCTGTCGCTGCCAAGGCCAACACCAGGCCCCTCGCAT
GCTGGAGAAGATGGAGAGGAACCAGATGTCGGCATCGCCACCATGCCAAAGAAAAAAAAA
TGGTCTTTAGGCAGCCTTCTTGCGAAGAGAGCAGCTGCAGCCACGCTCACTGATGAGCAA
AAGGTCGAGTCAGAAATGACAATTTACCTGCAGGAAATGGCTATCGATGGGGAAGAGGAC
CCACTGACTTGGTGGAAAAGAAACGAAACAAGGTTTCCGTTTATGGCCAGATTAGCGCGG
AAATATCTGTGCATATGTGCCACCAGTACTCCATCAGAGCGGGTCTTCAGCACAGCGGGG
AGTGTAGTTACTCCTATTCGCAGCTTATTAAAACCAGACAAAGTGAATATGCTGGTATTT
TTGGCCAGAAACATCGAAATTTAAACATGGTCTATGTAAAATCCACGTTGCGGTCTGAGT
GAGTGTTGTTCCCGCTTTCTCGTTCTTTGTTGTTCTGTGTTTTAATAAATTTGTGTTATC
TGTTCTGAACTACCTTCATTCTTTAATTTGATTTGACATTATGGCCAAGGAAAATTGTCT
TTATTAAGCAGACAAAAATTGACGTTCGCTGAATTCTGGGTTTAAACAGCCGATTCAGCG
CTGTAAAGTCACACATCAATGTAACAATGAGCATGATCTCCCGAGACACAAGGATACTAA
TTATTCATTAATAAGGCCCGGTTTTCTTGTACAAAATTAAAAATAAATGTACATTTAACA
TTTAAAAAAGTCAACATTCCAATAAATGTCAAGATCAAATGCCTCATCATATTTTCACAT
ACTAACACACGTCACGTGTCTGCATAGACTAAACTAGCATATATATGCATTAGTAAATAT
TCTTTTAATTTACAGAGCAATTCCTGCAAAGATTTTAGATTAACTATAATCTATGTTGCA
CCGAGCAAAAATGATAACTGCCGTGGATCAAGTCAAAGTTTTATTAACACAGGATCACCA
TTATTTGCAGTACAATACCATCCCGATTACACCACAGCAAACGTGCAGGAAAAAATAATT
CGCAATCGACGCAAAACTAATAATCAAAAAATTCGAACATGCTAGAAATCTGTGATGCAC
CGCATCAGATACGGCACTTAAAAAAAATAACGTCCTGTATAAACTGAAGGAAGGGACTGT
GACAAAAAATAATAATAAGCCAAACACAATAGAAAAGAAGTAGTCCGCTCTGCGTTTGAT
AGTCAATCATGCCGAGTGAGCCCCGTGAGGAGCGGACAAACGCAACACAAAAGCAATAAC
TTAAACAGGACAGCAGGGCACAATATTCCAACACTAAAAACAGGAGGAGCAACATATTAA
AATAAAGCATTTGATAAAAAGAAAAAAATACCCATTGTTTAAAATATACCTCTGCTGTCA
TAAGAGCGTATCTGGTGCGTCGCGACTCACAATACTTCACGCCTAGTCCGTAACCCCCGA
TAAAACGGGATCAAATAAAAACATCAAGCACTTCTTAAAAGCATCATCCACAGGCAAGGA
TAAAAGCAGTACTACCACACTCTCGGCTGGAGCCAACTAACGCTGCTCCGTGAGCTAACC
GGCTTTGTCACAGGAAACTAGAACCATGGCAACCAAACATCAACTTCCGTTTTATACCCT
CTGCGCCGTGGGTATAGCGACACCCTCAGGTGCCTCCCGTTACAAATAGAAAAGACTAGG
ATTAGTGTGTGTGTAATTTTTAGTCTATGGCAGGGGTCGGGAACCTTTTTGGCCAAGAGA
GCCATAAACGCCACATGTTTTAAAAATGTAATTTCGAAAGAGCCATACAATAATGTAGTG
TCCCTTTCCCACACTGAGGCACGGAGACGTAACCTCTTTTAAGGTTCTTTATTCTGGTTA
CTGTAGACCGCAACAAACGCCGTACAATAAATTCAGCAACTCCTGAATCTCTCCCGCTGA
GACGAGAGCGCTTCTCCCAACTTTATATTTCCCTGCTCCCGCTCCGCCCTCCCATTTCCC
TTATTCGGCCCATAGCTGAACCCCATTGGTCCAAATTACCTAACAACAGGCTGAGCGACA
GGACTGAGAGCCAATCAGATCTCTGCTTGATGCGTTCAATGAACCCCAGAACTTTTAACG
CGGCCCAACAGCCACCCAGTCCAAGTCAGTATGCAACGATATG
>hAT6-Ol#DNA/hAT-Ac
TTGCAGGCGACTTGATGCTCACAGGTCCCGAGTTTGTGACCCTTGCACTAACAGTTTAGT
AGCAGAGCTTTAGCACCAGTGTTAACTCTTGAAGCATAGCTGTAATTAATGTAACTCGAG
CTGATTCTGAAGCAGAGGAAAGCAGCCTTGTATTAATATGCAATTCTTTACGTTAGTAAT
GTGTCGCATATCGGTACAAAGTCACTTTCCTTTGCATCGGAATCAGCCGATTCAGGCGGA
TAGTATAAACAGCCAAAGATCTATGTAATATGTCAAAGAGCGTCTGTAACTCATGCCGGC
AAAGGCTCAGATGTTAAAACGGTTGAAAGAGCTAAAAAAAACATTACTGCTTGGCATTAG
CTTTTTAGCTAACGTGTGTACCTTGTAATGTTTGGTTTATTACCACACATCTGGTATCTA
ATCCCTGCTAACTCTAGATTAGTATCTAAAATAAAACTTGATTTTATTCTTTCTTTTCGA
TAAGCAAATTAACCAGAATATCATATATTTCAAAGTGCTTAAAATATTTATATCAGGCCA
TAAAGGGTTGTTTATTTTGGGACATGATCTAATATTTAGCAATACTTCTTTGGAAGAAGT
TTGATGGGGCGCACGTCTGTTTTTCCTTAGACAGAAGTGAGGCAATCTGCAGGTCCGGAT
CATTGACAAGATCATCAGAGTGAATCCTTAGGATGTACTGGAAGTTCTGGTTGAACCTGC
ACCTGCAAACAAAACCGAAACTTCCCACTAAGCAAAGCTAACACTGCCTGGAGGTTATAC
GTGTCAGAACAGAGGAGTAAATGGGTTTTCATTTAAGTATATCATTTAAAAAAAAAAAAA
TGAATCAGTCAACAGTCATGGTGAAATGTTTCGTTCTATGTTTTACAGATGATGTCTGGC
CTTAAGCACGTTGTTGTTGCTTTGGAAATGTATGCTGTAGAGATAATCAACTGAACGAGA
CATGGAAACATGTGTTGGGTCACCTGCAGTATCTTGCAGGAATCATTTTATCCATTTTGC
ATTCTCCACTGATCCTATCTGACTTGTTTTCTGTCTCTCTTTCCCCCTGCAGGTCGTGTG
CAAAGTAGTTGAACTGATACAAGTCATAAATGGGACAGAACAAGCAAAATCTCTATGTCC
TGGACAGCAAAAGTATCAGTACGACTCCTGCTTGAGAGCCGCTTTATTGATGAGTATACC
TGAAAAGAAGTTGCTACATCTGACAAAGCAGACCTGACTGACGGAAATCCTTGGGTTGCT
GCCATGGATGGAGAAGAAGAGGTTCCCCACATGAGTGAGGATCTAATTATTGAGTCCAAT
GGCCTCATCGAGAGTAAGAAAAGGGAGGCAAAAGCCACCTGCCTGAAAATCGAGGGGCAG
GACGGCTACGTCTTCAAGTCCTACAGCATTCACCCTCATGACGATGAAGACCCAAAGTCA
CTTGCTTGCTCCTCAACACTGGATAAAGACATACTCCCTTGTTTCCATTTTACTTCTCAA
ATGGACAAACGCTTGGAGATAGACCTGGCATGCAACACGGGTCCATCTTCTCCCAACACT
GATACCGAAGGAAATGCAGAGACTGAGAAGTACGAGAATGGAAATGAATCGAGTGAACTT
GCCAGAGAGGACATTGAGGATGCTAACGAAATGGAGGACGAACCGCAGGACGATGAACGG
CTAGCCTTTGGCAGCTCGATTGGCCCCTTTGCAACAAAAGATGTTGATGATTATAGTAAT
TTACTCAGCGGATACACCAGCACTCTTTACGATGTTGCCATGGATGCCGTTACTCAGAGT
CTTTTGTCATCTATAAGAGGTCACGCCAACCCGAGGAAAAAGTCTCCAGCGTGGAATCAC
TTCTGCATATCGCCGCGAGACTGTACCAAAGCAATCTGTTTATACTGTATGAAAGAGTTT
AGCCGCGGTAAGAACGAAAAAGACCTCAGCACAAGTTGCTTAATGAGGCACGTGCGAAGG
GCTCATCCCACTGTGCTTTTACAAGACGGAGCGGATGTATCGCTCAGTAACCTCTCCAGC
TCTCTTCCCTCTCCTTTCCTACCTTTCCCCCCGAGCTCACCAAAAAACGGAGACTTGACC
AATAGCCTTTTTACTCCTGCCTCAAAGAATTCGTCGCCGTCCACGTCCTCAGCAGAAAAT
TCAGACCCGTCATCCAAAGAAACTTTACCCAAAGTTGAACCAAAACTAGAATCATGCGCC
AATGCTGACACTGTCTACGGCTCCCTCCTGCCCTCGCATTCCATTGAAAACAATGTCGAA
GAACTGTCAGACGGGGGGTCTGAGCGCCTTCCGGGAACCCCGAAAGGCTCCAACTCCCGC
CGCAGGTCAGCTGTATGGAAACACTTCTACCTGTCGCCCGCGGACAATTCCAAAGCCGTT
TGTATTCATTGCATGAATGAGTTCAGCAGGGGGAAAAACGGAAAGGACCTCGGGACAAGC
TGTCTTATCCGTCACATGTGGAGGGCCCACAAAGAGGTTGTGATTGAGGAAAACGGGCAG
GGCAATCATATTCCCCCGCCCTATACAAACCCACCCTCTCTGTTGTCCCGCACACAATTG
CTGGATTCGTTTGAAGTGAAAAAAGAATCGCCACTTCTTCCATCCTCGCCAGAAACCATA
GCCGATGAGTTACCCCAAAGCATTGAGGAAAGCATGGATATTAAGGAGGAGTGTGAGGAG
GTGATGCAATTCTCAGGGCAGGAGTCCTCCCTCAACTTCTTTAAAGCTCAAGAGGAAGAC
ACGCCCCTGACTTCCTCTCCATGCGAGCTCTTTGACGGGCCTGGCTTAAGTCAGGATCAT
TCAGTTTTTCAGCAAAATAAAAAGATCATGAAACGGGTGAAATCCGAAGTGTGGCACCAT
TTCATAGTGTCGCCGGTTGACCAGTTAAAAGCACTGTGCCGTTACTGTCCATGCGTTATC
AGCCGGGGAAAGCGGGGCGACTTTGGGACAAGCTGCTTGATGAGGCACCTCACGCGCCGC
CACCCAGACGTTCTCAAAAACCAAAAAAGCACAGATGAAAAGGAATCACCCCCGCACCCC
TACAACAATTTAGCCACGACGGATACAGTTTCTGCCAAAGAAACTGAGGTCCCGGTCACA
GAGGCAAAGGCGCAACCCGTGCCAGCTTTCAGCAAGAAGACATCAAAGTTGTGGAACCAT
TTCTCTATATCACCTGCCGACCCTACAAAGGTGGTCTGTTTGCACTGTAACCGCACAATA
AGCAGAGGCAAAAAGACTACAAACCTTGGCACCAGCTGCCTCTTCAGGCACATGCAGAGG
TTTCACGGACACGTTCTTGAAAGTAACAATGCGATCTCAGGTGACGCACAGGATGCAGAA
ATCCATGTCAAACAAGAAGTCATGGAGACCTCCGTTTATGAAACTGAGCAAAACTGTGAG
AGGTTCGACGAGGAACACCCGGTTGCCAAAAAAATCACCAAACTTGTAGCGGAAATGCTC
GCACTGGATCTCCAGCCATCAGCTGTGGTAGAGAATGCTGGACTGAACAGACTGCTAGAG
TACCTCAAGCCTCAGTATTCTCTACCACCATCATCTTATTTTACCAGCACTGCCATACCA
GATATGTACGAAAAGGTGAAGGACGTCGTGCTTACCCATTTGAAAGAGGCTGAAGGAGGT
GTTGTCCACTTTACAACAAGTATTTGGGTCAGTAGCCAGACTAGGGAGTACTTGACCCTT
ACCGCCCACTGGGCGACATATGAATCCAGTGTCAGACCCCAAGGGCAAGACTTTCACTGT
TCTGCTCTTCTAAGTGTCTCACAAATAGACTGCGACCAAGATATGCACGACATCCCGAAG
CAGCTGGAGTACCTGTGGGATTCTTGGATCACCTCTTCAGGGCTGAAAAGAGGGTTCACT
CTGACGGATAACATCACCATCCAGCACACTTTGGAGGAGCACGGCCATCCCATCATGGAG
TGTTTCGGACACACCATCGACCTCATTGTAAGCGAAGCCATAAAAAGCCAGAGAATGGTT
CAGAACCTCCTAAGTATTGCACGAAAGATCTGCGAACGTGTGCACCGCTCGGCGAAAGCT
AAAGAGAAGCTGGTGGAGCTGCAGAGGGCCCACCAGCTGCCAGAGAACCAGCTCGTCCAG
GACGTGCCCTCCAAGTGGCGAACGTCCTTTTTCATGCTGGAGCGGCTGGTGGAGCAGAAG
AACGCTATAGACGAGATGTCGATCGAGTGCAATTTCAGGGAAATAATCAGCTGTGACCAG
TGGGAAGTGATGCTGTCGGTCTGCAATGCACTGAAACCTTTTGAAGTTGCCTGCAGGGAG
ATGAGCAATCACACTGCCACACTAGGACAAGTGATACCACTCATCCACATCCTTAGCAGA
AAAATAGACTTGCTCTTTGACGAGACCGTGGGCATAGACAACATGCTTAGGTCTCTAAAA
GAGGCCTTGGTGAGCAGAATGTCTGCCACGCTACACGACCAGCGATACACCTGGGCGACC
ATGCTCGACCCGAGATACAAAACGTCACTGTTCACAGAAGAAGAAGCCGAGCAGTGCAAA
CAAGATCTGATCCGGGAGCTGGACTCGTCCTCTTCTACCTCAGCTGAAGCCAAGTCGCTG
CCGCCCAATGGCTGCAGTGACGACCCGGCTTCGCACAGCTCCTCCCACTCAAACGTAGAC
GACCTCTGGTCCCTGATGCCCGACATCAGGCAAAGAACGAAAAACGAGGAAAAGCCAAAG
TCCTCAGAAGAGGCGGTGCTGGAATACCTCGAGGAGGACATTCTGGATCAAAGCTGCGAC
CCTCTCGACTATTGGAACCTGAAGAAGTTCCTGTGGCCTGATCTCGCCAAAGTCGCCGCC
CGCTACGTGGGTTGCCCCCCCAGTATTGTCCCAGCAGAGACACTGTTCAGCACGGCCAGC
GTCAACTGCGCTCTAAACCAGCCCAGGCCGATGCTGGACAACATCGAGGGTCTGCTGTTC
CTGAAGGTCAACCTCCCTTTGATTTATTTCCAGTACTGATTGAGCATTAAAACAGACCAA
GTCGCAAACCTGTGAAATGGGAATTTATTCTGCTGAGCAAATGTAAATAATTGATTTTTT
TTAATACACTGATTCTCAATCCAAAGGCCAGATTGAGCTTTTGTTTTACTACTGTTGAAA
ACACTTTGGAGCTGTTGTGAGGAAAAAGTCCCAGAAGTGTATCAGGGAGGGGCGGGGTTT
TTCTAGCTGTAGGAGTCGGGGATTGTGTGTTTGCTTTTTAAAACCGGTGTCTCGTTTTGG
GTCTGCTCTCTCCTCGTGCCTTATCCAGTACTACTTCAGGTCAAAATGCTGTAAA
>hAT_11_Ol#DNA/hAT-Tip100
GGGGAATCAGTTCAATTGTGGGACGCTTCCAAATTAAGTGGCTAGGTGGGGACAAGGGCG
AGGGTTTGAATCTACTTTATAAAACCTTTTTATAAGTCAGTCATAAGGTGACATTCTATA
ACCTACATTTTAATAAAGGTATAAAAAAATATATTCTGCTTTTGTGGGTTAATTTTGTGT
GAAATGCCCAAATGAAAAAATGGCAACACAAAACAATGCTGTCACTAAGGTGACAGTTGG
TTCAGTCGAAGGACTTGATGCCTTCTCGTGACGTGAGGACATTTATGCCAAACAAACGCC
AAAAACATCTAAAATATGGAGAAAAAAAGGTCAAAGCCATCTGGTGCCCAATTTAGAAAG
AAAAGAAAAGAAGAAGAGGAGAAAAGAGATAAAGAAAAGGGTAAGTCCTCACAGCTTGAT
GCATGTTTTTTCTAAATTCTAATGCTACCTGCCCTACAACAACGTTGCCGATGAAAACTT
TATTTTGGTCGATGACCAACACTGAAGTAGGCCCAAATGTTGCAAATAGCATCATTTTTT
TATTTTTAGATTTTATTCTTAAAAATTTGAGCCTGCATATGAAGTTTATTTTTTATTTGT
TTTACAAATGTGTTATATTTTTAGCCAATAGAATTTCCATAAATCTGTGGGTAGTTTTAA
AAAATAATATTTACCATTTACTGCAACTCTATGGGGACAAAACATAATGTAACAGGTCAT
AACTAAAAATGTGCCAATCAAAGGATTGAAGACGGAAAACATGAGCTAGTTTTTCTTCTC
TGAAGTAGAGATCGATATAGAACATGACAATTTAAATTTCCAATTCATAAATGTTTTTAT
AAGGCCTATATTGTAGTCTATGGTCTTTTGAAGTCAGTATCAAATGCAATTTCAGGGGCA
CTTCTAAGATATTTTGGATCGTCTACCACTGCTCAAGATGAGACATCTACCTCCCTGCCA
GCTATCTCATCAGCCACAGTCACAGTCTCACCCCCTCAGGATGAGCTACCATCTACATCC
TCTGCTACTCATGTAGTTCCACAGTTGTTACCTGAGCAAAGTTTTGATAGTGAGGCTGAA
GACGTTGTTCCATCTACGTCTACCCAGCTTGAGACTTCAGGTGGGTTTTTGTGTGTGTGA
GTGTACATGTGTAGGTAAAAAGACAATTGTTCAACTACAATTGAATGTAATTTTTATAAT
TCCGACTTTTGATGAGTAGGCCTATTAGTGATGTTTGACACCAAAATGTGCTTTGAGTAA
TGTGCCAATGTGCCCTATGATGATAGAAATGCCTGGTGATGAAACCCCACTGACCCCGAC
TGCTGAGGACCAGCCTCTACCAACTGACCCTGCAAAGTGGCCCTCACCTCTGACTGACAG
GATACGGATGGAGCTGGTTCGAAGAGGACCAAGTAGCATACCACCTGACTTTGTTTTCCC
AAGAAATGACAGTGATGGGAGAAGTTGTCATCACCACTATTTCAGGAAGACACTAGTAAG
TGGTGAAAAAATAGCAAGAACTTGGTTGATGTATTCAAAAGTGAAGAACAGCCTCTTTTG
CTTTTGTTGCAAATTGTTTTCCAACAAAAACATTAATTTAACAACTTCTGGTACAGCAAA
CTGGAAACATGCAAGCACATACCTCACAGCACACGAAAAAAGCCCAGAACACCTCAATTG
TATGAAAGCATGGAAGGAACTGTCAGGGAGGATCAGAAGTGGGAAAACAATTGATAAGCA
GGAGATGGCACTTCTGGAAGAGGAGCGGGTGAGATGGAGAGCAGTGCTAACCCGTCTCAT
TGCTATTGTGCAGTCACTGGCAGTTCGGAATTTGGCTCTAAGGGGACACACAGAAACACT
GTTCACATCATCAAATGGGAATTTTTTGAAAGAGGTTGAACTGATGGCCAGGTTTGATCC
CATAATGAAAGATCATCTTAACCGTGTATTAAGAGGAACAGCAAGTCACAACAGCTACAT
AGGCCATCATGTGCAGAATGAACTTATTGATTTGTTGAGCAGCAAAATCCTATCCGCTAT
AGTGGATGACATCAAAAAGGCAAAATATTTTTCAATAATTCTGGACTGCACTCTGGATAT
AAGCCACACAGAACAGTTGTCAGTTATAATTAGAGTGGTGTCACTGATGGAGAAGACTCA
GATCAGGGAACATTTTATGGGGTTTTTGGAGGCAGAGGAGTCCACAGGCCAGCACTTGGC
ATCCATGATCTTAAACATACTTGAGGAGTTAGGAATTTCTTTTGAAGACTGCAGAGGACA
ATCATATGATAATGGGGCAAATATGAAAGGCAAAAATAAGGGAGTACAAGCCAGGCTCTT
AGAAAAGAATCCCCGTGCTCTGTTTTTGCCATGCGGTGCACACACATTGAATTTAGTTGT
GTGTGATGCTGCTAAGAGATCTGTTGATGCTATGAGCTACTTTGGTGTCCTGCAAAAGCT
TTACACTTTATTTTCAGCCTCTGCCCAACGATGGGCCATACTGAAGAGTCAGGTGAGCAT
CACTCTAAAGTCGTGGACAGAAACAAGGTGGGAGAGCAAAATCAAAAGCATCGAGCCCAT
GAGGTACCAGGGAGCTGCAGTGAGAGAGGCTTTAATAGAAGTGAGAGACAAGACCAAAGA
CCCAGTTATAAAGGCTGAGGCCCAGTCTTTGTCTGAAGAGGTAGGGTCGTACCGCTTCAA
CATCTGCACAGTCGTATGGCATGACATTCTATCTACAATAAAGCATGTCAGCAAACTCAT
GCAGTCTCCAAATATGCATGTGGACCTAGCTGTGAGTCTTTTGAAGAAGACTGAACAAAG
TCTCCAGAGCTACAGGGCAAATGGCTTTGTGAATGCACAGATGGCAGCCAAAGAAATGTG
CAAGGAAATGAATGTCGAGGCTATTTTGAAACAAAAAAGAATAAGATCCACAAAGTGCCA
ATTCTCGTATGAATCACATGATGAGCCTTTCAGTGACGCACTTAAAAAGTTGGAGGTTGA
ATTTTTCAATGTTGTTGTTGATGAAGCCTTGTCAGCCATCGCGGAGAGGTTTTCCACATT
GGAAGTTGTACAAAACAAATTTGGAGTTTTGACCAATTTCCCAAGCCTTGGAGACGAGGA
GCTGACGGAGCAATGCGAGGCACTAGGCAACATACTCCATTTTGAGAAGAACTGGGATTT
GGACAGTAGAGAGCTTGTTCAGGAAATCAAGAACTTGCCTAACTTACCATCAACGACTCC
AAGTCTCCTTGAGCTCATCTCTTTCATGTTTGATAAGGATCTATCAGAAATCTATCCGAA
CTTTTGGACTGCTCTCAGGATTGCACTCACCTTGCCAGTCACTGTGGCTCAAGCAGAGAG
GAGCTTTTCAAAACTAAAATTGATCAAGTCGTACCTGAGGTCAACAATGTCACAGGAGCG
ACTCACTAACCTTGCCGTTGTTAGCATCAATCACTCAGTAGGGGAGCAGATATCATATGA
TGATGTTATTGACGAGTTTGCATCAAGAAAGGCTAGGAAGGTTAGGTTTTAGTTGGTGTT
TTCTGTTATTGTATTGGTGCTGCAGTTATATTTATTTTAGCGTGTTATTTGTGTGATAAA
AGGTTTGTGCTTTATAATATTTATTTTATATTATTTATTCAATATTGAGTTTGATTCAAT
ATTTTCTTAGCTAACTGTATTTTTGCCATGCTTATGGTCTTTTATTTTTTGTGTTCTTAT
AACTATTATAATGCTGTTCAGAATTCTGACATCTTTTGTATCCACTTCTTAATTTCAATG
ACAATAAAACATGTCAATTGACAAAGACAAACAAAGTTCTGTTGTGACTGGGGGG
>hAT7-Ol#DNA/hAT-Charlie
AAATAGTCATAATTCAACAAAATTACCATATTAATAAGACAATTTTTTCAAGTTATCATG
CTTGTCTTCACATCTTAATTAAAATTATCCTTAAGCATGAAAACATGGGAGGCTCAATTA
AAAATGCGTGCTAAAGTTTACAATCCCAAAGCAGTAAAAAGGTTGTAAAAGCAAATTAAA
AATGAATTCAACTTTATATCCCAATTTAGAAATCATTGCAGGTAGTTTTAAAACAAGATC
CTTAATGCTTACAGTTCATATTTTTCTTCCAAAAATACAATTTTTTCAAACCATTGTTTG
TCTTCAAGATCAACAAAACCTGAAATAATTCTGAGAAAGTGTAAGAATTTGAATGCAAAA
GGGCAAAGAATCAAACCTAAAGGGGCAGTTTTTCCTCATTAGTGGTTTACATGCAGCATA
CACACACAGACACACAAACACCTCCTTTATAGTCTAGAACGGGCATCGTCAAATGGCGGA
CCGCGGTCCGAGTCCGGACCGAGTGACGAGTCTGCCCGGACCCGTTAAAACTTTTGATAT
TAATAAAAATATAAATCATTTGTTCATGCGCAGCTAATCTAGTAATTATGACAGGAGCGT
CATCAATAGCCAAGCCAATCAAATCGATTGTTTACCTTTCAGCAACAGCGAGTGTGAGAG
AGAGATGGAGAGGAGATGAGAGAAAATGGCTTGCTCAAAAATGAGAAAAGTAGATGCTGA
AAACCGAACTTTTAAAGATGAATGGACGGACAAATACATGTTTATTCTGCCTGCAGCCAG
TTCTAAACCTTTGTGTCTCATATGCTGTGAAAATGTGGCGTTAATCAAAAGTGGCAACGT
TAAGCGTCACTATGAGACCAAACACGGGTCGTTTGAGGAAATGTACCCGCAGAAGTCCGC
AGTGAGGGCAAGTAAAATCATCGAATTGAAAGCACAGTATGACAGGTCTACTCGTGTCAT
CACGCATGCATTTACCGGGCAGCAACGTGCAAATGAGTGTTCGTTAAAGATCGCGTGGAT
TTTGGCGCAACACAAGAAAGCATTCAGCGATGTGACAGTTGTAAAGGAGTGCTTAAATGC
GGCTGCAGAAACCTTACTTGATGGTAAACTAAAAGATGACATGTGTGAAAAAATAAAAAA
AATCCCATTGTCAGCTACAACAACAACTAGAAAAACTGAACTATTAGCAGAGGATGTGCT
GGCACAGCTTGATGCAGCTGTTCAGAACGCAGCATGCATATCCTTAGCCATTGATGAGTC
CACAGATGTAACAGATAATGCCCAGCTTTTGGTGTATGTGAGATTTCCTCACAAAGAGAA
GAAAGAGATGTGTGAGGACATGTTAGGTTCAACACCACTTGAGACACACACAAGAGGAGA
GGATATATATGAGGGGATAAAGGAGATGCTCACAAAAAGAAAGATTAATCTGAAGCAAGT
AGTGTCAGTCACCACGGATGGTGCACCTGCCATGGTTGGGACAGAGAAGGGGGCTGTTGC
GCGGATGAAACAAGACAACCCTGATCTCATAGCCTACCACTGTATCATACATCAGACTGT
TCTCTGTGCCATTCTGTCTGAAGAATTTGCTGAAGTAATGAATACCATGATGAAACTTAT
AAACTTCCTGAGGGCTTCCTCATCCCATCAGCATCGACTGCTGAGAGAATTTTTGAAGGA
AATGGATGCAAATGCAAATGACCTACTACTCCACAACAACGTGAGATGGCTGAGTAAAGG
CAATGCACTGGAACGCTTCTGGTCCATCCGAAAGGAAATAGCTGCTTTCTTACAGCAGCT
CAAGAGTCAAAAAGCAACACAGTTTGCAAACTTTTTGCAAGATCAGCACAAGATGGATGT
GGTGGCTTTTTTGGTGGACATCACAGGACACCTTAATGAGCTCAATTTAAAGCTGCAGGG
TCAGAAAAATTCTATCTGCGATTTGATGAAAACTGTCCGCTCATTCCAGATTAAGCTGGA
CATTTTCAAAGAAGATCTCCAAGCAGATTGTGAGCATTTCCCACAAATGCGTGAACAAAT
TCAGGGTGAGAGAGACATTTCCCCTTATGTCGGCTTCATAGACAAGCTGATTGGAAACTT
CTGTCAACGATTTGACTGCTTCAACCTTGGACACGAGCTCCTCCTGCTAATTGAGAATCC
ATTCCTTATCAGAGAAATCAGAGGATTTTCAAAGGAGGTGACACAGACCTTCAAGTGTGC
ACATCCTGGATCTTTACAGTTAGAGCTCACTGATTTGCAAGCAGATGTTGCTCTAAGGAG
GCATTTTGAAACAACTGACTCTGCTACTTTCTGGTTACAGATTGTGCCAGAAACTATGTT
CCCTGGTCTAACCAAAGTAGCACTACACACCTTGACCATGTTTGGATCAACTTACAGCTG
TGAGACAGCTTTCTCGTCAATGAATATTATTAAAACAAAGTACCGTTCTAGGCTCACCAA
TGAGCATCTCCACATGAGCATGAGACTTGCACTAACCCCATTTAAGCCAAGATTCAAACT
GCTGGCAGGACAGTTACATGCCCATTTCTCTCACTAGGAAAGAAAGATTGAAAGGGAGTA
AGGAAAGGTTGAAAGGAGAGATGAAAAAGGGAGCTGCTCAAAGTTCTGCACTTTTTTTAT
TCAGTAAATTCTGCCCTGTTCTATTTTACTTGAAAAGTTTCCTGTGTTATTTTATTTAAA
ATGTAGTTCATTTTTTAAAAAGGTGGCAGTTCAAATGTCTTGTTTATTTTTTTCTTGAAG
ATTAAAAGCACTTTTATTTTATTCAAAATATTCTGAATGTTTTACATTACTTGAAATAGG
CCCTAAGTTCAGGC
>hAT_12_Ol#DNA/hAT-Charlie
GCAAATTAAAAATGAATTCAACTTTATATCCCAATTTAGAAATCATTGCAGGTAGTTTTA
AAACAAGATCCTTAATGCTTACAGTTCATATTTTTCTTCCAAAAATACAATTTTTTCAAA
CCATTGTTTGTCTTCAAGATCAACAAAACCTGAAATAATTCTGAGAAAGTGTAAGAATTT
GAATGCAAAAGGGCAAAGAATCAAACCTAAAGGGGCAGTTTTTCCTCATTAGTGGTTTAC
ATGCAGCATACACACACAGACACACAAACACCTCCTTTATAGTCTAGAACGGGCATCGTC
AAATGGCGGACCGCGGTCCGAGTCCGGACCGAGTGACGAGTCTGCCCGGACCCGTTAAAA
CTTTTGATATTAATAAAAATATAAATCATTTGTTCATGCGCAGCTAATCTAGTAATTATG
ACAGGAGCGTCATCAATAGCCAAGCCAATCAAATCGATTGTTTACCTTTCAGCAACAGCG
AGTGTGAGAGAGAGATGGAGAGGAGATGAGAGAAAATGGCTTGCTCAAAAATGAGAAAAG
TAGATGCTGAAAACCGAACTTTTAAAGATGAATGGACGGACAAATACATGTTTATTCTGC
CTGCAGCCAGTTCTAAACCTTTGTGTCTCATATGCTGTGAAAATGTGGCGTTAATCAAAA
GTGGCAACGTTAAGCGTCACTATGAGACCAAACACGGGTCGTTTGAGGAAATGTACCCGC
AGAAGTCCGCAGTGAGGGCAAGTAAAATCATCGAATTGAAAGCACAGTATGACAGGTCTA
CTCGTGTCATCACGCATGCATTTACCGGGCAGCAACGTGCAAATGAGTGTTCGTTAAAGA
TCGCGTGGATTTTGGCGCAACACAAGAAAGCATTCAGCGATGTGACAGTTGTAAAGGAGT
GCTTAAATGCGGCTGCAGAAACCTTACTTGATGGTAAACTAAAAGATGACATGTGTGAAA
AAATAAAAAAAATCCCATTGTCAGCTACAACAACAACTAGAAAAACTGAACTATTAGCAG
AGGATGTGCTGGCACAGCTTGATGCAGCTGTTCAGAACGCAGCATGCATATCCTTAGCCA
TTGATGAGTCCACAGATGTAACAGATAATGCCCAGCTTTTGGTGTATGTGAGATTTCCTC
ACAAAGAGAAGAAAGAGATGTGTGAGGACATGTTAGGTTCAACACCACTTGAGACACACA
CAAGAGGAGAGGATATATATGAGGGGATAAAGGAGATGCTCACAAAAAGAAAGATTAATC
TGAAGCAAGTAGTGTCAGTCACCACGGATGGTGCACCTGCCATGGTTGGGACAGAGAAGG
GGGCTGTTGCGCGGATGAAACAAGACAACCCTGATCTCATAGCCTACCACTGTATCATAC
ATCAGACTGTTCTCTGTGCCATTCTGTCTGAAGAATTTGCTGAAGTAATGAATACCATGA
TGAAACTTATAAACTTCCTGAGGGCTTCCTCATCCCATCAGCATCGACTGCTGAGAGAAT
TTTTGAAGGAAATGGATGCAAATGCAAATGACCTACTACTCCACAACAACGTGAGATGGC
TGAGTAAAGGCAATGCACTGGAACGCTTCTGGTCCATCCGAAAGGAAATAGCTGCTTTCT
TACAGCAGCTCAAGAGTCAAAAAGCAACACAGTTTGCAAACTTTTTGCAAGATCAGCACA
AGATGGATGTGGTGGCTTTTTTGGTGGACATCACAGGACACCTTAATGAGCTCAATTTAA
AGCTGCAGGGTCAGAAAAATTCTATCTGCGATTTGATGAAAACTGTCCGCTCATTCCAGA
TTAAGCTGGACATTTTCAAAGAAGATCTCCAAGCAGATTGTGAGCATTTCCCACAAATGC
GTGAACAAATTCAGGGTGAGAGAGACATTTCCCCTTATGTCGGCTTCATAGACAAGCTGA
TTGGAAACTTCTGTCAACGATTTGACTGCTTCAACCTTGGACACGAGCTCCTCCTGCTAA
TTGAGAATCCATTCCTTATCAGAGAAATCAGAGGATTTTCAAAGGAGGTGACACAGACCT
TCAAGTGTGCACATCCTGGATCTTTACAGTTAGAGCTCACTGATTTGCAAGCAGATGTTG
CTCTAAGGAGGCATTTTGAAACAACTGACTCTGCTACTTTCTGGTTACAGATTGTGCCAG
AAACTATGTTCCCTGGTCTAACCAAAGTAGCACTACACACCTTGACCATGTTTGGATCAA
CTTACAGCTGTGAGACAGCTTTCTCGTCAATGAATATTATTAAAACAAAGTACCGTTCTA
GGCTCACCAATGAGCATCTCCACATGAGCATGAGACTTGCACTAACCCCATTTAAGCCAA
GATTCAAACTGCTGGCAGGACAGTTACATGCCCATTTCTCTCACTAGGAAAGAAAGATTG
AAAGGGAGTAAGGAAAGGTTGAAAGGAGAGATGAAAAAGGGAGCTGCTCAAAGTTCTGCA
CTTTTTTTATTCAGTAAATTCTGCCCTGTTCTATTTTACTTGAAAAGTTTCCTGTGTTAT
TTTATTTAAAATGTAGTTCATTTTTTAAAAAGGTGGCAGTTCAAATGTCTTGTTTATTTT
TTTCTTGAAGATTAAAAGCACTTTTATTTTATTCAAAATATTCTGAATGTTTTACATTAC
TTGAAATAGGCCCTAAGTTCAGGC
>hAT9-Ol#DNA/hAT-Charlie
AAATTATATATATCTAGATAAAGCAACAAGTGAACATTTGTGGGAACTTTGCCAATTTTC
ATATTTTCCCACAGTATGGGAAAAGAACCTCAATCGAAGTTTTGTTGACGTCAGGAAGAA
GCCATTATCTTATAATTAAAAAAAAAACACCTTTTTAGAACAAGCTACAAATTTATACTC
CTCCAAAGGATTTTCCTTTGTCTTCTCATAACTTGTGGAGCAGGTGTCACCAACACGGTG
CCCGCGGGCACCCGGTCGCCCGCAAGGACCACATGAGTCGCCCGCGGGCCTGTTCCAAAA
ATAGCACATCTCATAGAGAGCTGCGTCTAAAAATTAATTTTGTTCTGTTGCTATTATTTT
TTTAATCACACTTGTATGTATATAGATTTAAAAAATACTATCTTAAAAATACTTTAAGGT
TAACGCGCACAATATTTACCTATGGGCAGTAAAGTAGAGCTTGTGGGATGTGGAGAGTAA
GCTAGCGGGCGCTGTATGCACTTTCGTACCCCAAAAACATGGCAGAAAAAAGAAAGAAAA
CGTATCTCTTTCACAGTGAATGGGAAGAGGAGTTCTTTTTTACGACTGTAAAAGAAACCT
GCGTGTGTCTGATTTGCGGGACGACCGTGGCGACAGCAAAACGGCACAATGTGGAGAGAC
ATTTCAATACGTGTCACAAAAGCTACCATGATAAATATCCACCTGCAAGCGCCCTACGGG
CAGAAAAAGCCCGTGAGCTAAAGACCGCTCTGGGTAAGCAACAGTCTTTTTTTACGAGGC
CGACCAAAAACTCACAAAAAACATCCGAAGCCTCGTTTAGAGCTACACATTTTCTGATCA
AGAAAAAAAAGGCATTTACAGATGGAGAAGTTGTCAAAGAAGCGATGTTATTAATTGCTA
ACACTGTATTTAAAGACGAGAAAAATGGAAGCGACCTAATCTCCACTCTTTCCGACGTCC
AACTGGGGGCATCTACGATGGCAAGACGAGTATCAGCTATGTCCAGTAACTTGGTCGATC
AGTTGGAGCAGGATCTGGCGAAGTGCAAGTGGTTTAGCCTCCAGTGCGATGAGTCCGTGG
ACAGCAGCAGTACAGCGCAGTTATTGGTTTTTATCCGGATGGTGTTTAATGATTTCTCCA
CAAAAGAAGAACTCCTGACACTACTGCCCTTAAAGACAACTACGAGAGGAGTTGACATTT
ATAACACGGTGAAGGAGTTTTTCGTGCAGAAAAAGGTGCCATTGGAAAAGCTGGTAGCGG
TGACAACAGACGGGGCTCCTGCTATGGTCGGCCGACAGACAGGTTTCATCGCTCACTGTA
AACGTGACCCAGACTTCCCCAAATTTCTGCATTACCATTGCATCATTCACCAGCAGGCGT
TGTGTGCGAAAGTGATCGGCTTTGGGCACGTGATGACTCCCGTTGTGAAAATCATAAACA
ACATCCGCTCCAAAGCAAAGCAGCACAGGATTTTCAAGGTACTATTAGAGGAGATGTCAG
CAGAATATGGGGACCTACTGCTACACACAGAAATCAGATGGCTCAGCAGAGGACGAGTTT
TGCATCGTTTTTTGTCTCTTTTGCGTGAAATCAAAGAGTTCATGCAGTCCAAAGGCGAAG
ATGTCTCACTGCTAGAGGACACAGAGTGGACACTTGACCTTGCATTTTTGGTGGACATTA
CTGGGAAACTAAACCTCCTGAACTGCCAGCTGCAAGGCAAAGGTAAGACTGTTGTCGATA
TGATAAGTGCTTTAAATGCATTTAAAGCCAAAATGAATGCATTCTCTGCAGATTTACAGA
GAAAAAAAGTTCTGCACTTTCCCTCTGTGCAGTCAGTGCTGAAAGACAATGCTTCTGCAT
CTGAGACATTTGAAAAAGTGGCAGAAAAGTACATTGAAGTAATAAACAGACTTGGGCAAG
AGTTTGAGAATAGGTTTTGTGACCTTCATCAGCTTGAACCATGTGTGTTCTTCATTTCCA
ACCCTTTCATGAATGGGGACACAACATGCTTTGCTGAGCAGTTAAGTGCAACGTTCAACT
TGGATGCTGGACAGGTGGAGATTGAAATTATAACATTGCAAAATGATCTCCATCTCAAAG
CCTACCAGGCTGCACCAAACTTTTGGCGCCTTGTTGACACAGAGAAGTACAGTGGAGTAT
GCACAGCAGCCATGAAGGTTGCCAGCCTGTTTGGCTCAACCTATCTCTGTGAATCAGCAT
TTTCTGACATGAACTTCATCAAAAACAAACACAGAACACGCCTCACTGATGCACATCTGA
GAGACTCACTCACAGTTGCAGTGTCAAGTTACACACCAGATTACAACACACTGGTGAACA
GCATGCAATGCCAGTCTTCCCACTAACCAAGGACGGATACCAGATGTAGTCAGTGACAAC
ATGGTAGTGCCATGGCAAAGTTGAATTAAAATATTGAAGAATTGTGTTCAATTTAAAAGT
GTGTTCATGACATTTAAAAGTTATAATTTTGTTAAACATAACACAGACTTGGCCATTAGT
TCAAAATGTGAAATAAAAAATGTATTACATATTTAAAAATATGTAAGTTGATTTTGTTTA
ACATTACATAATTGTTAACTTTTTGAAACATGTTGCAACATAGTTCATGATTTGTTAACA
GGGCATGTCAGTGGCTTGTGCAAATGGGATATTTTTTGCTAAAATGTAGTGATGTAAGTG
ATCATCTGAAAATGTAACAAATACTGTGATTAATAGAGATAAAGTGTTGAATATTGATAT
CTGTTTCCCACCTTGTTGTCATTTTTGATAATCATTGTTAGAAATCATTAACATGATCAG
TGTTTTTACATAGGTGAGTATTACTAATCATTATAAATAATGTATAACTAAAGGCAAACT
GAGCAAATTTGTTATTTCAGAAGAGCGTATCAAACTGGTAGCCCTTCGTATGATTCAGTA
ACCGTGAAGTAGCTCTCAGTTTCAAAAAGGTTGGTGACCCCTGTTGTGGAGCATCATAGG
GAAGTTAGCGTATTCTCCAAACTATAGGGCACACCGGATAAGAATGGTCAATGAATGGTC
TGTTGTCTAAACTATGTCATATAAAAGGCACATTAGGCAA
>hAT10-Ol#DNA/hAT-Charlie
GATACCCACAGATGAGAAAAAATGCAAAAGTAATGCTATCTCTCTTTGGCAGCACTTACA
TTTGTGAGCAAACATTTAGTCTCATGAACCTGAACAACGTCAAACTCAGGGGGACTCAGG
GGGACACTCACACTTGCAAGACATTTTGGCACTATCAGTGATTAAGCTGCAGCCCAACAT
TCAGTCACTGATAAAGTCAAAAGACCAGCTCCATGTCTCTTATTAAGGATCGCAGTTTTC
ATTGGAAAAAATTTTTATTTAGCTTGTTCTTGTTTTTTAGTTAAACATAACTGCAAGTTA
AACTGCAAGTTATGTTTAACATAAACTTTTGCTGAGTTTAGAACAGTGTTTTTCAACCAC
CGTGCCGTGAGATATTGTCAAGCGTGCCGTGGGTGATGATCATTACTCTTCAGTACTCTT
CCATACCAGTAGGTGGCAGCAGCAGATAACTAATTGCTTTGTGCTTGGAGTCAAGTGAAC
TAGTGACACATGCGTGCAGTGGCAGGTGGCGTTGACGGTGACATCGTGAAAGACAAAACA
GTGAAAGTGATTTTTAAGTTTTTGAAGAGGAAAAATTCTGGCTCTGAACTGGACCCTGGA
CAAAATCCAGACCCAAATGAAGGCCCTAGTATGAGTGAAGGTCAAAGGAAAGCAAAGACG
GTGACGTCCAGTAAAATTTTTAGCAGGAGGCAATATAACGAAAGCTATCTTTCATTTGGA
TTTACTTTTACCGGTGATGCAACGGCACAGACTCCGTTGTGCTTAGTATGTGGTGAAAAG
CTCTCCAACGAGGCTATGGTCCCAAGTAAACTTAAACGCAATCTCCAAATGAAACACCCT
TCACTTCAAAACAAAAATGTGGAATATTTTGTTCGCCTGCGTGAACACACATATAAACAG
GCAACCTTCATGAGAAAAACAGCAAAGGTAAATGAGAGAGCCTTTAAAGCTAGCTACCAT
GTTGCTGAACTTGTGGCTAAATCCAAAAAGTCCCACACTGTGGCAGAGCAATTAATATTT
CCTGCCTACAAAGCCATTGTAAATGAGATGCTCGGACCTGAAGCGGCTAAAGAAATAGCC
CAAGTCCCTTTTTCCGATAACACAATTTCCAGAAGTATTAATGACATGTCTGCAGACATC
AAAAGTGTGATTCCGTATCAGTATCAGTATCAGTAATAAGTTTGCGTTGCAAATTGATGA
GTCTACTGATATAAGTGGACATGCTCAACTTTTGGCTAATGTGTCCATTTTGTGGACGGA
GACATAATCAGAGAAAACTTTCTTTTTTGCAAGGCTTTGCCAGAAAAAACAACTGGAAAT
GAAATATTTTGGGTGACATCAGAATATCTGGAAAAAGGAGGACTTAAGTGGGAAAACTGC
ACGAGTGTCTGCATTAATGGAGCTGCAGGCATGGTCGGGCGCACCAAAGGCTTTTGTAAG
CAGAGTGAAGGAAAAAAAACAGATGTGATCATCACGCACTGTTTGTTACACCGCGAAGCC
CTCGTAGCCAGGACTTTACAAGCAGACCTTGTTCCTGTGTTGGATGATGTTGTACGCATG
ATAAACTTTGTGAAGTCACGACCTTTGAAAAGTCACATATTTGTGGCTTTGTGTGAGGAA
ATGGGAGCGGAGCATAAAGCCTTGCTGTTTCATACAGAGGTCCGATGGTTGTTGCGCGGC
AAGGTGCTGGCCCGTGTGTATGAGCTGCGAGAGGAACTTAAAGTGTTTCTGACAAATGAG
GGGTCCGGTTATGCAAAGCTGCTTGGAAGTGATGAGTGGTGTGCAAGGCTGGCGTACCTG
GCAGATATTTTTCATCATCTGAATGAACTGAACACACGAATGCAAGGCCGAAATGAAAAT
CTGCTTACAAGTACAGATAAAATAAACGGATTCCGTTCAAAGGTGCAACTCTGGCAGCAA
CATGTGGAAAGTGGCAATCTTGAAATGTTCCCACTCACCAATAAATGGCAAGATGTTAAT
ACTGCAGCACTGTGTGAGATAGTAGTTAAACATTTGAAAACTCTTACGGAGAAGATGTCA
TTTTATTTTCCTTCAACCTCCACGGACTGCCTTGACTGGGTTAGGGACCCATTCAGCTCA
GCATCAGCTGTTGGAAAGGACATGACTTTACAGGAGCAGGAGGAACTTACTGAACTGAGA
CAAGATCGTGGTCTCAAGCTAAATTTTGCTGATCAACGTTTGGACAGTTTTTGGTTGGCA
GCTGCCAAGGAGTTCCCCATGCTGGCCAACAAAGCTGTTTTGACATTGCTCCCATTTTCC
ACAACATATCTGTGTGAGGTGAGCTTTTAAAGCCTGACTGCTGTAAAAACTAAAAACAGA
GAAAGACTGAGAGCTGTGGAGGAAGAGCTTCGTGTCTGTCTTTCCTCAATTCCTGCCAGG
ATATCAGCTCTGTGCCCTGCCAAACCGGCCCAGGTCTTACACTGAGTATAAACATGAACG
ATTATAAAATCACCCATGTGTGATGTGCAATGTTCATCGTTGTGTAGTTAGAAATAAATG
GGCTTGATGCCGGAAAAGAGATTATGCATTCAGTTACTCTTTAGACGTCTTCCTCTCTAA
GAGTGTGCAGAGTCGTGCGTTGTATGGGACATGCCCGCGGACAGCTCTCCAGCGCAGCCA
GTTGATTCACAGCTCAGTTGATTCACAGCTAAGCTGTCGTTTTCCCCGCAATCAGTGACG
CACCAGCTGGGTCGTCACAATATTAACAATATAACACTTATATTTCCATAAAGTTTTTTT
TTCACTTTATCAGTGGGTGGTGTGCCGCGGGATTTTTTCAATTACAGAAGTGTGCCGTGG
CTCAAAAAAGGTTGAAAAACACTGGTTTAGAACACCCAATGCTGAACCGCCCCATTTTTA
AAAAAAAAAAAGGACACCA
>Tc1-2-Ol#DNA/TcMar-Tc1
AGGGAGACAAATAGTCACGTTGCTGTTTGGTGAAAAGGTGTGTACCACACTGAACATGGA
CAACAGAAAGCAAAGGAGAGAATTGTCCCAGGACATTAGAAACAAAATTATAGACAAATA
TCGTAAAGGTAAAGGCTATAAAACCATCTCTAAGCAGCTTGAAGTTCCTGTGACGACAGT
GGCACACATTATTCAGAAGTGTAAGACCCACGGGACAGTAACCAACCTCCCTGGACGTGG
CCGGAAGAGGAGAATTGATGACAAATTGAGGAGACGGATAGTTGGAACTGTATCCAAAGA
GCCCAGAACAACCTCCAAAGACATTAAAGGTGAACTCCTAGATCAAGGTACATCAGTGTC
AGATCGCACCATTCGTCCTTGTTTGAGCCAGAGTGGACTTCATAGTAGACGACCAAGGAG
GACACCACTGTTGAAGGGAAATCATAAAAAAGCCAGACTGGAGTTTGCAAAAATGCATGT
TGACAAGCCACAAAGCTTCTGGGAAAATGTCCTTTGGACAGATGAGACAAAACTGGAGCT
TTTTGGTAAGGCACATCAGCTCTATGTTCGTAGAATCAAAAATGAAGCATACAATGAAAA
GAACACTGTCCCTACTGTGGAACATGGAGGAGGCTCAGTTCTGTTTTGTGGCTGCTTTGC
TGCATCTGGCACAGGGTGTCTTGAAGTTGTGCAAGGTAAAATGAAATCTCAAGATTATCA
AGGCATTCTGGATAGAAATGTGCTGCCTAGTGTCAGAAAGCTTGGTCTCAGTCGCAGCTC
ATGGGTCTTCCAAAAGGACAACGATCCAAAACACACAGCCAAAAACCCCCAAGAATGGCT
GAGAGAAAAGCCTTGGACTACTCTGAAGTGGCCTTCTATGAGCCCAGATCTGAATCCCAT
TGAACATCTGTGGAAGGAGCTGAAACATGCCATTTGGAGAAGACACCCGTCAAACCTAAG
ACAACAAGAGCAGTTTGCTCATGAGGAGTGGGCCAAAATACCTGTGGTCAGGTGCAGAAG
GCTCATTGACAAATACAGAAACTATTTAATTGCAGTGATTGCCTCAAAAGGTTGCGCAAC
AAAATATTAAGTTATGGGTATCGTCATTTTTGTCCTTCCCTATTTCATTAGTTTGTTTTT
TTAAATAATGCTGTTAAT
>Tc1-3-Ol#DNA/TcMar-Tc1
CAAGTTCTCCCACTTAGAAAACATGGAGGGGTCTAAAATGTTCATCATAGGTGAATTTCC
ACAGTGAGAGACAGAATCTGAAGAAACATTCAAAAATCACGTTGTACGATTTTTTAAAAC
AATTTATTTGTGTATTACTATGACAAATAAGTATTTGATCACTTGATTATCAGATAGATT
TCTGACCAGCAAAGACCTGCTGTTCTGCTTTTAAATAGTCCAATTCCACTCTGCTCATGA
TTCTAAATTAGTGGCACCTGTTTGAGGTGGTTAGCTTGCATAAAGGCACCTGTGCCCCCC
CACAATCAGTCAGAAGTCCAACTACCAACATGGACAACACCAAAGAGCTGTCAAAAGACA
CAAGAGACAAAATTGTAGACCTTCACAAAGCTGGAAGTGGCTACGGGGCAATTGACAAGC
AGCTTGGTGAGAAAAGAACAACTGTTGGAGCAATTGTCAGAAAATGGAAGAGGCTAATGA
TGACTGTTAATGTCCCTCGGACTGGGGCCCCTCGCAAGATCACACCTCGTGGGGTATCCA
TGATGCTTAGGAAGGTGAAGAATCAGCCCAGGACTACACGGGAGGAGCTGGTCAATGACC
TGAAGAGAGCTGGGACCACCATTTCCAAGGCTACTAAAAGTAATACATTAAAACGTCATC
GTTTAAAATCATGTGTCGCACGGAAGGTTCCCCTGCTGAAGTCAGCCCATGTCAAGGCCC
GTCTGAAGTTTGCCAATGACCATCTTGATGATCCAGAGGAGTCATGGGAGAAAGTGTTGT
GGTCAGATGAGACCAAAATAGAACTTTTTGGTCTTGACTCCATTCGGCGTGTTTGGAGGA
GGAAGAAGGAGGAGCATCATCCCAAGAACACCATACCTACAGTGAAGCACGGGGGTGGAA
GCATCATGTTCTGGGGGTGTTTTTCTGCACAGGGGACAGGACGAACGCACTGTATTAAGG
AGAGGATGAACGGGGCTCTATTATGTGAGATATTGGGCAAAAACCTCCTCACCTCAGTCA
GAGCGTTGAAGATGGGTCGTGTCTGGGTCTTTCAGCGTGACAATGACCCGAATGACAATG
ACCCGAAGCACACAGCCAAGAAAACCAAGGAGTGGCTCCGTAAGAAGCATATCAAGGTTC
TGGAGTGGCCTAGCCAGTCCCCAGACCTAAATCCAATAGAGAATCTTTGGAGGGAGCTGA
AACTCGGTGTTGCTCAGCGACAGCCCCAAACCCTGACAGATCTAGAGAAGATCTGTATGG
AGGAGTGGGCCAAAATCCCTGCTGCAGTGTGTAGAAACCTAGGGAAGAAACTACAGGAAC
CGTTTGACCTCTGTAATTGTTAACAAAGGCTTCTTTACCAAATAT
>Tc1-4-Ol#DNA/TcMar-Tc1
GAACCCAAGTAATGCACACATAGAAAGAAATCCAAACATTTGTCCATAAATGAAGGTATG
TGTTATAAAGTGTAATGGCACAGGGAATAAGTATCTAACACGCTTCCTGAAATTTATTTA
ATACTTAATGCAAAAACCTTTGTTGGTGATTCCAGCCTCAAGACGCCTCCTGTATGGAGA
AAGCAGTGGAATACATTGCTCAGGTGTGATTTTGGCCCATTCATCCACACAAACTGCCTT
CAAATCTTCAAGGTTCCGGGGGTCTCTTCTGTGAACCCGGATCTTCAGTTCTTTCCAAAG
ATTCTCAATTGGATTCAAGTCTGGTGATTGACTGGGCCATTCTAGCAGCTTTATTTTCTT
TTTCTTGAACCAGTTGAGTGTTACCTTGGCTGTGTGCTTGGGATGGTTGTCTTGCTGAAA
GATCCACCCTCTTTTCACCTTCAGCAGCCTGGCAGATGACAGCAGATTCTGATCAAGAAT
GTCTCCATACTTTTCTCCAGTCATTATTCCTTCAATGATATGAAGTCTACCAGTACCACA
TGCTGAAAAACAGCCCCACGCCATGATGCTCCCACCTCCAAACTTGACTGTTGGTATGGT
GTTTTGGGGGTGATGTGCGGTGCCATTTTTCCTCCAAACATGTGTCTTATGACATCCGAA
GAGTTCAGTTTTGGTCTCATCTGACCAGAGTATCTTCTCCCAGAATGTCATGGGTTTATC
CAAATGTTGTGTGGCAAACTCCAAACGAGCTTCAACATGCTTCTTCTTCAAAAATGGAGT
CTTGCGTGGTGTGCGTGCATGGAGGCCATGGCAGTTGAAACAACGGTTCCTGCTGATTCC
AGGTCTCTCTGAAGCTCTCCACGAGTGGTCCTGGGCTGTTGGAGAACCCTTCTGATGATT
GTTCTGACTCCTGTGTCTGTAAATCTTGGGAGGAGCACCTGGCCATGGCAGGTTTATGGT
AATGCCGTGTTCTTTCCACTTCCGGATGATGGCCCCAATGGTACTCACTGGAACTTTCAG
AAGTTTAGAAATGCGCCTGTAACCAATGCCTTCAGTGTGTTTTGCAACAATAAGGTTGCA
TAGGTCTTTGGACAGCTCTTTGCTTTCACCCATCATGCAATGCTTCTTGTCTAACACCTT
GCTGCTGAGAAACCTTTTTAAAAGGCATCAATCAGGACTATACCAGCTGATATTACTTTG
TACTAATAGGGGGCAGGTTAACCTTCTGAATACTCCAGCTGCTTTCTTGGCTTGCCAGAG
CTTTTTACCCCTCCTTTTCTTCATGTGTTCAATACTTATTCCCTGTGCCATTTCACTTTA
TTACACATAACATCATTTATTGGATTTCTTTCTATGTGTGCATTACTTGGG
>Tc1-5-Ol#DNA/TcMar-Tc1
ATGTCGTCATCAACCCAAGTAATGCACACATAGAAAGAAATCCAACATTTATGTCCATAA
ATGAAGTTATGTGTAATAAAGTGAAATGGCACAGGGAATAAGCATTGAACACGCTTACTG
AAATTTATTTAATACTTAGTGCAAAAACCTTTGTTGGTGATTACAGCCTCAAGACGCCTC
CTGTATGGAGAAACCAGTCGAATACATAGCTCAGGTGTGATTTTGGCCCATTCATCCACA
CAAACTGCTTTCAAATCTTCAAGGTTCCGGGGGTCTCTTCTGTGAACCCAGATCTTCAGT
TCTTTCCAAAGATTTTCAATTGGATTCAAGTCTGGTGATTGACTGGGCCAGTCTAGCAAC
ATTATTTTCTTTTTCTTCAACCAGTTGAGTGTTACCTTGGCTGTGTGCTTGGGATCGTTG
TCTTGCTGAAAGATCCACCCTCTTTTCATCTTCACCAGCCTGGCAGATGACAGCAGATTC
TGATCAAGAATGTCTTGATACTTTTCTCCAGTCATTATTCCTTCAATGAAATGAAGTCTA
CCGGTACCACATGCTGAAAAACAGCCCCACGCCATGATGCTCCCACCTCCAAACTTGACT
GTAAGTATGGTGTTTTGGGGATGATGTGCAGGTGCCATTTTTCCTCCAAACATGTTGTGT
CTTATGACATCAATTTTGGTCTCATCTGACCAGAGTATCTTCTCCCAGAATGTCATGGGT
TTATCCAAATGTTGTGTCGCAAACTCCAAACGAGCTTCAACATGCTTCTTCAAAAATGGA
GTCTTGCGTGGTGTGCGTGCATGGAGGCCATGGCGGTTGAGTGCATTACTTATCGTTTTC
TTTGAAACAACGGTACCTGCTGATTCCAGGTCTTTCTGAAGCTCTCCAGGAGTGGTCCTG
GGCTGTTGGAGAACCCTTTTGATGATTGTTCTGACTCCTCTGTCTGAAATCTTGCGAGGA
GCACCTGGCCGTGGCAGGTTTATGGTAATGCCGTGTTCTTTCCACTTCCGGATGATGGCC
CCAATGGTACTCACTGGAACTTTCAGAAGTTTAGAAATGCGCCTGTAACCAATGCCTTCA
GTGTGTTTTGCAACAATAAGGTTGCGTAGGTCTTTGGACAGGTCTTTGCTTTTATCCATC
ATGCAATGCTTCTTGTCTAACACCTTGCAGGTGAGAAACCTTTTTAAAAGGCATCAATCA
GGACTATACCAGCTGATATTACTTTGCACTAATAGGGGGCAGGTTAACCTTCTGGATACT
CACAAACTCCAGCTGCTTTCTTGGCTTGCCAGACCTTTTTACCCCTCCTTTTCTTCATGT
GTTCAATACTTATTCCCTGTGCCATTTCACTTTATTACACATAACTTCATTGTTTGGAGT
TCTTTCTATGTGTGCATTACTTGGGTTGATGCCGACATCTGGTGAAAATTTCGTGTCAAT
AGCTCGATTAGAAATGTGTTTTTTGAGAGAAATGTTGACGTGTTCAATACTTATTTTC
>Tc1-6-Ol#DNA/TcMar-Tc1
GGAAAATAAGTATTGAACACGTCAACATTTCTCTAAAAAAACATATTTCTATTCCAGCTA
TTGACACGAAGTTTTCATCAGATGTCGGCATCAACCCAAGTAATGCACACATAGAAAGAA
ATCCAACCATTTATGTCCATAAATGAAGTTATGTGTAATAAAGTGAAATGCCACAGGGAA
TAAGTATTGAACACATGAAGAAAAGGAGGGGTAAAAAGGTCTGGCAAGCCAAGAAAGCAG
CTGGAGTTTGTCAGTATTCAGAAGGTTAACCTGCCCCCTATTAGTGCAAAGTAATATCAG
CTGGTATAGTCCTGATTGATGCCTTTTAAAAAGGTTTCTCACCAGCAAGGTGTTAGACAA
GAAGCATTGCATGATGGGTAAAAGCAAAGAGCTGTCCAAAGACCTACGCAACCTTATTGT
TGCAAAACACAATGAAAGCATTGATTACAGGTGCATTTCTAAACTTCTGAAAGTTCCAGT
GAGTACCATTGGGGCCATCATCCGAAAGTGGAAAGAACACGGCATTACCATAAACCTGCC
ACGGCCAGGTGCTCCTCGCAAGATTTCAGACAGAGGAGTCAGAATAATTATCAGAAGTGT
TCTCCAACAGCCCAGGACCGCTGGGCGTGGAGAGCTTCAGAAAGACCTGGAATCCGCAGG
TACCGTTGTTTCAAAGAAAACAATAAGTAATGCACTCAACCGCCATGGCCTCCATGCACG
CACACCACGCAAGACTCCATTTTTGAAGAAGAAGCATGTTGAAGCTCATTTGGAGTTTGC
GACACACCATTTGGATAAACCCATGACTTTCTGCGAGAAGATACTCTGGTCAGATGAGAC
CAAAATTGAACTCTTCGGATGTCATGAGACACAACATGTTTGGAGGAAAAATGGCACCGC
ACATCACCCCCAAAACACCATACCAACAGTCAAGTTTGGAGGTGGGAGCATCATGGCGTG
GGGCTGTTTTTCAGCATGTGGTACTGGTAGACTTCATATCATTGAAGGAATAATGACTGG
AGAAAAGTATCGAGACATTCTTGATCAGAATCTGCTGTCATCTGCCAGGCTGCTGAAGAT
GATCTTTCAGCAAGACAACGATCCCAAGCACACAGCCAAGGTAACACTCAACTGGTTGAA
GAAAAAGAAAATAAAGCTGCTAGAATGGCCCAGTCAATCACCAGACTTGAATCCAATAGA
AAATCTTTGGAAAGAACTGAAGATCCGGGTTCACAGAAGAGACCCCCGGAACCTTGAAGA
TTTGAAAGCAGTTTGTGTGGATGAATGGGCCAAAATCACACCTGAGCAATGTATTCGACT
GGTTTCTCCATACAGGAGGCGTCTTGAGGCTGTAATCACCAACAAAGGTTTTTGCACTAA
GTATTAAATAAATTTCAGTAAGCGTGTTCAATACTTATTCCCTGTGCCATTTCACTTTAT
TACACATAACTTCATTTATGGACATAAATGTTTGGCTTTCTTTCTATGTGTGCATTACTT
GGG
>Tc1-7-Ol#DNA/TcMar-pogo
GGAGGCCCAGAACCTGCTGGAGGTCCAGAACCTCCTGCAGACCCAGAATCTGCTGGAGGT
GCAACAGGAGAGGATGGAAGACCTGCAGGTTCGGTCCAGCAGAGGGCGCTGTTGACGCCT
TTGGTCAGTGCACCGCGTGATTGGATGTTGGACCGTTTCCTGTTGACACAGGAACGCGAT
ACGTACATTACATACGTTGGCAGCGACAAACCAATCAGAGAACGACACGTACCTTATCCA
CGCCTCCAGTTGGTATATATCACTGGCACGTCGCCAAACGAGCCCTGAACATGGCGCCCG
TGAAGAGACAGGCCTACGAGGCGCAGTTCAAGCTCCAGGCCATCAGTTACGCGGTGCTGA
ACGGGAATCGAGCCGCCGCCAAAGAGTTCCACATCAACGAGTCGATGGTCCGGAAGTGGA
GGAAGCAGGAGAGCGAACTGCGCCAAGCCAAGGAGACCAAGCAGAGTTTCCGTGGCAACA
AGGCGCGGTGGACGCAGCTGGAGGACCGGCTGGAGGACTGGATCGTGGAGGAACGGGCCG
CCGGCAGGAGCGTCTCCACGGTCGCCATCCGGCTGAAGGCCACGGCGATGGCTCAGGACC
TGAACATCCAGCACTTCCAGGGCGGCCCGTCGTGGTGCTTCCGCTTCATGAAGAGGCGCC
GTCTGTCCATCCGCCAGCGGACCGCCGCGGCGCAGCAGCTGCCGGAGGATTACGACGAAA
AGCTGTCCGTCTTCCGGCGCCACTGCTGCAACAAGATGGCCGACCGGAAGGTCCCGCCCC
ACCGCGTCACCAGCATGGACGAGCTTCCGCTCACGTTCCACGTCCCCATGAAGCGCACGG
CGGACGACGTGGAGGCCGGCGCCACGGCGCACGACACGCCTGTGTTCTCTGTGGTGCTGG
GTTGTCACGGTAACGGACAGAAACTTCCACCTATGGTCATTTTGAAGAGGAAGACGCTGC
CAAAGGAAGCGTTTCCCGCCGGAGTGGTGGTCAGGGCCAATCAGACGGGCCGCATGGACG
AGCAGGACATGGGGGTGTGGCTGAGGGAGGTGTACGTGCAAAGGCCCGACGGTCATTCGC
ACGCCACGCCGTCCCTGTTGGTCTGCGCCTCCACGCACGCCCATCTCGCCGCCGCCACCG
CCGAGAACCGAGCGGAGCTGCTGAGCTCGGAGCTGGTCATCATCTCGGCAGGTTTGACGA
AGGAGCTCCTACCGCTGGACATGGGCGTGGCCAGAGCGTTCAAGGGGAAGCTGCGAGCGG
CGTGGGAGCGATGGGTGACGGACGGCGAACACAGCGGGTGGCAGCGGCGGGCGAGTCACG
CCGCCATCTGTGAGTGGGTGCAGAACGCCTGGGCGCAGGTCTCTGCTGTCACCGTCGCTC
GAGCCTTCGCCAAAGCCGGCTTCGCCGCCGAACAGACGCCTGGCAGCGACTCCGACACGG
ATGAGAGGGAAGACGGCGTGCTGGACGGCGAGGAGGCCCGGCAGTTCGGTTCAGACACAG
AAGACGAGGACTTTGATGGATTAGTGGGGGAAGACTGACAGAT
>Tc1-8-Ol#DNA/TcMar-Tc1
TACAGTGGTAAACAAAATTGTTGGTACCCCTCAGTTAAAGAAAGAAGGTCCACAATGCTC
ACTGAAATGACGTGAAACATTCAAAAGTAACAATAAATTAAAATTTATTGAAACTTAATT
AAAATCAGCCATTACTTTTGAGTTGTTAATTGACAGAAATATTTAAAAAAAACAAACTAA
TGAAATAGGGCTGGACAAAAATGATGGTACCTCCATAAAAGACTGAGAACTAATTGCCCA
GGGGGTCATGATGAACTCAGGTATGTCCTTTCATTGACATCACAGCTGTTTTCAAACCCA
TAATCAAGTCAGTCTGTCAATTTAAAAGGTTGACAAATAGTCATGTTGCTGTTTGGTGAA
AAGGTGTGTCCCACACTGAACATGGACAGCAGAAAGCCAAGGAGAGAACTGTCCCAGGAC
ATTAGGAACAAAATTATAGACAAACATAAAGGTAAAGGCTATAAAACCATCTCTAAGCAG
CTTGAAGTTCCTGTGATGACAGTGGCACATATTATTCAGAAGTTTCAGACCCACGGGACA
GTAGCCGACCTCCCTGGACGTGGCCGGAAGAGGAAAATTGATGACAAATTGAGGAGACGG
ATAGTTGGAACTGTATCCAAAGAGCCCAGAACAACCTCCAAAGACATTAAAGGTGAACTT
CTAGATAAAGGTACATCAGTGTCTGATCGCACCAGTCGTCGTTGTTTGAGCCAGAGTGGA
CTTCATGGGAGACGACCAAGGAGGACATCACTGTTGAGACTGGAATTTGCAAAAATGCAT
GTTGACAAGCCACAAAGCTTCTGGGAAAATGTCCTTTGGACAGATGAGAAAAAACTGGAG
CTTTTTGGTAAGGCACATCAGCTCTATGTTCGTAGACTCAAACATGAAGCACACAACAAA
AAGAACACTGTCCCTACTGTGAAACATGGAGGAGGCTCAGTTCTGTTTTGGGGCTGCTTT
GTTGCATCTGCCACAGGGTGTCTTGAAGTTGTGCAAGGTAAAATGAAATCTCCAGATTAT
CAAAGCATTCTGGATAGAAATGTGCTGCCTAGTGTCAGAAAGCTTGGTTTTAGTCGCAGG
TCATGGGTCTTCCAACAGGACAACGATCCAAAACACACAGCTAAAAAACCCCAAGAATGG
CTAAGAGAAAAGCCTTGGACAATTCTGAAGTGGCCTTCTATGAGCCCAGATCTGAATCCC
ATTGAACATCTGTGGAAGGAGCTGAAACATGCCATTTGGAGAAGACACCCGTCAAACCTG
AGACAACTGGAGCAGTTTGCTCATGAGGAGTGGGCCAAAATACCTGTGGACAGGTGCAGA
AGGCTCATTGACAAATACAGAAACCGTTTAATTGCAGCGATTGCCTCAAAAGGTTTTGCA
ACAAAATATTAAGTTATGGGTACCATCATTTTAGTCCAGCCCTATTTCATGAGTTTGTTT
TTTTAAATATTTCTGTCAATTAACAACTCAAAAGTAATGGCTGATTGTGATAATTTAAGT
TTCAATAAATTTTGATTTATTGTTACTTTTGAACGTTTCAAGTCTTTTCAGTGAGCATTG
TGGACTTTATTTCTTTAACTGAGGGGTACCAACAATTTTGTCCACCATTGTATAT
>Tc1-9-Ol#DNA/TcMar-Tc1
TTATCAAACAGAGAAAGGTCCAACTCCTTAATTATTAGAAGGTTTATTTTAACACATGTG
AAAATGCTTCCTACAGTGAGGTCAATACGTATTTGATCACCCTGTGATTTAGCAAGTTTT
CCCACTTAGAAAACATGGAGGGGTCTAAAATTTTCATCATAGGTGCATTTCCACAGTGAG
AGACAGAATTACTGTGACAAATAAGTATTTTATCACTTGATTATCAGATTTCCGACCTGC
TGTTCTGCTTTTAAATGGTCCAACTCCACTCTGCTCATGATTCTAAATTAGTGGCACCTG
TTTGAGGCTGTTAGCTTGCATAAAGGCACCTGTGCACCCCACAATCAGTCAGAAGTCTAA
CTACCAACATGGGCAAAACCAAAGAGCTGTCAAAAGACACAAGAGACAAAATGGTAGACC
TTCACAAAGCTGGAAGTGGCTACGGGGCAATTGCTAAGCAGCTTGGTGAGAAAAAAACAA
TTGTCAGAAAATGGAAGAGGCTAATGATGACTATCAATGTCCCTCGGACTGGGGCCCTTC
GCAAGATCTCACCTCGTGGGCTACCGATGATGCTAAGGAAGGTGAAGAATCAGCCCAGGA
CTACATGGGAGGACCTGGTCAATGACCTGAAGAGAGCTGGGACCACCATTTCCAAGGCTA
CTATAAGTAATACATTAAAACGTCGTGGTTTAAAATCATGTATCGCACGGAAGGTTCCCC
TGCTGAAGTCAGCCCATGTCAAGACCCGTCTGAAGTTTGCCAATGACCATCTTGGTGATC
CAGAAGAGTCATGGGAGAAAGTCTTGTGGTCAGATGAGACAGAAATAGAACTTTTTGGTC
TTAACTCCATTCGGCGTGTTTGGAGGAGGAAGAAGGAGGAGGAGCCTCATCCCAAGAACA
CCATACCTACAGTGAAGCACGGGGGTGGAAGCATCATGCTCTGGGGATGTTTTTCTGCAC
AGGGGACTGGACGACTGCACTGTATTAAGGAGAGGATGAACAGGGCTCTGTATTGTGAGA
TATTGGGCAAAAACCTCCTTACATCAGTCAGAGCATTGAAGATGGGTCGTGGCTGGGTCT
TTCAGCATGACAATGACCCGAAGCACACAGCCAAGAAAACCAAGGTTCTGGAGTGGCCTA
GCCAGTCTCCAGACCTAAATCCAATAGAGAATCTTTGGAGGGAACTGAAACTCCGAGTTG
CTCAGCGACAGACCCGAACCCTGACAGATCTAGAAAATATCTGTATGGAGGAGTGGGCCA
AAATCCCTGCTGCAGTGTGTAGAAACCTAGTGAAGAACTACAGGAACTGTTTGACCTCTG
TAATTGTTAACAAAGGCTTCTGTACCAAATATTAAAGTTGTTTAACTCAAGTTATCAAAT
ACTGAGTTGTCACAGTAATATACAAATAAATTGTTTAAAAAAAATCGTACAACGTGATTT
CTGAATGTTTGTTCAGATTCTGTCTCTCACTGTGGAAATGCACCCATGATGAAATTTTTA
GACTCCTCCATGTTTTCTAAGTGGGAGAACTTACTAAATCACAGGGTGATCAAATACTTA
TTGACCTCACTGTACATGCTTGTGTGTGTCTTGGTACGTGACACACGCTGCTGTGA
>Tc1-11-Ol#DNA/TcMar-Tc1
TACAGTGGTGGACAAAACTGTTGGTACCCCTCAGTTAAAGAAAGAAAGTCCACAATGCTC
ACTGATATGACTTGAAACATTCAAAAGTAACGATAAATTAAAATTTATTGAAAATTAAAT
AATCAAAATCAGCCACTACTTTTGAGTTGTTGATTAACAAAATTATTTTTAAAAAAAACA
ACTAATGAAATAGTGCTGGACAAAAATGATGATACCCATAACTTAATATTTTGTTGCACA
ATCTTTTGAGGCAATCCCTGCTATGAAACGGTTTCTGTATTTGTCAATGAGCCTTCTGCA
CCTGTCCACAGGTGTTTTGGCCCACTCCTCATGAGCAAACTGCTCCAGTTGTCTCAGGTT
TGACGGGTGTCTTCTCCAAATGGCATGTTTCAGCTCCGTCCACAGATGTTCAATGGGATT
CAGATCTGGGCTCATAGAAGGCCACTTCCGAATAGTCCAACGCTTTTCTCTTAGCCATTC
TTGAATGTTTTTGGCTGTGTGTTTTGGATCGTTGTCCTGTTGGAAGACCCATGACCTGGG
ACTGAGACCAAGCTTTCTGACACTAGGCAGCACATTTCTATCCAGAATGCCTTGATAATC
TTGAGATTTCATTTTACCTTGCACAATTTCAAGACACCCTATGCCAGATGCAGCAGAGCA
GCCCCAAAACAGAACTGAGCCTCTTCCATGTTTCACAGTAGGGACAGTGTTCTTTTGGTT
GTATGCTTCATTTTTGAGTCTACGAACATAGAGCTGATGTGCCTTACCAAAAAGCTCCAG
TTTTGTCTCATCTGTCCAAAGGACATTTTCCCAGAAGCTTTGTGGCTTGTCAACATGCAT
TTTTGCAAATTCCAGTCTGGCTTTTTTATGATTTACTTTCAACAGTGGTGACCTCCTTGA
ACGTCTCCCATGAAGTCCACTCTGGCTCAAACAACAACGAATGGTGCGATCTGACACTGA
TGTACCTTGATCTAGGAGTTCACCTTTAATGTCTTTGGAGGTTGTTATGAGCTCTTTGGA
TACAGTTCCAACTATCCGTCTCCTCAATTTGTCTTCAATTTTCCTCTTCCGGCCACGTCC
AGGGAGGTTGGCTACTGTCCCGTGGGTCTTAAACTTCTGAATAATATGTGCCACTGTCGT
CACAGGAACTTCAAGCTGTTTAGAGATGGTTTTATAGCCTTTACCTTTACGATGATTGTC
TATAATTTTGTTTCTAATGTCCAATTCTCTCCTTCGATTTCTGTTGTCCATGTTCAGTGT
GGTACACACCTTTTCCCCAAACAGCAACGTGACTATTTGTCTCCCTTTAAATAGGCAGTC
TGACTGATTTTGGGTTTGAAAACAGCTGTGATATCAATTAAAGGACATACCTGGGTTCAT
CATGAGCCCCTGGGCAATTAGTTCTCAGACTTTTATGGGTGTACTATCATTTTTGTCCAG
GCCTTTTTCATTATTTTGTTTTTTTAAATAATTCTGATAATCAAAAATTTAGAAGTAATG
GCTGATCTTGATTATTTAATTTTCAATCAATTTTAATTTATTGTTACTTTTAAACGTTTC
AAGTCATTTCAGTGAGCATTGTGGACTTTCTTTCTTAACTGAGGGGTACCAACAGTTTTT
TCCACTACTGTA
>Tc1-12-Ol#DNA/TcMar-pogo
AATGAATGAGTAGTTCAGAGGTCCAATGAAATTGTATGATTACGGTAATCACTTCCATAA
TATTAAATTCAGTCGTTACTAACCCTCATCAACATGGAGAATACGAGAAGAAAAGCGTTT
GATGCAGCTTTTAAATTAAAAGCGATCGCTGTGGCAGTAAAAGAAGGAAATCGAGCTGCC
GCCCGTAATCTTGGCATAAACGAATCCATGGTGAGAAGATGGAGGCTCCAGCAAGAAAAA
CTGAGCCAGTGCAAAAAGACAACCAAAGCTTTCAGAGGTAACCATAGCAGATGGCCTGAG
CTTGAAAACTTCCTGGAGGACTGGGTGAACGTTCAAAGAGCAGGTGGCCGCAGTGTTTCC
ACTGTACAAATAAGACTGAAGGCTAAAGCGATCGCCTTCGAGATGAAAATAGAAAATTTT
AAAGGTGGGCCGTCGTGGTGTTATAGATTCATGAAACGGAAAAGCCTGTCTGTTAGGGCA
AGAACAACTTTGTGCCAGCAGCTCCCTCCTGACTACGAGGAGAAACTTGCTTCGTTCCGC
ACATTCACGCAGACAAAGATAGCGGAGAATTCTATCGGCCCGGATGAAATACTAAACATG
GACGAAGTCCCTCTGACGTTTGACCTGCCTCTCACTCGAACTGTAAATAAAAAAGGTGAC
TCCTCTGTCATACTGAAAACAAGCGGTCACGAGAGAACACATTTCACCTGCGTTCTGAGC
TGCGCAGCATCGGGCCTAAAGCTTCCAACGATGATAATTTTTAAACGGCTGACAATGCCA
AAGGAAAAATTCCCAAAGGGAATTGTGATAAAAGTGAATCAGAAAGGTTGGATGTCCGAG
AGCCTGATGAAGGACTGGCTCACAGAGTGCTATTCAAGGCGACCAGGGGGATTTTTTCGC
AGAAAAAAAACATTGCTCGTTATGGACAGCATGAGGGCCCACATAACAGATTATGTGAAA
GCTGCCATAAAAAGTACAAACTCAATTCCAGCTGTGATTCCTGGGGGTACCACAAAGTAT
CTACAGCCACTGGATATCAGCGTGAACCGAGCTTTTAAGGTGGCCCTGCGCGACGAGTGG
GAGACTTGGATGACAGCCGGCGAGAAATCCTTTACCAAAACAGGACTAATGCGAAGAGCA
TCTTTAACTCAAGTCTGCGAGTGGATCTTAAGTGCGTGGAGCCGTGTCAAAACATCAACC
ATCACCAACGGGTTTCGAAAGGCTGGGCTGCTGCGCGATTAAGACGGCGCGCACTCAAGT
GACACCGAAAACGAGGAGACTGTGGGCCTTGTGAGTGATGAGACCTGAGGCTGTTTAATT
CGGACACTGAGTTAGAGGACTTTGATGGTTTTAGTGCGCAGGAGAGTGATGAAGGTGATA
AGTGATGTTTTCTGGTAGGATTCAGTGGTAATGGTTAAGTTATAAGTTATTAAATTATAC
GTTATTAGAAGAAACTTGAATACTGTTCTTGCACTGTTAAGTAAAAAAAAAGCTTCAGCA
ACCCATAGTGTACAAGTTGTTGTGTGTTCCGTTATATTTTAGAGTAGCTGCATTAGGTAT
TTGTTTATTTGTTTAAAATAAGATGATTAAATAAAAACGTTTTTAAAAAATCTTCACTTT
TAATATCTTTCTGTGTGTGTGTGTGTG
>Tc1-13-Ol#DNA/TcMar-pogo
AATGAATGAGTTGTTCAAAGGGGTCCAATGAAATTGTATGATTACGGTAATCACTTCCAT
AATATTACATTCAGTCGTTACTAACCCTCATCAACATGGAGAATACGAGAAGAAAAGCGT
ATGATGCAGCTTTTAAGTTAAAAGCGATCGCTGTGGCAGTGAAAGAAGGAAATCGAGCTG
CCGCCCGTAATCTTGGCATAAACGAATCCATGGTGAGAAGATGGAGGCTCCAGCAAGAAA
AACTGAGCCAGTGCAAAAAGACAACCAAAGCTTTCAGAGGTAACCATAGCAGATGGCCTG
AGCTTGAAAACTTCCTGGAGGGCTGGGTGAACGTTCAAAGACCAGGTGGCCGCGGTGTGT
CCACTGTACAAATAAGGCTGAAGGCTAAAGCGATCGCCTCTGAGATGAAAATAGAAAATT
TTAAAGGTGGGCCGTCGTGGTGTTATAGATTCATGAAACGGAAAAGCCTGTCTGTTAGGG
CAAGAACAACTTTGTGCCAGCAGCTCCCTCCTCACTACGAGGAGAAACTCGCTTTGTTCC
GCACATTCACGCAGACAAAGATAGCGGAGAATTCTATCTGCCCGGATGAAATAATAAACA
TTGACAAAGTCCCTCTGACGTTTGACCTGCCTCTCACTCGAACTGTAAATAAAAAAGGTG
ACTCCTCCGTCATACTGAAAACAAGCGGTCACGAGAGAACACATTTCACCTGCGTTCTGA
GCTGCGCAGCATCGGGCCTAAAGCTCCCACCGATGATAATTTTTAAACGACTGACAATGC
CAAAGGAAAAATTCCCAAAGGGAATTGTGATAAAAGTGAATCCGAAAGGTTGGATGTCCG
AGAGCCTGATGAAGGACTGGCTCACAGAGTGCTATTCAAAGCGAACAGGGGGATTTTTTC
GCAGAAAAAAAACATTGCTCGTTATGGACAGCATGAGGGCCCACATAACAGATTCTGTGA
AAACTGCCATAAAGAGTACAAACTCAATTCCAGCTGTGATTCCTGGGGGTACCACAAAGT
ATCTACAGCCACTGGATATCAGCGTGAACCGAGCATTTAAGGTGGCCCTGCGCGAAGAGT
GGGAGCCCTGGATGACAGCTGGCGAGAAATCCTTTACCAAAACAGGACGAATGCGAAGAG
CATCTTTAACTCAAGTCTGCGAGTGGATCTTAAGTGCGTGGAGCCGTGTCAAAACATCAA
CCATCACCAACGGGTTTCGAAAGGCTGGGCTGCTGCGCGATGAATACGGCGCGCACTCAA
GTGACACCGAAAACGAGGAGACTGTGGGCCTTGTGAGTGATGAGATCCTGAGGCTGTTTA
ATTCGGACACTGAGTTAGAGGACTTTGATGGTTTTAGCGCGCAGGAGAGTGATGAGTGAT
GTTTTCTGGTAGGATTCAGTGGTATTGGTTAAGTTATAAGTTATTAAATTATACGTTATT
AGAAGAAACTTGAATACTGTTCTTGCACTGTTAAGTAAAAAAAGCTTCAGCAACCCATAG
TGTACAAGTAGTTGTGTGTTCCGATACAAACGTATGTTGTATTTTAGAGTAGCTGCATTA
GGTATTTGTTTATTTGTTTAAAATAAGATGATTAAATAAAAACTTTTTAAAAAAATCTTC
ACTTTTAAAATCTATTTGTGTGTGTGTGTGTG
>Tc1-14-Ol#DNA/TcMar-Tc1
TATTTGATCACCCTGTGATTTAGCAAGTTCTCTCACTTAGAAAACATGGAGGGGTCTAAA
ATTGTTTCATCATTTTCACAGTGAGAGACAGAATCTGAAGAAACATTCAGAAATCACGTT
GTACAATTTTTAAAACAACTTATTTGTATATTAATGTGATAAATAAGTTTTTGATCACTT
GATTATCAGATAGATTTCTGACCAGCAAAGACCTGCTGTTCTGCTTTTAAATAGTCCAAC
TCCACTCTGCTCATGCTTCTAAATTAGTGGCACCTGTTTGAGGTGGTTAGCTTGCATAAA
GGCACCTGTGCACCCCACAATCAGTTAGAAGTCTAACTACCAACATGGGCAAAACCAAAG
AGCTGTCAAAAGACACAAGAGACAAAATTGTAGACCTTCACAAATCTGGAAGTGGCAACG
GGGCAATTGCCAAGCAGCTTGGTGAGAAAAGAACAACTGTTGGAGCAATTGTCAGAAAAT
GGAAGAGGCTAATGATGACTGTCAATGTCCCTCGGACTGGGGCCCCTCGCAAGATCTCAG
CTCGTGGGGTATCGATGATGCTAAGGAAGTTGAAGAATCAGCCCAGGACTACACGGGAGG
AGCTGGGACCTTCATTTACTATAAGTAATACATTAAAACGTCATGGTTTAAAATCATGTA
TCGCACGGAAGGTTCCCCTGCTGAAGTCAGCCCATGTCAAGGCCCGTCTGAAGTTTGCCA
ATGACCATCTTGATGATCCAGAGGAGTCATGGGAGAAAGTCTTGTGGTCAGATGAGACCA
AAATAGAACTTTTTGGTCTAAACTCCATTCGGCGTTTTTGGAGGAGGAAGAAGGAGGAGC
ATCATCCCAAGAACTTCATACCTACAGTGAAGCACGGGGGTGGAAGTATCATGCTCTGGG
GGTGTTTTTCTGCACAGGGGACAGGACAACTGCACTGTATTAAGGAGAGGATGAAAGGGG
CTCTGTATTGTGAGATATTGGGCAAAAACCTCCTTACCACAGTCAGAGCGTTGAAGATGG
GTCGTGGCTGGGTCTTTCAGCATGACAATGACCCGAAGCACACAGCCAAGAAAACCAAGG
AGTGGCTCCGTAAGAAGCATATCAAGGTTCTGGAGTGGCCTAGCCAGTCTCCAGACCTAA
ATCCAATAGAGAATCTTTGGAGGGAGCTGAAACTCCGTGTTGCTCAGCGACAGCCCCGAA
CCCTGACAGATCTAGAGAAGATCTGTATGGAGGAGTGGGCCAAAATCCCTGCTGCAGTGT
GTAGTAATCTAGTGAAGAACTACAGGAACCGTTTGACCTCTGGAATTGTTAAAAAAGGCT
TCTGCACCAAATATTAAAGTTGTTTAACCCAAGTGATCAAATAATTATTTGTCACAGTAA
TATACAAATAAATTGTTCTTAAAAATTGTACAACATGATTTCTGAATGTTTCTTCAGATT
CTGTCTCTCACTGTGGAAATGCACCTATGATGAAAAATTTAGACCCCTCCATGTTTTCTA
AGTGGGAAAACTTGCTAAATCACAGGGTGATCAAATACTTATTGACCTCACTGTATTTTC
TCTTTTACTGCAAACAGATATTGGCCTAAATATTGTTCATCGGCCTCCTTGCCAAATAAT
GACCGGAATTAGTCCTGAAAAAAGAAATGTGGTTAATCTTTACTAAACACACTTCTTTCA
A
>Tc1-15-Ol#DNA/TcMar-Tc1
TGAAAAGAGTAGAAGGATCTAGACCCTGGAAAGTAAAGTTTATGGAACTTTATCCCAGGT
TGCCCACACACATGTTTACATGGTACATTAACAGCAAAACCACAAAAACAATGATCAGGA
ACCGACTTTGTAGCTACATGACGAACAAAAAGAAAAAAAATTCAACTTCACATTCATCAC
AATCAGTCAGAGTTTAGCTTAAAGTCATAAAACTGGATTTTTGCCTCTTCAGAAAAAAGG
GATGTCTTTTTACAGTTTATACAAGCACTGGAAATCAAACTGTGTCATGATTGGAGCTCA
AACTATAACTTTAAACATTTTGAAGTCAAGAGTGGCTTTGGCAGGGACTTTAAGAGGTCA
TTCTGGCCATTAATGCTGCTGTTTCATGCTAAAATTCCGTTATGAGATCCATGCATAGGT
TGATGATCTTTTTCATATTGAGCATGGAGTTGCGGTTCCAGCAGCCACTGCCAAATCCGA
GTCCCTCATTGGTCCCATTCAAAATTGTTGAGATTTAGCAGCCAAGAAGTACAACCAGTT
GACTTTCCAGCGCCATCAATGACAACCGTTTTGTACATGGATTCCGCGACCGGACTTTCG
TAGAGACATGTGAACGGGAGGGAGACAAATAGTCACGTTGCTGTTTCATGAAAAGGTGTG
TACCACACTGATCATGAACAACAGAAAGCGAAGGACAGAATTGTCCCAGGACATTAGAAA
CAAGATTATAGACAAACATTGTAAAGGTAAAGGCTATAAAACCATCTCTAAGCAGCTTGA
AGGTCCTGTGATGACAGTGGCACATATTATTCAGAAGTTTAAGACCCACGGGACAGTAGC
CAACCTCCCCGGACGTGGCCGGAAGATGAAAATTGATGACAAATTGAGGAGACGGATAGT
TGGAACTGTATCCAAAGAGCCCAGAACAGTCTCCAAAGACATTAAAGGTGAACTCCTAGA
TCAAGGTACATCAGTGTCAGATCGCACCATTCGCCGTTGTTTGAGCCAGAGTGGACTTCA
TGGGAGACGACCAAGGAGGACACCAGTATTGAAAGGAAATCATCAAAAAGCCAGACTGGA
ATTTGACTTTGACAAGTCACAAAGCTTCTGGGAAAATGTCCTTTGGACAGATGAGACAAA
ACTGGAGCTTTTTGGGAAGGCACATCAGCTCTATGTTCGTAGATTCAAAAATGAAGCATA
CAACCAAAAGAACACTGTCCGTACTCTGAAACATGGAGGAGGCTCAGTTCTGTTTTGGGG
CTGCTTTGCTGCATCTGCCACAGGGTGTTTTAAAGTTGCGCAAGGTAAAATGAAATCTCA
AGATTATCAACGCATTCTGGGTAGAAATGTGCTGCCTCGTGTCAGAAAGCTTGGTCTCAG
TCGCAGGTCATGGGTTTTCCAACAGGACAGCGATCCAAAACACACAGCCAAAAAACCCCA
AGAATGGCTGAGAGGAAAGCGTTGGACTATTCTGAATTGGCCCTCTATGAGCCCAGATCT
GAATCCCATTGAACATCTGTGGAAGGAGCTGAAACATGCCATTTGGAGAAGACACCCGTC
AAACCTAAGACAACTGGAGAAGTTTGCTCATGAGGGGTGGGCCAAAATACCTGTCGACAG
GTACACAAGGCTCATTGACAAACACAGAAAACCGTTTAATTGCAGTGATTGCCTCAAAAG
GTTGTGCAACAAAATATTAAGTTATGGGTACCATCATTTTAGTCCAGCCCTATTTCATTA
TTTTGTTGTTTAAATAATTCTGTTAATTTCAGTTGGGACAAGTGGATTGAATGGGTGAAC
CATCATGAATCCTCAAGCCCTTTATTTAAGGTGTTGAGCTGATGGAGTGTTCCACAACCA
TAGTCCTCCTGAACCAGAGGTTCAGCTGTTGGTAGAATTCTCCAGTGCTCAAGAAT
>Tc1-16-Ol#DNA/TcMar-Tc1
AGCAACAATAAATTAAAATTTATTGAAACTTAAATAATTAAAATCAGCCATTAATTTTGA
GTTGTTGATTAACAGAAATATTTAAAAAAACAAACTAATAAAATAGGGCTGGACAAAAAT
GATGGTACCTCCATAAAAGACTGAGAACTAATTGCCCAGGGGGTCATGATGAACTCAGGT
ATGTCCTTTCATTGACATCACAGCTGTTTTCAAACCCATAATCAAGTCAGTCTGTCAATT
TAAAAGGTTGACAAATAGTCATGTTGCTGTTTGGTGAAAAGGTGTGTCCCACACTGAACA
TGGACAGCAGAAAGCCAAGGAGAGAACTGTCCCAGGACATTAGGAACAAAATTATAGACA
AACATAAAGGTAAAGGCTATAAAACCATCTCTAAGCAGCTTGAAGTTCCTGTGATGACAG
TGGCACATATTATTCAGAAGTTTCAGACCCACGGGACAGTAGCCGACCTCCCTGGACGTG
GCCGGAAGAGGAAAATTGATGACAAATTGAGGAGACGGATAGTTGGAACTGTATCCAAAG
AGCCCAGAACAACCTCCAAAGACATTAAAGGTGAACTTCTAGATAAAGGTACATCAGTGT
CTGATCGCACCAGTCGTCGTTGTTTGAGCCAGAGTGGACTTCATGGGAGACGACCAAGGA
GGACATCACTGTTGAGACTGGAATTTGCAAAAATGCATGTTGACAAGCCACAAAGCTTCT
GGGAAAATGTCCTTTGGACAGATGAGAAAAAACTGGAGCTTTTTGGTAAGGCACATCAGC
TCTATGTTCATAGACTCAAACATGAAGCACACAACCAAAAGAACACTGTCCCTACTGTGA
AACATGGAGGAGGCTCAGTTCTGTTTTGGGGCTGCTTTGTTGCATCTGCCACAGGGTGTC
TTGAAGTTGTGCAAGATAAAATGAAATCTCAAGATTATCAAGGCATTCTGGATAGAAATG
TGCTGCCTAGTGTCAGAAAGCTTGGTCTCAGTCGCAGGTCATGGGTCTTCCAACAGGACA
ACGATCCAAAACACACAGCTAAAAAACCCCAAGAATGGCTAAGAGAAAAGCCTTGGACAA
TTCTGAAGTGGCCTTCCATGAGCCCAGATCTGAATCCCATTGAACATCTGTGGAAGGAGC
TGAAACATGCCATTTGGAGAAGACACCCGTCAAACCTGAGACAACTGGAGCAGTTTGCTC
ATGAGGAGTGGGCCAAAATACCTGTCAACAGGTGCAGAAGGCTCATTGACAAATACAGAA
ACCGTTTAATTGCAGCGATTGCCTCAAAAGGTTTTGCAACAATTAATAAATTTTTTGTTA
CTTTTGAA
>L1-13_Ol#LINE/L1
CGAGTGAGGGAAGACCGGTGCCTGAAATTGACAGGCTGATTGGAGCAGAGTCCGTAGTTA
TGCAGTCGCCGTATCGGTCCGTTGTAGTTAAGAGAGTGCTGAGCCAAAAAGCAAAGCTCT
CAATTTACCGGTTGATCTTCGTTCCAAATACAAGCGGCTGAAATGAGCTTCCTCCGCAGG
GTGGCTGGGCGCTCCCTTAGAGATAGGGGGAGAAGCTCGGTCACCCGCGGAGAGCTTGGA
GAAGAACCGCTACTCCTCCACATCGAGGAGGAGCCAGTTTAGGTGGCTCTGGCATCTAGT
CCGGAAGACTCCTGGACGCTTCCCTGGAGAGGTGTTCCGGGCATGTCCCATTGGGTTGGA
GAGACTATGTCTGTGGGCTGGCCTGGGAACGTCTCGGGGTCCCCCCAGAGGAGCTAGAGG
AATTGGCTGGGGGGAGGGAAGTCTGAGCATCTCTTATTAGACTGCGGCCCCCGCGACCCG
GTCCCGGATATGCGGAGGAAGATGGATGGATGAATGGATGAATGGACAGAAAGTAGTTGT
TCAGTTGTTCTGCATGTCAATCAAGTGACTATTACATGCCGAGGGGTGATGATTTGATCA
AGAATTTTTTTTAAAACTGTTTGTTTTTTTGTTTATCTTTAAATGGACGCAATCTGTCAT
CACATTTTTCGCAATCGACTGTTTGGTTGCGATCAACGTAGTAAGCACCCCTGATTTTAA
AGGGGAAAAGAAACACTTTGCCCAGCATTGAATTTGCTTAAAAAACAATGTTACCTTTTT
ATTACTTATTTACCAAAAAAAAATTTTTACTGTTTATCTTCAGCCCTCTGGGTTTCATGC
TGGTTGGAGGGTTCAGCACATAGCAAACAAACATTTATTTACTAGGGTGTTTATTGCAAG
GTAAATGATTTTGGATAAATTTGAGAATTGCTACTTCTCACCAAAGCAAATAAAAGGTAG
AATAAGTGAAACCTGAAGATTGTTGGTCTTCAACCAGCCCTATGACCCTATAAACCAGAA
GACCGTCTCACCTCTTGCTCATAGTGGAGTACCAGCTGGTAGTTCATTGATGAAGAGAGG
TTGTCAACGGTGAATGCGAGCCCTGTTCCCTCCAACACTCTGACCAATCCGAGGCCTGTC
CACGTTACTGTCTGACCAGATAACTGCTGGCGTGGAATGATCTGAGAGGCGTAGCCCGGC
TCCAGAGGAATAATATTCTGTAGAGAGAGAGAGAGGTGCTTGACCTGGTTGGCTGTAAAC
CAGTTATACAAATGTGACACCTGACCTCACCTGAATCTGCCTCTTTTGTGGGTTTCTAAG
TTGACGAGCTCTCTGAACCAAAACTATCTGTCCACTGGAAAAACTGAAGTCAAAGCCCCT
CTCTTTGAAGTACTGCTCACATGGAGGTAGAACTTTTGGACTCTGCTGTAGAAAAGAAAT
GATGAATAAACTTCAGCTTTACTTAGTTCGATGTAGTCAAGGCTTTGAGCCACTGCTTTA
ATGCTATCCAAGATTAAACAATTTAGGGAGCATCAATGAGTGTATTACTTGTGCGTGCTT
TGTCAGTCCTGTCCTTGCATAAAAAAACCCAGAGCTGACATGTAGAATCTCAGCTGATGG
AACGACGGAAAGTGATCACGGAATCGTCAGAAGGCTGGCCTCTTCAATTCATTAGAATAT
AGGAGCGGCACCGGAAGCAGACGTAAGGACGTATACGCTGGACAATGTGGACAGGAGCGA
TCTTGTCGCTCTCAAAGTCCCTCTTAGGGCCCCTTCCCAACAGGAGGAACAACCCTGGAC
CTCCCAGCGGGGTCGAGGAGGGAAAGACACTCCCTCCAATGTGTGGAAGTTACGGGTACC
GGTTGGTACAGTTCGAAGGTTCTTTGTTCTTAAGTTTAAAACTTTTTTTTTCCTTTTTTA
TTTCCTTTTCTTTCCTTGTTTTGTCCTATTGTGGGGATCACAAATATTATCAACAAAATA
AATGAGTGGACTGGGTAACTATAGAATAATCTCAGTAAATGTGAACGGTCTTGGCAACCC
TGTAAAAAGAAGCAGAGTGCTAACAAAACTGAAAAAGGAAAAAGCACAGGTGATCTTCAT
GCAAGAAACACATCTGCCAAAAAGTGAGCATTAAAGATTTTGTAAATTTGGGTACGAAAA
TTGTTTTTTCAGCTCTTACAAAAATAGCAGAAGGAGAGGTGTACTTACGTTAATATCAAA
TTCGGTCAACTTCGAAAAAGTTCAACAAGAGAGTGACAAAGACGGGAGATATGTCATTGT
TAAAGGAAAGATCAATAATAACCTGGTTACACTAGTCAATGTGGACGCCCCCCCAGAAGG
GAATCAGAAATTCTTTAAATTATTATTTGAGAAAGTAATTACTCTAAGTGAAGGAATTTT
GATTTGGGGAGGAGATTGGAACACAGTTCTAGACCATTCAAAGGACACAACAAGCCTTAA
GAAGCATAAGAGCATTAAATCAAGAAATCTCAACATTCTTATAAAAGACACCGAACTGTG
TGANNNNNNNNNNNNNNNNNNNNNNNNNNNNNNNNNNNNNNNNNNNNNNNNNNNNNNNNN
NNNNNNNNNNNNNNNNNNNNNNNNNNNNNNNNNNNNNNNNNNNNNNNNNNNNNNNNNNNN
NNNNNNNNNNNNNNNNNNNNNNNNNNNNNNNNNNNNNNNNNNNNNNNNNNNNNNNNNNNN
NNNNNNNNNNNNNNGAAATTGAAAAGAAATTAAGGTTCACAAAGCAAACCTTTTATGAAT
CAGGCCCCAAGGCAACCAAAATACTAGCAAAACGCTTAAGATCAATGAAGATGAAAAATC
AAATTCACAAAATCAGAGACCCATACACCAATATCATACATTATGAACCAGACAAAATTC
AAAAAACGTTTCTTGACTATTACAAAACCCTGTATAGCCAATCTAAACCAGTAGATGAAG
AAGAAATCACCGACTTCCTGGCCAACTTAGATCTACCGTCTATTGGAACCATTCAAAATA
AAACTTTAACCTCACCTATTACCAGAGAAGAACTCGACAAAGCTATAGGGAGACTGAAAA
GTAATAAAAGCCCCGGAGGCGATGGTTATCCAAATGAATGGTACAAAATATTCAAAGAGG
AACTCGCTCCTATATTATTAGAATCCTTCAATTGGACACTGAAAAATGCCAAAACCCCCC
CATCATGGAAAGAAGCAATCATCTCTGTTCTACCAAAAGAAGGGAAAAATAAGGAGTACT
GTGAGAGCTATCGCCCAATATCTATCTTAAATGTTGATTATAAAATATTTACATCAATAA
TTAGTAAAAGACTTGAACAATTCCTCCCTGATCTGATTGACGAGGACCAGACTGGTTTCA
TAAAGGGAAGACAGACACAAGACAATATTCGACGCACTATCCATGTAATAAACGAGGTCA
ATAAACTCAACATCCCAGCAGCTTTAATAAGCCTAGATGCTGAGAAGGCCTTCGACAGGG
TCTGCTGGGACTTCCTCTTTGCAGTTCTGAGGAGAATGGGCTTTAACAATACATGTATCA
TGTATTTACAAGCTCTATACCATAAGCCAGTGGGTAGAATTAAAATCAATGGAAATTTAA
CTGATAGCTTTGAACTGTTTAGAGGAACGAGACAGGGATGCTGTTTGAGCCCATCCCTTT
TTGCTTTATTTATTGAGCCTTTGGCTCAGTATATGAGACAGAGTGAAGATCTAAAAGGGG
TGACAATAGCAAAGCAAGAACAAAAGATTGGGCTTTTTGCAGATGACATTATTGTATATT
TACAGAATCCAGATACCGCATTTCCAAAACTGTTGGACATCTTAAAAGATTACGGATGTA
AATCAGGATATAAGTTAAATATCTCCAAGACTCAAATACTAGCCATAAACTACAAACCAG
CTGAACCACTCAGACAAAAATTTAAACTGCAATGGGACTCTGAAAATATAAAATACTTAG
GAGTCTACTTGACAACAAAACTGAACACATTGAAAGACATTAATTACAGTAGAATCAGCG
ATACAATAAGAAGGGACTTAACAAAATGGACCACCTTAACCATGGATCTCAGCTCAAGAA
TAGAGGTTGTAAAAATGAATGTGCTGCCCAGACTGCTGTATTTATTTCTCGCATTACCGG
TACATATCCCAGATGAACAATTTGTTAAATGGAACAAACAATTAATTAGATTTATTTGGA
ATGGGAAAAAACCTAGGGTAAGGCTGAAAACACTTCAGTTAGAAAAAGCAAAGGGGGGAC
TAGCGTTACCAAGTCTCCAAGAATATTATCTGGCAGCCCAGTTAAGAAGCATAATATATT
GGTGTTCAGCAGATTACCATTCTAAATGGAAACAAATTGAGCTTGACTATGGTTCTTGCC
CGCCCCAGGCAAGACTGGGGGAAAAAATACAAGTAGTAACTACAGAACAGAACCCCATAG
TGGAGTTTGTAATCAAAACCTGGTGGGAGGTGGTTAATAAATATAAATTGGGTAACAACC
ACAAAATACTTATATGGCCTTCACACTCTACTGGATTCAAAGCCGGACNNNNNNNNNNNN
NNNNNNNNNNNNNNNNNNNNNNNNNNNNNNNNNNNNNNNNNNNNNNNNNNNNNNNNNNNN
NNNNNNNNNNNNNNNNNNNNNNNNNNNNNNNNNNNNNNNNNNNNNNNNNNNNNNNNNNNN
NNNNNNNNNNNNNNNNNNNNNNNNNNNNNNNNNNNNNNNNNNNNNNNNNNNNNNNNNNNN
NNNNNNNNNNNNNNNNNNNNNNNNNNNNNNNNNNNNNNNNNNNNNNNNNNNNNNNNNNNN
NNNNNNNNNNNNNNNNNNNNNNNNNNNNNNNNNNNNNNNNNNNNNNNNNNNNNNNNNNNN
NNNNNNNNNNNNNNNNNNNNNNNNNNNNNNNNNNNNNNNNNNGGAAAAATAAAAATTTTT
AAAAAAAAAAAAAAAAAACGTCCAAAAAAAAAAAAAAAAAAATCAATTCTCCAAAATGCT
TTTTCATTTTCTATATTAACAGTGCTCATAAAGCAAAAATGCAAAGTGGGGAATGTCAAA
TACTAATTTCTTTATAGTTTTAATTAATTGACAGAATGAGCGGAGTTGAAGAAGAAAAAG
AAAAAGAAAAAGCGGTTTGGCGGATTGGTTTTTCATTTTTATTTGGGGTCAACGAACGCG
CTTTATTGTGAAATTGAAAAAGCTTATAGACTTTTATTTTGAATAATAAGACACATATGC
GTCCATAGAAAAAATATGAAAGTAATATCATTAAAAATGTCTCAAAATTAGACTTTCAAT
CAAAATGGGAAGTAATAAAAGAAGAATGATTGATTACTGCTAAATAATCATTGATTTTTT
GGGGGCATTTTTTGTAGGGTCTCGTAGTTTTTAGAGGACTTTTAGGGCTGTAAAACTCTA
CCTGGCAACACTGACCGGATTCTGTTCACCACATCTGTCTTGACACGTCAGGTGACTTTA
AGCAGCTGCTTAGACCACTAAGTTAGTAGCTCAATGCATGAAAGCAAACAAAAACCAAAC
AATAAAAGATATTTGGAAAGTTTCTTCGGTGAGAAAAGAGTCAGTCAGGACACTGAAGAA
GAGCCGTTGACTTTTAAGAAACACAAAGCTGCTGTTTACAGACAAAACCAGGACTTTTCC
TCCAAATACGGATTTATTGAGACAATTGTTTCCACATACCAGAAGCTGCTCTGCCTGATA
TGCAGTGACTTACTTTCAAATGTTTCACATACACAGATAATAAAGTTGCAGATGCGGTGG
ACTCGTGTTTATAATTATATTTAAAAAATACCAGTTTTATGACGGTTGTGTCATTTTATT
TTGCTTTATTTATCCATCATTAAAAGTTGAATGTGGCTGAAGTTAGCATTCGGTTTTCCA
CTTTGTTGTTAAAGGGAAAATTTTCATCACAAAGTTCAATAAGTTTAAATCAGCCACAAA
CATTTTACAGAGAAGGAAGACTATGTACAATTCAATAAAGTTCTCCTGGGGGTTTACCAG
AGCCCTCCGGGTTCCTCCTACACTTTATTAACATGTTCTGTGGGCTAATTAATTACTCTA
AATTGTCCCAAAGTGTGTCTGTGAGTGTGTAATTGTGTGTGATTATGTGTCCTGCAACAG
AATAGCTACCTGTCCAGGTTGAACATTACCTTCGTCCAACAGTAGCCAGGTCAGGCTCTG
GTGACCCCAAAAAGGATAGAGTGGGTTAAGAAAATGGATGGATGGATTTATATAAGAACA
ACATAATAAACAAGGACAAAGAGAGAATTACAAGTATTT
>L1-62_Ol#LINE/L1
TCACTCCTAAATATTCCACAGTCAACTGTCAGCTCTATCAGAACAAAATGGAAGAGTTTG
GGAATAACAGAAACTAAGCCATGAAGTGGTAGAAGACTTAAACTGATGGAGAGCGGTCAG
GGGATGCTGAAACGCATATGGCAAATTTCTCGATCACGAATTATATCCCAATGTTAAACT
GTAGATCCTGGTGGTGTGAAACACGGGGTCAGTGTCACGCTTCACGCTTCAAAATTTAGT
TTTTTGGACAGTTCAAGTTAATTGGGAAATTTACGTAATGAAAAGTATTTCTGTAAAAAA
AACCTGACTGGAGACTCCGGTTACGTCATGGCTGAGGTGAGCACGTAAACGACTAGCTCC
GACAGACTCTTGGCAAAAGCCGATTTCAGAAAAGTCTACTGACAAATAAACGCAAGATTT
ACAAGACTGAGACACTGCAGGGAAGATGTCGACCCAAAGAATAAACAAAAAAGAGGCTAA
AGGAAACAGAAATGACGACGGAAAAGTAGGCTCCAAACAGCTAACGCTAGCTGAAGCTAC
ACCAGGGAAAAGCATGGCGGATGCTAATGCTGAGTCCGAGATGCTAGCGGAATTAAAGAA
GTTCCGAAAAGAAAATATGGACTCTTTTTGCGACCTGAAAAGCTCCCTAAACAGGTTGGA
AAATACGATGGAGGAGCTGAAACAACGCACTGAAGGTCTAGACAAACGATTAACCGAAGT
GGAGAATCGAGTGAGTGCTAAGGAGGATAGCCACATCCAGCATGAGAAAGTACTGAGCTA
CTTGCTACACAGAGAAGCTAGCCTCGCTAGCAAGTGCGACGACATGGAAAATAGACTCCG
GCGGAATAACATTCGACTTTATGGAATTCCAGAGGGGTCTGAGAAGGATGACATGGTGAA
ATTCGTGTGTCATTTCTTTAAAACTGCTCTGGAAATCAGAGAAGAGATCGACATCAATGT
GGAAAGGGCCCACAGAGCCCTTGGACCGAAACCCAGAAGCACAACAGCGCCACCACGCTC
CATCATAGTTCGCTTTCTGGACTTTCAAGTGAAACAAGCTGTGCTGCAGCAGGCATGGAA
GCAACGTCAAGTCGAGTTCCAAGGGCACAAGGTATATTTTGACCAGGATTACTCATCTGA
TCTACAGAAGAAAAGAAAAAAGGTGCGAGAGGTTATTAAAAAATTGAAGGAGAAAAACAT
CAGAGCTCAGTCACCATATCCGGCCCAACTGAGAATCTTCATGCAATCAGGCGCAAGATT
GTTCCCCTTCTTACTGGAAGCAAAATCTACATTGAAAGAGCTGGGAATAAACATGGAGAT
GGAGGACAGAGATGTCTTGGAAATGGAATTAGCCAGAGATGGATGGAAAACCCACTACAA
CGACAGAAGACAGAACCGACTGCAGCTGAGCACAGCAGACATTAGAGCCCTCATCAGTGG
AGGCCACAAAGACCCAGAGAGTGTTGGACATGAGTAAAGTAGGCAAGGTGGTGAGGTAAG
ATGTAAACACCTGCAGGGACATTTAACATTTAAAAAAAAAAAAAAAAAAAAAAGTTTGTC
AGTGACTTTATAGCTTCAATTTTAACTATTTTTCTTATCATTCGGCTATAAGTAAATTAA
GAGAAGAAAGTTAAAATATCAGATGGGTCTGTCTGGATGAGTCTGTATTTCTCATTCTAA
TGGGGACTCGGCCTTTAAGGCGACAAAAGCACAACCACGGGAAACCCTGGAAGACCGTCG
CCGCCGCACTATGTGCAATTTACCCAGGAAGCACAAGCTTCCTGCCCATGAAAGAACGGG
AGTGGGAGGTTCCGGGCTGGATTAGCTATTTGCTGCTGTTCCTGGGGCTGACCACTGGAT
TATTGGAGGTCCATAACTGTGAACTATTGAGTTTTGAAAAATGTTCAGTTCAGTTGTTGT
CGTTTTTTTGTTTGTTGGCATTCAGCAGAAACCTTTGCAGTTGTACACTTATTTTTTTTA
TTATAAAGTATGAACAAAATTGTTGTGGTTAGTTATAATGTGAACGGAGTCAATAATCCC
ATAAAAAGAAAAAAAATTATATCCCAGTTGAGAAGATTAAACTGTTCAATTGCCTTGCTT
CAAGAGACTCATCTGGATGAGAAGGAACATCAGAAACTTAAAAGAGATTGGGTGGGCCAG
GTTGTTAGTTCAACTTGTGGGGAAGGCAAAAAGAAAAGAGGGGTAGCCATTTTGTGTCAT
CGGGCTTTAGGTCTCACAATTGAGAAAACCTTTATTGATAAAAAAGGTCGCTATGTAATG
ATGGTGGGAAATATCGGGAATGTTAAAGTATCTATTTTGAATCTTTATGCACCAAATGAA
GATGACCCATCTTTCTTTAAAGAAATAACTGTCATCTTAACTTCACATGCTGAAGGGTTC
CTGTTGGTGGGGGGAGACTTTAATTGTGTCTTAAACCAACATTTAGATAAGAAACCATTT
GTGCCAGGACCGACACCACGCAAAACAAAGTTGCTGCATAATACAATGCAGGAACTGGGA
CTTATGGACATATGGCGACATAAACATCCAAAAGAGAAGGAATATACTTTTTTCTCCAAA
GTACATAACAGCTATTCCAGAATAGATTTTTTTTGTGTGTCAAAAAGAGATGCCTATAAA
GTCACGAACTGCTATATTGACTCGATAACAATATCTGACCATGCACCAGTAGTCCTCTCA
TTAAATCTGCAAAATAACAGTGAAATCCGACAATGGAGATTAAATGTTTCTCTTCTAAAC
AATCCGAAGGTGGTCAACGATATTAAACAAGAATGGAAAAACTATTTGGAAAATAATGAT
AATGGAGAAACCTCGCTCACTATATTATGGGAAGCCGCAAAGGCAGTGCTGAGGGGCAAA
ATTATAGCGATCTCATCTAAAATAAAAAAAGATAGGGAAAAAAAACAAAAGAAACTAGAG
AAAGACATAATTGATTTGCAAAGAGAACATCAACAGACAAATGATGAAAACACCCTAAAA
TCTTTAAACCACTGTAGACAGACATATATTGATTTATTAACTAATAAAGCAGAGGGAGCC
TTACGATTTGCTAATCAGAGATGTTATGAATCAGGAAACAGGGCTAGCAGATTATTGGCA
TTCCAATTACGCAAAGCTCAAGCCAATCGAAGCGTAGCAAAAATACTTAATCCGTCCTCA
AAGAAAGTAGTATCCCACCCAAAAGATGTAGCGGAAGCCTTTTCTGCTTATTATGAAAAA
TTGTATGACTCACCGGACATTGCAAATAGAGAAGAAAAGATCAAAGCCTTTTTAGAAAAA
ATTAAGATGCCCAAATTAACTAAAACACAAGCTGAAACTTTAGTAGAGCCCATTACAAAG
ATAGAAATAGAAAATACAATTAAAAACCTGAAAAACAATAAGTCTCCAGGGATAGACGGG
TACCCAGGTGAATTTTATAAGTGTTTTAAAGATGAAATTTTGCCTCTTTTACAAAAAGTT
TTTAATCATACTTTAACAGAAAATGACCCACCTAAATCCTGGTCTCAAGCAATAATATCA
GTAATACACAAAGAAGGTAAAGATCCTGCAAGCTGTGCCTCATATAGACCCATAAGTTTA
CTTTGCTGTGATATGAAAATTTTGACAGCAATATTGGCTAAGAGAATCCAGAAATATATA
AGGAATTTAATTGAACCAGATCAGACTGGATTCATACCCGGTAGATTAGGAATAAATAAT
ATAAGAACAACGCTGAATATCGTGCTGGCAGCTAGAAAGACATCAGAACCGTCAATGCTT
GTAAGCTTGGATGCTGAGCAAGCATTTGATAGGGTTAATTGGCTATATCTTGAACGGGTG
CTGGATACTATGGGATTCCACTCGGATTTCATCAAATTGATAAAAGTGTTCTATACAAAA
CCCATCTCAAAAGTACGGGTGAATGGATGCACTTCTGCAGGTTTTAGAGTCAGAAGAGGA
ACCAGACAAGGGTGCCCCCTCTCACCGTTATTGTTTGCAATTAGTATAGAGCCCCTGGCT
GAACTCATCCGAAAAGACCAAAGAATACAGGGCGTGTCAGTCGGAAGAACAGATTACAAA
ATCTCACTTTATGCAGATGATATTATATTATACCTTAAGAACCCACTTGCTTCTGTTCCC
CCTCTTTTGGAATGCCTACAGAATTTTGGATTAATATCGGGATACGAAATTAATGAATCT
AAATCGCATGCTATGATGATAATAGGGGAGAGGCCAGCAGACTTGGATAAAATATTTTCA
TTTAACTTGACCACCCAAGGGTTTAGATATTTAGGAGTAATGATTACATCACAACATTCT
AAAATGTACATAGAAAATTACGGTAAATTGATTTTAAATTTAAAATCTGATTTAACACGT
TGGGAAATTTTACCTTTGTCTCTAGTAGGTCGAATAGAAACGGTCAAAATGAATGTTCTC
CCTCGCCTGCTATATCTTTTTCAAGCTCTTCCCATATGGATCCCATCGTCCACTTTTAAA
ATATTAAATAAGATGATCTCTACATTCGTTTTGCAAAATAAAAAGCCTAGAATTCGGAAA
AAATTATTATGTAGTTCTAAGAGGTATGGCGGTTTAGGATTACCAAATCTCAAGCTTTAT
TATTGGGCGGCTCAACTAAGAGGGTTGGCTGAATGGGTGAGCCAAGATGAGGATACAAAT
TGGATAAAACTGGAAAACTATGCTTCTCCCTCAGTTTCACTTGAAACAGCACCATTCCTG
GGACAGAAAAAATGGAGAGACCTCAAAATAAAAAACAATTTGATACTGTGTACACAGAGA
GTATGGTCAACTGTGAGGAAAAACATTGGCGCCCCCCTGACAACTTCAAGAGCACTCAAA
ATTTCCAAAATAGCAGACTTTTTGCCAAACAAGATAGATCCTGGTTTCTCAGACTGGGGC
AAAAAAGGTTTATTAAACATANNNNNNNNNNAGAGATGTTTTATGACTTATGGACTCCTG
TGACTGAACACTTTGGTTGGCCAGATGGATAAATTTTAGCATAGGGTGTTTTTGCAACGG
GTCAGTATTGTTTACCTTTACGGGCAGCTTTTCCACTCATAATCAGTGTACAATGTAATA
TTTCTTTGTCAATTATTGTTTCATTATTTATTTACTTTTATGGTAATATTTTCTAAGTCC
TGGGAAACTGTTTTTGAAAGACTCCTGTTGATACCTTCATTTTTGCTGAGATGCCACTTG
TTCTTCGTTCATTTCGTTATGCTGTAAAAGTCAATAATTGATCTGCATACTTGAATAAAA
TGTGTTCAAAAAAAAAAACCTGACTGAGGTTTTACTAAAAAGATTTATATCAAACATTAC
CACAAAAAACGGCTTTAAATAAAAATCATAGAAACAAATTGTAGAGTTAAAAAAAAATTT
GAAAAGGGTCCAAACTAAATAAATATAATATGATATGCATGCTCCAGCTGTCTGTAACAG
ACTGAAAGTATGCAGTAGACCATTCAAAAACGTTTATTGTTATTAATCAACTTTGCCACC
ACTAAAAGTCTCAAGAAGTTAAAGCTTGATTTTAGGGTTATTCTTTGTAAAACTATGGCT
TTGCAGTTTTCTGGTTTAATACCAATGAACTGTAGCTTAAACACTGGATAGACTGAATCA
TTTTCATGCTATTACAGTCATAAATGACCAGCCTTTGTATCCGTTTTTTTCAAGTTCATT
GAAGCCCACTTCTTCAATAAAACTGCAAATGTCAATTGAAGGGCCATGGTGGCAAAAATG
TGTAAAATTATGTTTGAAAAATCAAATTTACACAAATCAATGAATAATCTCCCTTCTGTT
AAACGCTAAACGTGTTAGTGAATGAACGTCATCAAGGCAGCGACATCAATCATCTCTCCT
AATAATATCGTCTTTTCATGAAGCTGCTGGTTTCTTGCCTGGCTGCCTGTCAAGGAAAGA
GGGCCGTCATTGTTAGAACTAATAAATTGAGACCAGAGCAACCGTCACATCTCATTTGCA
CTATTGTGTTTGTTTATGTTAAGATTGGGAGGAAAAAAGCCTTTTGACGGGGAAATTGCT
AGAATAATTGAAGTTTAACTGAGACACTGCCACCACCACCACCCATTTTCATTCCATCCA
GATTTTTTTTTCACATTTATCATCTTTCTGTAACTGCAGAAAAAAAACAAAGTGAAATCT
TTTGAGCTTCCCATCCTTGTCAAATGGAGTCCACTGTTTCGGTCCAAGAGCTTCTAGAAC
TCAGAGGTAAAAAATCTGACCCTAGAGATGTTAGCGTATAGTTGAGTCCAGAATATTCAT
AACCCTGAACCCCATCTCTGAACATTCCTGTTCTTGGTGGCCCTAAAGTTGAGGTCAAGG
TGACGAGCCTGAAACCAGCCAACCAGCCTGTTTCCACAAGAGTTCAGAGTGATATTTTGT
TGTGTTGTTCACTTGCAAAGGCTTCTGCTAAACAAAAAAAAATCAAAAATTGTCTCACAA
GGCTTGTTCCCAAGTCATCAACACAACTTTCTTTGCTCGCTGACTAGATAGCACAGCAGA
GACACAGCATGAGGTTAAAAGCACTGAAACAGACAGGAGTAGGCCTGTAGAGAAGCAAAG
AACAACAAGGAGAGC
>L1-64_Ol#LINE/L1
AACAAGTGGGGTTTCAAAGAGGCTGTGAGAGAAGTTAAAATACTGGGAATCTGGTTGGCT
CGATCACGTGGTGAAGCTATTTGTAAAAACTGGACAGAGGTGGTGGGTAAACTTGCACAA
ATTTTGGGTCTCTGGAAGANNNNNNNNNNGTCTGAATCTGGTGGAGTTGGGCGCCAGGAA
GGGGGCTTTACGCCTGAAACTGGCGGCTCGGCTCCTGGACACGGATCGGACCCCATTCTG
GAAGGATTATTTTGTAGAGGGTTTTCTCCAGGTTTCTCGTCTCGGCCTTGCTGTCTTCTG
TCATAGAAGACCACTGACGGCTCTTCGGGACTTGGACACTTTCTCAGCAGAGATGCTAAC
GGCATGGTATAAAGTTGGGGGATACATCACCCAATCTGTATCCACCCCTTACCAGGTGTT
GTGCCAACCGATTTTCAATAATCCTGTGCTCATGTGTGGCGGTCTTCCCCTACAATGCAG
GCTGTTGGAGGAGCGTGATTGTCTCCTTGTAGGGGACGTCGTGGCTGGAGGGAGACTGCG
TGGCATCTCGGACTTGTTATTCAGGTTCACAGAGGGTGGATGGAGGGGAGACTTCTAAAG
TCCGGTATGAAAGGGATCTAACGATCCATGTGGAGTTGGTGGGCGAGGATCCTGTGTCCA
TGAGTGAGCTGCTACGGTACAGCAGGTTACTCTGTGGGGGCGTGGTGGCGTGTCGTTCTG
TGGGGCAGAAGAGGTATGAATTAACGATGTCGAATGCGGTGGGGAGGGACAAACTATTGG
ATGGTTTCAAGATCGGTAACACGACTGTGCAGGGGGGGAGCATTGCTAATGATGAGCTGG
TGGTCTCATTTCTGGGGCTGCCGGCGTATGTGACGGATGAGGAGATCCTTGAAAAGTTGG
AAGGGTGGAAAGTATCTGCTGTGTCTCCGATTAAACGGAGGATGTGGCCGGGCACCAGTG
TGGCTGATGGGACACGCTTTGTCAAGGTTAAATTTAATGAAAGCGTTCAGTCTTTGCCGT
ATTCGGCGAAATTTAATACGGCCACGGGGCCAGAATTTTTCCGTGTCATCCATGACAAGC
AGGTGAAGGTTTGCAGGATCTGCATTAAACCGGGGCACATTGTCAGGGATTGCCCGGACT
TTTTATGTAATAAGTGCGGCGTTCAGGGGCATTATGCANNNNNNNNNNGGCGTTCAGGGG
CATTATGCACGTGAATGTGTGTCTTCGGTCCAGAAGTGTGCTGTCTGCCTCAACACGAAG
GAGAACTGTGTGTGTCTGAGTGACGGCGAGGAGACCGCGGCCTCTGACGTGAGCGACAGT
GAGCGGGACTGCGCACCGGAGGAGGAAGACCTGTCTGGCTCCGTGTCTGACGGACGCGTG
TCCGCCGCGCTCCACAGCGCCACAGCGGCGGGACATTCATCCGCTGAGGGAGGGGACGCT
CTCGGACAGCAGGCGGCTCCAGGAAGCCCGGACCTGCTCCGAGCAGCGGAGGTGTCGGAG
GTGCACCTGTTGTCGACAGACGCGTTTCCCGTGAGGGAGGGTGAGCAACAACTACCTAAT
GCCGCTACTCCTATCCGGGCGGGGGGGGCCCACGGAGCTGGTCCTGCCTCGATACCGTCT
GGACCCGTGACGGGGGGAGCGCAACACAGCAGCGATGGCTCTGCCCCTGACTGGGCGGGG
GGGGCCCGCACGGTTGGTCCTACCCCGTTGACATCCGAGCCCGTGGAGGGGGGAACACGG
CGACAGAGCGCTGGCTCTGCACCGGCCCGGGAGGGAGAGGCTGCAGACCTCGTCCCGACG
GCCGCCGTTTTATCCCCTCAAGCTGTGGTTACATCTAGGAATGTTGCAGGAGTGACGGAG
GATGACATGACAGGTTCTGACATGGAGGTTGACGTGCTTGCGCGTCCGCAGAGGAGGTCG
CGGTCTCGTGGGAACAGAAGGGGATCGAAGAAGCAGAAGAACCAGGTGTAATGTCCCTTT
TAAGTTTTCTTGTTTATGATCAGACTCCTTAGCCTTAATATCAGGGGAGTTTGCAAGATG
GACAAGGTGTCAGAGATTCTGCGTGAGGATTGTGACATTCTTTGTCTGCAGGAGGTGCGC
TGGGATGCTGAGACCCGTGCTGCGGCGGAGAAGCTGTGGGGGGGCTCCGTCTTTTATGTG
GCGGGTCCGTTGCGCTCAGCGGGGGTTGCTGTCTTCTTCAGGTCCGGGGTTTTTGACAAT
GTGACCCTTAGGGGGGCGGATCCTGCAGGCCGGATGCTAATTGTTGAATTTGAATGGGCT
AGAAAAAAGATGAGACTATTTAATCTGTATGCTTCGAATGATGAGAAAGTAAGGCAGATT
TTTTTCCGTTCCCTCCGGCCGTTTGTGACAGAGGATTCGCTCCTGGTCGGAGATTTAAAC
ACGGTTCTGTCACCAGCAGATGTTTCGGTGAGAAACGTTTTCAAGGCAGATCTTGGAAGA
CGGGAACTTTTCTCTGTAATGACGGACTACAACTTAGTTGATGTGTGGAGGCTGTTGAAC
CCTGGGAAGAGGGGCTTTTCCAGGAGACAGATGGTGATGGGTCTTCTGAAGCAGTCTAGG
ATTGACCATGTTTTTTCAGCGGGTGGGGTGACTCGTTTGGTTGACGGCGTTGCATATCGT
GCAAATGTGTGGAGCGATCACTCTTGGGTGGAGGTGGTGCTTGACATGGGGGGTGCTAGG
AAGGGTGGAGGTCTATGGATTTTGAACAATAGTGTGTTGGATGAGGAAGGGTATCGCAGA
CGGATTAAATCTATATTGTGGTATTATAGGGATCAGCTGGAGGATGACATGGATTTCTTT
TCTTGGTGGGAGGGATTGAAGGTCCAGATCCGGTTTTCTACTGTTGCATATTGCAAGAAA
AGGAAGTGGAAGGCTCTGGAGGAAGAGAGGGATATCAGAGCAATTCTGGAGAGAGTGGCG
GCTCTGCTAGCAGGTGACCCAGATAGGGATGCCACAGTTTATGAGGCTGCCCTGGCTAAG
CTGAAGAGTTTTCAGGTGGAGAAGTGCAGGGCGGCTGCTTTGAGAGCTAGGGTGAGGGAC
TTTGTGGAGGGTGAGAGGTCCTCAGCTTTCTTTCTGGGTCTGGAGAAGAGAAAACAGGAC
AAGTCGATCATCAGTTCACTGTGTGATGCTGGAGGGAACATCTGTACAGAGACGGATGAA
GTTCTGGCGGTAGTTGAAGATTTTTACAAGGACCTGTTCAGCAGTGGGGGGTGTGATGAA
CACGCAGTCGAGGCTTGTGTGGAATGTTTAACTGCTAGGGTGGGGGATGAGGATAGGGAA
ACGTGTGATGCTGATATTACAGTGGATGAGATCAGGAAAGCCATTGATCGACAAAAAAAG
AATAAATCTCCTGGTGCTGATGGTCTGACTGCTGAATTTTATCAGTGTTTTCAAGATGAC
CTGGTGCCTCTTCTGTATAAGGTGTTTAGTTCGTTCTTCCTGGGGCGACTGCCCACACCC
TCTTTTTGTTTGGGAACTGTGAAACTATTGTTTAAAAATAAGGGCGACAAGGCGGATCTT
GAGAATTACAGGCCAATCACATTGTTGAATATAGACTACAAAATCTTAACATCTGTGTTG
GCTGATAGGTTGAAGGAGGTGCTCCCTTCCATTCTGGGGTCTTCCCAAGCGTATGGGGTT
CAGGGTAGACCGATAGCGGACACGGTTCTCTCTGTTCTCTGCATGGTGGAGCATATGGAA
CGGTCGGGGGGGTTTTTCTTGAACGTTGATTTCAGCAAAGCATTTGATCGGGTTGAACAT
GGTTTTTTGTGGCAGGTGTTAAAGCGTTTTGGTTTCGGGGAGCTGTTTATCTCCCGGATA
CGGTCGCTTTATGCCACTGCCAGCAGTAGGGTGTTGTGCAATGGGCTTTCTACTGGGGTT
TTCAGTATACATCGGTCAATACGACAGGGCTGCCCATTATCGGCTATGTTGTTCAGCATC
GCGGTGGAACCCCTGGCGGGAGTGATTACTGCTGATGACAGTATTCGGGGAGTGGCCACG
CCTGCTGGGAGGGTGATTAAAATCTTAGCGTATGCGGATGACACTAGCCTAGTGTTAAAA
GATGAGACTAGTGTTGACGGGGCCATGCGACAACTTCGGGCGTACTGTGGAGCCTCAGGC
GCTAAGGTAAATATAAACAAGTCAGAAATTTTCTTTTTGGGCAGCAGGGTCGCCACGGTG
AATCGCTGGGGTTTTAGGGAGGCCACAGATGGGGTTAAGGTGCTGGGGGTCTGGTTGGCC
AGAACCCCTAGGGACACCATCCATAACAACTGGACAGCAATGGTGAAGGGACTGGCTCAG
GTGTTGGCACTGTGGAAGATGAGGAGGTTGACCTTAAGAGGTAAAGTCACGGTTTTGAAT
TCCTTGTTTTTTTCGAAGATTAACTACGTGTTGTCTATTCTACCATTGCCAGTGCTTTTC
CAGACGCGCATCAATGAAGTCTTGTCTCTTTTTCTGTGGGGGTCAAGAGCTAACCAGATT
TCTAGGCTGACGCTATCCCGGACTGTCCAGGAGGGCGGGCTGGGTCTGGTGGAGCTGGGC
GCCAGGAAGAAAGCTTTGAAACTGAGACTGGTTGCCCGTCTCCTGGACCCGAGTCAGGCT
CCTCACTGGAAGGACTTTCTGGAGGATGGCTTCTCTCAGATTCTTCAACCCGGCCTTGCG
GTTTTCTGTCAGAGGCGTCCAATAGCGGCTCTACAGGTTTTGAGTCCTTTCTCCGTAGAG
CTATTGTCGGCGTGGTATTCAGCGAGCGGTTTTATAGTTCAATCCATCTCCACCCCGTAC
CAGGTGTTACATCAGCCGCTGTTCCACAACTCTGTGCTCACGCATGGGAGGCTCCCCCTC
CAGTGCAGGCTTCTGGAGGCACGTGGTTGTCTCCTGGTTGGGGATGTCGTGACTGGAGGG
AGACTGTGTGCGTTCACGGATGTCCTTTTGAGGTTTTGTGGCGGTCTGACTCAGAGTGAG
CAGTGGAGGGTGAAACAGGGGTTCAACAGGATCTCTTCATCTGTACACCTGAGGTGGTTG
GTTCTTGTAAGGAGGGGTGGGCCTGTGCTGCAGGAGACCGGGTTCTGTTTTAAATTCTTG
CAGGGTGGTGTGCCAGTTGCCGTGCAGTCTGTCACAACAAAGGCCTGGTACCGTGCAATG
ATCACCCTGGATACCAAGGTGCCTGCAGCCGAAGGAGCCTGGGGAGCAGTGTTTCCGGGT
AAGGACCCTGCGGGAATTTGGAGAAGTCTGAAAGGAAACATTTTCCCTCATGCGGTATGG
AATATGGACTTCAGACTACGCCATAGAAAAATTTATTCCAGTGTGGTTCTTCATCAGATT
GATAAAGAACTGTATGAAAGGACTTGTCCCGTCTGTGGCTCTGTCCCTGAAACACTGGAA
CACATGTTTTTGGACTGTCTGGTTGTACAGCCTTTCTGGCGGAGACTCAGAGCTGTCCTG
AAGGATGGGTGTTCCTTGGAGTGGGATGTGGAGGAAGACTGGCAGTGGGCCTCGCTGTTC
GGGATACCGAAGGAGAAGAGAGGACCAGGATGGAAGGTGGCTGATCTACTCTTGGCGCTT
GGACGTTTCGCCATTTATCAGGCCAGGAACCTGAGACTTAAAGAGGGGCATATGATGGAC
CGATGGAGTTGTTTGAAGAGGATGTTGGGGAGTCATCTACTGACTCTCAAGCAAGCGGAC
GGACTATGGCAGAGTGTTGAAATGACAAGTATTTTTTCATGTGTGTGTACATGATATAGT
TTAGTTTATAGTGATATAGTTTAGTTTAGTCAGGGTTGGGCCTGGTTAGTACCTGGATGG
GAGACCGCTTGGGAATACCAGGTGCTGTAAGTTTTCCATCTTTTCCTCCCAACCAGCAGA
GGGTGTTCTTCCAAAATCTGCTTCAAAGTTCACCTTAGGTTTTTTTCTTTTCTTTTTTTT
TTNNNNNNNNNNNNNNNNNNNNNNNNNNNNNNNNNNNNNNNNNNNNNNNNNNNNNNNNNN
NNNNNNNNNNNNNNNNNNNNNNNNNNNNNNNNNNNNNNNNNNNNNNNNNNNNNNNNNNNN
NNNNNNNNNNNNNNNNNNNNNNNNNNNNNNNNNNNNNNNNNNNNNNNNNNNNNNNNNNNN
NNNNNNNNNNNNNNNNNNNNNNNNNNNNNNNNNNNNNNNNNNNNNNNNNNNNNNNNNNNN
NNNNNNNNNNNNNNNNNNNNNNNNNNNNNNNNNNNNNNNNNNNNNNNNNNNNNNNNNNNN
NNNNNNNNNNNNNNNNNNNNNNNNNNNNNNNNNNNNNNNNNNNNNNNNNNNNNNNNNNNN
NNNNNNNNNNNNNNNNNNNNNNNNNNNNNNNNNNNNNNNNNNNNNNNNNNNNNNNNNNNN
NNNNNNNNNNNNNNNNNNNNNNNNNNNNNNNNNNNNNNNNNNNNNNNNNNNNNNNNNNNN
NNNNNNNNNNNNNNNNNNNNNNNNNNNNNNNNNNNNNNNNNNNNNNNNNNNNNNNNNNNN
NNNNNNNNNNNNNNNNNNNNNNNNNNNNNNNNNNNNNNNNNNNNNNNNNNNNNNNNNNNN
NNNNNNNNNNNNNNNNNNNNN
>L1-72_Ol#LINE/L1
TTTTGCAACAGCTAAACTCGGAATCTGGCTAACAAGGAAAAACCGGTTACTCTCTGTTGG
TTGTGTGGATGTTACCTTTATGTTTTTTTCTCTTCTGAAAAGTCGAGTGAATGTTGAATA
TGCTTACTTTAAGTTGATCGACGACCTTCAAAAGTTTAAAAATACGTGGGCTCTGGAGGG
AGTTCTGTGTACTATCGGGGAGGATGATAACATAGTGTTCAAATTCTAACGAATTACAGG
CTATGTACTGATTTTGTTGTTGATGCTCCGCAATGGGGTACTTTTTTTAGGTCTTATTAT
CTTTCTTTTAATGTACAGTATGTCTTTAAATTAATGTGATTATTAAAGTTTTTGTAAAAA
TCAAAAAAAAATCTTTCTTTCTTTCTTTCTTTCTTTCTTTCTTTCTTTCTTTCTTTCTTT
CTTTCTTTCTTTCTTTCTTTCTTTCCGGTTTCCGGTGCGTGGGGAAAGACTGAATGAATG
GCGGGGAAGTGAGATTGGAGAGTGCTTCAGCGCAAACTGTTTTCACTCATTTGCCTTCTT
TTTTTCCATTCTTTGCACGATTGGGTGAGTTTGCTTTTTGTTACACCGTTAGAGGAATAG
AACTTAGTGTTTGTTAGCTTGTGGAAACTGGGAGGATGGCGTCCCCCGGGGCGCCTCCTC
CCACCATCCGACACGGCGCTCGTGTGGTTCCACCTGACGCTACAGTCGGAGTGGAGGAGG
TTCTGTTAGCGGTTGGCGAGCAGGTAGGACACAGCAGCTTGCTCTTTGCGTCGCGCATGA
ACAAGGCTGTTGTTGTTTTTCTTAAAGAAGAAAAGCTTGTTCATGAACTTATTGAGAAGG
GTGTGATCATTAGGGACAGTTTTGTTGCGGTGAGCCCCCTGGCGGTGCCAAGCGTGCGCG
TAACCGTTTCAGGTGTCCCACCCTTTATTCCCGATGAGCTCCTGGAGAATGAACTGCGGC
GTTTCGGCAAATTTGCGAGCCGGTTCAGGCCCTTGACTTTAGGATGCAGAGACCCCAAAC
TGAAACATGTGCAGTCCCTCAGACGACAGGCTCTCATGTTTCTGGAGAACCCGAACGAGA
CTTTAGAAGTTTCTTTCCGGGTGAAATTCGGTGACGGGAGCTACATGGTTTACGCCAGCT
CAGGTCAGATGAAGTGCTTTGAATGTGGTGATGTGGGGCACAAACGCTTTTCCTGCCCGC
ACAAAAAGCGGGAGGAGACGGACACGGAGACAGGGGCGACTTTGGAGGGGGAGTCCAGAA
GCTCAGCTGCTATGTCAGCTGACGCTGGGCCTCCCGCCTCTGCGGAAGCAAATGACAACA
CACCCAGGGATGTTGCGGCAATTTCGACTGATGACACGCCTCACGTCGAGCAGAGCGGCG
AAGCCGGTCAGATCAGGACCGAGGTCGAAAGTGCTGCTGTAGAAGTCTGCCCCCCTCCCC
CTGCTGCTGGGCCCACTCCTACAGAGGGGGCTCAAGAGGTGCAGAGTGATGCATGCGAAC
CGGGTTCTGCTGTGGCCGCTATGGACATGGGGGTGACAGCAGCAGATGGGCCTAAAAGTG
CAGAAAATGAGTTGGAAGTTGGAAGCAGTCAGGGGGGACTGAGTGATGATGAGTATGATG
TAGAATCTGACAACCCCTCTGGGGTGGATGCTTCATTATTAAGTGGTGACGTTTATTCTC
TGGATGAAATTCTTTTGTACTTAGAAGAGACGTATGGGGGGCCTGTAAAAATTAAGGAAT
ACTTTCCAGACATTGTAAAGTTTGTCAGGACTGTCACTTTTCTGCAGCGCTCAGTTGGAC
CTGATGTGTTGGATGATAACAAACGGTACAGGCTAAAAAAGCAGGTGACTGCATTGAGGA
AGGAGATCAGAGGAAAATCTGTTAAGAAACTCAGAGGGCTGAAATCATGATCATACTTCA
CGCGGGGTCTTTTCTCTCAAACTGGTGTTTAGTGGCCTTCTCTGTCTGCTTTTCCTCTCC
TATCCCCTCCATGCACACTCTGAGTGTCGGCTCTCTTAACATCAATGGGGGACGGGATAA
AAATAAATTAGCTTTATTGAGTGATTATGTTAAACAGCAACATTTAGATATTGTATTTCT
GCAGGAGACTCACACTGTATCAGGTGATGATATCCACTGGCAGAAATGGTGGAGGGGTCA
GGTTCTTATGAGCCATGGAACAAATCTCAGCTGTGGAATTGCCATTCTCATATCTAAGAG
AATGAGGACAAAAATGTTATCTGTTGAGGAAGTGGTATCAGGGAGGCTGCTGGTAGTTAA
GCTGGAGGTTAACAATGCAGTTGTAATATTAGTTAATGTTTACGCTCCTAATGTAGGGAG
TGAAAGGAAGAGTTTCTTTGGGTCTCTCAGGTTCCACATGGACAATTATGTACAAGACCA
GCTTATTATGGGCCGGGATTGGAACTGTACGATTGACTTCATGAAAGACAGAACCGGGGC
CGAACCTCATCCACAATCTTCAGCTTACCTAAAACAAACTATTAAACATTTAAATACATT
TGATGCATGGAGGGTTAAACACATAAATGACAGGCAGCACACATGGTTTAGGATTACTGA
TGGTGTTCCCCATGCAGCAAGATTGGATCGGTTTTACATCACTGACTCCCTTAGACCTAG
CCTGGTTGAGAGTCTCATTGTTCCTACTACCTTCAGCGACCACCACCTGGTCTGTATCAG
CCTGCGCTTGGCTTCAGGGCGGGAAAATGGGTCCTTTTGGCACTTTAACAACAAGCTCCT
GCAAGACAGTTATTTTTGCAGGAGTTTTAATATCTTTTGGAAACAGTGGTGTTTAGAGAA
GGCTGAGTTTGCCTCACTAGATAAATGGTGGGAGATGGGGAAGACCCAGATCCGTGTTTT
TTGCCAGCAGTACACCTCGCATTCTACAGCAAGATTGACATCTACTGTTAAAGCTCTTCA
AGATGGAATAAAAACTATTGAGCGGACTCTGTTTGTTGGTCGTGATGCCTCTGCAGCTGA
GAATCTTCAAGCGAAACGGCGCGAGCTTTCTCATCTTATGGAGGAAAGGGCTAAGGGGGC
CCTCATTAGGAGCCGATACCTCAGCCTCAAGGATATGGATGCATCCAGTTCTTATTTTTT
TGGCTTGGAACAAACAGCTTGCTGTAGCAAGCAAATGTCCTGTCTGAAGCTGCCGAATGG
AGAACTTACAACTGAACAGCGCGAAATCCGCAAATGTGCCTTGGATTTCTACAGGAACTT
GTACTCAGCTGAGGACTGCTGCTCTGAGAGTACTGCTGACCTTTTGAGCGGCCTTCCTCA
ACTCAGCGCTGAAGACAGAGAGTCTGCAGACAGGCCCGTTACACTGGATGAGCTCTCAGA
TGCTTTACAGGGTATGGCCCTCGGACGAGCCCCGGGGTTGGACGGACTAACGGTGGAATT
CTACAAACATTTTTGGGATTTACTAGGACATGATTTCCATAAAGTGGTCTTTAGGTGTTT
CTCTGCGGGCATGATGCCTACTTCTTGTCGGAGAGCTGTACTGTCGCTCCTCCCCAAAAA
GGGGGATCTGGCTCAGTTAAAGAACTGGAGACCTGTGGCTCTTTTATGCACAGACTATAA
ACTGGTTTCCAAGCTTCTCGCCAACAGACTGAAAGGCTGCATGGACACATTAGTGCATGC
AGACCAGACTTATTGTGTCCCTGACAGACACATTATAGACAACCTCTTTCTTATGAGGGA
TGTTTTTGACTTGTGCACCGAAGCTAATTTTCACTGTGGAATAATTTCCCTAGACCAAGA
AAAAGCTTTCGACAGAGTAGACCACACCTACTTGTTTTCTACGTTGAGCGCCTTTGGGTT
TGGTGGGACTTTTCTTTCTTGGGTGAAACTGCTCTATACTAGTGCTGAGTGTTTGGTGAA
GGTCGGTGGTGGTCTTAGTAGACCCTTTCCAATGTCCCGTGGTATACGGCAAGGCTGTCC
TATTTCTGGGCTGCTGTATACTTTGGCCATTGAACCTCTCTTGTGTAGACTACGACTTAA
GATGACGGGGGTTTCCTTGCCAGGGTTAGGTGGGATGGCTCCTCCTTTGGTAGTGAGTGC
CTACGCCGACGATGTCACTGTGTTTTTGACCAGTCAGGATGATGTCACCGCCCTTAGTGA
GTGCTTTCAGATTTATGCCGAGGCATCTTCTGCTATGGTAAATTGGTCGAAATGCACAGC
CTGTATGTCCGGGCAATGGGGGGAAAAAACACCTCCTACATTGCCTGCAGACATAGTTTG
GACCAGAAGGGGTCTAAAAGTTCTTGGGGTTTATTTTGGTATAAGTGAGTTTCAAATGAA
AAATTGGGATGGGATGTTGGACAAAGTTTGTGCTAGGTTGTCTAAATGGAAATGGTTGCT
ACCTCAGCTGTCTTACAGAGGACGTGTCCTGATTGCAAACAACCTGGTGGCCTCAATGCT
TTGGCACAAACTGCTGGTTCTTTCCCCTCCTAAAGATCTACTCACCAAGGTGCAGCGTGT
GCTTACTGATTTTTTCTGGAACGGTAAACATTGGACACGAGAAGCTTCCCTGTTTCTGCC
GCTATCGGAAGGTGGGCAGGGATTAATTGACGTCACATCCAGACTGATGGCTTTCAGACT
GCGGACTGCCCAGCGGCTGCTGTATCACAGCGGCATGCGATGGCTCGACACTGCCAGAAT
CCTCCTAAGAAGAGCCGGAGGCCTTGGCTATGACAAGCAGCTCTTCCTTGTGACCAGAGG
GCATCTAGATTTAAGTGGTATCACTCCTTTCTATAGTTCAGTTCTTGACGCCTGGAGAGC
TCTAAGGTTTATCCGTGCTCAGGATGCCACTCCTGGACTGTGGATACTCGAAGAACCCTT
GTTCTTTAATACCCTCATTGACTCTCATCTTTTGACTTCGTTCTCAGTTAGATCAGCATT
GAGAAATGCTGGTTGTGTGAAGCTGGGTCACTTGCTCTTACCCTTGGAAGCCATGAGACA
ACGGGTTGGTCTACGTCCCAGGCTCCTAGCTAAAGTGGTGGATGACGTCATGAAATCTGT
TCCTGCCCAGTGGAAACATTTTCTTCAACTACTCAATGAAAGCTGGACTGGTACTTCTCA
ATATTCTTTTCCGCCCTTGACCGTCTCCCCAAATGTTGAGGATTGGACAGAAGATGAGGA
TAAACTGCTTGCCTTCGGTAATGCAGGACATGGGGAGTTTGAGACCATGGCAAAGAAGAC
ACTATACACCACATGCGTGAAAGTACGGCATCTGCAGTCGTTGAAAGACATGGATGCCTC
CAAGTGGACTAAGGTTTTTGGAACAGGGCACACTCCAAAAGGACGCTGGCGGTCCCTGTA
CAAGCTGCCTGTTGAAAAACGCGCAGCTGATCTCCAGTGGAGAATTGTACACGGTGCAAT
AGCTACGAACAGATACAAAGCACACTTTGTACCAACTCAATCAGACAAATGCGATTTTTG
TGGGACATCTGAAACTCTGGCACATTTGGCAATAGAGTGTAACAGGCTAAGGGGTTTGTT
TACAGTTTTGGAGGACTGGTGTCTCAGGCTCGGGGAGGTGTTCTCTTTCCCATTGTTCAT
TTTTGGCCCCAAATATACAGCCCGAAGGAAACATGTACACACCATACTCAATTTTATTTT
CGCAACAGCTAAACTCGGAATCTGGCAAACAAGGAAAAACCGGTTACTCTCTGTTGGTTG
TGTGGATGTTACCTTTATGTTTTTTTCTCTTCTGAAAAGTCGTGTGAATGTTGAATATGC
TTACTTTAAGTTGATCGACGACCTTCAAAAGTTTAAAAATACGTGGGCTCTGGAGGGAGT
TCTGTGTACTATCGGGGAGGATAATAACATAGTGTTCAAATTCTAACGAATTACAGGCTA
TATACTGATTTTGTTGTTGATGCTCCGCAATGGGGTACCTTTTTTAGGTCTTATTATCTT
TCTTTTAATGTACAGTATGTCTTTAAATTAATGTGATTATTAAAGTTTTTGTAAAAATCA
AAATCAAAATCTCTCTCTGTCTCTCTCTCTCTCTCTGTCTCTCTCTCTGTGTCTCTCTCT
CTCTGACTCTCTCTGTCTCTCTCTCTGTCTCTCTCTCTCTGTGTCTCTCTGTCTCTCTCT
CTGACTCTCTCTGTCTCTCTCTCTCTCTGTCTCTCTCTCTGTCTATCTCTCCCTCTCTCT
GTCTCTCTCTCTCTCTGTCTCTCTCTCTGTCTATCTCTCCCTCTCTCTGTCTCTCTTTCT
CTGTCTGTCTCTCTCTCTGTCTCTGTCTCTCTCTCTCTGTCTCTGTCTCTCTCTCTCTCT
GTCTCTCTCTCTGTCTGTCTCTCTTTCTCTCTCTCTGTCTGTCTCTCTCTCTCTGTCTAT
CTCTCCCTCTCTCTGTCTGTCTATCTCTCCCTCTCTCNNNNNNNNNNTAGTTAGATCAGC
ATTGAGAAATGCTGGTTGTGGAAGCTGGGTCACTTGCTCTTAACCTTGGAAGCCATAAGA
CAACAGGTTGGTCTACGTCCCAGGCTCCTAGCTAAAGTGGTGGATGACGTCATGAAATCT
GTTCCTGCCCAGTGGAAACATTTTCTTCAACTACCCAATGATGGCTGGACTGGTACT
>L1-97_Ol#LINE/L1
GATCCTACAAAGGAATCCTTTAGTGAAGAATCGCGTGTATTCTTCCCCCCAGACTCCCCC
AATGAAATTTCCTTTTTGGCCTTTAATCTACAGTCGACACCCATGAACTCACAACATGAA
GTTGACTTGCATCAGGAAATTACATCAGCAGTTGAAAATACAAAGAAACCCAACCCGTCA
GTTTTGACGGCCCGAGATTTGGACAGAGTTTTCCTCCCAACAGATGGGACATAAAAGGAC
AATCACAATTTGGTCTCCCTCCCTTACAGGACAATACCTACCTTAACCGTCTCTCTCATG
ACAATTACCCTAGCGACAATAAATGTAAGAAGCGTAAAATCTCAAGTCAGAGCAAACGGT
ATCCTAGCATACTTACAAAGTGTAAAGTCTGATGTAATTTGTCTACAAGAGTGCGGTATC
CCGTACTGCAGTAGTTATAAAACGTGGGAAGATTTGTGGCCAAATAGATCGCTGTGGAGT
GGATCAAATGAAAACAAAAACGACGGTGTAGCCATCTTAATCAAAAATCCTTATATATTG
GTTAAAGGCTTCACTGTGATACGAGATGGCAGAGCTCTGTTAGCACGCTTGTCCTTTATG
GGCAGAGACCTGAATCTTCTGAACCTTTATGGTTATAATGATAAAGAGGCAAGATATAAA
CTATTAGAAGATGTGCAAAGTTACATGTTGGGGAGAGCGCCGTTCATAATGGTAGGGGAC
TTTAACTGCATACTAAGCAGGACAGACCGAAATAAAACTGGGACATTTTATAAATTGGAT
AAAACATCTCATTTGCTAAGGCGTATGGTTCAGGATTTTAGGCTGACTGACTGTTATAAA
ACTCTACATTTGATCAATGATGGGTTTACTTGGTCCAATTGGGACAACTCTGTCGCATCA
CGCATAGATTATGTGTTCACTAGAGACTGTCCCCCCATAAATGCCACACTTACCACAGCC
TTTTTCTCAGACCACCACATGCTAACGTGTACAGTTGAGTTAAAACTGAGTGTAACACCA
GGGAAAGGTCTCTGGAANNNNNNNNNNAATTAAATTCTGCCAGACAGTAACACTGTTTGC
AAGTCACAGCACTCTCAAGGAGTCTGCTGTTGCAGCAGGGCATGGATGACATCATCCACG
GCCCAACGTTTGATGCAGTGGAGGGGGCATGGTCCTCAAAGTCATCAAGTTAAAGGTTTT
GCATCAGCGTCAGCATGCAACTTTTGATGTAGTGGAGGGGCTGTGTTCATTCAATGCTGT
TGTTCAAAGGTACCACATCAGTGACACAAAACACCCTAGAAGGCTAAATTCAATCCACTT
GAATGCAGTCAGCATAAAGCCTGAGTCAAGTTTTCTTCAACTGTTTGTGTGTCTACGGTT
AATTTGTGTCTCTAAATGTATATGTGAAAAATGATCCAAATATGGATATTTGTGAATTCA
TACGACCTACATTCTAGAACCGACATAGGTGTGTATACAAGACAGTGTTTCCTACTGACT
GGCTGCTTTTTTCATTCACATCAGGACATGTGAAGCTTTTGTGGGGAGCTGGGATTTGAG
GTGGGTCACCAAGTCCCACCTATTAACAGGCGTCCATGAGTCCAGTGTCCTGCTGCAAGA
GTTGCTCTCATTGGCAGTGAAGTGGTTAGTTATCGCTTCTCGGCCTTTTGGCTAAGATCA
AGTGTAGTATCTGTTCTTATCATCTCATTTAACATCTCATTTGCTAAGGCGTATGGTTCA
GGATTTTAGGCTGACTGACTGTTATAAAACTGTACATTTGATCAATGATGGGTTTACTTG
GTCCAATTGGGACAACTCTGTCGCATCACGCATAGATCATGTGTTCACTAGAGACTGTCC
CCCCATAAATGCCACACTTACCCCAGCCTTTTTCTCAGACCACCACATGCTAACGTGTAC
AGTTGAGTTAAAACTGAGTGTAACACCAGGGAAAGGTCTCTGGAAGCTAAACTGCTCACT
TTTAGAGCAGGAAGATGTCGTGGCAGAGTACAAAGAACTGTACAAGGGATGGCAAACACT
GCAAGACCTGTATACTTTGAGGGCCCCTTGGTGGGAGATGGTTAAAAAAGAACTCAGAGC
TTCTTTAAACAGCTGGTAGAAAGGGAAAAGCAAAAGATAAAAGATGCATGACTGACCTCC
AGAGGCGCTTNNNNNNNNNNCAAAAACGACGGTGTAGCCATCTTAATCAAAAATCCTTAT
ATATTGGTTAAAGGCAGCATAAAGCTATGAGAAGGCAGAGCTCTGTTAGCACGCTTGTCC
TTTATGGGCAGAGACCTGAATCTTCTGAACCTTTATGGTTATAATGATAAAGAGGCAAGA
TATAAACTATTAGAAGATGTGCAAAGTTACATGTTGGGGAGAGCGCCGTTCATAATGGTA
GGGGACTTTAACTGCATACTAAGCAGGACAGACCGAAATAAAACTGGGACATTTTATAAA
TTGGATAAAACATCTCATTTGCTAAGGCGTATGGTTCAGGATTTTAGGCTGACTGACTGT
TATAAAACTCTACATTTGATCAATGATGGGTTTACTTGGTCCAATTGGGACAACTCTGTC
GCATCACGCATAGATTATGTGTTCACTAGAGACTGTCCCCCCATAAATGCCACACTTACC
CCAGCCTTTTTCTCAGACCACCACATGCTAACGTGTACAGTTGAGTTAAAACTGAGTGTA
ACACCAGGGAAAGGTCTCTGGAAGCTAAACTGCTCACTTTTAGAGCAGGAAGATGTCGTG
GCAGAGTACAAAGAACTGTACAAGGGATGGCAAACACTGCAAGACCTGTATACTTTGAGG
GCCCCTTGGTGGGAGATGGTTAAAAAAAGAACTCAGAGCTTCTTTAAAACAGCTGGTAGA
AAGGGAAAAGCAAAAGATAAAAGATGCATGACTGACCTCCAGAGGCGCTTACAAAGGTAC
TACAATTTAAATAACCAAGGGATGGACTTTAATGAAGAAATTAAAGACATAAAAAAAGAA
ATGATGGAATTAACAGAGAAAGCTAGTAAAGGAGCCATTATTAGAAGCAGAGAACGAGAG
ATAGAAGAGGGGGAAAAATGTACACGTTTTTTCTTTAAGAAAGTCATCAGTAAAACTGAC
ACCATGGTAACTCTCCAAAAAGGAGATGGCTCCTTCACCCAAACCACAGAAGAGGTACTT
ACGACCCTTGAAGACTATTACAACGAACTATATCGCACTAAAATGTTAAACGAAGATGTT
TTACATGACATTCTGACTAAAGTGGAACAAACTCAACTAAACTCAAATTTTGAGACGTTA
ACCCAGGATTTATCTGTGACAGAATTGACCAAGTGTCTGACAGCCTTTGAGAAAAGGAAA
TCGCCAGGTAAGGATGGGCTCCCTGTGGAGTTCTATCTGACCTTTTGGGACGTATTAGCA
CCAGACATGTTAACTTTGTTCACAGAATTTGAAAACGTGGACCAGTTACCTGACAGTTTC
AGGACTGGCATCGTAAAATTGATTTACAAAACCAAAGAAAAGACAGACTTAAAGAATTGG
AGACCCATTTCCTTACTCAATGTGGACTGTAAACTCTTCAGCAAACTTCTTGCTTCCAGA
CTAACACCTTGTCTAGAGGACCTGGTGCATCAGGATCAGGTTTGTGCCATACCTGGACGG
AAAATAACGGATCATCTCACTCTCATAAGAGACTTGATCAGTCTCTGTAAAGATAGGAAA
AACCGTTTGGCAATAATGAATCTGGATTTTGAAAAAGCCTTTGATCGTGTATCCCATCAG
TACCTGTTTTTGCTGCTAGGAAGACTTGGTCTCCCAGAACGCTTTATCAGATGGATAAAA
TTGTTCTACAAAAACATCACCAGTAGAGTGGCTGTAAATGGTCTTTTAACAAAGAAAGTT
AACATTGGTTCTGGTGTGCGACAAGGTTGCCCTTTGTCAGCCCTACTGTATATTCTCTGC
GTAGAACCTCTGGCACAGATATTGAGGACAGACGGATACATCAAAGGTCTTCACATACCA
GGTACTGGAGGCCTTGATGTGAAGTGCCTTTTATATATGGACGACATCAATATTATAAGT
GCAGACAGCCGGTCAATAACCAGAGCACTGGAACTGACCGAGTGGTATGGTCAAGCTTCT
GGAGCAAAACTAAACAGACATAAGACCAAGTTTCAATTTTATGGACCATGGACACAGACT
GAAACGGAAAGCTTATCCTTGCAGGTGACCTCAAATAATCAGAAAATCTTGGGAGTGTGG
TTTGACAAAGAGGGCGAGGGTGGAAATAACTGGCCAGAAGTAGTTTCAAAAGTGCGACAA
AGACTGGGCTTTTGGTCAACAAGAAAGCTAACAATGGAGGGGAAAGTTCTGGTTTTGAAA
GCGGTAATCCTCCCTTTATTTTTGTTAATTAGCTCAGTGTTTATGCCACCATTTAGAGTC
AGGAGAACCTTGGAACGAGAAATGTTCCATTTTTTGTGGAATTCTAAATGGGAAAGGCTG
AAAAGAGAAATATTGAAAAGCCCAAAAGAAAAAGGGGGTAAGGGTGTACCGGACCTGTAT
CTTTTTCTTGGAGCGCGCTATACCAGCTTGCATATCAAGCATATTGTGGGCGATACTAAA
AACGTGAGGACAGCTGCACTGGTCAGATTTTGGATGGGAGTCTATGTTAAAAAGTTAGGT
CTGGGAAACATTGATCTGAGAACCCCAATGTCCTTCACCTTAAACAAAAACTACAGAGAA
ATACAAATCTTTCTTCAGAAATTCAACTTGGAAGGATCAAACAGGGCTAAACTGATAAAT
CATAGACTGCTTATTTCTTCTGCACAGGAGCAAGCGCCCATTTGCCGGGTGCGAGGTTTT
GAAGCAGAGGAGTCGAAGAGAGTCTGGTACCTGGTGAACCATCCTCTTCTTCCCAACCGG
CTGAAAGATCTGTCGTGGATGGTGGCTCATGAGGTTCTCCCGGTCAGGACCGTTATGCAC
TCCCGGGGCATGTCCAGAAATCCACTTTGCCCCCGTCCAGGTTGTGGCGCGCCAGAGACG
GTGAGGCACCTGTTCTGGGAGTGCAGTGCTGCTGTAGACCAGTGGGCGACAGCTAGCTCC
TCCGGCTTCCCGTACTTGCCAGCAATGGAAGACCTTACAGCACAACTAGTGCTCTATGGG
AGGAGGCCAATCTCAGTTCGGAAGGCTGAATGCACTGCATCACAATGGCTCTCCCTAGCC
GCCATAAAAGACGCCATGTGGACTTCCAGGAATTTGCTGGTGAGAAAGCACAGGCAGATC
CCCCCCGTGGGTGTGATTCGATTGGCCGCAGCAACGGTACACCTTGCCATGACTGCAGGC
GGCAGGCCATGAACACATCCACAAAAAAGAATCGCCTTGTCGCCCATTCGGATGGGAGGA
GCTGGAGTCCTACAGGATAAAGGTCAAAGCAGCGACGGCCTGGCTCTCCGGCAAAGGCAG
GTGTGGAGGAGCACAAAGGGGTGGACCTCCTCTGAGCACCACACAAAGATCCTTAAAATG
CCTACAAGAAGATGACTGGAGGGCCACCGGTGCCTCACTCCAAGACTCAGGGAAATAACG
GCTTAACACCATTTGAAACATTCTGACCTTTGCAGTTGTACCTGAATAAATAAACTTTTA
TAAAAAAAAAAAAATCTGTTCTTATCAGTTTAATATCTGATATGTCCTCCAGTGGAGGAC
AACGTATTAAGCCGATTTTTGAAGAACGGATGTGAAGGTGGAGCTTGCTCTATTCACTCC
ATGCATTGACCCAGTATTGCAGTGTTTCTGGGAACAGTGCCCACATCTTTAAATTGGTAC
AAAGAAAAAGTTTTTAGTCCAGCTGGTAGTGCTTGATTAATGTTAAAACGACTGTTTAGG
TGAAATTAAATTCTGCCAGACTGTAACACTGTTTGCAAGTCACAGCACTCTCAAGGAGTC
TGCTGTTGCAGCAGGGCATGGATGACATCATCCACGGCCAAACGTTTGATGCAGTGGAGG
GGGCATGGTCCTCAAAGTCATCAAGTTAAAGGTTTTGTATCAGCGTCAGCATGCAACTTT
TGATGTAGTGGAGGGGCTGTGTTCATTCAATGCTGTTGTTCAAAGGTACCACATCAGTGA
CACAAAACACCCTAGAAGGCTAAATTCAATCCACTTGAATGCAGTCAGCATAAAGCCTAT
GAGTCAAGTTTTCTTCAACTGTTTGTGTGTCTACGGTTAATTTGTGTCTCTAAATGTATA
CGTGAAAAATGATCCAAATATGGATATTTGTGAATTCATACGACCTACATTCTAGAACCG
ACATAGGTGTGTATACAAGACAGTGTTTCCTACTGACTGGCTGCTTTTTTCATTCACATC
ATGACATGTGAAGCTTTTGTGGGGAGCTGGGATTTGAGGTGGGTCACCAAGTCCCACCTA
TTAACAGGCGTCCATGAGTCCAGTGTCCTGCTGCAAGAGTTGCTCTCATTGGCAGTGAAG
TGGTTAGTTATCGCTTCTCGGCCTTTTGGCTAAGATCAAGTGTAGTATCTGTTCTTATCA
GAGCAGTCCTTGCATCTTGCC
>L1-101_Ol#LINE/L1
CTGCAGCAGCTGAGCAGCTCAGCATCTCTGCAGACTCAGACGGAGCTCAGAGCTTCTGAG
TTGTGGGAGTTTAGTGGCTGAACTTCTTGTAGGTCCTGCTTGGTTCCGGTTGTTGCTGGT
GGTGGAAAGAGCTCCTGCAGACCTCTTTGCTGTTGGAAGGATCTTCTGTCTGCAGACTCT
CTGATGCTCCAGCAGGAGGCGCTGCAGTGTGGTCCTCCTCATGAGTCCTGAAGCTGCACC
GTCAGCTACAGAGCTTCAGAGCTGCTTCTTCTCAGACCACTTTCTTTGGTTCTAATGTTT
TATTATATTATAGTTATTATTATTTATTAATCCTAATTAGTTTTCCTCTTTCACATGTGA
TCATTTATGGTGTTTACATGTATAAAGGGTACAGCTAAAAAAATGTACTGATTTAAAAGA
GGAAAAACATTGTGGCTTAAACAAACAAAATAATGCTTTTATTAATAATTATTATTTATT
TTAATTTGGTAGTAGGATCAAACAAAAGGAAAAAGAGAACAATGTTGTCAGAANNNNNNN
NNNTGCTTCCTACCGCCCAGTCCAATGTTTCCAGCTTGGAACGGCCTGAATTCAAGGCCC
AACAGCCTCCATCCTCGGTGGAACCTGGCCTGCACAGAACCAGCAATATCTAACTTGTTT
GTAATGGAAGAGGACATTAAAGTAAAACACAAATTCCAGCAAATAAACAACTAAAGTTCA
AAAAGAGTACTCCAAATCAAACATAATCAATATATTCAGTGAATACAAACCAATAAAGAG
TGAACCAAATCCCAAACATCAGTGACAACAACACGTCAGCATTTCAAAACCACATAACCC
GTTCAACAAGACGAACTCAGCTAACGCCAGCATCAGCTGATCCGCCTGGACACACAACCG
AGAGTGTTTAATAAGAATGCCACCCTGATATATACAAAACACTCACCAGTTCGCACGCTG
CTCGCTCGCATAGCGCTTCTCATTGCCCGCCTGCGTCTCATGCATTCAGTGACAGGAGGG
GGGGTTCCAAGATGGCGGCCTAGTCGGTCTGTTTTTGCTTCGCTCCGCACCTACTTTAGT
AAAAAACAGTTGTGAAAAGCTATATAGCGACAAACCTTTCTATCCAAAGTTTCATTTTGA
ATATTTTTTCTAACTTTGCTGGCGCCATGGTGAAAAAGCGGGAATATTCGGCTGTGGCGA
GCTCCGACGATGCTGGCGCAAGCTCGGGCGCGCTTGCTAGCGGTGGTCACGACTATTCAA
AGAACGCAGAAGGAATGGTGACCGACGTCTCAGAGGAAGAGTTTCCGCCGCTGCCGCTAA
CTCCAAGTAAGCCTCCTGTAATAAAGAAAAAGGCTCCAAGCCAGGCTACATCGCCAAAAG
ACGACATTTACGCCCAGCTTGCTAGTATAACCGAGCTAATTAATATGAGGTCTGATGCTA
TTGAGGATAAAATAGCTGGCCTGAACAACAAGGTGGAAGCTGTGGCTAACGATGTTAAAG
CTTTTAGCACCAAGATGGCTGTTCTGGAACAACGGGTAGACTCCTTGGAGATGCCTGTTA
AACTCCTACAAAGAAGAGTGGATGAACTTGAATCTTACACAAGAAGATGGAATCTGAAGC
TTGTGGGAGTTCCTGAGACAGAGAATGAAAACACCCGCTTTGTTGTGATAAAAATCTGTC
AGATGGTCCTCCCTTCCATGAAGGAAAAGCTGGTGGATGTTATAGACACTGTGCATCGAC
TTGGCAATAAGAGGCAGCCGTCAAGCAACACACGACCCAGAGCTGTTATTCTGCAGTTCA
TCTCTCAGTTGGGCAGGGATGCAGTCTGGAAGGCGGCGAAGAATTCACCTTACATGAAGG
ATCACGGTTTGCAGTTCAAGGAGGATTTTTCCAAAGGCGACAGAGAGAGGAGGCTGCGGC
TGTGGCCAGAGATTCAGAAGGCTCGAGCTGCTGGAAAAGTTGCCTACTACGCTGGTGCCA
GAGCCTTCATCCAAGGAGTAGGGGAAATCATCATTGGTGATCAATAACATGTCTCCGTTT
TAAAAAAAGGAGGAGAAGAGGGAAGAAGAAGGAGAAGAAGAAGGAGGANNNNNNNNNNCA
AATGGCGACTAACATCATTAGCCGGAACCTTCACATGGCACAGAATTCTCTGCAGGAGTA
TGTTGCGTGAGGAATAATTTTAAGGGGGAGGTTTTGCACACTGATTCTGATACAAATGGT
CATTTTATTTGTCTAATTGTAAAGATGAGCAATATTCATTGCTTGGTAATCAATATTTAT
GGCTACAATTCCAGCTCTGATAACAATTGGCTTCTGGATACTTTAGAGGATAAAATATTG
TTCTGGTTAGCCAAATTTCCAAGCGCACATGTGCTAATTGGAGGTGACTTTAATGTGGTA
ATGGACCAAAACGCTGACAGATGGCCTCCAGGTCAGACTCTAAAGTCTACATCAAAGCTG
AAGCTGTTGGTAGAAAAACTGGATTTATGTGACATATGGAGGGCCAAATTTCCTGATAAA
AGGGAGTATACGTGGAGTAATAAAAGCAGATCGAGGCAATCACGTTTAGACTTTTGGCTT
CTCTCAAAGGATGTAGACAAAGAGAATGTTTCTGCAGACATTTTAACAACACCACTAACT
GACCACAAAGCCTTAACAATTAGAATACAATTTTTTCCTGATGAGAATGGGTCTAGAAAA
ATCTGTTACTGGAAGTTGAATGGTACGTTGTTAAAGCATGAATGTGTTCAATCAGTGATT
AAGAGACTCATTAAACTTTACTGGGATAAAGCGCAACAAGAAAAGGCTTACAGCACAAAC
TGGGAACTCTTAAAATTTGAAGTTTCAAAATTTTTGCGAAGATATGGCAGCATTCAGGCA
AAATCTAAACGTAAATTAGAAGAAGAAATTATCTCTGAAATTACTGAACTTTCAAGTTTA
CCTCCAGAAAACCTAAATGAGGATCAAAATTTAAGATTAATAGATTTACAATTAAAACTG
GACAATATGTACAAAGCTAAGGCTGAAGGAGCTTTTATAAGATCTCGACAAAAATGGTTG
GAACAAGGGGAACAAATGACTTCTTATTTTTTCAAATTAGAGAAGTCACAAGCAAAGTTT
AATTCAGTGTTACAGTTAAATATTAATGGAAAAATTACAAATGATAAAAAGTTTATTTCT
AGTTTTTGTCATGATTTCTACTGTGAACTCTATAAGACAACTTTTAGTCAGGAAGCAATG
AACTCATTCTGTGATTCCTTGAATAATATAAATACAATCAGTGAAGAGGATAAATTGGGA
TGTGATTCTGTCATTTCTTTACAGGAAGTTTCAGATGCTATTAACAATCTAAAAAACAAC
AATTCCCCTGGGAACGATGGAATAACAGCAGAATTTTATAAGCTTTTCTCAGAACTCTTA
GCCCCATTTTTACTGAATGTTTATACAGAAAGTATTACAAATATGACTCTTCCAGCCAGC
ATGACTCAGGGTGTTATTTCCCTGATCCCCAAACCCAACAAAGATACTTTGCTGATAGAT
AACTGGAGACCTATTAGTCTACTTAATAATGATTATAAAATATTTGCCACAATATTAGCC
ATGAGAATGAAAAGTGTTTTTGATACTGTAATAGATGAGAATCAGTCAGGTTTCATGAAA
GACAGATGCATCTCCAACAATCTACGACTGGTTTTAGATCTTATAGATTATTCAGACCTC
ATTGCTGATGATGATAGCTTCATTCTGTTCCTTGATTTTTGTAAGGCATTTGATACTGTT
GAGCATCCTTTTCTATTCTACTGTCTGGAAAGGATGGGTTTTGGGGATTATTTGTGTAGT
GCTGTTAAAACACTCTATGCAAATGGAAATAGTTCTGTTAAGTTGAGCGCTGGCACCACT
CGCAGATTCTGTCTCCAGAGAGGAATAAGACAGGGGTGTCTCGTCTCTGTGTACCTGTTT
CTTCTGGTTGCACAAGTTTTCTGCAGATATATAAAATCAAGTAATATTGATGGTATTTCC
ATTGCTGGTAAAAATATTCTTATAAGTCAACTGGCAGATGACACCACATTATTCTTAAAA
AACTCCTCACAGGTTCCCAGGGTTCTTCAGGTTATAGAAACATTTTCAAAAGCATCTGGA
CTTTATCTAAACCTAAAGAAATGTGAGTTATTTCCTCTGAAACAATGTGCTCTAACATCC
ATAAATAGTATAGTAGTCAAAGACAAAGTCACATATTTGAGTTTGCAGATAACTAAAGAT
CAAAAACAAAGAGAGCTGATGAACTATAATCCTATGATTGCAAAAGCACAAAACAGGTTT
AATCGTTGGCTACAGAGAGATCTTTCACTAAAAGGTCGTGCCCTCTTAGCAAAAGCAGAA
GGAATTTCCAGACTAGTTTACATTGCTTCCTCACTATCTCTGGACAGTAAAACTGCAAAA
NNNNNNNNNNAGTGTTACAGTTAAATATAAATGGAAAAATTACAAATGATAAAAAGCTTA
TTTCTAGTTTTTGTCATGATTTCTACTGTGAACTCTATAAGACAACTTTTAGTCAGGAAG
CAATGAACTCATTCTGTGATTCCTTGAATAATATAAATACAATCAGTGAAGAGGATAAAT
TGGGTTGTGATTCTGTCATTTCTTTACAGGAAGTTTCAGATGCTATTAACAATCTAAAAA
ACAACATGTCCCCTGGGAACGATGGAATAACAGCAGAATTTTATAAGCTTTTCTCAGAAG
TCTTAGCCCCATTTTTACTGAATGTTTATACAGAAAGTATTACAAATATGACTCTTCCAG
CCAGCATGACTCAGGGTGTTATTTCCCTGATCCCCAAACCCAACAAAGATACTTTGCTGA
TAGATAACTGGAGACCTATTAGTCTACTTAATAATGATTATAAAATATTTGCCACAATAT
TAGCCATGAGAATGAAAAGTGTTTTTGATACTGTAATAGATGAGAATCAGTCAGGTTTCA
TGAAAGACAGATGCATCTCCAACAATCTACGACTGGTTTTAGATCTTATAGATTATTCAG
ACCTCATTGCTGATGATGATAGCTTCATTCTGTTCCTTGATTTTTGTAAGGCATTTGATA
CTGTTGAGCATCCTTTTCTATTCTACTGTCTGGAAAGGATGGGTTTTGGGGATTATTTGT
GTAGTGCTGTTAAAACACTCTATGCAAATGGAAATAGTTCTGTTAAGTTGAGCGCTGGCA
CCACTCGCAGATTCTGTCTCCAGAGAGGAATAAGATAGGGGTGTCCCGTCTCTGTGTACC
TGTTTCTTCTGGTTGCACAAGTTTTCTGCAGATATATAAAATCAAGTAATATTGATGGTA
TTTCCATTGCTGGTAAAAATATTCTTATAAGTCAACTGGCAGATGACACCACATTATTCT
TAAAAAACTCCTCACAGGTTCCCAGGGTTCTTCAGGTTATAGAAACATTTTCAAAAGCAT
CTGGACTTTATCTAAACCTAAAGAAATGTGAGTTATTTCCTCTGAAACAATGTGCTNNNN
NNNNNNATGTCCTCAAAATTAAATGTTTAAAAAACTTCTTAAAAAGTGAAACCTCATTTT
GGAATTTCATACCTAAATATATATTTGATAAGCTTGGAGGTCTGCCATTTCTTCTATTAT
GTAATTTCAAAATAGAGAAAATTCCCTTAAAACTGTCTAATTTTCATAAGCAGGTTTTAT
TAACATGGACTTTGATCTACAAGCATCATTTTTCTCCTCATCGCTATTATATTTGGAATA
ACGCAGATATTCTACACAAAAACAAGAGTATTTTTCTTGAAAATTGGTTTGAAAAGAACA
TTTCTCTTGTAACACAGCTGATGGATCCACATGGTAACCTGATGTCATCCGTTGAGTTTC
TGTCCACCTATAGTCTGCATGTCTCACCTGCAGAGTTTGCATTGGTTACTGGGGCCATCC
CAGGTGCTGTTAGACTTCTGTGTAGTAGTTCTCCTTCAAATCCTCCATGTTCTCCTCCCA
AATTAACAGATTTGTGGTGTGGAAAGATTTGTTTTTCAGCTAGCAGGAATAATCAAAGTA
TCCGTTCTCTGTTTCAAAATGAGATTGCCACAAAACCGTATGTTATCTCATACTGGAACA
GCTTTGGATGTAGAAATCAGTGGGAAAAGGTTTGGACTCTGCCCCAAAAGTATTTCATCA
CCAATAAAATCAGAGAAATTTCTTTCAAAATTCTTCATAAATTTTATCCAGTGAAACACT
TCTTTACAAAAATTCAAAAAAGATCTGGGGCCTCATTTATAAACGTTGCGTACGCACAAA
AGAAGGCGTACGCCACTCTCTACGCAATAGTTGAGATTTATAAAAAGCAAACTTGACGGG
GAAATGTGCGGTCCTTCACGCAAGCTCTGACCCAGGCGTACGCACAAAAACGGGTGAAAT
GAGAAACGGCGACACCGTCGACAGATGGAAGAAACACGTGAAAGTGAAAATGACAATACT
GCCTCTCATAAATAACATGAAGACTTCACAAAGCAAGTCTTACAATTAACAGCCTACATG
AACACCCGTTTGATCGATCAGCAGTGAAACAAATAAAAAAATCAAACGAAAATTACAACA
GAAATTCAAATGAACACTTATTTGGAAAAAGAAAAGTGAAATATGTTCTGCAATATTGGC
ATGTTGTGCAATTCATCCTCATAAATAATATAGTTAACAGAACGAAATAATGTACAAAAC
TGATATTCCCGTCAATGTGTCCGTCTGGAGGAGCAGACAAAGGTGTGGGCGTGCGGACGG
ACGGACGGACAGACGTACTAATTATCCACTGGGGAAAGTTGTTTTCATATTAAAACATTT
CTTCATAAGCTACAGNNNNNNNNNNTAAAATCAAGTAATATTGATGGTATTTCCATTGCT
GGTAAAAATATTCTTATAAGTCAACTGGCAGATGACACCACATTATTCTTAAAAAACTCC
TCACAGGTTCCCAGGGTTCTTCAGGTTATAGAAACATTTTCAAAAGCATCTGGACTTCAT
CTAAACCTTAAGAAATGTGATTTATTTCCTCTGAAACAATGTGCTCTAACATCCATAAAT
AGTATAGTAGTCAAAGACAAAGTCACATATTTGGGTTTGCAGATAACTAAAGATCAAAAA
CAAAGAGAACTGATTAACTATAATCCTATGATTGCAAAAACACAAAATAGGTTTAATCGT
TGGCTACAGAGAGATCTTTCACTAAAAGGTCGTGCCCTCTTAGCAAAAGCAGAAGGTATT
TCCAGACTAGTTTACATTGCTTCCTCACTATCTCTGGACAGTAAAACTGCAAAAAGGATT
GATCAGATACTTTTTAATTTTCTTTGGAGAAACAGAATCCACTATGTACGAAAATCAGTA
GTAATTAATTCATCTAAAGACGGAGGACTTGACTTTCTTGACTTTTCCACTCTGAACAAT
GTCCTCAAAATTAAATGGTTAAAAAACTTCTTAAAAAGTGAATCCTCATTTTGGAATTTC
ATACCTAAATATATATTTGATAAGCTTGGAGGTCTGCCATTTCTTCTATTATGTAATTTC
AAAATAGAGAAAATTCCCTTAAAACTGTCTAATTTTTATAAGCAGGTTTTATTAACATGG
ACTTTGATCTACAAGCATAATTTTTCTCCTCATCGCTACTATATTTGGAATAACGCAGAT
ATTCTACACAAAAACAAGAGTATTTTTCTTGAAAATTGGTTTGAAAAGAACATTTCTCTT
GTAACACAGCTGATGGATCCACATGGTAACCTGATGTCATCCGTTGAGTTTCTGTCCACC
TATAGTCTGCATGTCTCACCTGCAGAGTTTGCATTGGT
>L1-127_Ol#LINE/L1
GACCTTCTATGAGACTGTCGTTGCATCAGAAACTTCCTATGCTGTGGTCTGCTGGTGTGG
AGCAATCAACAAAAGGGACAAAAAGGAGCTGGACAATCTGGTGAAGAGAGCTAGCTCTGT
CCTGGGCTGTCCCCTGGACCCAGTGGACTCTGTAGGTGAGAGGAGGATCCTGACCAAGCT
GTCCAGCATCTGGAACAACCCCTCTCACCCCCTGTATGCAACAGTGAGGACCATGACTAG
CTCGTTCAGCCAGAGACTGCTGCACCCCCAGTGCAAAAAAAAGAGCGTTACCGGAGGTCC
TTCATCCAAACAGCAGTCAGACTATTCAACAACACGGTCTGGGACTGTTGAAAACCGCTG
CTGCTATTTATTGCCTTATTAAATCGGTTATTTATGACCTGTACTTTTACTTCCACCTTG
TATTATTACACTGACCAAAAATATAAACGCAACACTTTTGTTATTGCTTCCATTTTTTAT
TGTATGAACTCAAAGATGTGAAACATGAGACTTCCGGTGTTGCCGAATGGAGTAGACGTG
TGTGTCCGAGCTCCCCACCTTTATTGACTTCTACTAAGCCACCTAACTAATTAGTTAAAA
TTTTGCCCTACAACAACTAATTCAACGGATCACCTAAGTAATCATGTCTAAAAAAACCAG
AAGAGATGAGCAGGAGAGGGAGGAAGCGGCCGGTATTAGCGCATTCACTGCTGTCCTGAC
TGCTAAGCTAGTGGAAACTAAGTCCGAGCTTCTTGCTGAAATAAAAGACACCTACGCAAG
GTACGAGGCCAGACTGAGCACTGTTCAGGCCGCAGTTAATGACCATACAGAACGCATTGC
CCACTTGGAGCAGTCTGCAGACTCTACTAGCATCGACGTTACGGAGATGAAGACCGCGCT
TTCAGCCATTGCGTCTGAAAACGCTAAGCTAAAGGCTAAGCTGACTGATCTCGAAGGACG
GAGCCGCCGCAACAACATTCGGATCTTTGGATTACCAGAAAATATGAAGGGCCTACACAA
ACAGTTTTTTTTTCGCAGCTGCTTTTTGAAGTGCTTGGTGCTGACGTTCTCTCATCTCCT
CCGGAATTAGACCGTGCACACCGCTCACTAGCTGCTAAGCCAGGGCCCGCCGGTAAGCCG
CGGCACGTCGTGATATGCTTTCACCGCTTTCAGACTCGTGAGCTGGTGGTGCGGACGGCT
CGCAGACTTCGGGGCAATCTCTCCTACAAAGGCTCTCCGATCCATATCGTGGAGGATTAC
TGCCCGGAGGTTTTGGAGCAGCGCGGCCAGTATCGTGATGTTATGAGGAAGCTTTACCAG
CTGGGCCACAAGCCTGCTCTGAGGTACCCAGCTAAGCTGTTTGTCGTGATGGAGGATGGC
TCCAGGAAACATCTTCCCTCGGTGAAAGATGCTGCCGATTTTGTCTCTCGTCGCTGCCGA
GATGATGGTGACCGGTCCCTTCCTGAATCCAACTAGTAACAATACGTGACCTGTCAAGAA
GGCTGTTGCTACTGTTTAAATGACTGCCACCTCAGGACCTAAGCTAGTTATTATTTTTTA
TTGTATTTTTTATTTTATTTTATATATAAATATTTTTAATTGCTTATTTACTTTTTTCTT
TTGAAGTAGCTATAATTATTTTACTCACACTTTTCTAAGGGTAATTTTGACTTCTGTTAT
TGGGGCAATTATAATGTGCCTTTAAACTTGGGGATTTGGAGGACTTTGGACGAAAGAGGG
AAGTCCCGTGGTTAGGTGTTGACACCGTTGTGCAATGGACACTTGTTTCTTGTTTTCATG
TATATATGGGGATGTTCAGGCCAAGCTTATTATTTCATTTTATTATTATTATTATTTTAT
TTTTCTTCTTTTTTTTCTTCGTTTCACTCAGATTTCCTTACAGAGACCAGCCGTGCTCTT
CCAACCTACCATGTCCACGCCCATCACTTTAATTAAAGATCTTGTTTGAGGTATGTCTTC
TATAAACATAAATAACAGATTCAGACTTATTTCGTGGAATGTGAAGGGGCTGGGGAATGC
TACAAAACTGGGGCGAGTAATGACCCACTTAAATCGCCTTAAGGGAGATATTTATTTTCT
CCAGGAAACTCACATGCCCAATAAGGAAGTTGTGCGACTTAAAAAACATTGGGTGGGGGA
AGTCTTTCACTCCACATTTAATTGCAGGGCCCGTGGTGCAGCCATAATTTTCCGTAAGGA
TCTTCCTTTTATTGCAGAAAAGTCAGTGCTAGACCCGAATGGCAGATATGTAATCGTTTC
TGGGAAGATTCAACTAACATCCTTTCTATTCATCTGTGTTTACGGCCCTAACTGGGACGA
CAGTGCTTTTGTTAAAAAACTTTTTTCATCTTTTCCAGATCTCCAAAATCACTATATAAT
TATGGGTGGTGACTTTAATTTTGTGCAGGATCCGCAGCTTGATCGATCTTCTAACGCTTC
TGCCCCCCCTACTAGAGCAGCCAAAATGCTATCGACTCTCTCTCAACAGTTTGGTATTAC
TGACCCATGGAGGCATAAATTCCCGGGGGGAAAATTGTTCTCATTCTTTTCTCATGTTCA
TCGCACCTTTTCTCGTATTGACTTTTTTCTTTTAGATGTACGACTTCTGTCTAATCTGGT
TTCTGTCGACTATCACGGTATAGCTATATCAGACCATTCTCCGGTTTCTCTTGATCTGGC
CATACTCTCCCGGCCTCGCCTGTTGAACCAGTGGAGGTTCAATGCTGTCCTCCTAGCTGA
GGAATCCTATAAAGAGTTTATACAATCACAACTAACTCTATTTTTTGAATTTAATGACCT
GCCAGAAACAAATAGAAGCAATCTCTGGGAGGCCTCAAAGGCGTACATTAGAGGTCAACT
GATTTCTTTTATTTCTAATAAGAGGAAAGTGGAGTCTGCTCGTACAAATTTACTTCTGAA
CGACATCAAGGACACAGACCAATTATTAGCTGCTAGTTTTGATCCAGACTTGTATAAGAA
ACGACTCGCACTACAGACAGAGCTTGATCTTATCTCTACCACGGAGGTCAGAACGCTGCT
GCTTAAATCCAGACAACGTTTCTATGAATCGGGTGACAAGGCGGGGAAGCTTCTTTCATA
CCAGGCAAGGGCTGAGGCATCTTCTAGGCTTATTCCAGCAATATTATCTCCAGCGGGTGT
GACGATCACAGACCCAGTTAGTGTAAACGAGACATTTGCGAAGTTCTACTCGACTCTTTA
TACATCTGAGTGTCCACACTCTCCAGATCTTGCGCTTGATAAAATTACTTTTCCTCGTGT
CACTGATGAGGATGCTGAAATTTTAGGTAAACCCATCACTATGGCAGAAGTCTCTGAGGC
CATTAAATCACTCCAAAGTGGTAAGGCACCTGGCCCTGACGGTTTTACCACTGAATACTA
CAAAACCTTTTCCTCCGTGCTTAGCCCCTTCTTAAAAGATATGTATAATGAAGCCTTTCT
CTCCGGCTGCCTTCCAAACACTCTCTCAGAAGCCACAATATCTCTTCTCCTTAAGAAAGA
CAAAGATCCTCTACTTTGCAGCAGTTACAGACCCATTTCCCTTCTCAATGTTGACTTTAA
AATTCTGTCTAAAATTCTGGCTTCCCGTCTACAATGCGTTTTGTCTACCATCATAAATTT
GGACCAGACAGGTTTCATGCCGGGCAGATTATCGTCGTGTAATACTAGACGCCTTTTTAA
CATAATTTCTTCGCCTTGCTCTGTAATGCCTGAGGTCATTCTCTCTCTTGACGCAGAAAA
AGCCTTCGATCGGGTCGAGTGGAGCTTTCTATTTAACATTCTATCCCGATTTGGACTGGG
GGGAGGGTTTGTCGACTGGGTTAAACTGCTTTACTCTTCCCCCAAAGCTTCAGTTCGCAC
TAACAATACGTTTTCTCCTTCCTTTTCTTTACATCGTGGCACAAGGCAGGGCTGTCCTCT
TTCTCCTTTGTTGTTTCTTCTGGCTATTGAACCATTGGCCATCTGGTTACGCTCAGAAGC
AGCCTTTATTGGCATCAAGCGTCTAGGCACAGTTCATAAGGTCTCGCTATATGCGGATGA
TCTTTTGCTTTACGTTTCAGACCCTATCACCTCCGTTCCCATCATCCTTAATATCCTACA
AGAGTATAGCAATATATCTGGCTACAAACTTAATTATCAGAAGAGCGAACTTTTGCCTAT
CAATGACCTAGCCCGAATGATCCCTTCCTCTACTTTTCCGTTTCGGTGGTCACCTGGTGG
GTTCAGATATCTAGGCATCCAGGTCACCCCATTATTGTCTGGGCTCTACCATACAAACTT
TACCCCCCTGATTGACAGGACAGAGAGGGATTTTTTACGTTGGTCAGCTCTGCCGATCTC
GCTTGCAGGTCGGGTTAGTCTGGTCAAAATGGCCGTCCTTCCCAGGTTTCTTTACCTATT
CCAACATCTTCCAATCTTCCTAGGCAAATCATTTTTTGACAAGCTAGACAGGACCGTTTC
ATCATTTTTATGGTCGGGCAGGCCGGCTCGTATGCGAAAATCAGTCTTACAAGCCCCGAA
GGATGAGGGAGGACTGGCCCTGCCAGTCCTAAGATTTTATTATTGGGCAGCAAATATCCA
GAAACTTCTTTTCTGGATGAACGACGACAATGAGGCCATTTCAAGCTGGACTCAGCTGGA
AGGGAAATGTTCAGAATTTTGTCTGCGCTCAATACTGTGTGCACAGCTTCCCCTTCCCAG
TGTCCATATCTGCCCAGTGGTGTCCACTTCTTTGAAAATCTGGAGTCAATTCAGGAAACA
TTTCGGCCTTATAAATTCTACAGTCCTCACATCAGTCTACAAAAACTGCAGATTCGATCC
GTCCAAAACAGATCTGTCATTCAAACTATGGCACAGGAATGGGATTAAATCAATCTCTGA
CTTATACACTAACAATGTATTTTCCTCATTTGAACAATTGTCAAAGAAATATGCCCTCCC
GAATCAACATCTCTTCCGTTTCTTCCAGATCACTGACTATGTTAAAAAACTGTTTCCTCA
TTTTCCAAATCGCCCACCAGAAACTCTTCTGGATGTTCTTCTCTCCAAAGACCCTTTTGT
TAATGGATGCATTTCAAGCGTTTACAAGTCAATTTGGACAGCATCCTCAAAGCCGTCCGA
TACTGTCAAAACTGCGTGGAAGACGGTCTAAACCTTAACATGACGGAACANNNNNNNNNN
ATGTATGCATTGCCAGACATCATGGAAGGGAGAAGACGGATCATGAAGATGCAGAGGGGT
TATTAAAAACGCTCCCTGAGTCTTTATGGTCTGTCGGTCCATTTGATGTTGGTTCATGCT
CCACCATTCCCCCGGTGGAGATTCAGGTAACTGCAGGAGCCAAGGTGTTCAGACCACAAT
ACCGCTGGATGAAGGATGCAGATGAAGGGATGGAGGACACTTTGACTGGTTTGTGGAAAT
CTGGTGTTATTGAGCATTCGCAGTCGTCATGGTGTACTCCTTTGCGACCGGTTTTGAAAG
CAGATGGTGAAACATATCGAATGGCACATGATTTAAGGGCTGTGAATGATGTCACCATTA
CTCCAGTCCTTCCTGTGCCTGATCCACATCGCATGCTGTCAACTTTAACCCCACAATGTG
TGTGGTTCACTGCTATTGATTTAGCAAATGCTTTATTTTGTATTCCGTTACATGAGAACA
GCAGACACCTATTTGCATTTCAATATAAGGGCGTCCGTTTGCAGTACAACTCTCCTGGCA
TTTTCAATCAGTGTTTGAAGTCTCTTCTACAGGATTTTGAGCTGCCAGAAGGTTGTGTTT
TGTTGATGTATGTTGACGACTTCTTGCTAGCAGCTCCCACTGCTAAAACCTGCCTTCAGG
CGACGAAAGATCTTCTCCTGAAGTTGTTTAATTTAGGTTTTAAAGTATCTAAAAAAAAAT
TGCAATGTTGCAGAAGGGAAGTTACATTTCTTGGCAGAATTGTTTCTAGCACGGGATCAT
CAATGTCTACGGAGCATAGAATGTCTATTTTGCGGCATTAACGTCCAGAGACAGTTAGAG
ACATGTTGGCTTTCTTGGGTCTTTGTGGTTACAGTAGACATTTTCTGCCTTGTTTTGTGG
AACGCACTGCCCCCTTGAGGTCAATAATTAAAGAACAGGTTGTAACTAACCTCACAGCCG
TGTTAAACTGGACAGCAGAAACTGATGAGATTTTTGTAACATTAGTGCAGGACATGGCAT
GCGCTGCTGCTTTCGCACCTCCGGATTATACTCAGCCGTTTTATCTTGATGCTTCTATGA
CACCCACAGTTGTTAATGCCGTTCTTTTTCAGAAGAATCAGGTCCGTATGGCCAGCCTGT
GGCACCTGACGGACCTCTTCTCCAGCAAATCCTCAAGGAAAGCCATGGTCCGGCACATTT
GGGTCCATCTGTCATGATGACGAAGCTGTGCATGTGGTGGCATCCCAGGTTGCGAGATGT
ATGTCATGCTTATGTGCAGAACTGTACAGTTTGTCAGTCCTACAATGTTAGGCCCACCCT
CAAACCTTTACCAGGAACTTTTGATTCTGCCCCCTGGCCAGGAGCTGAGATTGT
>L2-14_Ol#LINE/L2
TTAGATCAGAAACCTGCTGCTTTCACCCACATGACTCCACAATCTTGGCAGCTGACATCG
CATCATCTCCCTGGGGGAAGACCCTTTATACATGTTAGTTCTTCTGTGGGCTCACCCACA
TGTATGTCCACCTGAACACGTCTGAAGAAACACATGAAAAGTTTGTCACAGACCTTGCTA
ATGAACTGTTACCATGGTATTTTCAGCAGTGAGAGAGGTGGCGCCATGGCAACAGATTAC
TCTCAGCCTGCTTAGAGCTATCAGCCAGGAAAGGTGTTGAGGTGGCGTGTGCCACGGTTT
CCTGTGGAGGATGGTTCATCAGAGGAAGATGGAGTTCACCTCTGTGGCCTTTGTGCTCTC
TGTAGAGGTGAAGAGCTACAGGGACGTCATATTTGTAACTCTGCAGGGGTTCAGTCATGC
TCCACTTCCTGACCTGCGTTCGTCTTTGCTTGGACTCCTTAATTATTCACTGTGATCTGA
GTTAACTGTGTTTCCAGCTGTGTGAAGGAAAGCAAAATAACTCTTGTTTGTGTCATTTTT
CTCTATTGGTTTGCGAGAATCCAAAAGCAAATGGCAGCAGGTTCTATTTCTGTTTGTTCC
ACCACAGACCACATTAGCTAAGAGTTCAGAGCTTCTCACAAGTTGCACGTCAAAACAACA
TTGTAAAAAGTAAAAACTTTAGATTTTTGTTCCTGTTTTATTTGTAATGGCTTGCACTCA
CAATGTGAAGGTTCAAATCTTAGATGTTTCCTCTCTGTATGGAGTTTGCATGTCCTTCTG
GTGCATGTGTGGGTTTTCTCCTTTTCGAGTCTCCTCAGCTACTGTAGGGGAAAGGGTTGG
GGTGACTCACCAGTCCATTCCATGGCAACACAGAAACACAGACGACCACACATACTTACA
TTCACATCGAAGAGACAATTTAAAGTAATCAATTCACCTATGAAGCCTGTTTTTGGAGTG
AGGGGAGAAAACGGGGTGAATGGAAGGACCAGGTGGAGGAAATGTATGCATACAATCCCT
CCAATTTAGACTAATTTAACAAATTTGGTTAGATGAACAAACTTACAAATGTATCTGTAG
CTTTTATTTTAAGCAGTTATAATATTAAGTCTTCTCAATTAAGTGTGTCCCTGCATCACT
CTTTCACATCAATTCATTAATTAATTAATCTCTCATTAATGAGAGATTTAACTAAAATCC
CTGAAAGACAAGTGATTTATTTTTGCATGTTTCGCCTTTTTTTGCAAAGTCCCAATTTGT
AAAAGCTCCTATTCCCAAACAAGTACCAAATGGTGCAGTTCCTTCAAATTCCACTAGAGG
CAGGGTGCTACTGTCCACAGAGAGGTTTTCTTTATTTATTTATTTATCATGTCAATTCTA
ATCAAGAAATGTCTTTAATATGATATTTTTAATTCATAGAAGCATCATTTTCTTATTCAA
GTATTCTGATAGGCAGGTAGTTGGGACGAGCAAACAATTATGGCGCCAGCGTGTGCGGCT
CGCCTATGGTTCAGTCTGCTTAGTTTGTTTTTTGTGTTTATACTATTTTTTATTAGTTAC
CAGAATGTATCTGCTCTTCTGGTCTACGATCGCCAAGCACTCTTAAACATCGGACAATAT
TATGAGTTTATGTCAAAATGGACTTACAAGAACAAGACGTCAGAATCACCGCTATTGGAC
ATACCGGCGTTCCTGCGCCGCACTCCGTTCAATCTTCAACGAAGGCAATGGTCAAGGAGA
CGAGGAAGGCGAAGTGGTGTTCTGGTGAAAATCAAGGCGCTCCGAAGAACGTCTAGAGGA
AATATCCGACGGTGTGGACGTGACTGCAAAGTTTTGCGCTGGATCCTTCCCGTTTGGCCA
GGGGCATTAGCTGACCAAGCGCACCTGCCGGTGGCGGCTCCACCTGTCCGCCGGTCTCGC
CGTCAGGTCGTTGGCGTAGATTTCGGCATTCTTCGGCCGCTGAATCGGGCCTTGTCTTCA
GCCACGGACGAGCTGATTGTCCGCTCAGCTCTCATAAACGCTAGATCCCTAGCCAACAAA
ACTTTTATCCTGAACGACTTTTTCACGTCCCGAGAGCTGGATTTTATGTTCTTGACAGAG
ACGTGGCTTCGGCCTGGTGAACTCACTCCTTTCTCTGAACTTTTGCCTCCGGATTGTGGA
TTCTTCAGCTCCCCGCGAACTAAAGGCAGAGGCGGAGGAGTCGCCGTCGTGTTCCAGTCC
AGGTTTTCTTGTCGGCAGCTTCCGTCTGACCGCTTCTCCGGGATCTCTAGCTTTGAGGTC
CAGCTTGTGGAGATCAGATGTGGATCCCCGGTCCTTTGTGTGGTGGTCTACCGACCACCT
AAATTTAACAGTGACTTCCTGCAGGACTTTGGAGATCTTTTGTCAGCTATTATTTTAGAC
TACGATCGTATTTTAATTCTTGGTGACTTTAACATTCATGTGTGTTGTGAGTCCAAGCCA
CTAACAAAAGATTTCATGGACTTGACCGGCTCTTTTAGTCTGAACCAGTTAGTGCAGTCT
CCCACGCATGCAAAAGGACACACACTGGACTTGATTTTAACTCTTGGGTTATGTGCAGAG
GTTAAAGAGGTTTGTGATGCCGGGATTTCTGATCATTTACCCGTTTTATTCGAGTTCGAA
CTTTTAAAGCCTGTACCCGGCTCGCGCCCTTCTGCGCGCCCACGTCGCCTGATCAATGCA
CAGACGGCGTCGCACTTTGTAGCTGGTCTTAATGAATGTACATTTCTTTTAGATACACAG
CAGCATGGAAATGTTGATCAGCTCTTAAATGATTTTAACTCTGTGTGTGAGAATATTTTA
GACACTATTGCCCCTTTTAAAACGAAGCGCTGTAATTCAGCATCAGAGCCGTGGCTCAAT
GAACACACCCGGACGCTCAGGCGCGCTCTCCGACAGGCTGAGAGGAGATGGAAGAAGGAC
AAGCTNNNNNNNNNNTCAGTGGTTTAAGTCCTATTTATCCAATAGGAGTTTTTCTGTCCA
ACTGGGACCATTCTCATCCACAATGGTCCCACTCGGACATGGGGTTCCTCAAGGCTCAAT
TTTAGGTCCTATTTTATTTTCTTTATACCTGCTTCCACTTGGCTCCATCTTTGAAAAACA
TAATGTCTCATATCACTGTTATGCAGATGACATCCAGATTTATCTACCCTTAAAATCTGG
GGGAGTCCAGTGTGTAGAGAACTTACAAAGGTGTTTAGAGGAGGTTAAAGCCTGGATGAA
CCTAAACTTCCTCAACTTAAATGAAAGTAAAACCGAGGTCCTTCGGTTTGGGAAAACGGA
CCTCCTGACAGGATGCAGCAGTGCCATTGGGTCATTAGACTCTAACCAGTCTTTTATTAG
GAATCTTGGGGTCATTTTAGATTGTCATTTTAAATTTGACAAACAAGTTAGTGCAGTGGT
CCAGTCCAGCTTTTATCATCTGAGATTAATAAGTAAAGTGAAGCCATATCTCCCCCATGA
CACCCTGGAAAGGGTTGTTCATGCATTCATCTTTTCCAGACTGGACTATTGTAACTCCCT
TTATTCCGGGATCGACCAGTCTCTCCTCCACCGTCTTCAGCTGGTCCAGAACTCCGCTGC
CCGACTTCTAACGGGGACCAGACGGCGTGATCATATCACACCAATACTGCGCTCTCTGCA
CTGGCTGCCTGTTTCTTTTAGAATTGATTTTAAAATCTTACTCTTGGTTTTTAAATGTTT
AAATGGTCTGGCACCTCCTTATCTTTCTGAGCTCCTGCAGAGCCATTGTCCTCGTAGAGC
TCTGCGATCTGTAGACCAGATGCTCTTAGAGGTTCCAAGGACTCGACTGGTGACCAAGGG
NNNNNNNNNNTGTTTTAGAGCACGTCACAGTACGGAAACATCTCTACTCAGGGTATACAA
TGATTTGTTTTTAACTGTCGATTCTGGAGCTTCTGCTGTTTTAATCCTTCTTGACCTTAC
CGCTGCTTTTGATACGGTGAATCATGATATTTTACTCTCTCGATTAGAGCAATCTGTTGG
TTTGAGAGGCACAGCGCTTCAGTGGTTTAAGTCCTATTTATCCAATAGGAGTTTTTCTGT
CCAACTGGGACCATTCTCATCCACAATGGTCCCACTCGGACATGGGGTTCCTCAAGGCTC
AATTTTAGGTCCTATTTTATTTTCTTTATACCTGCTTCCACTTGGCTCCATCTTTGAAAA
ACATAATGTCTCATATCACTGTTATGCAGATGACATCCAGATTTATCTACCCTTAAAATC
TGGGGGAGTCCAGTGTGTAGAGAACTTACAAAGGTGTTTAGAGGAGGTTAAAGCCTGGAT
GAACCTAAACTTCCTCAACTTAAATGAAAGTAAAACCGAGGTCCTTCGGTTTGGGAAAAC
GGACCTCCTGACAGGATGCAGCAGTGCCATTGGGTCATTAGACTCTAACCAGTCTTTTAT
TAGGAATCTTGGGGTCATTTTAGATTGTCATTTTAAATTTGACAAACAAGTTAGTGCAGT
GGTCCAGTCCAGCTTTTATCATCTGAGATTAATCAGTAAAGTGAAGCCATATCTCCCCCA
TGACACCCTGGAAAGGGTTGTTCATGCATTCATCTTTTCCAGACTGGACTATTGTAACTC
CCTTTATTCCGGGATCGACCAGTCTCTCCTCCACCGTCTTCAGCTGGTCCAGAACTCCCG
CTGCCGACTTCTAACGGGGACAAGACGNNNNNNNNNNCGTGATCATATCACACCAATACT
GCGCTCTCTGCACTGGCTGCCTGTTTCTTTTAGAATTGATTTTAAAATCTTACTCCTGGT
TTTTAAATGTTTAAATGGTCTGGCACCTCCTTATCTTTCTGAGCTCCTGCAGAGCCATTG
TCCTCGTAGAGCTCTGCGATCTGTAGACCAGATGCTCTTAGAGGTTCCAAGGACTCGACT
GGTGACCAAGGGGGACAGAGCGTTTTCAGTGGTTGCTCCCAAACTCTGGAATCGTCTCCC
CCTGTCTATGAGATCTGCCAGATCCTTAAACGATTTTAAATCTCTGCTAAAAACTCATCT
TTTTACATTGGCTTTTAACACCAGAGAGAATGATAATTAGACAGTTTTTTTTTGTTTTGT
TTTTTTGTGTGTTTTCTTTTATTGATGATTTTATTATCATTTTACTGTGTTTCTTTGAAT
TTTACCTATGGTTTTAGTGTAGTTATACGTGTGCAGCACTTTGGATGTCTGGAAGATGTG
AAAGTGCTATACAAATAAAGATTTGATTGATTGATTGATTGATTGATAGGTTGTACGACA
GGTAAACCCAGTACTGTAGACGTTCAAATCTTACTTTGCCTCGACCAACTTTTGAAGGTT
GTTGAGCTGGATAGAGTAAACAATCACTTTGTTTTGGCCGTGCAGAATCCATTGGGTGAC
GTCAGAATATCTGATGAACTGATGTACGTGTTCTGCATGGCCGCATTACTTGGTAGCAAT
TTAGCAGAGAAAATTACCCCTTGTTCATTGTTGTATACTCGGTAAATGCAACATCTAGTT
TTCAGTTCCAGCAGCGAGATTTCTTCAGTGGCTTTAATCTTTATTCATTTAAAGACAATA
CTGTAAACCCATGTCTACCCCTGGGAACATCGTGAATGACTGGAAGAAATGTATAATGCC
ATGTTTGCATTTTCAGCCTCTCCCCTCTCTGCTTGAGTCACATATTTTTCATCTCATTCC
CTCCTCCCACCAGAGGACACCCGCAGAGACGCTGCTTGACCTCACTGTTCTCCTCCTCTG
CCAGATATCTATTTATGCTTGTTCAGCCCTCAGATTTATCAATTTACTTACCTCTATTAT
GAAGGCTTTTTCTTTTAGATTATTGTGGAAAGGATATTGTAAGGCCTCAATCACAACTAC
TCTTATGGGTGGATATGGGCTGGTTGTAGGGGAAACCTGCACGGGGCACACTAGTGGTCT
GCATAAAATATCAAGGACGTGGACTGCTCAGTGAGCCCGTAGAGCGAAAATATTCATAGA
CTCTTTTTATTAGGACATGCTGCAGGTGACAGGTCATAGTGAGGAAGTGGGTGAAATGCA
GGCATTTCGAAAGAATTTTTTATTTTTGAAAAGAGTTTAGTAATTTAGGAAACCAGAGTG
TAGTTTGTGATTTCTATCTCTCCCCCTGTGGTTACGTGTCTCTTCTCTTGAATGCATGAG
AAGGGCACACATGCATTACCGGCACACCCCATGCGTTCGGGTTTTGCATGCGGTCAGTAA
GGGGCCAGTACGCCCACCTTAAGCCTCAGTCACATGTACTGTGCTTTGGGTTTTTGGGTG
ATCCGGGCACTTTGAGGGTTGTAAGGAGGTGCGGTCTCATCTTAAAGGGAGAGCAGATGT
GTCTTCCAGTTCTCTTAGGGTGGCTTGTGCAACCACCCTAAAGGATGTCATGAAAATGGA
ACGTACCATTGTCGTGCTTGTGGTAAGTGAAACGAAAAGTATTTGTAAGGATAATGTAAG
TTACACGCACTTATTACATGGGGGTAATGCTGTCGTATGGTGTCTTTACACCATGCTTTA
GCCATTTGTGAGGTGTGCAAACTGGTACAAATGCTCTACGCATGCAGGTAAGTGCCCGTA
AGATGCTTGTAATGTGACCACACAAATTGCCCTCGATTGTCAAATTGTCGAATTTCTGAC
AGTCAGGCCGGGCACAAGGCAAGCCCAAGGAGTGCACACTTATAACAGCACTAATGGGTT
TGGGGGAGGATTTAATTCAATTCAAGTCAATTTTATTTATATAGCCCAAATTCACAACAA
CAGTCATCTCGATGGGCTTCGTATCGGTAA
>L2-18_Ol#LINE/L2
TGCAAACAAAAAGACATCCAATACCAAGTCAGGTTAATTATAATTGGCTGAAGGTGAATG
ACAGTGAGGGATGTATGTTGCGTTCACTAAAGACATGATAACCTTTTTGTGTGCAAAGGC
CTACAAACAATAGCTGAATAAATTCATGACTTCCTTTTGCTAACCACAGAGAACAAAGCA
GTCTGACAGACCCAAAATGTCCGGTTTGAATGTTTGAAGCTGTTATTGTAAAACGCATTT
GGTTTTTGTTGATAAAAATAAAAAGTTCCAGGAAGAAAAAATAGTTTCTCTGGCGGACGG
AGAAACAGCAGTGGTGAGTCCAGACCGGACCTCAGCAAAAAAACCAGCAAAAAGCCCAAA
TCCAATCTACGATCTGGACTCACATTCTCTTAGTACAGCTTCGGGGATCATTACTGACCA
CAAAGAAGACATCCGTCGTCTGAGGGCTGAACTGGAAATGAAGGACGCTATCCTGTCCAT
GTTCATGGATGTCTCCTTCGCCCAGTCTAAGCGGCTAAACTGTCTTGGCACTGCACTCCA
GGACACAGCTCCATGGGACCCGTCCACCTGCGCACGCCCTTCTTCATCTTAAACTCCCAA
GCAACGATCCCTGGATGAAGAAGTGGTTGTCCGAAGGCCCAGAAGGAGTTCCTATGAAAC
CCGGAAGGCTCCTGTCCTGAGTCTCTCCAACTGCTTCGCTAGTCTGGCCACGGATTCTCC
CGCTCCTTCCTCAGCGACTACAGCGGCACAGACTCCACCAGACTTGGGCTCCACTGTTGA
TTTCCCCGCTCTCCCGAAAGACGCCATGGTGATCCCGGAGGAGGAAGGAAGCATCGCGGC
ATGTAGAAACCCGGTTCGGGCCCTGAGGATTACAGCTAAAGGCTCATCAGGATCAGACGA
GCGACTGCAACTTGACTTCCCCGCGTCCTCGCGGGCTCCAGCATCTTCCTCCCGCCGTTG
GATCCTGAAAGAAGCTGTCCGCTTCCATTCCAGCAAGGTTCGAGCCTTGCCGCTGTACAT
GGACCACCGGCCGCAAGGTGAGGCCGCCGCTGCCGCTGTCGTCATGCCTGTCGTCATGCC
TGTCGTCATGCCTGTCGTCATGCCTGTCGTCATGCCTGTCGTCATGCCTGTCGGCGCTGG
ACCTTCGCCCGCGTCTCTTCCTCCCCTGTTTGCCCCGTTAACGGCGATAATCGGGGATTC
TATAATAAGGAAGGTCCGTTTCTTCAACTGGCTCACTCACTGCTTTCCGTGAGCCACAGT
TCTGGATATTCTGGAGAAACTCCCAGACCTGCTGCAGTCTCTCCCTTCCACAGTCAGGAG
GCTGATTTTACACTTAGGTTTTAATGACACCTCCTATAGAGAGTTTGAAACGACTAAAAA
GGCCTTCATCAGACTTTTTAATTTTTTAAACTCCTGTCCTTGACTGTTTTTATTTCAGGA
CCCCTCCCTCTCCCGCGGCCAGGGCCGCTTCAGCAGGCTGCTGAGTCTGAGCACCTGGTT
CCAGTCTGCTTCCAGCCTGAACAAGTTCGTTTTTATTGACAATTTTAACCTGTTTTAGAA
CAGAATTCATTCTTTATAGAATTCATTCATTCTATAAAACTGATGGAATTCACCCCAGTC
CACTGGGCAGCAATGTTTTAGCGGCCAACATCGGACACTCTGTCCAGACTTCACCTGCCC
CCATCATGCCCACACCAGTCCAAACCTCCTCTTCATCCGTACAGACATCGGTCTGTGGAA
GTGACTTACTAGATTTGGTTTCCTCCCACCTCCCCCAACAAACCATCATCACTGCTTCCG
TTCCAAGACCTGCTGCCCCCCCCCAGTCTATCCTATTAGGAGTATTATTACAGTCAGGTC
TTCTGTGAAGGGACATGCGGGGAGAAAAACAATCACTAACTGTCTTCCAGAGGCGCCGGC
CAGAGGCGCTGACCACAGCGTGCTCTCCTCTCTCCCCTGCTCTACTCCAGATCCTCTCTG
TTCCACTAACTCTACTACAGTCAGCCTTGGTCTCCTCAACATCCGCTCGCTCACCAATAA
AGGCCAGCTGGTCCAGGACATTCTTGCTGACCGAAAGCTGGACTTTCTATGCCTCACAGA
GACTTGGCAGAAACCTGGGGATTTCACTGCACTCAATGAGGCAACTCCACTTGGATTTGT
GTACACCAGTGAGCTGCACAGACATGCTCGAGGCGGTGGTGTCCTGATGATCTATCGTGA
GTCCTGGAAAGTCCTTCCTGTCTCTGCTCCTACTAACTGCTCATTTGAATAAACTGCATT
ACTTCTTTCTGGTCCTGCCCCCACCATAGTATCTGCAGTCTACCGTCCACCCAAATACAG
CAAGGATTTTCTCAATGACTTTTCGCATCTCCTGACCCATTTCACTTCACAATCCCAGAA
CATTGTTACTCTTGGTGATTTTAATTTCCACATGGATAACAGTAATAATCCTCTTACCAA
AGACTTCTTATCCTGTTTAGGTAGCCTTGGATTGCAGCAATTTATTCATTTTCCCACTCA
CTGCAAAGGACACACTCTGGACTTAGTGCGCTGCTCTGGACTTACTCCCTCTGACTGCAA
ACCTCACACACTCCTGTTCACCGACCATAAGCTCATCACCTTTAATCTCCTGCTCACATT
ATCCAAACTCAAACTTCCACGCATCATATCATTCCGTAAGATACAAGCCATCAACACTGC
TAGTTTTTCAGCCGATATCAACAACCTTCCCAGAGTAAATCATGATGCCACACCTGACGA
GCTGGTTTTACAGTATAACAATGACTTGCAGTCACTTCTAAATACTCATGCACCCCTCAA
AACAAGATCAGTTTCCTTCACCCGCTCTGCACCATGGTTCACACCTGCACTACATCAGCT
CAAATCTAAAGGCAGACAACTGGAAAGACTTCAAAATAAAACTGGACTCGCAATTCATAA
GGACATGTACAAAAACCACATTATCCTATATAAAGATTCTATAGCTTCTGCTAAAACTTG
CTATTACTCTGGCCTGATTCACTCAAACCGATATAGCTCTATGACCCTTTACTCACTTTT
TTCTAATATAACAAAAACCCCTGATTCTCTTCCTCATCATCTCTCCTCACCTGACTTTTG
TAACGCTTTAATGTCCTTCTTTGTTTCTAAGATATCTACAATTCATCAACAGCTCACAAG
CCAAGCTGCAGTCTCTGGAGTGGACACTTTCAATCCTTCCTCGGTTCTGACAACCTTTTC
AAGATTTTCCCTTCCTTCTGTCCAAACCATTTCTGACCTCATTACCAACTCTAAACCTTC
CACCTGTCAACTGGATCCCATTCCTACATCCCTTGTTAAATCCTGTCTCCTTTCTCTTCT
CCCATCAATAACCACCATTATTCACTCCTCTCTCATGTCTGGTATTGTTCCACACTCTCT
AAAAATCGCCTCTATTACTCCAGTTTTGAAAAAACCTGGTCTTGACCCTAACAACTTTAA
TAATCTTCGCCCAATCTCTAATTTACCTTTTATTTCCAAAATCCTTGAAAAGACTGTTGC
TCTTCAGCTCCGTGCTCATCTTTCCAGTAACAATATCTATGAACACTTTCAATCTGGTTT
CCGCCCACTCCATAGTACAAAAACAGCTCTTTTAAAAATCACAAATGACCTCCTCTTAGC
TTGTGACCCTGGTTCACTGTCCATTCTCATTCTCCTTGATTTAACTGCTGCTTTTGACAC
CAATTCCCACAATATTCTTATTCACAGACTTCAAACTATTGGCTTTTCTCACACCCCTCT
GTCCTGGCTTTCTTCATATTTATCAGATCGTAGTCAATTTATCCAGATTAAACCTCATAT
GTCAAACACCTTCACTCTCTCTGCTGGTGTTCCCCAGGGCTCTGTCCTAGGTCCCTTTCT
CTTTATCATTTACATCCTCCCTTTTGGTTCTCTCTTCCATAAACACAACATTAATTTCCA
TTGCTATGCGGATGACACCCAGCTCTACATTTCTACTAAACCCTCCTCATCACTTCCTCC
TTTCTCCCTTACCCTATGTCTGCAAGAAATCCATTCCTGGTTCTCTTCCAATTTTCTCCA
GCTCAACAGTTCAAAAACTGAAGTCCTCCTTGTAGGCACTTCATCCACTATTTCCAAATC
CAATAGCTTCTCCATCTCTATCAACGACTTCTCTGTTCTTCCCTCCCCCCAGGTAAAGAG
TCTGGGTGTCATCCTCGACAGCTCACTTTCTTTCCAATCTCATATTAATAACATCACCTG
TTCTGCTTACTTTCATCTCCGCAATATATCTCGTCTCCGCCCTTCTCTCACTCCTCATAC
AACTGCTGTACTTGTTCATAGTCTTGTCACTTCTCGGATCGATTATTGTAATTCCCTCCT
GTTTGGTTTGCCCAATAAAACACTCAAGAAACTGCAGCTTATCCAAAATTTTGCAGCCCA
CATCATCACCAGGACTCCGTTATCCCACCACATCACACCAGTTCTCCAAAACTTACACTG
GCTTCCCATAAAACAAAGGATTAGTTTCAAGATTCTCCTCATAACCTTCAAAGCACTCCA
TGACCTGGCTCCACCCTAAATTTCTGACCTTCTTCACACTTGCGTTCCCTCCCGATCTCT
CCGCTCCACTTCCTCTCTCCAACTCCATGTTCCACCTACCCGTCTTGCCACCATGGGGGG
CAGAGCTTTCAGTCGCTCCGACCCCAGCTATGGAATTCTCTTCCTCCAGATTTACGCAAT
ACAGACATGCTTCCATTGTTCAAATCCAAACTCAAGACTCATCTCTTCAAACAAGCATAC
AGTTAATCCATTCAGTTAACACAACCCTATTTGTCTGTTTTTCTATCCTGTTTTTATGTC
TTTATGTTTATTCATGTTTTACTCTGATAATTTCTTATTGATGTCTTGTTCTGTTTTTCT
TATTCTTAACCTTGTACAGCGACCTTGGGTGACCTGAAAGGTGCTTGAAATAAAAATCAT
AATTATTATTATTATTAAAAGACGTGTATAGTTTTATGTCAAATGAATAAGAAAATTTCT
AGAGTGTATCAATTTCGGTAAAAGAATTGTATCATATCGTCACAAGTTACTTAAATCTTT
GAGTCTCCACTCGTTTATCTGTGTGCGGAGATGTGTATTGAATAGTGATACACAACCCTA
ATTTTGAAAGAACCAGCGTTTATGAAAGTCATAACAGAATATTGTTGGTTTTATCCTCAA
TATCCAAACCAATCTGAAGGGCAAAATCACTTTGATGTTTTAGGGTAAAGTTAAGGGAAA
TCTATACCACTTAGTAGTGGATTCTACACAAATGACTATCTGCACATTGTGAACAAATTT
GCCTCGTGAAAAAAACCCAGACATAAACGTGTCTAGCTCACACTTTTTTGGCATGTGAGC
TACTGTTGAGTTGACAATGTCTTGAAGATCTACCTGTGCTTTGTGTGTATATATATACAT
ATCCCAGGGCGGAACGAACAACTAATGGTAATGGAAAATTGGGCAATTACCATAACAATG
GAAATGGGGCAATTAACATAACAAAGACGGGCAATTACATCACCCAGTGAGGGTCCTTGG
GCAAGACCCTTAACGCTAATGCCTACCTCACAACATGAGAGACAATGAACCACATGTCAT
GCCGGCTCAGGCGTCGCCCGGACAAACAAGGTCTGCGTCAGGTGTTGAGGAACCAGAGCA
CCCTGATGGAAAATGGGCAACTGGAACAAGACGGAAATGGACTAGATGTGAGAACAAGGT
TCAGTTAGCATGCTACTACTCAAGTAATCCCACCCAGAGAGGTTACATGCAGAGAATGTG
GAATGAATGGATGCTTCAAAACCCACAATCAAGGCTAACTGCCAAACAACTGGTAGCTCA
GTGCTCTAACATCCACAAACGGCAACTCCTATCACAACTTGAGATTGAAGCGATACAATA
CAATGCCACAGGAGAGCCAGAACAACAGGTCAGAGAGGAGGTTATACCACACTCCCACTC
TGAGATTGGGTACACCAGCACCAACAACCACAATTACACTGAGCGAGGCAACAACTGACC
TGAAAGACAAGATCATATCTACAATGAACACTAGGCTACCCCGACACCAACTACGACGGT
TAAGTGACGTACCTGAAAGTCTACTGGA
>R2-63_Ol#LINE/R2
CATGATTACAAATCTTGCGCTGCACTCGGATGTCGTCCCCGTGACGGACACATTAATCCG
GAAAGCGAGTGGTGACTCGCCTCAAGTAGCCAAATGCCTCGTCATCTAATTAGTGACGCG
CATGAATGGATGAACGAGATTCCCACTGTCCCTACCTCCTATCTAGCGAAACCACAGCCA
AGGGAACGGGCTTGGCAGAATCAGCGGGGAAAGAAGACCCTGTTGAGCTTGACTCTAGTC
TGGCACTGTGAAGAGACATGAGAGGTGTAGAATAAGTGGGAGGCCCTCGCGGCCGCCGGT
GAAATACCACTACTCTTATCGTTTTTTCACCAGGGACCAGGGGTGGCTGTGGGCAGGCTG
CTCCTCAGGCCAGTTGATTAGTTACGCATGGGCTGTACCTCCACGTGGTCCCGCTGGTAA
CGACTTGTCGGCTAAATCAGCCCGCCCACCATCTGGGATATGGTTGACCGTCTAACCCCA
GTACTCAGGTCACAAACAAAATGGGAACAGATACAGTGTATGTCGGCCAGGACTACCCTT
CTGGCTTATCAAAACGGGTACCAGCGCGGTTAGTGGCGGGACCGATGCTGCGAGAGCGAA
GCAGTCACGCCCATGTGTTTAGGGCTGGACACATGTGGAACTGGCGAACCAGCCTTCCGA
GCGGGCGCTGGGACCAGCCCGCTTTGGAGAAGTCTCGGGTCCTAACCCGGTCGGTGGCGA
CGGCCACCGACCCCGAAATTACCTCTTACCCAGGAAAGTCCGTATCGACAAGCACGCAGG
TTCAGGAGGAGGACTGGTGTAGCCGGGAGAGCGGGTGGATCTCGCCAGGACTCGCTCCTG
AAGAACCCTCGGTGGTGTCCGAAATTACAGCCTCCATGGTAGCGACAATGAGGGTAGCAA
CCGAGGAGGTCGTGCTGGAACCACAGCCTGAACAGGTCGTCACAATACTGCCGGAGCATG
GTCGAANNNNNNNNNNAACTGCCCACTGTGTGGCGTGCCGAGCGGGGGCCTACGCTTGCT
CGGGAAGCATTTTGCTGTCCGGCATGCGGGGGTGCCTGTGACGTATGAGTGCCGTAAGTG
TGCGTGGCGGAGCCCCAACAGCCACTCAATCTCGTGTCACGTCCCCAAATGCCGGGGGCG
TGCGCGGGTGCCCAGTGGCGATCCAGGGATCGCCTGCGATCTCTGTGAAGCCCGGTTTGC
CACGGAGGTTGGGGTCGCCCAACACAAGCGGCACGTTCATCCGGTGGAGTGGAACAAGGT
GAGGCTGGAAAGGAGAGGTGCGCGCGGAGGGGGAATTAAGGCGACGAAGCTCTGGAGTGT
AGCGGAGGTAGAGACGCTAATCCGGCTCATCCGTGAGCACGGAGATTCAGGTGCCACTTA
CCAGCTCATTGCCGATGAGCTGGGAAGGGGCAAGACGGCCGAACAGGTGAGGAGTAAAAA
GAGGCTCCTGCGCATAGATACGGCAAGCAATAGCCCAGATGATGCAGAGGTTGAGGAGGA
GAGGTTGGAATCTCTGGCGGTTCGGTCCTCGTCACGGTCACCCCCGAGCCTGGTGGCGAC
CAGGGTCAGGGAGGCAGTTGCCAGGGGTGAATCAGAAGGTGGCGAGGAGATCAGGGCTAT
TGCTGCTCTCATTAGGGACGTAGATCAGAATCCTTGTCTGATTGAAACCTCGGCGTCGGA
CATCATCTCGAAGCTGGGAAGGAGGGTGGATGGGCCCAAGAGACCCAGGCCCGTTGTCAG
AGAACAGACCCAAGAGAAGGGATGGGTAAGGCGGCTTGCCCGGCGGAAAAGGGAGTACAG
AGAAGCGCAGTACCTGTACTCAAGGGATCAAGCAAGGCTGGCGGCCCAGATCCTCGATGG
TGCCGCCAGCCAGGAATGCGCCCTCCCGGTGGACCAGGTCTACGGAGCGTTCCGTGAGAA
ATGGGAAACCGTAGGGCAGTTCCACGGACTTGGTGAGTTCCGGACGGGTGCACGCGCAGA
CAACTGGGAGTTCTACTCTCCAATTCTGGCGGCTGAGGTGAAAGAAAACCTAATGAGAAT
GGCTAACGGCACGGCCCCGGGACCAGACAGGATAAGCAAAAAGGCTCTGCTTGACTGGGA
CCCCCGGGGTGAGCAACTGGCACGGCTGTACACGACGTGGCTGATCGGTGGGGTCATACC
AAGGGTCTTCAAGGAGTGCAGGACTAAGCTGCTACCGAAATCCAGCGACCCGGTCGAGTT
GCAGGACATCGGTGGATGGAGGCCGGTGACGATTGGGTCGATGGTGACTAGGCTGTTCAG
TCGGATTCTAACGATGAGGCTAACCCGAGCCTGTCCGATCAATCCGAGGCAGCGCGGTTT
CTTGGCCTCCTCGAGTGGATGCGCGGAAAACCTGTTGATCTTTGACGAGATCGTCAGGCG
CTCGAGGCGGGACGGGGGGCCGCTGGCAGTGGTGTTTGTGGACTTTGCGAGGGCCTTTGA
CTCCATCTCACATGAACATATCCTGTGTGTTCTCGAAGAAGGCGGGCTTGACAGGCACGT
TATCGGGTTGATCCGAAACTCGTACGTGGATTGCGTGACCAGGGTGGGTTGTGTCGAGGG
CATGACACCACCAATACAAATGAAGGTTGGAGTGAAGCAGGGAGACCCCATGTCCCCCTT
GCTCTTCAACCTGGCTATGGATCCCCTCATCCATAAACTCGAGACGGCCGGAACTGGACT
GAAATGGGGCGATCTTTCAATCGCCACGCTGGCCTTTGCCGACGATCTGGTGCTGGTGAG
TGACTCCGAGGAAGGCATGGGGAGGAGTCTCGGGATTTTGGAGAAGTTTTGCCAACTGAC
TGGGCTGAGGGTTCAGCCCAGGAAGTGTCACGGTTTCTTTATGGACAAGGGCGTGGTGAA
CGGCTGTGGAACCTGGGAAATCTGTGGGTCACCGATCCACATGATTCCCCCGGGGGAATC
AGTTCGTTATTTGGGAGTCCAGGTAGGCCCGGGGCGCGGCGTGATGGAACCGGATCTTAT
CCCTACGGTCCACACGTGGATCGAAAGGATCACGGAGGCTCCTCTAAAGCCCTCACAACG
CATGAGGGTTTTGAACTCATTCGCTCTCCCCCGGATAATTTACCAGGCCGATCTAAGGAA
GGTTACGGTAACCAAATTGGCCCAGATAGATGGGATTGTCCGGAAGGCTGTGAAGAAGTG
GCTCCATTTGTCACCATCCACGTGCAATGGACTGCTGTATTCACGGAACCGCGACGGTGG
TTTGGGCCTCCTAAAGCTGGAAAGACTAATCCCATCCGTGCGCACGAAGCGCATCTATCG
GATGTCCAGGTCTCCGGATATCTGGACACGGCGAATGACCAGCCATTCTGTGTCAAAATC
TGACTGGGAGATGTTGTGGGTCCAAGCGGGAGGTGAGAGGGGCAGTGCACCTGTAATGGG
TGCCGTGGAGACTGCCCCGACCGATGTGGAGAGATCGCCAGACTACCCAGACTGGCGGCG
TGAGGAAAACCTGGCATGGTCGGCCCTGCGGGTGCAGGGTGTGGGTGCAGACCAGTTTCG
AGGCGACAGGACCAGCAGCTCTTGGATCGCCGAGCCCGCTTCGGTTGGGTTCGCGCAGCG
CCACTGGTTGGCTGCCCTGGCGCTGAGGGCTGGGGTGTATCCCACTCGGGAGTTTCTGGC
TCGGGGTAAGGAAAAGTCAGGAGCAGCTTGCAGACGCTGCCCGGCCAGGTTGGAATCATG
TTCACACATACTTGGGCAATGTCCGTTCGTTCAGGCGAACAGAATTGCGAGGCACAACAA
GGTGTGTGTGCTCTTGGCCACGGAGGCGGAGAGGTTCGGCTGGACGGTAATAAGGGAGTT
CCGTCTTGAGGACGCCGCTGGCGGTCTCAAGATACCCGACCTGGTTTGCAAGAAGGCCGA
CACAGTTCTCATTGTCGACGTGACCGTCCGGTACGAGATGGATGGAGAGACGCTAAAAAG
GGCCGCATCGGAGAAGGTGGAACACTATCTCCCAGTAGGGCAACAGATTACGGACAAGGT
CAGAGGGCGTTGCTTTAAAGTCATGGGGTTCCCTGTAGGTGCTAGGGGAAAGTGGCCAGC
GAGCAACAACACAGTTTTGGCTGAGTTAGGCGTCCCTGCAGGTCGGATGAGGACCTTTGC
CAGGCTGGTGAGCCGGAGGACTCTTCTTTATTCTTTGGATATATTGAGGGACTTCATGCG
TGAGCCGGCGGGCAGGGGAACTCGGGTTGCTCTCATCCCCGCGGCAACGGGTGCCGCGAA
TTGAGGAGGACAGCTGGGAGTCTCGGCATGATTACAAATCTTGCGCTGCACTCGGATGTC
GTCCCCGTGACGGACACATTAATCCGGAAAGCGAGTGGTGACTCGCCTCAAGTAGCCAAA
TGCCTCGTCATCTATGTTAAAGTCGTTAGATGTNNNNNNNNNNACCAAGGGTCTCAAGGA
GTGCAGGACTAAGCTGCTACCGAAATCCAGCGACCCGGTCGAGTTGCAGGACATCGGTGG
ATGGAGGCCGGTGACGATTGGGTCGATGGTGACTAGGCTGTTCAGTCGGATTCTAACGAT
GAGGCTAACCCGAGCCTGTCCGATCAATCCGAGGCAGCGCGGTTTCTTGGCCTCCTCGAG
TGGATGCGCGGAAAACCTGTTGATCTTTGACGAGATCGTCAGGCGCTCGAGGCGGGACGG
GGGGCCGCTGGCAGTGGTGTTTGTGGACTTTGCGAGGGCCTTTGACTCCATCTCACATGA
ACATATCCTGTGTGTTCTCGAAGAAGGCGGGCTTGACAGGCACGTTATCGGGTTGATCCG
AAACTCGTACGTGGATTGCGTGACCAGGGTGGGTTGTGTCGAGGGCATGACACCACCAAT
ACAAATGAAGGTTGGAGTGAAGCAGGGAGACCCCATGTCCCCCTTGCTCTTCAACCTGGC
TATGGATCCCCTCATCCATAAACTCGAGACGGCCGGAACTGGACTGAAATGGGGCGATCT
TTCAATCGCCACGCTGGCCTTTGCCGACGATCTGGTGCTGGTGAGTGACTCCGAGGAAGG
CATGGGGAGGAGTCTCGGGATTTTGGAGAAGTTTTGCCAACTGACTGGGCTGAGGGTTCA
GCCCAGGAAGTGTCACGGTTTCTTTATGGACAAGGGCGTGGTGAACGGCTGTGGAACCTG
GGAAATCTGTGGGTCACCGATCCACATGATTCCCCCGGGGGAATCAGTTCGTTATTTGGG
AGTCCAGGTAGGCCCGGGGCGCGGCGTGATGGAACCGGATCT
>Ol-RETE86#LTR/Pao
tgcaaatgtgcttgttaggtcaaacttgaggaagctgatgcttcaagtaattttatatta
aaagtaaataaaaacagagaaaaaaaaaacacaaaaagaaaaaaatcaaataaaaatcaa
aagtaaaaatgcatgaaggtacattctgttaaatttgggaaaaaattaattttaaagtag
ttaaaaaattaaagagaggaaaaggaaagtttaagtctgtagtgggcgcggtattaatca
aggtccagctgtgcgcaccaggagcaattttgaatgaagtgcatgtgtagcgccagatca
agcaaagctcgagagcgatcgccaaacttgtgatccatcttaataaactcatctaaaaat
ctagttaaaggcatcgaacccacggaggcagccggtaagatttgatcatattacggggca
tagttattgtgatccgctgtgcgttaagcgccggctgcgcgcttccgcatcaggtgtcgc
gtcagtgcaaatgtttgtttagtctaccgtttattgtcatttattccatttattgtcatt
tattcaagcactgctatttatgaaatatatgcattgttgtattttcaatgaattcccgaa
attatgaacttaacattaacctatcaattgtgtaaatctaactaattatggagtcatgaa
tttatctgttgattaatgttatatatttattgttgtatttactgtggtaaattgagaaaa
tattatgtcttgtttaggtttttcaccacacatttataaccagcatcttgccatcactgt
ggaaaccccaagaaattgaataaaacagaaaaaacggaaaagtacgtctggatagtgtgt
gaagtcctgctcacaaaactccgtggatgctttccccctttcaagtggggtaaaataact
tgacagtgaaaaaccgtctgaaaaggaaaactgacttacagtaaaagccgactgtcagtg
aaaaaactaaatcgtcagtggcaaactggttgtcagaagaaaaagaaaccacagaggaaa
ataagaggttaaaatggccgagtctatgaagtctgtggagcaactgaaggctgagaggac
aatagcaaaaagaacattctcacgtctcgtcaacactatacaaagaaattataaagacat
gcctgaagaggaattaaaggacagtttcaataaacttaccatagaagcagagagagtcat
gaatgcaaatgatgaagtggagatgggactcattgcagagttggaggcaaagctggacac
agaaggtgatgtgttaacagaacagcaaaaggccgacaaaacaagaactgcaaaagaatg
tgagttaaagctgaaagaaaccagagctctccttcaagatactctctggaacgattatgg
acatgctgagttaaacacagctttccaaatagctgaagctgagtgtgaacgtgctgctgc
aatacgcccagatggcaaccaggaggcatatgacttcatactcacccacctacaagatgt
agcaaaatctacaaaggacacatacaaccagtggaaacgatgggtaccatcatacggcta
tgaggagttccaaagtcgtctcaaaacgctcgacatgatgattccaaagttaatttccag
aaaagcagaattcataaaaataaagatcagagagtctgaagagcaaagggttgtttaccc
catgaatattccagcacctgtcatcaagttgaaacccatggccctccctaaatttggagg
aaatcaacgtgacttccacaggtggaaaaaggaatgagaagcccttcagaaacagggtga
accaactggctcaagtgaagtgaagaaataccagctgttggatagcctcgacgaaagaat
acaaagaaacctccgtctaaacacctataacacagctgaagaaatatttcgattccgcca
ttgcagtcgaaatagtggaagaactgcaaggaatgacacctgtaaagaatcatcaaccga
gaaaaatcattgaattgattcgagtggtggaaaaagcactccttgacctagcagaccttg
aagaaacaggtgcaataaaaaatccactcgtaataaaatccatcgaaagcaaacttccta
cagtaatcaagcgagaatggttgatgcacgtggcggacaggagaaatgctgtgacaccag
acaatcgttttgaccgccttttgagcttcctcaaaaatcaagaagttatatatgagcaac
tagatcaactgtgggatgatgagccacttaggagaaaaactgagactgaaatcaagcaca
caagaacaagagacactaaatatgaccaagcggtgtgtgtagtttgtggcgacagcaaac
acaagagaaaactctacttctgccagcaatttcgacgtctgaaagtagaagcaaaaaagg
cagcagttaaaaaattgggagcatgcagaaagtgcttggaggtccacgatgatgactcct
tctgcaaccccgcctacttgtgtaaaggtcaagattgcaaatcaacaaaannnnnnnnnn
acagaacagcaaaaggccgacataacgagaactgcaaaagaatgtgagttaaagctgaaa
gaaaccagagctctccttcaagatactctctggaacgattatggacatgctgagttaaac
acagctttccaaatagctgaagctgagtgtgaacgtgctgctgcaatacgcccagatggc
aaccaggaggcatatgacttcatactcacccacctacaagatgtagcaaaatctacaaag
gacacatacaaccagtggaaacgatgggtaccatcatacggctatgaggagttccaaagt
cgtctcaaaacgctcgacatgatgattccaaagttaatttccagaaaagcagaattcata
aaaataaagatcagagagtctgaagagcaaagggttgtttaccccatgaatattccagca
cctgtcatcaagttgaaacccatggccctccctaaatttggaggaaatcaacgtgacttc
cacaggtggaaaaaggaatgggaagcccttcaaaaacagggtgaaccaactggctcaagt
gaagtgaagaaataccagctgttggatagcctcgacgaaagaatacaaagaaacctccgt
ctaaacacctataacacagctgaagaaatattccgagtcctggagaaccgctttggcaat
caaaccgccattgcagtcgaaatagtggaagaactgcaaaggatgacacctgtaaagaat
catcaaccaagaaaaatcattgaattgattcgagtggtggaaaaagcactccttgaccta
acagaccttgaagaaacaggtgcaataaaaaatccactcgtaataaaatccatcgaaagc
aaacttcctacagtaatcaagcgagaatggttaatgcacgtggcggacaggagaaatgct
gtgacaccagacaatcgttttgaccgccttttgagcttcctcaaaaatcaagaagttata
tatgagcaactagatcaactgtgggatgatgagccacttaggagaaaaactgagactgaa
atcaagcacacaagaacaagagccactaaatatgaccaagcggtgtgtgtagtttgtggc
gacagcaaacacaagagaaaactctacttctgccagcaatttcgacgtctgaaagtagaa
gaaaaaaaggcagcagttaaaaaattgggagcatgcagaaagtgcttggaggtccacgat
gatgactccttctgcaaccccgcctacttgtgtaaagatcaagattgcaaattcaacaaa
acgcctgcacatcatttttgcctttgtccaaatgttcctctcagaaggactgaatccaac
cagaagaggagcaaagcggaaaaagaaaaaagtcagagaaaatacactcaggaacaagag
gagttcttcaacaatctttcaccggagctagccgaacgatgtcgagatgtattttcaaat
tcagtcacaagagcgcttaattccagaaaagaatcaagtttgttggataaaaatggactg
caagagtttccagtaatcatgatgctgctgacagtcacagcaaacgctgggcaaaaaatt
ggagcattgattgacctggcttccgacacgaattatatcacgcatagaatggcaaagaaa
ttaaagctcagaagtgaggaaataatgcttgtcgttcatggtgttggagggatgaaagtt
tgtgtggagacaaaaagatacctccttaaaatcagagtacaaactccaagcggcacctta
agagcacatcagctggtttgttatggactagacaacgttgcagacattcaaaagcatgtc
taggcaggacagctgcaaaagttctttccagaggtacaactcgctgagcttgaaagacca
aaggaaatacagctgctcatatctcacaggagaaggacaacttgtacctcaaaaaatcaa
atccattggagatctcgtactatgggatggacctctcggaaaaacagtggggggaaccca
tccaaagctttttgaagaattgacactctctgctcataaatcaagaacacatttcgcaag
atctatgaggactgctgctgtaaactatacggaagtgatcaatagcaaatccaatcaaac
gctgcaggatacccacatgaaaatggtgccgcaaagctcgagtacagcaactaccactcg
tgacttcctcgaatggtggaggtgggacagcatcggtgctgcatgtgttcccaaatgtgg
aggatgtcgatgtggaaattgtcaacctggtgggaaggaaatgacactcgcagaagagag
agagctgcaaatagtgagagaaggccttacctatgtcaaaggtgacagtcacagcaatag
accacactggcatgccaagtacccttgggtggaaaatccgtcgctacttccaaacaaccg
agaagcggtcaaagccacatttcttagaacggaaagacagttggccagagaatcagagtg
gaaaatggcttacatcgcccaagttcatgacatgattgaacgcaaagccgcactcaagtt
gactgatgaactgatcaaaaactggactggtccagtgtggtacgttagccatctcatagc
accaaacccacactcggcatcaactccagtcagacttgtgtggaatagcagccaaagatt
caaagggatcagcctaaacgatctgctaatcaagggccctgatgtcctcaacccaattcg
cgccatccttctcaggtttaggtgtgaagttcatgctgctttgggagacataaaaaagat
gtacaattccgtatggttggaggaacaggaaatgcacttgcacaggtttctctggcggga
ctctgaaatgcaagatatagaagattacgcaattaccagagtaaacatgggcgataaacc
agcagggtgcattgcacaactcgcgatgcgtgaaactgccaacctacctgctttctcaca
tcttgaagaggaaaggaacgtgatccaacaaaaagcttatgtggatgacatactcgtctc
ccacaacaattttgagcaactaaggactttaacagataatgtggagcagatcctgaaaag
tgggggatttgagctcaagccctgggtcttttctagacaaaaaaagggacaaaaggagag
tcaagaatggggatcgagacctggacccatggttttgccaaaccaaattaaacacaatga
aaataaagctctgggccttggatatgaagttgaaggagatacacttcgcatcatgaccgc
tatcaacttctccaggaagaaaaggaaaatgcgacttggtcaaaatcttctgcaagatca
gattagagattcaactccaaacccactgacaaggcgagaactgctaagtcaagtatcagg
attatacgatccagttgggttaggaactccagtcaagcagaaaggggctattcttgtacg
aaaagcttttcaagaagccaaagtgaagaagttctcaatcgaagaaacgtgggaaacgcc
actctctgaaggtcttcgacttgttcaacttgctctgatcagattccccagatcactgac
tccagcacatttcaaaggtgatcctttggctatcacgttttgtgatgggagtgagtatgc
ttatggtgcagtgatgtacttgagatgggaaacggagcaaggacctgtgacgagaatagt
ggagtctaaagcaagactaactcctgtggatcaaaatggagacccagtgaaatctgagat
gtgtggtgcagtgtttgcatcccgtctaaaaaagcactttgaggaccacagtcagatcaa
agtcaagaaatggtaccatctacttgacagccaaaccatacttggtgcaatacaaagaga
cagttatggctttcaaacgttctttgcaaatcggattggagaaattcagaacagtacaag
aaaagaggactggcgctggatccatggttccttgaatgttgctgacgtcgtaacgagagg
cacggacgctgaaaacctaaatgaaagctctgagtggcaaaacggcccaaaatcgtaacg
agaggcacggacgctgaaaacctaaatgaaagctcggagtggcaaaacggcccaaaattc
ttgagtttgcctgaagaggagtggcccgtgaaatcagctgaagaattggtgatcgttgcg
aaagaaagtgtcatcaaattgcagaagaaagtgttcacggcagtactaacaagaaacaaa
gcaaagaaacttgaaatcaatgatgatccacgtcaggtcattaaccaaagaagaccaccc
tcaggatcggcagtccaattattagtggatgttaaacgattcagctgtttatccaaacta
atcaaagtcatcgcatggatgtggagagcggcaaagagatttggtggaaaaagcaaagcc
atggagaaaccacagtgggaggcagtcccattaggtggagtaatatctgtgaatgaaaga
gaggatgcactcagagacaccttcctggcagcacaagctgacatgaaccttcctgccaca
acactaaaccgactagtcacctacaaagacaaagattctggattagtggtttgtggtggt
cgcatacagacctacagggaagatatggttgatgtcccaattttgccatatgaagcctgg
gcatctactttggtggcacgtgaagctcacaacaaaaatcatgaaggtatcgccgctact
ttgctcaagatgaggaccaaagcctgggtggtgaaagatcgacgagttgccaaacgtgtt
gtcaatgactgtgtgtcctgcagaaaagtaaaagcaaagaactgccaacaaataatgggc
tccttaccaccagaaagaaccacccccgcagcaccattccaattcacaacagtggacctt
tttggaccttatcatgtaagggatgacgtcaaaagaagggtgacaaagaaagtctggggt
gttcttttctgttgcatggccagcagggctatccacacagaagttgcaaacgatctttca
acagaaggattcttagtggcttaccagaggtttactgcaatcagggggcatccgcggaaa
atctggtcagaccctgggactaactttattggggctaaatctgtgttggaagaaatgtat
aagttcctcgaccagcaaaataaggcaagcttggaagatctctctgccagaaatgggaca
gagtggacatggaaaattcatcccgcggattctccacacaggaatggagctgctgaagcc
gctgtgcgcatagtaaagagagctctccaaactataggaaaggaatcagcattgactttt
agtgaatttcagacgaccctatccttggctgctaaccttgcaaatgagagaccaattgac
gccgggacacaaagccgagaagactgtgtctactacatttcacctaacaccctcctgctt
ggacgagcatcccaagaaggagatcctaaagcctttgacttcgactgctatccttacgaa
agactcaaagccattcaagctgaagtggacaaattttggagaagatggagccagcttgct
gggcctcacctattcgttcggagcaagtggcataccacacaaagaaatgtagcaatcggg
gacattgtgtggttaagtgatcaaaatgctttaaggggtcaatttagacttggaagagtc
gttggtgcgaaaccggatagcaaaggtgtagttcgtgatgttaccattaaagtcactccg
agttattgtccacctgaggcacgaacgggggttaggaagagggttgaaggtttttcaggc
tctaaggaaagcagggagagagcgatcgttttgcatagggatgttcggcgtctagttgtt
ttgcttcctatagaagaacaaaagtaagtttaatttgttgaaagatttgacctctaagta
aacgacattcttggtgcttcctcaagaatatcgagtgggaggtgttaggtcaaacttgag
gaagctgatgcttcaagtgattttatattaaaagtaaataaaaacagagagaaaaaaaaa
cacaagaaaaaaaatcaaatgaaaatctaaagtaaaaatgcataaaggcacattctgtta
aatttgagagaaaagtaattttaaagtagtaaaaaaattaaagagaggaaaaggaaagtt
taagtctgtagtgggcgcggtattaatcaaggtccagctgtgcgcaccaggagcaatttt
gaatgaagtgcatgtgtagcaccagatcaagcagagctcgagagcgatcgccaaagtcgc
gatccatcttaataaactcatctaaaaatctagttaaaggcatcgaacccacggaggcag
ccggtaagatttgatcattttacggggcgtagttgttgtgatccgctgtgcgttaagcgc
cggcttcgcgcttccgcatcaggtgtcgcgtcagtgcaaatgtttgtttagtctaccgtt
tattgtcatttattgtcatttattcaagcactgctatttatgaaatatatgcattgttat
attttcaatgaattcccgaaattatgaacctatcattaacctatcaattgtgtaaatcta
actaattatggagtcatgaatttatctgttgattaatgttatatatttattgttgtattt
actgtggtaaattgagaaaatattatgtcttgtttaggtttttcaccacacatttataac
cagcatcttgccatcactgtggaaacctcaagaaattgaataaaacagaaaaaacggaaa
agtacgtctggatagtgtgtgaagtcctgctcacaaaactccatggatgctttccccctt
tcaagtggggtaaaataacttgaca
>Ol-RETE200#LTR/Pao
tgactgccttctttaggagatccagcatccatcgccagttctttgtccataatggtgctt
ggtctggtcaccaagttttgtcttggcttccagtaatggtgtttacttactttgcttttc
cacctcatcttcaggtcttttcaccacgagtgtccacctgggtctaccctctcaagagca
gtctggcatcatcgtgaatcaccatcattcatgtcaaaatgtgtactattaatgatgccc
ctgcagcattaaaagagaaaaattttagtacctacctgtaaaatgttatgccttcctctt
tcgtggactcatttcgttgagggggaggtgctgtcatggtgcctttggcagtctcttctt
tcccttccatctctgctctgcctttcagattggaaccagctgtggacactcacctcatct
attgactgccttcttcaggagatccagcaccagcatccatcgacagttctttgtccataa
tggtgcttggtctggtcaccaagttttgtcttggcttcccagtaatggcgttgacttact
ctgcttttccgtttcatcttcaggtcttttcaccacgagtgtccacctgggtctaccctc
tcaagagcagtctggcatcatcgtgaatcagtatcattcatgtcaacatttgtactatta
atgatgcccctgcagcattaaaagagaaagaattgtattacctacctgtaaaatgttatg
ccttcctctttcttggactcattttgttgagggggaggtgctgtcatggtgcctttggca
gtctcttctttcccttccatctctgctctgcctttcagattggaaccagctgtggacact
cacctcatctattgtgtaaatgcagctgaaatttatatattttattgaagtccatgggtt
gttaaatgtttaataattggtgatttaatttttatttctttggagtgtacagtgaatttt
gtttgaattatgttcagaggaataggattattctcacgagaatnnnnnnnnnntcaagta
aatgtttttgtgacttatttagaaaaaagaaatgttgttcatctaaggggtaaaaatatt
tgaaagcaaagttaacactacagtttatcagtagtggagatatcatgcgagaattagtaa
agaaatgttatcagataaagtttccaaggaggagctaaatgaaatgattgaggaccttta
agctacctcttctgctgtacaggggatgtacgatgagctgcgccaagtatgtacgccaga
gtcagacctgcggcgcaaggttgatacctgtatgtcactgtcaagatatattatccaaaa
ggctaaaagacagcttcaagggtcaccagcagaagaagaggaggaaccttggccagatgt
gggatcaatcttaaattcaacagtttcatcatctcagtcaatgtctgatcggtcaaagtg
tgattctttgcactcaagtgtccaatcagccaaaagaagagaagctgctgcatgtcaaga
ggttttggcagtgttggaggaacaagaaaaggaagcagttgaacttcaaaggctggaggc
tgaagataaagagcgtcttgttcagtttgagtcagagaaacaagctagacttcaggctat
acaagacaaacgtagaaaactttaacgactcgaagaagtcaaaaagctaaatgctgctaa
agctacagtagaagtctacgaccaagcagaggtttccttcaaacaaggtaacactgaaag
agtaagaacttctcaaaatattcctttgacaaagtcatcatctatgcttcaaataccaag
acctcctgtgtttcctaagtcttttccagcccctgttcaaacacttgatgcctcaagtcc
tccatttattccacaagctatcacataccaaatgacgacacccccaacaaccacgactca
tgtgcaagacggtgcaaactttgttagtattttagcagaagccataagtgctaatcgtct
tccaacacatgagcccacaatttttactggaaatcctttgaaattcaaagattggcaagt
gtcttttagacactaatagacaaaaaaaatattacaaagaatgaaaagctgctctacctt
caaaggtacgtaggcggctctgcaaaaaaggctgtagaaggatttttcatgctcagaaca
gaggctgcatatgactcagcgtggcagatcctggaaaaacgatttggtgatccattcatc
atagggaagtctttcannnnnnnnnngaaaaactgaaaacaatggaacgcaagtacaaaa
tgacatatgaaaagtggagatatcatgcaagaatcagtaaagaaatgttatcagataaag
tttccaaggaggagctaaatgaaataattgaggaccttcaagttacctcttctgctgtac
agggaatgtacgatgagctgcgccaagtatgtacgcctgagtcagacctgcggcgcaagg
ttgatacctgtatgtcactgtcaagatttattatccaaagggctaaaagacagcttcaag
ggtcaccagcagatgaagatgaggaaccttggccagatgttggatcaatcttaaattcaa
cagtttcgtcatctcagtcaatgtctgataggtcaaagtgtgattcttttcactcaagtg
tccaatcagctaaaagaagagaagctgctgcagaagctgctgcatgtcaagaggttttgg
cagtgttggaggaacaagaaaaggaagcagttgaacttcaaaggctggaggctgaagata
aagagcgtcttgttcagtttgaatcagagaaacaagctagacttcaggctatacaagaca
aacgtagaaaacttgaacgactcgaagaagtcaaaaagctaaatgctgctaaagctagag
tagaagtctacgaccaagcagaagtttccctcatacaaggtaacactgaaagagtaagta
cttctcaaaaatttcctttgacaaagtcatcatctatgcttcaaagaccaagacctcctg
tgattcctaagtcttttccagcccctgttcaaacacttgatgcctcaagtcctccattta
ttccacaagcaatcacataccaaatgacgacacccctaacaaccacgactcatatgcaag
acagtgcaaactttgttagtattttagcagaagccataagtgctaatcgtcttccaacac
atgagcccacaatttttactggaaatcctttgaaattcaaagattggcaagtgtctttta
gacactaatagacaaaaaaaatattacaaagaatgaaaagctgctctaccttcaaaggta
cgtaggcggctctgcaaaaaaggctgtagaaggatttttcatgctcagaacagaggctgc
atatgactcagcgtggcagatcctggaaaaacgatttggtgatccattcatcatagggaa
gtctttcagggataaactctacagttggccaaaaataagttcaaaggatgcacatgaact
tagagaatttgtagacttcctccagagctgtgaaaaggcaatgtcacatgtaaagacctt
ggaagttctcaatgactgcaatgaaaagatcttgctcaaacttccagattggttagtttc
cagttggaaccgcaaggttatggaaactagagaaacctttgacacgtatccaaggtttaa
agaactagcggacttcctctcaagagaagcagatcttgcttgtgatcctgtattttcagt
acaagcattaaccctcctgttatgttgcgggtcaaattgacccgatttaaagtttgaaca
tctaggaaaaatagttaaaagtattttttcagcatgaaacttcttctgcttgccttaatt
agtgtaatccacttatattatgaatttggttcatctcaaatatttgcaatcccccctgca
tgtttatacaacataaatactgttcgggtcaatttgacccggcagtcaaactggaggtac
aatgatgtcttatcataagactgcaggggcttcattaatagtcacttttgtgctgtgtat
gtacagacacacacacaacttcatattgcaattgcttgtctgttgtactgtgattttgtt
tatttctggttcacagtgcatgtatgtaaaacaacatttcaagattatgtttcaatgtta
tgtaaaagtattgtgttttatatggtggtcttttaaagtaatacagtagtgaaaaatttg
aaaaaagttagaacatgtatatttttaagaaaaacaagtgaattatctaataattgaacc
acttcctgttagaggtaaggaccaccatttcactaaattttgatagaataattaggaatg
gagttagtattggtatattcacactgcttgttaggattttttgggtttcagacatctttt
aattaataaaaccttcaacgggtcaaattgacccaggaacatcatctctgttcctcataa
acgaacataacagcagagttaaagagtgtggaaggagaaaaaccttaacaaccaaaatat
caaccagttcaagcaaagactctgtttacaaacacaacagaaagaagttacccaccatgt
gcattttgtaaacattcaagacatttcatcgcagaatgtaaaaagttctgtgaaaagaat
ttgcaagaccgtgttaagtttgtgcaagcagaaaaactctgttttggctgtttgaaggct
ggccaccagtcaaaaaggtgctacaaaagaagtacatgtggaaaatgtcaaaagaagcat
cccacctgtttgcacaatgatgactttaaagagcagcaaaggtcaacacttcaaaatcca
aaggataaaataacagaaaatgaaaacacaaagaaaaccactgaagcagcaacatcaaac
agagtgatacaagaaagtcaaatttcacaaacctcctccatagtaccagtttgggtatca
tcctcaaaagaaccagatcgagagattcttgtttacgcattattagacacccaaagtgat
actactttcattttagatgaagtagcacaagatctcaacacccacaaggaaaatgtaagt
ctgcgtttgtccacaatgtcatccaagttagcaagtatttcatgtcaaaggctaacaaac
ctacaagtaagaggatacaacttggaaagaagaatctcactgccaccagtcttcacacga
gaatatattccagcaaatagatcacacatcccaacatcagctactgctctaaagtggact
catctggaaaagttggctgacaagatcccacctttgctgtcttgtgaagtcggccttctt
attgggtacaactgccaccaagcccttcaaccaaaagagattctgcctgggaaagaaaat
cagccatacggtcaacgaactgatctgggctggagcattgttggctgctcacaatcctca
agtgattgcgttgactctataggagtcagccacagaataatagtctgccaagtaacacca
tctgcacagccatcagttgaactcaggagagaagtaagctttgcatgtcaaactcaaata
agagaaatcacttcaacagaaattatcagagcattagagtcagatttctcagatcaagca
tcagatgttaatcaagtctctcaagatgaccttctcttcttgtcaaaggtaaaggcaggc
atcaggcagaaagaagatggccactatgaactcccactgccattcagggaggacaagcct
gagcttccagataacaaaagttatgcactgcacaggttagcctcattagagcgacggctg
cgaaagaatgaacagtacttcaaagattatgttcattttatgaatgacataaaatcaaga
ggagatgctgaaaaggttccacattctgagttggataaccagcctgtatggtacattcca
caccatggggtttaccatccacacaagccaagtaagatccgtgtggtgtttgactgctca
gctagatacaaagacgcctctctaaatgaccatcttcttactgggccagatctcacaaac
accttagttggtgtgctttgccggttcagaaaaggtccaatagctatcatgtgtgatgtt
gaacggatgttccatcaatttcatgttgtaagtgacaatcaagactacctcaggttcttg
tggtgggaaaatggaaatctaagctccgcccctacagtgtatagaatgagagtccacctg
tttggagctgcctcatctccaggctgttctaatttcggactcaagtatttggcatcacag
ggccacggaacctttagcgaagaggctatcaatttcattcaacgaagcttccatgttgat
gatggccaaatgagctgtgaaactccagctgaagccatacatctggtgaatgaggcaaga
gctctatgtaaaactgggaatcttcgtctccacaagttagtctctaaccattcagaagtc
tgtactgcaataccaccttcagaacgttcacagagtgaagacataaacatggcttttggt
gaactttacatcgagcgtgctttaggtgtccagtggtgtgttgaagttgacgaattccag
ttcagagttattgtcaaggacaagtccatgacaagaagaggagttctttgaactccacaa
cttttcagatgcaagttatttttttaaattttttttttatttttattttttttcagatgc
aagttataatggatacggatcctgttcatatctccgagcagtaagtgaatcaggaaaggt
gtgttgtttgcttgtaatgggaaaggcaagggtggcccccaccaagcagctgtcaaagag
gaacttgagattgaaaatttggacgtgtacttctggacagactcaaaggttgttcttgca
tatgtgaacaatgatgcaaagaggttccacacctttgtagccaaccacattcagcgcata
aggtcgagctcagaaccaaagcaatggcattatgtcagttcagaaaacaatccagctgac
catgcctcaagggggttaactgcatcacagttaagagaatctaactggctaacgggtcca
gattatctctggcaacagacacttgaaatgcaagttggtgaagaggagatggtgggagtt
ttggaaatatcagactcagagctttgcaagtcttgtgtcaacactgtgaaaacagaaacg
gattcagttgtgaaccgcttcaccaagttttcagactggtctagagttgtgaaagctgtt
gccaggctgaaaagatttgtctaagaacgtaagggagtaaaggcgaggaaaggcgacaag
ccgaactgcttataattaagttggaacaaagagaagccttcgcagaagatataaggaaat
taaaacaaggaaaagtcaactcttttaacaaacacaatcagttacaccgtttaaatgttt
ttcttgatgacgacggagtcctcagagttggaggaaggctttgcagatcaaccctggact
atagtgcaaaacatccagctatacatcccaaaaagtctcatgtatcatccttgcttgtga
agcactatcatgagcgtgtttgtcaccagggcataggaatgaccatgaatgaactgcgtg
cgaatgggatatggaaacatggtctcctcacacatttacaaatgtgtgaaatgtaggaga
tacaggagaaatacagaagttcagaagatggctgatctgccaagcgagcggacggaaaca
acccctccttttacatattgtggccttgactgttttggtccctttatagtaaaggatgga
aggaaagaattaaaaagatatggcctcttgtttacttgcttgtgctcaagagctgttcat
attgagacactggatgatatgacgactgatgctttcataaatgcatttcgaacctttgtg
gcaatcagaggaccagttcgccacgtaaggtgtgatcaaggcaccaattttatgggagcc
agaaaagagttttctgagttgctcaagaaagtggacgtcaaagagctcttggttgtgagt
ttgtggcaaattttccatcttcaagtcacatgggtggagtttgggagcgccaaataagaa
cgatccgaagtattcttgcggtcatgcttgacaagacaggaaccagacttgacactacat
ctctgagaacttttctctatgaaacaatggctataattcacacactagactactgcattt
agatagacctgttcataaggttgtaacgcttgtagaagcagagtgagtaacaaaagcagt
agtggtttgacttgaaaatcccatttattcttcataggagtgattttggtgggagtgtaa
atgcagctgaaatttatatattttattgaagtccatgggttgtgaaatgtttaataattg
gtgatttaatttttatttctttggagtgtacagtgaattttgtttgaattatgttcagag
gaataggattattctcacgagaatttgagccttttatgttggccgcaggtgagcacgtct
tttgctcatgaggttgcagcaattaggagttcaagctgggagaaagagctgcaaaaagaa
ataccttggactcaaagagactctttttcttgacaagcggaaacgaggtatttgttatgc
ttgttttgtgttattttgtattgtttatttctcctgaaacatatataatgttttgttata
gttttcacggcgtaatgaaggcgtaatgaaagcgaaggcacgcaatgtcccacaagaagt
ctgatgacctgcagaagtgcaaataaacgcccgttgtaaaccaacctgtgttgtcatgag
aagagtcacatattgactgccttctttaggagatccagcaccagcatccatcgccagttc
tttgtccataatggtgcttggtctggtcaccaagttttgtcttggcttccaagtaatggc
gtttacttacttttcttttccacctcatcttcaggtcttttcaccacgagtgtccacctg
ggtctaccctctcaagagcagtctggcatcatcgtgaatcagcatcattcatgtcaacat
ttgtactattaatgatgctcctgcagcattaaaagagaaaaattgtagtacctacctgta
aaatgttatgccttcctccttcttggactcatttcgttgagggggaggtgctgtcatggt
gcctttggcagtctcttctttcccttccatctctgctctgcctttcagattggaaccagc
tgtggacactcacctcatctattgactgccttctgcaggagatccagcaccagcatccat
cgccagttctttgtccataatggtgcttggtctggtcaccaagttttgtcttggcttccc
agtaatggcgtttacttacttttcttttccgcctcatcttcaggtcttttcaccacgagt
gtccacctgggtctaccctctcaagagcagtctggcatcatcgtgaatcagcatcattca
tgtcaacatttgtactattaatgatgctcctgcagcattaaaagagaaaaattgtattac
ctacctgtaaaatgttatgccttcctctttcttggactcatttcgttgagggggaggtac
tgtcatggtgcctttggcagtctcttctttccctcccatctctgctctgcctttcagatt
ggaaccagctgtggacactcacctcatctattgtgtaaatgcagctgaaatttatatatt
ttattgaagtccatgggttgtgaaatgtttaataattggtgatttaatttttatttcttt
ggagtgtacagtgaattttgtttgaattatgttcagaggaataggattattctcacgaga
atttgagcct
>Ol-RETE745#LTR/Pao
tggtttgttggtttgatacagagagggtgtacagggcccagtatttttggttgaccgctt
ttaaacttgattatgtacaatacttttcaaatggatcgtaccacatgtgtcatctgaggc
aataatgaagtggaataaatcacgacacacaagaaaagtggatttcatggtcatagtttt
ctgtggagcgcgtcgcaaacaggacctgccgcagcctctctagcggctcataagcccgca
gctgctacaactttgtcaacaaaaaatataaaaggacactccacacagcgcaagaattac
ggacgccacaaagacagcgcgacaaccgcgggatggattgcaatgaaagcgcctctgtca
gtgtcatccaaacggaggtaagcacccggaagcgacaggcgctcggtcaggaatccagtt
tagtgaaactctgaaccgctatctggtgaaaacgaaaaatcaaactgtgtatgtttaact
aagtcaagattgtatggcaatccctgcacgaatgctgcgctgagcaagtcattgcaggat
ctgtaaagctgctcaaacaacggagtcgaatgaatgaaagtattgcgcaacaccacgcaa
gtgacgaagggagaatgagtgaaccagagaatgagtgctctgcggcggaaacgaatgaaa
aaagacaaattaaactgactgtgaaagctctcagtaataaaattgaaaggcttcaaaagg
aacgcaaatttgctgtgaataaaataaagggccttattccagaaataaagaaacttatga
caaacgaaaagaatgctgaacatgttaagtctctcacggtggacttgacagaactgtgcg
caaacgctggtgaatcacatgcaacgttactcccttttttgccacagcaggataaacaaa
acattcaagatgagtggttttctaatattcgggatcacaggaggtgtgacacaatggctt
ggtgacgttaaggaacaaaaggatgtttctgctgcaacatataatttgctctcaaacata
aacatacatcaaatcacaaatcaagaaatggaggaaaacgatgacataaaacccagtgac
agtgtgtcaaatgtggagcgaaaatcaacaagatcacattctggaaagtcaataacgtcc
tctacaacttcatcatgcattaaaacagaagcagatctggctgctttaatggcaaaacaa
gaagttttaaaacaaagacatcaactgaaagaggaggaagaacgactttgtcaaagaaaa
gaacaacttaaattggaagaggaaatctgtgcacacaaggccaaactgaaagtgctgaaa
tcacaaagtattacaagtcaaaggctttctaaagcatcagatggaatgaactcctattta
gacagacaaacaacaagataaaaaactctggattggaaagttgacccctttataccattt
tcacatcaaacagctcaacaggatcatcaggctacagggacaaagcctaaagagaaagct
gttggggctgaaattacaatgattaaagaccaaagacatggaaaagaaacagttccctca
gtccatccaagtttccaaatccaagacaccagaaacacaaacactgtgatggacaatcaa
caaccaatgttggacataatgagaaatcaaaatgaaataacaatgcttctgatgaattag
caatgtgttttatctttgccgaagtgagatgtacccatgtttgacggagatccactacag
taccacatgttcttgagagcatttgagaacaacgtagagaaaaagactgataataacagt
gatcgactttatttcttggaacagtataccaaaggtctgtctaaggaactggttcggagc
tggttatttcaaagctaaaaccttacttaaagaacactttggaaatgaacacaaggtggc
agcagcttacctggacaaggttctttcatggccttcaattaaaacagaagatgctaaggc
tcttcaagattatagtctttttctcagaagctgttgcaatgtcatggatgatttgcatta
cctgcaagatcttaatgtgcctgctaacatgctcagtgttatcaaaaaacttccctacaa
gattagagacaaatggaggacagtagcttgtgaactacaggaaagaactggacaaagatg
caagatatctgacatcacagagttcatagaaaaacaagtaagagtcttaacggatccagt
gtttggaaacatacaagatgttccacctgcaactaggagtttgaccaaaccagagtcaca
tatccgttttggaaggaaagaaagcagttttgctacaacagaaaccccagtgaataaaat
attaaaatatgaaacccaggaaaagaaatttacccaaacgtcgagaaagaaatgtctctt
ttgtggaaaagaacattctttggattcatgtgaacagttggaaaagaaatcccgaaatga
gaagattggcttcttgagagaaaagggtgtttgctttggctgtctgtgtattggacacat
cagtaaagactgcaaatggcgtgtctcttgtgctaaatgtggctttaaacatccaactct
gcttcacattacttcacttgggaaagaagagactccagacattacagaggctgaaaagaa
accagaggttcagcaaatgagaactttggtgtccaatggtcttactggggctggtgatca
agactgcaaattaccaatagttccagttcaagtgaaactcagcaaaggaagcaagattgt
cacaagctatgcttttttggatcaaggaagtactgcggtgttctgtaccgacagtttaat
gcacagactcaacgtggaaggacggaaaacacacattcttctcaggacaatgggtcaaga
gaaaatcgtggacagtcatgttgtcaatggactagaggtagcagccattcaaggaaatga
ttttgttgctattcctaaaacatacacacaaccaagcatcgcagtgcagaaatgtaatat
accgctgcaaaaggatctgcaaaattggccttatctaaaggacatctacttaccacaaat
aaatgaagagattgaacttctaataggcgtcaatgttcccaaagctttggaaccactgca
agtgatacaaagtgaacatcacggaccttttgctataagaacaatgctcggttggacaat
aaatggacagctgggaagtaactgtggaaatacaatggatcaacgacaaccagaattgtc
agtaaacagagtgtctgttgtacagatggatgaactttggcagaagcaattccaatttga
tttcctgaatgcagtatggatgaacagtctggattgtcacaagaagaccaaagatttatg
gagacagtttcaaattcagcaaacctcataaatggacactatcagattggtttaccactg
cgaaacaaaaacgtttacatgcctaacaacaaagatttagctctgcagcgtgttgctcat
ttaaagaaaagactccaaagagaccctgttttctgcacggattacatggcctttatgaat
gacatgttcaccaaaggttacgctgaacaggtaccggatgaagacctgaagggtccggat
gggaaagtatggtatatcccacatcatggggtttaccacccagttaagaaaaagttaagg
gttgtttttgactgtgctgcaacttttcaaggcacatctcttaacacccagctgctacaa
tggccagacctcactagttctttgataggagttgtgactagattccgcaaagagcaggtg
gtgatcatggcagacattgaatcaatgtttcatcagttgaaagtaccttctgaggatgca
gacttgctaagattcctttggtggccaaatggaaatttgaactcacagctgtctgactac
agaatgactgtacatttgtttggggcatcatcatctcccagttgtgctaactttgccctc
aggaaatgtgccgaagacaataaggatcagtataatcaaaacaaagtggacacaatcaga
cattgtttctatgtggatgactgccttgtttcagtggctactgaagatgaagccacagtt
ttacaacaagaacttgtttctatctgtgctaaaggtggattcaaacttacaaagtggatg
agcaacaggaaaaatattctcgaaactataccagaagagctccaatccaaagacacaatg
attctccatttcaaccaagatcaagatcatctttgggtggaaagagtgcttgggatgcat
tggagtgtgcattccgacatctttgggttcaaaatcaccattaaaaacagacctctgacc
cgaagaggaatcctctcaattgtaggctccatctatgttccactgggtgttttgagtcct
gtggtgttatcagcaaaattattgctaagagacctatgcagaagaggagttggttgggat
gacaccataccagaagatattgccaaaaaatggatgaaatggttgcaagaactacatctt
ctgaaggactttaacactgaaagatgcctgaaaccacagaactttggagaaataacacaa
gcacaactccacctcttctgtgatgcaagtcaacttggttatggatctgtcgcctacttg
ctgtcacgcaacacagagtcacaagtacactgtgcttttctcattggaaaggcgagagta
gctcccttaaagacagtcagcataccacgaatggagctcacagctgccacaatggcaagt
cgaattgaaggcttcctgcacactctattttttggactgacagcgcctctgttctcaagt
acatcaagaatgagacatccagatttaaagtttttgttgcttacagagtctctgagatac
ttaagaactcccattcatctcagtggaggtttgtcaacaccacaaaccacccagctgatc
tggcatctcgtggttcaaaagtggatgcctttcttaaagacacgatgtggacctctggac
cttctttcctcatgcaacatgaaagggaatggccagtgaatcctgaagatatcgaacaac
ttcccttacatgaccctgaggtcaagaaaatggttgcaaatccacttcgagccagcgaag
aggttgatccagttatgaccattattcatcatttctcctcttggaccaggttaaagacta
ctgttgcttggcttctgaagttcaaaaggtggattatggtgtcccaccgagagaaagctc
tttcaatcgcaaaaactacaaagataaatggaaagcaacaaccaatctctaagaaaaatg
gaaaggtcctaagtaaacaagaatatgttgaaagatgtttaactgtggaggatatagaag
aagctgaagaggagataatcaagtactgccaaaaaataagatttaaagaagaattcttct
gtttacaaagtggagccgcggtgaaaagatccagccatgtctacaaactctgtccaatca
taacaaatggtttactaagagttggtggacagcttagccgatcttcaatgccactggaga
ctaagcatccagttatactggctaaggacttgcatatttccaaccttatactacaacacg
tccatcatcaagtggggcatagtggtcgtaatcatatgctctctaagcttcgagaaaagt
actggattacaggggcctgctctgctatacgaagtattctaaagaaatgtgttctctgtc
gtcgactaaatgcacaacccctgtctcaacacatggctgatctgccaaaagaaagaatca
cacctgatgaaccaccgtttacatatgttggcattgattgttttgggcctttcgaagtaa
ggagtcgaagaagtgttgtgaaaagatatggagttatttttacttgtatgaccatacgtg
caatccatattgaagtagcatcttcgctggatacagactctttcataaatgccttaagac
gtttcattgcaagacgtggtcaaatcaaagagatccggtcagataatggcaaaattttgt
ttgagcagaacgtgagcttagtacagctatggaagggtggaaccaagcaaggatcaacag
catgcttctccaggagggaattaagtggaagttcaatccacccactgcttcccatcatgg
tggatcctgggaacgactaatcagatccatacgcaaggttcttaattccataatgactga
acaaacaatggatgaagaaaatcttcatactctgttctgtgaggttgaagcaatcattaa
cagtcgtccattgactacaacgtctttggatcctcatgatctagaagccttgactccaaa
tcatcttctactactgaagacttcaccattactgccaccagtactcttcgatgcagcaga
tatctatgcacgtagacattggaaacaagttcaatatatgtcagacttgttctggaaaag
atggacaaaagaatatttgccacaactgcaggagagacaaagatcacttggaatgaactt
cagaaagaagcattttctaaatgttccagagtctctgtcctggacttttaggaactgatc
cttccagaatgtgaatgtggatttgagcttcttcatggtctacatctacagttttcattg
aatcagcttctctagtttcagaaacacaaactgctctggttcagagaaatgttctgttca
gacagaatgggattgaaacccaaagtgtggttttctcagaggagcagagatctttctgct
tctgtttgactgcatgaaaccagcagtgaccagaagtgagacagaaactaaaccacaccc
cattactgaaaagcatacaggacgatctaacacgctggaccaacctgcctctgtccctta
tgggcaaggtagtcacggtaaaaatgaaaatcctacccaaagttaattatctcttctcaa
tgattcccacacaaccgccattaaaatggttcaaaacattagactcatccatatcaagct
ttttatggaacaataaacctgcaagaatcagtctaaaaactttaaaatctgcaaaaagct
gtggaggattagaattacctaacttccacaattactttcttgcaaatagattacaataaa
tcttaaaatggttaaaaaataatctagaaaccaactcatggttagacttggaacaggcgt
taggtggaaagatcaacctgtcagatctaccatttattagccaaacagtcaaaaaacagg
attnnnnnnnnnnacctctggaccttctttcctcatgcaacatgaaagggaatggccagt
gaatcctgaagatatcgaacaacttcccttacatgaccctgaggtcaagaaaatggttgc
aaatccacttcgagccagcgaagaggttgatccagttatgaccattattcatcatttctc
ctcttggaccaggttaaagactactgttgcttggcttctgaagttcaaaaggtggattat
ggtgtcccaccgagagaaagctctttcaatcgcaaaaactacaaagataaatggaaagca
acaaccaatctctaagaaaaatggaaaggtcctaagtaaacaagaatatgttgaaagatg
tttaactgtggaggatgtagaagaagctgaagaggagataatcaagtactgccaaaaaat
aagatttaaagaagaattcttctgtttacaaagtggagccgcggtgaaaagatccagcca
tgtctacaaactctgtccaatcataaaaaatggtttactacgagttggtggacagcttag
ccgatcttcaatgccactggagactaaacatccagttatactggctaaggacttgcatat
ttccaaccttatactacaacacgtccatcatcaagtggggcatagtggtcgtaatcatat
gctctctaagcttcgagaaaagtactggattacaggggcctcctctgctatacgaagtat
tctaaagaaatgtgttctctgtcgtcgactaaatgcacaacccatgtctcaacacatggc
tgatctgccaaaagaaagaatcacacctgatgaaccaccgttnnnnnnnnnngaaaaaaa
agaactgaatgaatttgtattgtttatgctgatttaatgtttcttttgtgtgtgtaatta
tttgtctatttgccaaataattaggggctggtgtgtaggcgccattatcatgtttgtata
taattcccttttttggtcacgtgactagttaagatctcatttaggcgcacctgtcacctg
tgttagtttggttttttggtttgatacagagagggtgcacagggcccagtattttttgtt
gaccgcttttacacttgattatgtacaatacttcaaaaggatcgtaccacatgtgtcatc
tgatgcaataatgaagtggaataaatcacgacacacaagaaaagtggatttcatggtcaa
agtttttgtggagcgcgtcgcaaacaggacctgtcgcagcctttctagcggctcataagc
ccgcagccgctacact
>LTR1005-Ol#LTR/Pao
tgtgttgcctccaggcactaatttagtaaataagttaaaatgttaatagtggtgaatttg
aatgtttaaaacgttaaaaaaaaaaaaagaaagtaagtaaattgaccgaaaataacaact
tccggtttttccgcgcaacttccggttggcgggcaacttccgggttccggcctcatgtaa
tcagatccgacgaagcccagcatgaggtcagagatatctgtcgccatccacaccgaagct
caggcaaggcaatgccgtaagttcatattgttgtttatttacactcagggaaacatattt
ttgtattatttgtatggtacgcttagtttaaagcgtagataaaatatttatttttgtgtt
atttatacatcatttttagagagaatcgtgtacatttgttttcagttttcaccatctgga
gaagaaattaaaagctcaaaaacgtccctagtggtcctggtcttcttcagtggtttatct
gcgtgttcaagtgggaacataacagtgaaaaggcagcattcagagcttcatcgtggtcaa
gatggcagccagcaacagatctacaacaaatgcatcgggggtcacgtcttcctctgcgac
aagcgcagctcgtgctcgagccagagcagaagcagctaaggtgagagcgtcatatgcaag
caaggaagcacagctgaaagtggaaaaattaaaaatcgatgcagaattggaagtgctaac
attacaaagagaggcagacgccgcagtagctgaagcagaagcgctagaagaagcggaggc
aatgcttgatggaaaccagagcagaagatcagtcagttaaaagagaaagaacaagagaat
atgtgcaatcacaaatgaaagtgagcaaacctaatgactcagcaccagtaccagacacac
aaaatcaaaatgttgatttagagggctcattcataacttggagtcctcctaaaaacaacg
ctgcagacacagagccacagcccatcagcgccaggcaaaggatcaacaaccaccataaaa
ctttgcctatccagaatacatcatcccttcacaaccagaatacatcatcccttcacaaag
ttgagagtgaaccaaaagttcaaccagcatacaacgctctgaatccattctcaagccctt
tcaggtctcaatataacacacctgcaggcgtgccacatccagctgaaccatttgcacaat
acatggcacgtcgtgacctcatcatttccggtctttaccaatatgacgacaagccagaga
atttcagagcatggtactcctcatttacgggtgctacagccgaagttcacctcactccca
ctcaagagctcgatttgatgacaaaatggttgggaaaagagtcaaactgtcaagtcaagc
gcatccgctctgtttatgtcaacaaccccactatggctctacagaaagcgtgggagcgac
ttcatgagtgttatgcagcccctgaaataattgaaaaatcactatttcagaggttagaca
gttttcccaaaataacaacaaaagataacatgaaactgagagaactaggagatctgttac
aggagatccaaggagcaaaagaggatggatatctacctggtcttttctatctggacacat
ctcgtggaataggaccaattgtggacaaacttccatacggaattcaagagaaatggatgt
cacaaggttcacaatataaagaagagaatgaaggctgttttccaccttttagttatttct
gtaagtttatatgcaaagaagctaaaaaacgcaacgatccaagtttcaaccagccgaaca
cacaaacatatacaaaatcagaaagaccaaacctaaagaatttcagctctgctaaaccca
tatcggtgtacaaatcaaacgtcacatctcctaataaggacattaacaagaactgccctc
tgcacaacaaaccccacccactcaagaaatgcaggacgttcaggaacaaactgctcgacg
aaagaaaggcctttcttaaagagaaaggaatctgtttcaagtgctgcgcttcagacactc
atcttgctaaggactgtagaactacagtaaagtgctctgaatgtgaaagtacaaggcatg
aaaccatcatgcatcctggacctccacagcaagccttccgggctcctgcccctgctcaag
aggatggcggggaggaagaaagctgctcggacagtgttgcagtaactgcaacatgcacca
aagtgtgcggtccaggtcagtggggtcgttcttgttctaaaatatgtctcgcgaaggtgt
atcccgaaggtcatagagacagtgcagttaaaacttacgtcatacttgatgaccagagta
atcgttccttagctggcccagagttctttgaacttttcaacattaagaacgaaccagtca
attacaatctaaggacatgcactgggattgtagaaacatggggaaaaatggctgaaggct
tccagcttgagtctttagatgggtcagtggtaatcccactccctcctcttatcgaatgtc
aggacattcctaacaataggagtgagatcccaacaccaagcgctgtgatgcaccagccgc
acctgcagccaattggaaagtacattccagagctagacccaaacgcacaaatactcttac
tgctagggcgagatgttttacgtgcacacaaagtcagggaacaggttaacggccctcatc
atgcgccctttgcacaacgcctagatttaggctgggttgtagtgggagaggtgtgtgtag
gtaacatccacatgcctgcagtcaactcatacaagacagttattctagaaaacggtcgtc
ccacagtttttgcacagtgtgataatttccgacatcttaaggaaacaccctgcactaact
cgcttagcaaagcaccagagcaaactctgggacagtcagttttccacaccagcgagaacg
acaacaagctggctccctccatagaggacaaagtcttcttagacatcatggagaaagaca
tgtaccgagatgaagagaatagttgggttgccccacttccctttaaagagcctcgccaga
aaatgccgaacaacagagaactagcagtcagacgttttttgtccctcaaaagaagcatgc
aaagaaaaccacaaatgcagctagattacgtggagtttatggaaggtattttctccaatg
gtcatgctgaggtggcaccagaacttaagcaaggagaagaacgctggtatctcccaacat
ttggggtttatcaccctcaaaagcccaacaagatcagggtggttttcgattcaagtgccc
aggaaaacggtgtctcactcaacagtgtactcctcactggccctgacttaaacaacacgc
ttataggagttcttctccgatttcgaaaagaaagcattgctataatggctgacatacagc
aaatgtttcactgtttcgtagtgcgtgaggatcatcgaaactatctccgctttctgtggc
acagggacaacgacattgaaaaagaggtgattgacttccgaatgaaagtccatgtattcg
gcaattcaccatctcctgctgtagcggtctatggactgcgcaaggccatcaaagccggag
caaaagactatggggctgatacagtcaactttgtggagaggcatttctacgttgatgacg
gcttgatttctgtgcctactccagctgaagcaattgatttgttgcaaagaactcaagctt
cacttgccgagtccaatctacgtctgcataagtttgtttctaactcaccagcagttatgc
aagccttctccccagatgactgtgcagtggttcttaaagatctggatctaagtggtgaag
aaacacaatcgcagcgcagtctaggcctcatttgggaaactgtgacagacacgttcacgt
tttctgtgaccacaacaagcaagccatttacgcggcgtggtgtcttgtcatctgtcaata
gcatcttcgatccattaggactgttggcaccggttaccattcaaggaagggctctactaa
gagaactcacagtggagaactcaggctgggacacgccacttccagaagataaacggagca
aatgggaagcttggagagactctctgaaagacttaaaggaactacatgtcccaagaacgt
acacctctacatctctgagtcaagcaatacacaaagaactatgtttgttttcggatgcat
caaccaaagccataggtgccgtagcctacttgaaagcagtttacctaaatgacaaagtgg
aggtcgggtttgtcatgggtaaagcaagactaactcctcagtcagaaccaacaataccaa
gacttgagctgtgtgctgctgttttagctgtggagatggctgatctcatcaagactgagc
tggacatacagttcgacaaggttaatttttacacagacagtaaggtagtcttgggctaca
tctacaacgaatccaagagattctacacatatgtccacaacagagtgcagcgcattcgtc
agtcctcaaagccggaacagtggcactacgtgcgcacagaagaaaacccagcggatcatg
catcccgctcgctcacagcattccagttaccgaaaacaacttggttcactggaccctgct
tcatccatcgtccactcacagagacaaaacacaaaagcaatgagtttaaattaattgagc
cagacagagactgtgaaatcaggccacaagtgaaaacctgcgccaccaaccttcaagtag
tctcctccaaacgctttgaacgcttctctacattcaagtccttagtccgtggagttgcct
ttctcattcatattgcaaaatccttcaatggaaccaactcaaactgtgaaagcaaggggt
ggcacacatgtcagtttcctcgttcaccagatgaaatggatcaagcaaagcttgtcattc
tcaaacaagcacaacaggacgccttcgaaaaggagttgtctgccctcaaggctggcaagc
ccgttgccaaacaaagccctttacataaactcagtccagtcctaggtgatggcataattt
cagttggaggtcgactcaaatactcagaactggaaaaatctgaaaaaagtccaatagtcc
ttccaaaagaccatcatgtgtctctcctgcttactcgccactgtcatgacaaggtcaagc
accagggtcgtcacctcacagaaggtgcaataagagcagcagggttgtggatactgggcg
taaagagggttttcaattctgttatccacaaatgtgttatctgccgcaaactgcatggaa
aagaggaacagcaactcatggcagatcttcctccaggacgattcaaaacatgttccccct
ttagctacgttggccttgatgtttttgggccttggacggtaactaccagacgtactagag
gtggacatgcacaaagcaagcgttgggccatcatgtttagttgcatgagttcaagagccg
tgcatatcgaagtgatagagtctctagataccaacagttgtgtaaatgccctaagacgct
tctttgctgtgagaggccctgccacaaaactcttatccgatcgtggcacaaatttcatcg
gagcgtctaaggaactgggtatggacaaggccgtgcaacagtaccttaatgatcaaggtt
gcacctgggacttcaacccacctcatgcttcccatatgggaggctcatgggaacggatga
tcggcatcgctcggagaatcctggactcaatgctgctgcagagtaaggtgcaacttattc
atgacgtgttgtgtacactaatggctgaggtctcagcaatcataaatgctaggccactct
ttccagttctttctgacccagacaacccattcattctctctccctcaatgctgctaactc
agaaatcatgcctctcacctcctcctggagattttctggacaaagacctttacaccaagc
aatggagacaagttcaagctcttgccaatcagttttggtctcgctggaagcgagaatacc
tgcctttactacaacagagacacaaatggactttaccatgtcgaaacctacaagttggtg
accttgtcttgctcaaggacaaacaagttccacgcaacagttggcccatggctagagtca
gtgcgacctttccaggcaaagatagtcgagtcaggaagattgaggttacagtaaatgaca
aaagctgtaaaaagacttttatgcgaccagtcactgaggttgttcttcttttgccaaagg
actgattctagttaagtattgagttaaattgtgacctcatagaggccaggcggggagtgt
gttgcctccaggcactaatttagtaaataagttaaaatgttaatagtggtgaatttgaat
gtttaaaacgttaaaaaaaaaaaaaaaaaagtaagtaaattgaccgaaaataacaacttc
cggttttttccgcgcaacttccggttggcgggcaacttccgggttccggcctcatgtaat
cagatccgacgaagcccagcatgaggtcagagatatctgtcgccatccacaccgaagctc
aggcaaggcaatgccgtaagttcatattgttgtttatttacactcagggaaacatatttt
tgtattatttgtatggtacgcttagtttaaagcgtagataaaatatttatttttgtgtta
tttatacatcatttttagagagaatcgtgtacatttgttttcagttttcaccatctggag
aagaaattaaaagctcaaaaacgtccctagtggtcctggtcttcttcagtggtttatctg
cgtgttcaagtgggaacataaca
>LTR1584-Ol#LTR/Pao
tgttgtaaattcccacctgttttagatattttgttcaggcactgctgtaattttactctc
tgtttagtacattttgttcaggcatgtacgtggacgagcggggtcctaagaagaaaacgg
agggagggaggggagcaggcaggtttcatgcgccaaggctgtgaactctgtatgagacga
aaaaactgaagataaatgcttaaaaagctcatcttgtcctgtgctctcttatcggagtcc
tgacgcggatgtagaagtcccagtccgaggaatatagtgcctcctttacataacattttg
gtccttcgagccggattttctcacccgcatcagcatggacagaaacggagcagcgatgaa
cgtgaatgaagcgcagcatgcctcacgacggcgtcaactccccgcatgtctgcaaagcta
ccaggtcagtctgccacagtccctccagccttatgctgccctacaccaggacgtcagaga
gcgtgtcgctgctcagcagctgcagtcacccaatttgcaaacccaaattattgctaagga
ggaccggctgttcggagcagttaggccacgctcctgccccccttttcccggagcagccga
tagggagaaccagtggagtggcacaaagcatgcaagcttatcacctggtttgctaacaat
atgcagtgagttcagaacatcatctccccaggaaaaaagtgtccataatatcacagggcc
cagtttcattccgagcgacctcatgctacaaggtcctcaaccaacgtcgtttctcagtcc
agcttctccttctgactattcaccccagcccatgtcccctgtgatgagtggggttcagca
cctaacccctctaaatcagagtttctcatctcagaacagtagtccactcttaatgacacc
acaaacaggcctcataagcacaacgttgcaaactcaagtaggagcagctgtgacatattc
aagacaagcattagattatacactaacccagtcgcttccagcaactttggcctctctacc
accgatcagagcctatggtcagccaatcccagcacaagtaaatgatgcgttaccacaacc
gacttccctcatcacacagacatggatgcaaggaggcaagagactatcaacatatgaatc
atctcaccagctgcagctgaacacatcatcacctgtgagtatgacccaaagtggcatccc
agcattcactcagtcctcacatcaaaatctgtcagctcaccctgcagggtctactgctca
accagttccccgtgtgcctcctgctagtcaactcaggacctatggagcgacgctgcccat
accacaggtcgccacaacagctacccagccgcagcctaaggtccagcctttccctgtttc
taccggacagcaaatataccagctgcagaactaccagccatcacaaccagcacaaatggt
gagccaacctcagccttctctgtacgccacagctgcacctctttacagagatcacaacct
cgtcactgctattcctatgactcaaacagtgaacaatcaaccagtttactcctcacaacc
agaatgccaggccgctcagcacatgagagctgtaccccaaagacatgagctcctgtcacc
ccctatcaacctgtcagctccagccccacaggcaacgtatcaatcacaaactcaacaatt
tgttccccaacctgagttccatcagccggtcaactacagccatcaagtagtgcccgctgc
acataacatgaattcacatctccctacagtagatccgtatgctcagcgaggttttcagcc
acagtacagctcaccccagctgttgcaaacacctactccgttccgtcagcctgtcccggt
ccctgaaatgccaaaactgattaatgacagcgaaatagagtttaccgatctgaaaatggc
cctagatcatctactcaccccccatacagatctctcagagcactataaatacagggttct
gatggagcatctggttctagacgaagcaaagctcatagcacaatcctgcaggcattatcc
acacccatatactgctgctatgcaagcattacaacgtcagtacgggcagcctcaccaact
cacccaaagtgagattgcggccatcttaaatgctcccgacctcaagcctggacactctaa
ggctttccagagttttgcactaagggtccacctcttggtgggaatgctaacatccctgga
gggtccaaatggaactgagctgatgtcaactggccatgtggatcgaataatcagcaaact
tcccaagcagtacagagacagctttgtggagcatctgcaaactcagggccatctcaacaa
aaactgcctgaacccttataacctaagggatctttcagactggctcaaagttaaagctga
agcccagaggctctcagcaaagatggttcagcgtcaccgtgctgatgggcacccaccatt
cagaaaggagaaacaaccattaccattaaaacctaggagccaactcatctcagtgtatca
cgggtctgacaaaacatcaagtgaagacagtgagaaaaggcagatgtcacaatggggacc
ttctaagcaaccaaaatctaagaaaatgtgtctgttttgtaaaaatccagaccactactt
atctcagtgtccggtcatcccccaacggtcatcagaagaaataaagatgtggttagataa
gggcaagcgatgctacaactgtggccggaccaatcaccaggagggttcctgcaagctaaa
aaagccatgtagcaaatgttcagacgtccatcttactgttcttcacgaggtgaaccaagt
gagttccagagtgtatctcatcacaccaaaagaccaggttatccttgccaaacccacgca
atgcagtaaagtctaccttaaggttgtgcccatcatcatcagccacaaggaaagatctct
tcagacctacgcatttcctggatgatggagctgaacgcaccatgctgctaccggcagcga
ccagaagcattggccttagaggtgagagcgagtcattatccctgcgtaccatccgccagg
acgttgcccgcctgactggtgagtcagtaaacttccacgtatcaccactggaacgcccaa
ccgagcgctatctgattaaatgtgcatacacagcaagtcaactcactctgaccgaacaaa
gttatcccacagcagtgctccagaagcgctattgccacttaaagggactgccgctgccga
gtttcaataaggttcagccccttgtgcttattggagccaaccacagccacctcatcactg
ccaaagagccagtccggttcggtgtaaaaggcggacccgcagcagtctgtacagcactgg
gatggacactccaaggcccagatggtatgtcatgctcaaccacgtcctgcttctttacat
cactcaaaacaccttcagatgatatttaccaacatgtcgaacgcctatggcagctagacg
tgcttccatttaagaacgagcagcaagccatccgatccagactagatcaacaagcagtga
gcatcctggaggaacggacccagagactaaaggttggtgacacacttcgctacgccacac
cactaattagagctaagaatgcaccaaagctaaagtcatcatttgaaattgttctaccgc
ttctccgcaatacggaatgtcgtctaatgagggaccctaaactacccacagaatatgagg
cagaaatgaacaagctcattactggagggtgtgtcacaaagctcagtgaagaggaagtga
acgcctctgaggaatcctggtttattcctcatcacctcgttagacataacaacaaggctc
gcctggtcgactgttccttcgtctctaacggactctctttaaatgatcagctactgccgg
gtccaactctgggaccatccctcgttggggtccttctacgtttccgacaacatgctgtcg
cgatcagtggagacatcaaggcaatgttccaccaagtctgtctactccccgaagatagac
cattgctgagattcatatggaggaacctgagacgagaagagccacctgatatctaccaat
ggcgtgtactaccgtttggtaccacctgcagtccatgctgtgcgatatttgccctccaga
aacatgggagagagcaaactaaagacggcatagacatccttccatccattgagaagtcat
tctatgtggataactgcctacaaagtctccctacggttgagtctgctaagaagcttgtgg
atgaaatgaggaagtgtctggcttcaggagggtttgagatcaggcagtgggcaagtaaca
tccgagcggttgtctctcatctgccctcttcagctcgatcagacaacactgatctgtggc
tgtctgaagaacgcacagaccctcaggaacctgctctgggactacaatggcactgccctt
cagaccacctttgctaccgcaccaggccgagtaaagacgagactccaacactccgttaca
tatataaagtgctagctcgccagtatgaccctattggtgtcatcatcccatatacaactc
gagccaagattctagtccagaaactctgggtcaaggtggggaagctgggatgatccaaat
cttccacctgatgtggctgaagcctggtccagctgggagagtgaactcccctgtgtggct
aacataaccatacgaagaacctatgcaccaccgaaggcagcaacagattcgaccgaatac
actcttcatgttttctgcgatgcttccgagcaggcgtatggatctgtagcatacttcact
ttgagatatgatgacaccacccatgttgccttcgtgatggcaaggtccagagtggctccg
aagcgccagcaatctatgctagccttagagctatgcgcagccttaacaggtgctcagctg
tcttccctgatccaccgagagcatactgttaagatcatccagactttcctctggacagat
tccaccacagttctgacctggcttacatccgaaacacgtcgattcaaagtcttcgtcggg
accagggtctcagaaatccaagacctgacagcgggccacacatggcgctacgtggacacc
cttaataatccagctgacgacctcacaagaggaagaactctggctgagatagcagctcca
agtcgatggattgacggaccatcttttctgcgcagttcagaagatcaatggccagtatgt
ccagcctccactgcaccagaggacaccacagagatcaagcagcacgtattctgtggtctt
atccagaaaatccaggatccacaaacaccagaaataacacaatttgacaactggattgat
ttaatcaacgccactcagcaattacttcacggggcggctggagatggtgagcagtctcaa
gagagagctggtgaagcagaaaacctgcttctgagaacaagccaaatggagtgctttact
gaagaagtgaaatgccttaaagctggcagaccagtaccaccaagcagcacattgagcaca
ttggccccagaaatggactctgaatcaggtcttatccgtgtgggaggacgcctcagctgg
agtgactcctcatgcatcgatgaaatatatccagttgtgttggaccccagtcatgatata
accaaacttattatcaaagatgctgatgcacgcctgctccacccaggaactgatagagtg
ttcgcagaaatcaggcgctactactggattctgcgtggacgacaagccatcaaaaagttc
caaagaacctgtgtagaatgcagaaggtggaaaggaaagtcaactgtcccaataatggca
gaccttccccctgcacgactgcgactcctaaaacctccattcttctcaacaggggtggac
tgctttggtccgttcactgtgaagataggccgtagcacagagaagcgttgggggatcatc
tttaaatgcctaactaccccatgcgttcacttggatctactgaatggccttgatacagat
gcattcttattagcaataagaaggttcatcgcacgcagaggaaccccatcagagattctt
tcggatcaagcaacgaactttcgaggtgcagaaagagaactgtctgaagcttatgcagct
atgatgccagagatccaggacaggctttcgcagaaacgaatcaagttccaatttaaccca
cctgcagctcctcatttcggtggtgcctgggagcgtgagatacagtcagttaaaaaggct
ctacaagtagtgtcggaaaatcaaccccttggtgaggacgttctactgacactacttata
gaagtggaggggatcctcaatgctaagcctttgggatacgcgtcatcagaggttgctgat
ccagacccagtgactcccaatatgctgctgatggggcggcgagatgcctccctaccacaa
gtcacctacgcagctgacacactcaccaagagacggtggcgtcactgtcagatgatggct
gatcacttctggacacaattcctgaggaattacctaccctctctgcaagtgcgtcacaag
tggaagagaccaactgaagatcttcagctaaattcagtcgtgatgatcgttgacccgcag
ctccctagagcccactggccaatcggccgagtcgtcaaagttattccaagtgctgatgga
catatacgttcagctgaggtcagagtacgagacaagacatatgtacggcctgtagcacgt
cttgtccagttgccagctattccggaagctgagtagttcgttcagagactttgttctgtt
cggtgaatttacctgttttcataatagcctgctattctgggggcggctgttgtaaattcc
cacctgttttagatattttgttcaggcactgctgtaatttactctctgtttagtacattt
tgttcaggcatgtacgtggacgagcggggtcctaagaagaaaacggagggagggagggga
gcaggcagatttcatgcggcaaggctgtgaactctgtatgagacgaaaaaactgaagata
aatgcttaaaaagctcatcttgtcctgtgctctcttatcggagtcctgacgcggatgtag
aagtcccagtccgaggaatatagtgcctcctttacataaca
>LTR2317-Ol#LTR/Pao
tgatagaaaatgcacttttttcaaaatggcggcttttccatttgtagaagccataatgaa
ggtggcacaggtgaagcgcagcgtcatcagccaggttgtgggtgtgtcactgggggcgtg
tgtggcacgaagtttgaaaggtgctcacttactcgctggcgaagcattagaatggatgag
gaagtggggtgagccgcggtgatcacataatttgttgaccgcgttacttgatcgtgtcac
ttgtgtggtttggaagtctgtcactgctggaatatttaatttatcaatcgtttggactgt
attgattggaaacctgcaaaagaaaaaaaatacttcgcagccaggcagacgtttgggact
tttcattggaacgcgcgtcggacaaagaagccgcagcttagcccacggcggccctcaacg
ctgtttagccgcaacattaaagtcaacaaattgtgactctcagagacattgatcggtgga
attattaccctggagtttatggagatcattggatcgcttttggaattggaaactactgga
tgtgcgacgtgattggagcgcagcagcccactacgttcattcatcaatggtttggtacgg
cgttcattcataaaatcgttggacctgatgtatggaagcacacacagcagatgcatgtgc
ctgaagacggatagtaatgacaactcatcttcccgtttaaacaacaaaatggagccaaag
gattctatatcacactctgatgttaaagataaagatgaaaaaagacagccaaagctcact
gttaaagctttggaaaacaagattgaannnnnnnnnnnnnnnnnnnnnnnnnnnnnnnnn
nnnnnnnnnnnnnnnnnnnnnnnnnnnnnnnnnnnnnnnnnnnnnnnnnnnnnnnnnnnn
nnnnnnnnnnnnnnnnnnnnnnnnnnnnnnnnnnnnnnnnnnnnnnnnnnnnnnnnnnnn
nnnncatatatggatacagttttttcatggcctgctataaaatctgaagatgtaaaagct
ttacaaggatacagttttctactcagagaatgctgtaatgttatggaagacaccgaattc
atgcacgagttggatgttcctggcaatatgcaagctattatcaggaaattaccatataag
ttgaaggataaatggagacacgttgtttgtgacatacaggaaaggtttcacagaagagtc
aaccttcttgatattgttcagtttattgagaagcaggtgaagattgaaagtgacccactg
tttggtgacattcaagacttatctactccaaggaaggttgttagagcttccaagccacag
ccatgttcaaagttcaaaggaagcagttttgctaccacagttggtgctacaaaaaggaag
gtagaacctagaatggagagagagaaaaacttacctgttgttaaaagctgtattttctgt
ggatcaggacattatttggatttgtgccctctattggaaaagagaacacatgtggagaaa
atgacctttttaaaagaaaagggtctgtgtttcggttgtctgtgcattgggcacatgagt
aaagactgcaagagaaggctggaatgtaaagtgtgtggtttgaagcatcccacaatgctg
cacatctttcctaaagaaaaggaaactggtccaattcagaggaaggagaacgctgagagt
gcatgtgcgatggcttcactttctgtccaatctagtggtttaactggggccggcgcacat
gattgtactctgccgattgtacgcagttcaagttaaatccannnnnnnnnngcagttaaa
agtaaatggacctctaagagttgaagttggtggagaaacaagaaataaacagttaagtgt
cactgttaacagaatatctgtgtctagacttgatgatctgtggcaacagcagatgaaaat
ggatttccctgaatgttctcaagatgaggagcttggatggtcaagggaagatcatcgttt
catggagatggtttcaaaatccatcaagctgaaagacaaccactatgtcattggactacc
tctgaaacagattgatatgaagatgccaaacaatagggcggtagcagaacagcgtatttt
gatgttacaaaggagatttactaaagaccaacaataccattctgactacacaggttacat
gaatgacataatctctaagggctacgcagaaagagttcctgttgaagagcttaatcgtgg
tgatggaaaggtttggtatttaccacatcatggagtttaccaccctcagaagaagaagat
tagagttgtgtttgactgtggtgctacattccgaggagtttctctgaatgctcaggtttt
acagggccctaatctcacaaattcattggtgggtgtcatcactcgattcagaaaggagcc
cgttgtccttatggcagacatagaagctatgtttcatcaagttagagtaccccattctga
ttctgatctgttgagatttctctggtggacaaacggagaccatacacaagagctggtgga
gtacagaatggttgtacacctatttggcgcaacatcttctccaaactgttccagttttgc
gctgaggaaatgtacagaagataatcagcatttgttcacctcaaatgtgaccaccactgt
gcttcataacttttacgtagatgactgtttggtgtctgtgagttgtgaagaggaagctgt
tatgttatatcatggtttacgtgcactgtgcaaaaagggaggctttcagcttctgaagtg
gataagcaatcgccgtaatgtcataaatgctataccacagcatgaaagatccaaagaggt
gaagaacatagacctgaacagagacaatttaccagtagagcgtgcattgggtgtgctgtg
gagtgttgagtcagatctgttcagattcaacatcatgttgaaagacaaacctctgacaag
aagaggagttttatcggtcgtaagctctatctatgatcccctgggttttcttgcgccatt
nnnnnnnnnnagtctgagttatttgttgaatcctcagtcaaaaatgcagcagagtcatgc
atttctcatggctcaaagaacagcaatgatgcaattgatgatgtgaagccaaatgacagt
gtttccaacattggtagtagaagatcaaacaaaagccactcaagtaggagtagatcatct
ctatcctcaacatcttcagcacgcattaaaactgaagcagacattgctgcattaatggca
aggcagaaaatgttaaaacaaaagcatgctttagaagagcaagaggaacagctcaggaaa
aggaaagaagaactgagtttggagactgaaattgcagcatcagtggctaaagtaaaggtg
taccagcagagctcagcttgttctcaagcaacagctgcttcacgtaacggatctgatgga
atgaactcttattttgaaagagaacaaaagaaaacgcaaaccttaaatccttattctaaa
tcatttgagcctacagttattggacaatagtctcacaatagtgttacagcttgtcagcct
caatcacagccagtcgtcaatactaaagtaaaacgagtggatactcagactcaaattaca
ggtgtagatcagatgacctcagtgactcaacaaaatgaagtttataatatgaatcagtct
caccctcaaccaacacatgaaacgcacccatcatcagctggtgaaagtaaccaattaata
tcagtgttggaaagacaaaatgaaatcacgtctttgttggttcaccaacagtctgtattt
tcactcccaagaagagagattccagtatttgatggtgatcctcttcattacaagtctttc
attagcggatttgaagacagcattgaagctaaaacaaacagtgcaaaggattgtttgtat
tatttagaacagtacactagaggtcaacctcgagaggtagtaagaagttgtatccaaatg
cccagtgattctggatatgttaaagcaaagttactgcttcaagaacattttggttgctta
atcaaaatcatttctgcatctatggataaagttttttcatggcctgctataaaatctgaa
gatgtaaaagctttacaaggatacagttttctactcagagaatgctgtaatgttatggaa
gacaccgaattcatgcacgagttggatgttcctggcaatatgcaagctattatcaggaaa
ttaccatataagttgaaagataaatggagacacgttgtttgnnnnnnnnnnatgagtaaa
gactgcaagagaagactggaatgtaaagtgtgtggtttgaagcatcccacaatgctgcac
atctttcctaaagaaaaggaaactggtccaattcagaggaaggagaacgctgagagtgca
tgtgcgatggcttcactttctgtccaatctagtggtttaactggggccggcgcacatgat
tgtactctgccgattgtaccagttcgagttaaatccaaaaagagccaacaaatgataata
acatacgccttcttagaccctggtagctctgcatcgttttgcactgatgaacttatgagg
aaactaaagctaagtgggagaagaaccaacatccttttaagaacaatgggtcaggagaag
atggttgggagtcacatcatttcagacttggagatagctggattggatgaagatatgttt
tgtgaattacccgaattgtacacacagaattgcatgcctgtatatcgtgataatattccc
catcaagacgatctgctaaaatggccacatctggcagaattaagaatcacagaaatcaat
tctggaattgatttgcttatcggtgcaaatgttcctaaagcactggaaccatggcatgtc
atacgcagcgaagatggtggtccatacgcagttaaaagtaaatggacctctaagagttga
agttggtggagaaacaagaaataaacagttaagtgtcactgttaacagaatatctgtgtc
tagacttgatgatctgtggcaacagcagatgaaaatggatttccctgaatgttctcaaga
tgaggagcttggatggtcaagggaagatcatcgtttcatggagatggtttcaaaatccat
caagctgaaagacaaccactatgtcattggactacctctgaaacagattgatatgaagat
gccaaacaatagggcggtagcagaacagcgtattttgatgttacaaaggagatttactaa
agaccaacaataccattctgactacacaggttacatgaatgacataatctctaagggcta
cgcagaaagagttcctgttgaagagcttaatcgtggtgatggaaaggtttggtatttacc
acatcatggagtttaccaccctcagaagaagaagattagagttgtgtttgactgtggtgc
tacattccgaggagtttctctgaatgctcaggttttacagggccctaatctcacaaattc
attggtgggtgtcatcactcgattcagaaaagagcccgttgtccttatggcagacataga
agctatgtttcatcaagttagagtaccccattctgattctgatctgttgagatttctctg
gtggacaaacggagaccatacacaagagctggtggagtacagaatggttgtacacctatt
tggcgcaacatcttctccaaactgttccagttttgcgctgaggaaatgtacagaagataa
tcagcatttgttcacctcaaatgtgaccaccactgtgcttcataacttttacgtggatga
ctgtttggtgtctgtgagttgtgaagagaaagctgttatgttatatcatggtttacgtgc
tctgtgcaaaaagggaggctttcagcttctgaagtggataagcaatcgccgtaatgtcat
aaatgctataccacagcatgaaagatccaaagaggtgaagaacatagacctgaacagaga
cgatttaccagtagagcgtgcattgggtgtgctgtggagtgttgactctatctatgatcc
cctgggttttcttgcgccatttgtgctgaccgcaaagcaactccttcagatcatgagcag
aagacgagttggttgggacgatcctttgccacaggatatcgtgagggagtggaaaaaatg
gttggatggacttcatcaacttcaaagttttgaagtcacccggtgccttaaacctccaaa
ttttgacaatactatgagcgctcagctttaccacttcagtgatgcaagcgaggaaggttt
tggaacagtgacctatttattgcagcatgactgtaaatggcaagtgttggagctgcattc
agataatggaaccaattttgttggggctgaacaggagttaagagaaggagtaagaagatg
gaatcattctcgaatcagcaacaccctacttcagaagggaatcaagtggatttttaatcc
ccccactagatcacatcatggtggagtgtgggagcgtctgatcaaatcagtgcgaaaggt
tatgaactcctcttactaagagcgcgctccaggccgtctgtctgcgcgcgcacacacgca
gacttttaaccgaacaggatttgtgaaaatatatttaataattaagttgcaaattacaca
aaagaggaatgcatgaaaagatgaggctggaggagggatatgaatctctttaataatatc
aataaaaatacgtgtttttttcctgcgggacgggagactatacaaaatcaatgcatctct
attactgtgcgggactaaattcaatgagttttgcgggtgcgggcgggagtggacatacat
attgcgggtgcgggcgggagtgtaacgcaaacgttgcgggagcgggcgggattggtcaga
aattcagcgggcgcgggcgggagcgggatgaagaaaatagtcccgcgcagggctctagta
cctacctcagcttcaagagcggcaaaaatggcagagcatccgaagaaatcttgttcctgg
ggatatcgtcatcatcttggatgattctgtaccttgcaattcatggctgactggtcgagt
tgtggagacagttcctgaccgaagaggacttgtgcgacaagttcgcattaagactaagac
tagttttctaaatagacctattaccaaagtgtgccttctacaggaagcagaggagccatg
aagatctgaagaagactttctatttaacattgactcttactgttggactggtttgaatga
tcacttgggctgggtaaagctcacatggtgggttggtgttttgttaccttgatagttttg
tctcctacacattgagtaggtaattattatgtgtaataattaggggccggaatgtaggag
ccatattgaaggcggcacaggtgaagccctgcgtcgtctgccaggttgtgggtgtgtcac
tgggggcgtgtgtggcacgaagtttgaaaggtgatcacttactcgcggtaatgcatgtga
atggatgagaatggggtgagccgcggtgatcacataatttgttgaccgcgttacttgatc
gcgttatttgagtggttttggaagtctgtcactgctggaatatttaatttatcaatcgtt
tggacagtattgtttggaaacctgcagaagaaaataaatacttcgcagccaggcagacgt
ttgggacttttcattggaacgcgcgtcggacaaagaagccgcagcttagcccacggcggc
cctcaacactgtttagccgcaacatataatatttaaatactatca
>Ol-RETE477#LTR/Copia
tggaaactgtcctagaaaacgacacaggtttttaaactttgtggctgaagacaccataat
cgtaattaaaaggccaatgggaatgctttgagaatagatttaaaggtgattggtgtggga
ctttaaagatgaggaatagctcaatttacaggctgtgcttgatatttgctaatcagttat
ttcgtctgtcgtatatttgactggcacaaggctgtaaacatacaagctatattgttttaa
atgccaacaaaaagcaatgaatttataactttttcagaacattttcattttaattgtctt
catgtggtttcgaaatttcctttgaacaggaagtgcgaacatgagtaaaccagctgaaag
tctaaatcctctggaatttgtagcacactcaaacatgtaattaattgatctttggaaaca
cgcagctcagtgtgaactgcaggctcctccttaaaatgttgccctttttaagcagggtta
gaaatgatatttaccaataccccccttaagctactgtttactttgttctcatttggtcga
ggttaacaggaagttgtctcttgttgagaaagcgttctccctcccaaaaaggctttttaa
gtgaaggttgagcatgtctctgcttgtaggaggggcaatgtgcaccactttggtcctaga
gtgcagtaaataaccatcctttgaaagtcttgtctccctgaaaaagtttttttttttttt
tttccccatatctttnnnnnnnnnnttttttttttttttacccatatcattgagacttaa
aagtgacaaagtactgtaatccagttgtcacatcatctgagttgttttaattgcttcttt
ctttgcatttattcagggaaaatcctggatttcatgggcatttttgtataatcaggttta
gttgtttaggtcaggattcctactccaacctcctgtcctaaacacgactgtctcttcatg
tcaggatctgctgtctgacttgaggtgctttccattaatctgtccctgttttcccatttg
catgcagagctctgacgtcgtcttgcttttaaaccacaaaattggccttccttctctaag
tgacacttcaaagagcagataagcagctttagtcctgaaaaattaagagtgtccaatctg
ctggctgtgggtaaatattatgtgactggtggcgtaacagaaaacctctgtgtcaccagg
caggcaatgactttctcatggtaaacatgtcacagtttgtactttttatcttttatattc
aaggtttctttatgtgttcgtgagctaccgagcatttcatgagtgtttctaaaagcatta
tgttaactgctaacatctacaaagagtaaattgataaaaatatttgaatggattgcacca
aaagttcttcaacctaatcttttggttactaatacagtgttcccttatttatcacagtag
ttgtgcggaaaataaccaggtgaaatccatgaaatagttaacttatttattttactataa
ttcaagatgtttcaaggctgtaaaacccctcactgcaaacacactgcgtgtgtatttctg
ttgtatggctgatcttgttctgatttgtactaaaaccaattttagtattaggagagtttc
ccacttttgttattaatctagttaatacatcctattctattctattgtattctattctat
tcaagacacaaacattcttacactttactatcttgtttaaaatctcaaaggtcaaacctc
catagaaaaattaatccagttttatgaaatgaaaacaaagatctgatgcaattgaagatt
tggcacctgaacgcattctgtacaggagacgcaacacggaggagactgattgattgacaa
ggttaacatccaatcaggtagtagaatacatggtacctttaaaaaaaagcatccacaatt
gcacccaaaaaaatgtgcacgactgtaagaccacaagatttctgagccgcgatacagcga
gggactgcggttttattaaaatacaattaggacatttttgatactaatctgataatatat
ttctttagaacaccaccccccttttttaatagatatggtgtagtttaatcaccaagatga
tcccacttatcagattatgtggctatataaatggtgttagatctgttttggaacgggctg
ccatgtcgtgtttggggatgtcagtacaaacaaaaccagccactataaatgtgaacttag
cttagggcaaaatgataaatacatacagatcgatttttatctttaaattgcaaacttgtg
atgttttcagccataaagaggagcttgtaccagacgtgggaattctcgcctttttaaatg
tgataacaagctccaatttccttcttttcttgatttttcaaggcatcccgtctcagcagt
caaaacaaagtcttagtacagaaaaaagtgtctgtgttaataatctttttaagcatttac
aaaaataaaaggaggaacatttgcagctgaaaggatatttcaatgctttctttaaaaatc
tttacaacaatctgctttggcaattagctgtgggctcagtgttatgtttgacgtcatgac
acgcctgaaagcacattcatctgctttgcactctttgtcttcatccctttctcctcttcc
ttgctcacccctcccctccctgttccactgcgggttattggctttactccaagtgttact
attatcaaaattctgaactaattcctccactcggtctcacgctttaccctcctctacaca
aatccacctttctttttgtgtctctttactctggtgggcaagataagccgccacggggcg
gggggtcatggcgctgtggattcaggcagccatttctgagagaaagagacagttcatcag
tccagcgcaagattgttctagtgtctctcgaggggagccagcgttctcatgaataacaaa
cacatctttgctcagtggaggggcgactttctcacctcagaccttaaagctacttttacc
aactctagagttatggcgaatttctagggagatccgctccgagggcaagacctacgcaaa
agaggcacaaaacacgaatggagtacctggtataccagagcaacaaacccaattgagatt
ttatcttttagcttcaggcagtgtcctgatttatgcctcccaccagattagagcaacaag
ctaaagaccagaccttttagagctattaccccccttttacccattagagacctggaaaaa
gcagctaaacaatgcttagtcataatatttgtctttctttcccactttaaatgaatttca
gggttctgctatcgaattacaaagtgagcttttgattgtttgataattcaccaaaccaca
cggattaaaattaaaatgatgagcgaacaggcgcttcataataaccgtacattaacatta
ataaaagcacgtttagaagatcatttagtatattacggagctgccagatatttatgtatg
tagcctctcagcggaactcattacctcttccggtatttaaaacactactgcgcatgtacg
aataatttattcctaccgaaggtgtgacccatgtggacgtttgttataatcggaaaaagt
ttttctgggcccatgtacacggttgaattctaatccgaccattaatccggtcaagatatt
ctgcacatgtaaccgcggtttatggtgtcgactagcagcgtggcgggggcgtggcatcac
gatggagagacaccatcgtgatgtcagtcagccataccataccatcgtccatcggcacaa
ccctattggctaccgggacatgataggcatcagtttgtagagattatggtgacaacattt
ccgcttcagaccagtgtctgtcattagccccatctctgccaatacctcctttgatttggg
gaacagtagtgtttatgctttcccaatgcttggtacatcacttttttgtaaattcaaatg
ttaaatttaaagtctatatatatattttatttattttcaatttttttataatgtggtttt
tcattcactttaaactgatcctgaattgacctcatggaattgaccccagcatcaggaccg
gaccaaaggtgggaagagatgatcggctctccgcatcctctctagtgtttatatataaat
agatggatgcagtgaagcgttgaatgagagtcgagaggactcagaggagctgtgtgcttt
ggtttgtgcattcagtgtgccatatgtgtgtgtgtgcgctgttatactgggtggggtgga
ccggtcaggaatgcaataatcatcaaactgagctgctgtggccttaccagccgccctgcc
ttttgtctgcatttggaaacgaaaacaaaaaaagcttcagtgctccccccaccaccaccc
cccttcccactcatcaccattcctcatggcacagaaaaaaaggtaaactcccagtctggt
cttctactcctgctatgatgggaatgctgaggcatcatcagtaatccaggacgagctgta
ctttcacagaacaatgtcgggtcccccacagcctcacaccttaaaatcctatcgaacatt
gtggctttattatgattacagaccagcgctcagtgaatcattttggaggtaaatgattta
tgagaccataaaatgctcagttaaaccacaataaccacattttgcagaagtggcgtgctg
cataaaactaaaagatttaatcccagaagtagtaaaacagcatatcaaatctaaatgtga
agcttcacattgggtagtttattcttttgtgttgaatatttagaaacgttattgaccttt
tttcgatatttgcttaagggcagccatcagattgatttggccttccttgcaacgatttgt
tttttttatttgtttgtaatttttgtttttctagaaatgactcaactaatgatgagttta
cattcttaccactttaggaattactgcactgaaaatcgtttgcctctttaatttcctttc
cgctctttttctctccaagtacattaaaagttcagctcaattaaacacaaacacaattgg
ctttcctctgtgctgtcgctctgctcgaaaaaacatacagatatgagtcagaccttcacg
tttactgattaaaactgtggaaacgtcttaaacgcccactttaaaggagtgacgaccaaa
atctgaaatgtattcatgtttaagttaattgcttttgctttgactcatcctggttttttc
atctttatagaaactagggatgagctgatataaatgcttccggccgatgccaacaactga
tatttcccttacaactgtggccgatagccgatacttgagtgtctacagtaacacaatgta
tagatttcgtttttgtttctttatcagaaatgcacaacttttcttttactgtgcttgacc
tttttaacatacagcaaaggatctcataggaacaagtatcactgtaaaactttcaaataa
atatatctgacagcattcagaccatttattgaatattggacttaactgtaaaccataatc
tccccattgccagggatctattaggaacaacatgtatccctaaaaaattgtcaattactg
actgactgtaatcataagcttcccaatctattatgaacaataagacacttaaaaaatagc
aattctaaaaaacagtcagaagaatattggactgagatcgataaactcaaattatgcaag
tatcagccgatactgatagtggctctgatatgtcacccatccctaatggcgtgctggatc
agattttacatactctgctgtgaggtttacataaacaaaaacaaaacagaaaaaaacctg
attagaaaattactttaactccaatgtatgaatgcaatttccataatttacttttcctgg
ggtataaccaaccgtgcatttggttcaagtactttcccgttttattcgtttcttttttac
tcatttttggtaaaaaaattttacacgttaaaatatagactttgaacctttttaaatgca
tttcacttttttttttaacataaaaaaggattggaacagaaagagaaaattgtggaccca
aacggtttccaaaaaactacatttcaagggaaatgaagcacaagtatcaattacttattc
tagttggaaggttttaattatcctgatggctcccaaggctttaaacttcagcactcacta
tcatttttaatttactgatctctctgtttaaccagcttctttatttcaggcttaaaatca
aagtgcttgttttaattttgggttaatgcgaaataagtgctcggtgctgctggtgcacaa
ccatcatcaatatggtaattgtgccatcaaattaccagaaattatagcctaaatttgctg
ttttttcctttcccacttttttgtccatctggtttggtaaacacttgcttttaaaccctt
agaaaaggaattggctacagaaaacacacaatatcgcactttaatttggatttgcatttt
gcgaccaaaatttgagagagtgcgactgaattttacatccagtcgcacatgcgcgaccag
taaatttgcctcccccaccctccgtatttttatacattaaacgtggaaggtgcacgtcaa
tgatcaatgaaataatcgatgagacgcgagcgcacacggacgcaggcagacacacacact
cgcgcacatactcatgaaacgcgagcacacactcgcgtgacgcctgtctgtgaggcggcc
actgcgagtgagaagaatagggaatgccactgtgagtggctaaaatgcgtggagggggag
gggcctatagataatcgagtgggcgtaaacatctgttggaaggaaacggagacaaatatc
acaacctgatatgtgcgtctgaactatgggttagcgaactattgatttgttcttccgacc
tgcggctagtgtaccagtgccagagtgtacagcaggggtctcaaactcccggcccgcagg
ctatttgcggcccccaagacgatattttgcggtccccgccttaatatgaaggtttaatgt
tactgcagcccgccagtttgtatgaatgacactttttcattgtcgtgcgcggagatgacc
aaccaatcacagtggggtaaatgactcttgggggcgtgacaatgacggggcctgaaagca
ggaaacctgacagtcccctccctccccggaccacattaaggagctccttactttccttta
gaacatatttattcgctcgtaattttctaaataaatgcagtccgtgctgaacttttcttt
gggccgcacagaaccggaggaaggttaagttttggttacggttaaggcggcgcatcaaac
ggcagcacatcgctcccgcgggagtcgggtcagctgaggagaataaatgtcccacaccta
catgcgtgacagctaacggggcttgaactttaaacacgctcgagcaaaaacattagtttt
agacacactgaaaatacgtggggaaaatgcaacgatagacgtgtttgagatgaaccagca
cctcgcctggatcgttggggagaccagggggggcgggggggctgtgagatgaaagcgaat
ctgcagcaagactgaaggagaacaggaagttggagttgtccttaacattcaatttagttt
taatattcttctcccccttagtatgatctgtgttattatatattttatgattattttaat
gttttgtaatgtatgtagccttttttaatgaatcggtattttaaattattttaattaatc
actccactacaaaaaccatcaggacacatgtcccataatgcattgttttgtagtctgtag
ggcagctttcagtcagttcagtttccagctgtgtccgggtaggtttgccccttgctccca
cccctttctcgcgatatttttgtgatgattgacagttgatgctggagcaaaaacaaaaat
atacgtctcacaccaggtgatctgaacagcgttgagttcacctgggtgatctcaaacaca
cttattgtgcatcttggctgcacctatttggtgtcacaaagatacatttccatccgtttt
ctttactatttgtactgtcatgacagtgatggtgctgtcagtttaccttgttgcatcttc
aaaagtgcagaataaaatgtgacactgaatttgaaacagcacattgtaatttctacatct
attattaaagtatttattagtaatacagtggaaattagtagatttggttagcatgttgat
ttacggtgtgcgcccctaaattttctggttgtgcccctaaaattttcagttgggggccac
tgtgctcctagtgaaaaaagttagtctggagccctgctacagcaagaatcatgcaacata
ttatgcatgttggcaaatatttacatcttgtgatttggttgtaactttcaggtagactcc
aaaaccaacatgaaaaacaaaccttactgttgggtagtgaggggtatcgttaaggtttta
acggtactactactcttattgatactgcttatcgatccggtattttaacgatactcttat
tgatactttttgaggacgaaaaataaataaataaatagcaaattaagaacaaagtgtttt
ctttcctcattaagcagcaacgtttttttaacaaaacattttactttatacatgataatt
tttacaatacaaaccttgaatgcacgtggatgtgctagaccaggggtcactaaccttact
gcactgctaaacctaaaatgcttaaactgagtgaaaacccaaacatttaaaagctgctaa
aaaaaactacaacattttttccaatcataaaaatgggagtttctgtaatacttggtaatg
taatatttcagttgaagtggttttttttagcataatttttataaaaatcaaactggagca
ttttttcccaccaacagttcagatatgttacaatattgaaaatataccccacctctgatg
ttgctattcgggatgataacgcgtttgacatattttagaaatattaattacaaatattga
aataatttgttgttgaagcgacaatctttagaaccacatttacttttctttgaagcaaaa
tactaaattatatctgcatttaaatcaacaatgatttcaaccatagctaggaatagtaat
acatgtaaaaaaacttaaaagtatataattcttttcacagaggtacatggagctgaagta
atataaatccatatgtcatgaagaccaaaatttgacgattctataaaatatttttacagc
agtttaccattagtgttagctttgagtcaaaatccgaactgttatatttaacgaataccc
aaacgttgatcaaatgtttttcaaaaagacaaatttagagatttttttttaaatttaaat
gcaataaaggaatacttattgactacagccttctttgacaaagtcagcactgtaaatatg
ttttaggtaaaattcgcttaaaaatgtttactttaattaaacactcaagtaaacaggaga
attgtggttgttttccaaaatttatctccatattttagtctcgtttcatatgtgcagcca
aaactgatcatccatttctatcaatcatttacaacctttctaatgacactaagcctgtaa
aatgtcatttgtgttatctaatccagattgtaaccacatcaaactgtcaaaaacaaccta
acctaactacgcttgccaagtaacgcgtgtttgaacagccactgcaataaaaaaaaagca
gcacacccaaaaaataaatagctctcttcttgtcctgactctaaatcttgtgtcaaaaaa
gataattactcattggttgatgtttgaataaatgaagtcacctcaactaaaacaaatgct
gagttgagaacatcattagagaaaagcatgtgaaggcagttttgtttttgtgtggagtct
cattcagagtaaatggagtcattctggctcatcatgaagtttgagctcgtcacaaaccaa
cacctgttaatgcatttgtttaaatgctgtccaacctgtttccttataggcctcattttg
agaacaaatgttaaaacatttgttttccgtcaagtgtgctgctagctgagctaactttgc
atcacttacagtccagactccagcttgtccacaggcaagactattaaacgccgttttatg
gttggaattgcatcgttgattgctcctgagagtttgcctccaggagagtgaatggtcgct
tccatttttcacagtctgcttttttaactcagggtttgaggaaggaagccttatgctaag
ttagtcagcatggggaaacaggccgctgacctgaaaagataagggcccttttgaccccat
taatgctgaggaggatatcatcagcgtggaaagaaagggggagaggtggctactggcatg
attatgtgtcgggaattgttacttattgcaaaagttacacaacattaccggctgcagaca
cacaaaaattatataatcttatatttgccctccgataactggggtcatgaaaatttggga
cgttttcggtgattgcagcatgtctaagatggtaaaccaacaaaatcaactctgatttta
gatgttattaaccaatcatttattttgtgttgtattcccaagaaatattcctattctgca
cttggctctaaccgtctgttttcttgtagttcctaatttaccacagcaagaggtagagta
aagtatggctccatcacttgcgctagcaatactactacacattactgaagcgatgaaacg
cacaagatgatgtttaaaagttgggctggccgttcagttcaagtcttgaaacatttaagc
ggcgtatgaggtggacggtttgattctcaagagaaaaactgccacttgttctctgtacct
ttgagtctatgaaccagtagaacatgtgagccttacttcagctcaatagaagattaaatc
gacctttaaagactcaaagggaaatttctaataaactcctgccgctctgcagaaactatg
tcctggaaaactacactggtcttttgattttggctaaaaatgacataattataaataaaa
gaccactggaaatatcagttacaacagatcaaaagatgattggagtggta
>Ol-RETE831Ol-RETE115#LTR/ERV
tggtgtactcctttgagaccggttttaaaagctgatggtaaaacttatcgaatggcacat
gatttaagggctgttaatgatgtaaccatcactccagtccttcctgtgcctgatccacat
cgcatgctttcaactttaaccccacaatgtgtgtggttcactgctattgatttagcaaac
gccttcttttgcattccattacatgagaacagcagacacctcttcgcatttcagtataaa
ggtgtccgcttgcagtacacacgcttgccacaaggatttaaaaattctcctggcattttc
aatcaatgtttgaagtgtcttttgcaggatactgtgcttccagagggatgtgttttgttg
atgtatgttgatgatcttctgctcgcagctccaactgcggacacctgtcttcaggcaacg
aaagatcttctcctgaagctgtatgatttgggtttcaaagtctctcagaagaaactgcaa
tgttgcagaagggaagtcacatttttaggtagaactgtttccagcacaggatcatcgatg
tccacagaacatagaatgtctattttgcagcataaacgtccagagacagtaagagaaatg
ttggcatttttgggtctttgtggttacagcagacattttcttccttgttttgtggagcgc
actggccccttgaggtcaatgattaaagaaaagggtgcaactaacctcgcggctgtgctg
gactggaccccagtgactgatgagatttttgtaacattagtgcaagacatggcatgcgct
gctgctctcgcagccccagattatactcagccattttttcttgatgctacaatgacgccc
acagttgttaatgctgttcttttccagaaaaatcagggcagacgggatgtgctaatgtat
tgtagcatctccctggatgctgttgaagcccgttcgccactatgtactcgttatgctgca
ggtttggtgaaagtgattctcaaaacagcacacatcgtgatgtcacatccgttgatcatt
ttgacggagcactcagtcacgtcatatgttgcgtcatcatctttcacgctatcgtcttta
agacagacgaggctgctgaaaactctgacagctccgaacattcagtaccaacacactggc
attaatatgtcagagggaatttctatggatcctcattcttgctctgtagctgtggcgaaa
gaactgcgaaccaggccagatctggaaacgaagcctcttccagaaggaagaattctcttt
acagatggttgctgttttcgctcaacatctggaactctgcaggcagcggctgctgtggtg
gagtgctctagaggtgagttcatcaccctaacatcacaaattttgacagttaaaccatcg
gcccaagcagcagaggtcttggctctgtgcttggcccttgaagctgcacctggagaactg
gtaacagtctactctgactctgcttatgcagtgtcggctgcgttgttagatcttgctgca
tggaagaggaactgttttcttacagctagaggggagcctatcgctcataaggacctgatg
cagcgcctggagcttgcactgcaacttccttccagagtggctgtggtcaaagttccaggt
cacagtaaaggtaacaccctgacaacacgaggaaataacgctgctgacgcggctgctaag
gcagcagcagggtacacccccacacatcaaatggtgagtgtttacacaccacctgagctg
ttggacagccccacacatgatgacctggtgaccctgcaatccacaacctcgccagagcag
aaatcattctggcttcaaaagggtgccgtgagatcatcagatggcttgtgggtgggtcca
tatggtcagcctgtggtaccagacggacctcttcttcgacgcattctcaaggaaagccat
ggtccagcgcatctggggccatctatcatgatgacgaagctgctcatgtggtggcacccc
aggttgcgtgatgtctgtcatgattatgtggacaactgtacagtgtgtcagtcctgtaat
gttaggcccaccctcaaacctatgccagggagttttgactctgccccctggccaggagcc
gaggttgtgattgactacactgacatgatcaaccccgtgcaaggtaagcgatatttgctt
gttgttgttgattctttttcagggtggcctgaagcttatccttgcaaaagagaggactcc
atctcagtgatcaaagcactggtaaatcactacatacccacacatggttttcttgctaaa
atcagatctgataatgggactcattttaacggtaagcacctccagcaagttgaagcctct
cttggattgcaacataagtttggttgtgtttagcatccttcttcacagggctctgtggag
cgcatgaatcgcacgctcaaagaaaaattggcaaaaatatgcacctcaactaatatagat
tgggttactgctcttcctctggctttgttagccgtcagacaatccgtaaatcgcagaaca
ggtttctctccgttcgaacttttgaccggtagattaatgccaggtccttcgtcgactatt
agacccttagacgacgcccactcacccaataggtccttggttacctattggaagttgttg
catgcttttgcctccactttttctgcgcaggttaaggataaggacgagcctccagctgac
ccaccaggtgacaacctggctgactggactcacgtgtacctgaaagcgttcaaaaggaag
tggtcagaacccaggtggacgggtccttatcgtgtcacggctcgaacgacgtctgctgtg
cagctgcaaggcagagacaataagtggtatcattactcgatgttgcgaccttgcttttca
caggacagtggacaggacgcctgattgaccttgacggtgcacaggactgtttgttgtttt
ttatgtttacttaattttatatttttacttcattttatatttttgtttcgatttcttttt
ttacttcaatttctatttttgctttagattaggatttttacattcaatttcgatttttgg
attcgacttattttttctatagttttgtctagttttgtattttgtgttttgcccctgtct
gcctttgcgatgtttccttctactactggcctgggccttcctcaggccaagagagggaaa
tggacatggggagttatcagttttgttatatttttcctatttcttttatggatcttcttc
cttgatttacctgagattcgagctaatcgtactaaatataacctgactcaatcccatagg
cagactgctgcaggacgtaacagaacaaggcgaagtacattttatgatgcctggacgtat
accagggaagctgaacaactcatgtgtggccctcttccgccccctttagggttcccgtat
ttttgctacaatcccaattggacactagatgtgttaattatagcaccaagggacagtttc
agacataaccactggggaacagcaagtaagtggcgaggctatcactggtacattcgggga
ttgttgggggatggaggatggggatcaatatttagatccacagcagaatcatcttggagg
aaaggttcctatgggtggacaccccgagctcgtgagtggtccagaataatttctaatttt
actgtttcagattcgtttttcactttccgtgttaacaccactggtcagcctttccctgtt
tctacacagggttacatcactttttgctcacgattgctcatttgtgcatgggcaaatgga
aaagatccgtgttggcagattatgttttgtccagactttaatgctaccaccaccactctc
ttacggacaggattaggcttcagtccagtcaaacaggtaaaaatcatagaaggaactcct
tccacagataattggttccagattgtgacaggtatcagcggggaagccaacaactggttg
ctgatggtcgaacaagcagcaaatgtaataaaggaagactgtgttgtgtgtatgggaccc
cgtcctttgttacgtgtggttcccgcagcagttccagcagaatgtgtcgctgacttaatg
actagcacaattccttttagcccggactgtcggaaactggatcgcttttatcctctggcc
cccagcgataaaaggaagcctgtttttgaccgacgtgtggcccctcaaaatttctcatgt
ttcgtgttacgtaatggaaatggtagtcgatttataggtaatgttactgacaattggtgt
aatgacacacaggttctgactcatttccagccactctcacgagcggatatttggatatgg
tgtggcacaaatcaaatatttgacagattacccctgaatgccgccggacggtgtgcattg
gtcactttgatcttacccgtttttattcaacccacagctttgacaggtgtcgcacccccg
ctgacccaccagcctacctggagacggtccaagcgtgacacgggctggatgggccagaat
gatccgacatacattgactctcttggtgtccctagaggcgttccagatgagtataaatta
gtgaatcaggtggcttcttggtttgagagtattctcttatggattacccctaataaaaac
gttgacagaattaactacatccattacaatgttcagaagttaggcaattacactgttgca
ggttttgaagctgtgcatgaacaattgaaggccacctccctcatggcattccaaaacaga
attgcattagatatgttattggcggagaaatctggtgtttgtggtatttttggtgatcag
tgttgtacttttattcccaataatacgcaagctggtggtaagttgacagtggctattgac
ggtatgcgcacattaaataagaaaatgaaggaccattcaggtgttgacacatccatgtgg
gatgactggatgaaagtgtttggtccctggaaaaatttgatctcctctattcttgttgca
gttgccgtctttacagctattctcactctgtgtggttgttgctgcattccctgcattagg
tcacttctgacacgcctcatagagaaagcggtgggcgacaaggatcgtgagcatgggcaa
tatgccatgttgcctgtcagtgatccttttcccccaccccagctgtcaactcagtttgtg
tgattttgttctgccttaacatgtctcgcattcctcccccttaattccaggtgttctttt
gctttacaggaactgttaacttttttacggttatgcttttttactatttgactttgactt
acactgaattagactttgaatttgttttatttactttgtttactactttagtttttgtac
tgtgtaacttttcttaatgacattgtgccaaggggttaggtcgatcttgtgagcatgggc
atccttaggggtggttgtcgcaggagcacggaaccgtcgcgagacttttcctgtcagact
acacactgaatgtttaactgatgctccagacaggtttcgctcgcacgttcatgcatggac
gcctaactcctttgaaatattttgtgttccagattgtgcgggctttagaccacagctgtc
aggttaggttaggtttgtaatgttttgttgtttttgagtgttgtagtgttaagtctttta
ggtgatcacactttgtgtgatcaagagagggaaatgt
>Ol-RETE115#LTR/Gypsy
ttagtcatgacttcacccaccaccagggggagtcgcgccgttcttcctcattgcaataaa
cacctgcatgagggacacacgcataaatcactctcgtgattctttctcccctgttctcag
gtaatggtgaccaaatattggtgttttgttcagaaaatattattgaaatgtgtaatggtt
agcttagagttactttggtgtggaatttggaaatgtttggtagttttatttgagatcgga
tttcataatggttttccccgagtgaacgcgcataccgccatcttgtgtccagacagtttc
aattgaggtttgaaagaacatttatttatgcatttattttgtggttttgtgagctctttt
ctcaaaagtgacagttgatggagcatttattatttatgtatttattttgtgatcttttat
ccaaagtgaaagttactcaaggaatgtgtttaaatgttttcttatttttgttactatttg
aattgcaataaacacctgcatgagggacacacgcataaatcactctcgtgattctttctc
ccctgttctcaggggtataacatttggaggcaccgctgggattgctgtttggatgtccgg
tgttcacagcctgtccattgaagtccaagccagctaaatcccctcaatacaacccaggca
aactactgagaggacggtgtggctgttagcggagtgctggtagctggaatagagtgcacc
atccctgagaccgctgagagatcatcggggattgcaaagaccaagcagctcagtgtcaca
catccctgcaacaccccttcctgtggactgccatgacgactgttctggaagaactacgtg
aggaagttgtgggtaaaatgcacaccctatccaaagacgatctaatatcaatctgtgagt
ttctatgcatatcagcgaaaatagatgtgagcagaaaaacacgactgtcactgctcacac
acatcttgctatacatcgaaagagaagaaacaactgaattagaggatgaaggcatgtcag
aactgttgctacttcaagacaagatttctgaaatcattaacggcccagatactgaagttg
gcacaacggaacaatctgtaatggaaacagataaaacagggcacacatatgaacaagcaa
ctgtagctctaccgataaaagagaaagctaatggaaccaacaacatagtggctaatcctc
agtcccagcttaatagctgtccggtgaacaccccatatccttcaaatatgcaacagcaac
ccaccttttggcaaaaagatttcaaaatatcaggccaaataggtgaaccaggccaaaggg
acaaactgacgttttcaagcctggctcatcaaatcgaaaatggactaagcagaggctact
cagaacttgacattgtagatgcagtcattagagctattctgccaggtctacagctacgca
gctatctagagggaaaggcccagctgactcttcctactttacgacgcatattgcgctctc
attttcaggagaagagcgccactgagctttacaaacaacttgcatcagaggtgcaacttc
aaaaggagactcctcaaagcttcctgattagagttctagacttaaagcagaaagtcctgt
ttgcatctcaagagtcagagtctggactcaaatatgatccagctctggtccagcgtatgt
gcttgcacacaatactgacaggccttcagagtgacagtgtcaggatagatttacagcccc
tcctgatagactccaatactcctgatgagcttttattagaaagattaaatatagcttgtg
ccaacgagacagaaagaaagaacaagaaaagatgctaaacttcacagtcatccacaaatg
tgaatgtggttcagtcagaggaaacactgcatgctaagtgtccaccaaaagaggtcaaag
ctaaaataccacctgatttgttgacagaactagcagagctgaaaacagggatggcttctc
taaaaggccttagtgcagaaatagcacaaattaaggagacattacagcagccagagatca
agcacaggatacctccagccaccagtgatgcagcctgttagggaccagcagcaatactac
agttaccagtatccccaacaaaggcctgctccaccgcccactttgcatccagctcgttac
tattcaccccgcccagctcatcttcaaagaagatgccatgtctgccagcaaactggagcc
catgaacgctgcactcactgctacttctgtgggagcggagaacattttcaggccggctgt
aaattcagaggtatgagaccagtgagagaggaccatttaaacgggcaaaggttaccacag
agggacgagtgttaactatcacccataagtcccaacaatgttcccattgtaaaaaaaacg
atcccacaaacaatttgagacgctgttcatcatgtaaaaagacattttattgtactaaag
catgccaaagacaacactggggtgaacacaagagacaatgtaatgagttgaagattggag
atgaaattaagactgcccatgtaccactgccgccagcccaattaaactttcctcacaaag
ttacatcacttgtcggcaagcaatgcctcgttgagtgtttcctcgatggcaacagacttc
aggctctgtgggattcgggctcacaagtctccatcattgatgagagatggaaagccgact
atttgccgcacacaaagttgagagacgttgcagagattgtggactcacctgagcagttaa
ctctggctgcagcaaacggaaccaacgtaccttatctcgggtggattgaaacaaccttcc
agctggtctccaacacagataaaaccgaaaaactgatcattccaatgctggtcatgaaag
gtggacacctgtcacatcccattgtaggttataatgtcattgagtacatcctgaataaga
ctgagaaagcaaaactatacacaacagtaagaaaatctttccccatgtttaaaagacaaa
acgtaaaagcttttataaaggctgttagtgcagacagagtggatgagtttaaagtaaaga
ctaagaaaaactgcataactgttcccaaacaaagtcgcctagaaatcgagtgtcgtgttt
cagcacagcctttcaaagaggacatgactgtgttatttgagcctgacttaaaccctcatt
ggccagataaccttgagttttttgatactctggttaaaataaaaaaagattctttgcctg
tcataacagttgatgtctcaaacccaactgatcatgatatcctcctttcaggtcgtacag
tcgttggtacagttcaaactattacagctgttttacctgcccaaatgtttgagaaaactt
catctgtagctactgttcatcacatgagcacaaaaatttcctgtagcgccagtgaaaaat
gggacccacctatagatctcagccacctccaagaagagcagagattagtggtcaagcaga
tgctcagtgaagaatgtgagtcattttcaaaatcagagaatgacataggctgtattgaga
acctaaacatgactatttcacttaaagaccacgagccggtaaaacgcacctacatgtcag
tgccacgtccgctgtaccaagagatgaaaagtcatttgcatgatctgatagcacaaggct
gggttagaaagtccaactcttcatactcctcgcccgttgtgtgtgttagaaaaaaggacg
gtacattgcgagtgtgcatagattatagagatttgaacagaaagacccacccagaccgcc
agcccataccacgagtccaggacatcatggacagcctagggggtaattcttggttttccc
ttctagaccagggaaaagcataccaccaagggttcatgtcagatgaaagtcgcccactca
cagcttttgtgaccccctggggattatatgagtggatacgtatcccctttggactaatga
atgccccagccgccttccaacggtgtatggaagaatgcttggatggactccgtgataaca
tctgtatcccatatctggacgacacattggtctatagcaaaacattcaaagatcatgtgg
aggatgtgaggaaagtactgcaacgactaagagggtttggcataaaacttaaacccagta
aatgtgacatgttcaaacccgaagtacggtatctgggtagaattgtctcagcagagggca
gcagagttgaccctgcagattttgaagcagttcgagcacttaaagacatcagaccacaaa
atgttggacagctaagaaaaatgttaggtctcctgtcctactacagacaatacataaaag
acttttccagaaaagcaagctgtctttacgagctgttaaaagcagacaaaggcacagaga
atacaggaaccacaaaagggacaaagcaaaaatccaagaaagcaagtcaagttgtacctt
caacaaaacaaattgtgtggactgaccagcatcaaagtgctctggaggatcttattgact
gtttgctccacccaccagtgcttggctttccggatttcacacaaccattcatcgtgcaca
ctgacgcttcacacaaaggactcggagcagtgttgtatcaaaagcaaaacagcaagctgc
gtgtcattgcttatggttcccgcactttaacaacagcggagaaaaactatcacttccatg
caggcaaattggagttcctagcgctgaagtgggctatcacagataaatttagggattatt
tgtactatgccccaacattcactgtgtatagtgataacaacccgctcacatactgtcaac
tgcaaaactgaatgcaacaacatcacgctgggttgcagagcttgccgattttaatttcac
aataaagtacaaaccaggaaaacaaaatggtgatgctgatgctttatcaaggatgcctct
tgatgtagagacactaatgagaaactgttctgaagagttgcctcctgacaccattgcagc
cgccatacaggccattgaagcccaaaagcagtaccctgctacatggacattgtcagcagc
agccatgtcagtcacagcgcaatgtgagtcagctgaagtgtcgatccaggctataccaac
gaaagagttaagtgaagcacaaacttctgatccagttataagtcttttactccagtggaa
acgatcaggttcaaaacctcccaccaaagaggtaagagcattcggtcctaagcctaaatg
tttgttcagagaatggaaaaagctggtgcttggtagtgatggcatcatttacagagttac
atccgttcgtaaacagctagtccttccagaaaagtacaagggaatagtacttgaagagtt
acacaataagatgggtcaccagggcgtcgatcgcacagtatccttagtacgtgaccgttt
cttctggccatatatgcagtcagacatcgagcattatgtgaccaaagtgtgctcctgtat
caagcagaaaaagccctgtcgtgacacaagagcccctttaacaaacattgtaacaacaca
gccctttgaactggtgtgcatagattttctacatctggacaaatgcaaaggcggatatga
gtacatcttggtgattgttgaccacttcacacgctttgcacaagcttatgccaccacctc
aaagtcagggaagacagctgccaatatcatcttcaatgactatgccttaaagtttggttt
cccctgtcgtatccaccatgaccaagggggtgagtttgaaaaccagttgttccgtcagct
aacaaaactcagcggaataactggatccaggacaaaaccttatcatccgatggggaatgg
ccaagtcgaacgtatgaacaggacattattgcagatgcttaagacactaactgaaaaaca
aaaaacaagctggaaggaatccatcaacaaactaatgtatgcatacaactgcactcgttg
tgaagttacaggctattcaccattttatctactgtttggaaggacaccaagacttccagt
agacatgctatttggactgtattcagactcatgttttagtgaccacagagactatgctga
caaatggaaaaaaggcatggatgaagcatatgtcattgccaatgaacatgcaagaaaatc
tgcagaaaagagcaaaaaatattatgacacaaaagtaacaagttctgcactgcagccggg
tgaacgagtcctgattaaaaacctgacaccaagagggggatccggtaaattacgtgacta
ctgggaagatgccattcacacagttgtgagacaaatggggcctgacctccctatctacga
ggtaaaaccagagagaagtaaaggccggtctagagtgttacacagaaacctgctcatgtc
atgtgatcacttaccttttgaaccggaaaaagacagtcccacagtacacaaaaagcaaac
caaagaccaacctatgcaagaatttcaagagtctgatgacgaggatagtggtgatggata
ttacctttataaagcactacctcagcttccagtgactcaatcattagaccctacagctga
gacaggctccccagtggtggaacatcagccctcagcaccagagcctgctgcaccatcacc
agagctcccgggtggagaccacttggatgtgattgattcacctcctgagatggaaacaag
agaggcaacaacttccgtggctgatggtcagcctctcagctcaacatctagcccttctcc
accctcaactgttttagtggacactacctcccgaccgcatcgtgagaggcacccgccaag
acgcatgacctatgaccagctaggcattccatcctgctacagcatccagcccacaccaca
actgtttcctctgtacccaggactggtccagtggctgccagctttacagccatgctatgc
tcagttccctagtacgtatggacttcagcaagcataaatggatgacatttgtctagagcg
aacatgaagactctacttaaagactcttattcagcatgtgaaggtgctttatgataacaa
caaacattacgttgccaacaggaaaggttcatgcaaagactgggcataaattcggaggga
cctcagcctactgacatgaaatgtggttacgtcattgcgtaaaattcttaagaggactga
aattttgttggtttaatgtcgggacgacattttttctagtgggggagagtatggtggata
ttagataattgcacttctaagttgatatatttaaaaaaaggtttactgaagcgctgacta
tatttatgatactactgatcgactgtcatgtcttggggaatattctggaaatcattagtc
atgacttcacccaccaccagggggagtcgcgccgttcttcctcattgcaataaacacctg
catgagggacacacgcataaatcactctcgtgattctttctcccctgttctcaggtaatg
gtgaccaaatattggtgtttgttcagaaaatattnnnn
>Ol-RETE128#LTR/Gypsy
cccatcaacgccgccggtttggggggtcaacatctctcatgcatcacccaccgcacgaga
cccgtgttactcatcacttctggtaaccatcacgagtatattcggtttttcgtcaccaca
tccccacacagtcctgttgttctgggttattcgtggcttaaggtccacaaccctcagttt
gactgggccaagcaacgcgtttccaattggagtgggttttgtctggctaactgccttcaa
tcagctattccacccgttcctcctgctattattcctcagctcgaggacatcgatttatca
tccgttccctcttgctaccacgaatacaaagcagttttcagtaaaagtaaggcgggttcg
ttaccaccacatcgtccctatgattgcgccatagaactacttcctggcgctaagctcccc
aagggccacttatacaatctctccggccctgagaaaaccgccatggaaacctatattcat
gaagccctttcctccggccagattcgcccctcttcgtctccagtaggcgctggtttcttc
tttgtagaaaagaaggataaaaccctccgcccttgcattgattatcgtgaactcaaccnn
nnnnnnnnaatctccaacaaagcaaccggtcagtcagcgaccatgttgtagattttcgca
ttctggcggtggaggcaggctggacagatcccgccttgcggggtgttttttaccaatcac
tcaatgaaaccataaaagatcatttatgtacccagccagaagccacctcttttgaggaac
ttgtggccgcctccctacgctctgacatcagacttaaagaacgccaacatgaacgcccgc
atcctgtacgtaagaccaccatggtcagttctacagcgccgcccgccctagaacctccac
caccgagttttctacgtaaaaaccctgataaaccaatgcagattggtctctcttgcctct
cagctgaagaacgtagcaaacgtcgtgtagaagggctatgtttctactgtgggggtcatg
gtcaccaagtctctcagtgtcctcttcgtttaaaaccccgtacccccccggtaaaagcca
ggccacgggaggataagtcagttgtttctacccgaaataatttttgttatgttcctgtca
agctatgtttccagtctaagtgttctgattctcatgccctcatagactctggcgctgagc
aaagccttattgatcattctttggtttcctgtctctctctccctttagagcccctcgaca
atcccctcaacgccgccggtttggggggtcaacatctctcatgcatcacccaccgcacga
gacccgtgttactcatcacttctggtaaccatcacgagtatattcggtttttcgtcacca
catccccacacagtcctgttgttctgggttattcgtggcttaaggtccacaaccctcagt
ttgactgggccaagcaacgcgtttccaattggagtgggttttgtctggctaactgccttc
aatcagctattccacccgttcctcctgctattattcctcagctcgaggacatcgatttat
catccgttccctcttgttaccacgaatacaaagcagttttcagtaaaagtaaggcgggtt
cgttaccaccacatcgtccctatgattgcgccatagaactacttcctggcgctaagctcc
ccaagggccacttatacaatctctccggccctgagaaaaccgccatggaaacctatattc
atgaagccctttcctccggccagattcgcccctcttcttctccagtaggcgctggtttct
tctttgtagaaaagaaggataaaaccctccgcccttgcattgattatcgtgaactcaacc
agataactatcaaagacaagtacgctcttcccctcatcagttcggtttttgactcggtcc
agggggcccaggtcttctcaaaattagaccttcgaaacgcctatcacctcgtacgcatca
aggagggcgatgagtggaagacggcttttaacacacccattggccactacgaatacctag
tgatgcccttcggccttactaacgcccccgccgtttttcagagacttgccaatgatgtcc
tccgcgatttccttaaccggttcgtgttcgtctatctcgacgacatactcattttctccc
gcgatcctattcaacacgaaaatcacgtccgtctcgtcttatccaggcttctcgagaatc
aactttacgttaaggcagagaaatgccaattccacgctactttgattcagtttttggggt
acatttttgaagccggtcagattcgccccgacccggccaagctcgaagcagtttcccagt
gggaaccccctaccacccgaaagaaacttcaacaattcctgggtttcgctaatttctacc
gccgttttatccgtaactacagttgaagccggtcagattcgccccgacccggccaagctc
gaagcagtttcccagtgggaaccccctaccacccgaaagaaacttcaacaattcctgggt
ttcgctaatttctaccgccgttttatccgtaactacagtaccatagccgctcccctcact
cagctcacctccgtctccaagcccttcacctggaactctcaagcccaagaagcctttgac
caattaaaatctcggttcatctctgcacccattctcattcaacctgacgctaccaagcaa
ttcatcgttgaagtcgatgcctcagacactggggtaggagttgtcctctcccaacgtgag
gaagcctccagcaaaataaaaccatgcgcctacttctcccgcaaattatccccggctgaa
cgtaactacgacgtgggaaatcgggaactgctagccattaaattggcactggaggagtgg
cgtcactggctggagggagcaactcacccattcattgtctggacggaccataagaattta
gcttatttacgcacagccaaaagactaaacgcccgtcaagcccggtggtgtctctttttt
gatcgctttaactttacgataacttacagacccggaagccgcaataccaagcccgatgct
ctctccagaaagttcagccctgatgatgctttgcctcctgttaccatcatacctgctact
tgcatcgttggcaatctaacttgggacattgaaacccgcgtcaaaaatgcccaaggtgag
gagacctgtgacaccccctgtcctgacggcactctttttgttcccacgtccctcaggtct
gacgtcattgcctgggggcacagttcccgtatcgcctgccacgggggagtgcataggact
ctctctcttctccgcaggagattcttttggcctaaaatggaaaaggatgttcgggagttt
attggagcctgcaccatctgcgctcggtcgaagtccggcaactctccacctgctgggttc
ctccatcccttgcccactcctcaccgtccttggtcccaccttgctgtagacttcgtcacg
gggttaccctcttctcagggtaatacggttatcctcaccgttgtcgacagattttccaaa
gcagtacacttcatcccccttccacagcttccctcggccactgagactgccaagatactt
gtcaaccatgtattccgccatcatggcatccctgtcgacattgtgtccgacagaggacca
caattcatctcacaggtatggagagctttctgtactgcgcttggtgcttccgtcagcctg
tcctcaggttaccacccgcagtctaatggacaggctgaacgtgccaatcaagaactc
>Ol-RETE178#LTR/Gypsy
agaggcgagacactgaccacagacttgatcatctgctgcaccggactcaagatcaactct
gctgcctatagcttgggtctcagtgagtatgctgcactttcactgactgaacacatgagg
gcagcagctgctctttgtcctcatcacagtgaggacaaattacctgcctaaggtgcccta
aagttgtcgccaaactgagaagctctctaagagggttgttccactacctggactccatgg
ggatggctgggaaaggtttaaaatgatttatttttggactaaatacatgtgctcttacac
atcacatatgattatgggggttttagctaaaatgaaaaaagggttgtaacatagttacat
agtgtctgcagagcggcaggagttcattagaaatttacctctgaattgtgggcaagactg
ttggcgcggagtaagcctgtccctacatcctgacattcatatgtttacacactctcccac
taaaccccaacctagcattacctgtgcaacaaatatggcaagcagtattggagctatcaa
gctgtgacgttttgatccagatgccagctcgcacaaaaaaaataaagacgtacatgtgtt
gtctggtgaaaccttttcctgtcattttttgcatgcttttgtgttgaagtttgtttttga
tggaggaagtcttctctgatttttgtttgcatgtttgtatggtggagttggtttttgtgt
tttgtgttgtttcacccccatgaagactgagtcccagattggacacacctgggtgtccaa
tcagtaagctgatggccccacccataaagctgcactggcagcaggagaaaggaggaagag
cagctggtagccgttgaaggacacagcactggagcaaactgtgtggctggagctgcagtc
ggtgtaggagtcttctccaggacaggagtgccacagcgcgacgtacactcataggcaggg
tgaggagccctgccggtgtgtagatgttgggaggaacaccccaccgcgcctgcaaagggt
ggacaaagacaagactgtggctgactgcaggacctgtctccctggtgtttcatggacnnn
nnnnnnnggttttaagagtgcccgcagtaaactacggaacatatgatgatgatgatgcca
gtgtaccccggggccccttggctcccaaaatttaaaggtgttgatgacgatgtaaagtac
tgtgaatggaaagaacaaatgttaggcttgttggcttcacaggacctgtcagaaagtcgg
aaagttgacattttattgggtgcgttagtcggggaggcaaaacgacaaattaatgtgctg
gaagataatgagaaggatacagtgcggaaaattgttttatatttggactcattatatggg
gatacaacccccattcctgtcttaagagctaagttttttagatgcacgcaaagatccgat
gaaccagtatccttgtatatcctccggttaaaagagctgtattgcaggttgcggccatac
gaccctgatgatgccccctctgatgcagccttaaaagagcaattgccgttgggactgcag
gagggtccttcggcccaggccctgaggacttatgccagacacaacccagaccaagacttt
tcctctatccggaaagaggctctgctattggacactgaccgagagactctacagcctgag
gtaacatgcgcagcagtaagtggcccatgcgcacctctgtcatcacaggacaccagctgg
cgggagactctgaaacgagaaattatggaggatgtaaaaacgcaaatgtccggcctcaca
caggaattgcttcgagagcttaagccccttctacagcaacaggttgcagaaagacaaccc
ccttcccaagccaagaggggacggcaacgacaacatccagcagcagcgataaatcaatgg
gatgagcaaggtagacccatttgccgcctgtgtaaacaatctggtcacatttccaggttt
tgtaggacaccaaccacctcacagtcaccgttaaactagacatccctgctgctgaggtcc
aaggggcagagattggacccatggtggaaaagagggccccagaggctctcattggtgact
gtcccaatattcgtgtgggtatagagggagtggagctgaccggactactcgatacagggt
cccaggtgacattaatgcagcaaagtctcttcgagcagcattttaccccagctaagctag
ggaaggtccctgtagtttttcagttgcgggcggccaatggtctcgaaatcccttacacta
actatgcagtgttagatttcgtgatagaaggtattgagatacctgcacgtggggttgtga
ttgtagaggatggtaattgctcgcacccccttattgttgggatgaatgttgtggctgctt
gctgggacaccctttttaactggccagctagacacactgcccccccaccagacttgcaga
agcaaaaggcgtggagagatgcttttggcacatgccggaaagtcagggccaccatggcag
cggatggattcttgggatctgtacggccagacagccggcaccccattaaaatccccccaa
gaggcgaattgttggtgcagggacgagctcagatgggccccggggggacggactactgcg
cgttagttgaagcagggcctaaaatgcaaaatattgatgcggctaggacgcttgctgtgg
ttaagaatggcagagtcccagtgaggcttttaaacccacatccttacccggttagcatag
gtcgctaccaggagctgggcaagctctatcacgtagaagacgtggatgtccacgagatct
gagcttggctactaaatgtgactctgtcgttgaagtccgtctggtggatacagcagctgt
agatggccaaaagtcatccacagaggtggatgcacccatcgatcagtcacacctcacaga
ggatcaacagaaggacctacagagcttgctgcaaaagtgggcaaaggtatttgcacaaca
cgatgaagactttgggcacactgattcggtgcagcatactatacatccaggggatgcgcc
accgattaaagaacgttaccgaccactccctcctacaatgtaccgagaaatgaagatatt
actggctgacatgcttgaaaaaggagtgattagagacagttgtagcccgtgggctgcccc
tattgtgctggtccgaaaaaagaatggcagcttgagattctgcgtggactacagaaagtt
aaatgctgtcactcacaaagatgccttcccccttcccaggattgaggagaccttaaccaa
cttgacacatgctgagtggttttctactctctatttggccagtggttattggcaggttgc
catggacgccaaagatcgcgaaaagactgcttttaccacaccacttggcctcttcgagtt
taaccgtatgccttttggactctgtaatgcaccagcgaccttccagcgcctgatgcaaca
gtgtttgagcagacaactgtcagagtctctattggtgtacttggacgatatcatcatcta
ctcacctgatttctcctcacacttgcaggacttggaaagcgtgttcgaaaaactgtggta
ccatggctcaaagctgcgcctggataaatgcaagctgctgcaacaggaggtaaagttttt
gggccatatagtggaccgaaaaggggttaagccagatccagagaaaacttcagctgttca
agactggccacctcctactaccataaggccggtgcgaccattcctgaaactagctggtta
ctattggcgctttgtgtctaacattgcaaaaattgcacgcccattaaaccagctattgac
aggcattccagccagtaaaaagaccgaagccaggggagtgtgttggtctacagactgtca
agaagcatttgacacactgaaaactgccttaacgcaagcacccattttagcttatgcaga
ctactcattacctttccttgtttatacggatgccagtcatcaagggctgggtgcggtttt
agcgcaggttcaagagggacgagaacgggtgatagcctacgctagtcgtagtcttcatcc
aagtgaaagaaatgacgccaactatagttccttcaaacttgaactcctggctcttaagtg
ggctgtgacagaaaagttcagagattacctggttggagcaaagttcacggtgttcacaga
taacaacccagttgctcacctgcagactgcacatctaggtgcgaccgaacagcgatgggt
tgcacagttggcttcgttcgactatgaagtaaagtatcggcctgggaagagcaatgccaa
tgcggactcactgtcaaggaatccaagtagcaccttgccaacacagccccagacagggga
gatggagatggctccagtgacattggcaatcgagctggccccagaagggagcggagcaga
gatcggtggacctgagtggcaggagacccaagcggctgatctggacatacaagcagtgaa
gaggtatgtggagactcaaaccatgccaagtaagccagaacgtctggcattatccctcgg
ggcccgccagttgttgcaacaacacaagaaattgaaaatgcgagacaaaatactctgtcg
tcgaaccattaacccatttacacacgagttgagtttccagattgtctgtccacgcgccaa
gagtcacaaagtgtggaagaggatgcatgaggctgctgcacacgctggcgttgaccgaac
tctgactcgactgcgtcaactattcttctggcctaacatggaacaagaggtgcgtcagtt
ccatcgacgttgtgtcgcctgtagcctgcaaaaagagcaagcagaacctagggccccgtt
aaatcctattacagtctcatacccacttgaaatagtgggtattgattttctttcgttggg
tcgacctgcagatacttacccaaatattttggttgtaaccgacttgttcacccgatttgc
ctgggctatccctacacgggaccagacggctcagactactgttaaggccctttggactaa
ggttattcagccttttggctgcccggctagattccattcagaccagggacccaattttga
gtcggcgcttatgaaagaactgtgtgaaacttatggcatagcgaaaagtcgcaccacacc
gtaccaccctgccgggaacggcggcgtggagcgacttaaccagact
>Ol-RETE193#LTR/Gypsy
ctggggtctaaccaaaattcaggtgaaaaaccctctgtttatttaaaccgactacaagca
cttctaactaaagctgtttctagagggggggtttcagctgctgaatctgacaaatactta
ctccgccagttctgtagggggtgctgggaccagagtctgattatgggcctccagcttgag
taccgaaaggccagtccaccatcattcccagagttgcttttgcttctgagaacagaagag
gaccggagaacagctaaaatggaccgaatgagaaaacatttaggaagcactaaagctgct
tcacatcttcattctgtgatgggcatggcagtgtttccagagcagcctgctgctccaact
cccaagaggcaggatgaaagtaccaaacttgaaaaagaagttgcagaacttcaaaaacaa
gtagcaatgctgatacataaagaaagaaatgaaataagaactgtagtacccccaagcagt
tctgctaataaggaatcacctcaacattgcgaaaccttggctatccatgttgcgggccct
tgttcggcacctcgagcccctactgcacccagaccatggttctgttttaaatgtggtgaa
gacggccacatcgcagcaaactgtggtaacactcacaaccctgaacttgtccagaaaaag
aacaaagaactccgtgacaaacgtgagagattctgggctcaacagaaaggccaccaagca
tctttaaacttgtgaatgctcctgttgaggggcgaccaggagcagaagaagcaactaatc
aaccaagtcccattctaaccactcatgaattacaacagcaagctcacacccaaaccggtg
aacacagtaatgaactggatttcatattaccttctgggcttgtaggtcctcggtgcattt
ctgaagtcttcattggagacacaagatgtgagtccattcttgacacaggctcacaagtca
caactatttccgaaacatttcatgccacattcctgacatcacttcccattcagcccatct
ctcatctgcttgaggttgagggggctggagggcagcctgtgccttatttaggttatgttg
aagttcccctaacctttcctgaaagtgtgactggcagggaagaacagttaaatgctctcg
ccctcattgtacccgattgtcaatttaatagcaggacaccgttattagttggcactaatg
tcttgtttcagctataccagcggggaatagaacatgaggggcctacactctggaagaggt
cagataggtttggtgcacttctgcaacatgttggccttgttcatagaaatacaactaaaa
ctcgcccagtaaagttgcatgggcggaagcctgttgtcattccagcgggacacaaaattt
gtgtctatggagaagtcagggtaggaaaagcaaatccacataccttctttgttctcgagc
cacctgaaacattttccctacctggtgggatgttcttagagtgtgcagttatgaatataa
actgtagaggcgcaaacaaaattcctgtcattcttaggaatacaacagcccatgatgtca
ctctacctaccaatattgtcattggcaaaatatccgctgtgcagagtgttttgcccctta
ccacacctttgtccgtgtccaccggttcccagtctgggattggtacggttgcgtttaact
ttgatgattcccctctttctgtagagtggaagcaacgcataacagacaagttgaactctg
tgtctgatgtttttgctgcagatgacctgtgccttggtcacacagcagctgtgaagcacc
acattcggttacaagaccagacgcctttcaaggagcggtcaagaccaatacatccttcag
acagagaagctgtaaagcaacacctcagagaacttttggatgctgggataataagggagt
cagaaagtccctatgcatcaccagtagtgttggtgaggaagaaaaatggaaaaattagat
tgtgcattgattataggaagctaaacgcccgcactataaaagatgcatacgcccttccca
atattgaggaggcgttttcagctttgagcggagccaagtggttctcagtaatggacctga
agtctggctactatcaggtagaaatggcagaggaggataaacataaaactgcattcacat
gtcccttgggattttacgagttcaatcgcatgccacaaggtgtgactaatcctcccagca
ctttccaacgtttaatggaaaaatgtgttggagatcttcatctgagtgaggttcttgtgt
ttttggatgacctgattgtcttttctgagaccctagaagagcacgagctcagacttttaa
gggtgttacaacgcctcaaggattatggtctgaaattgtcacctgagaagtgtcagttct
ttaagacatctgtgaaataccttggtcatgtggtagatgctgagggagttcatactgatc
cagagaaaatctctgctctcagagattggccacgacctacaaatagggaggagttgaagc
gcttcctgggtttcgctggatattatcgccggtttgtggaaggctattccaaaatcgcca
agcctctcaacgctctcactgctggatatagttcagctagaaagagaggtaaattataca
agcgtgagaggcctaagcacaccgtgcagcctcatgcccccttttatgcagagtggacag
ttgagtgtgagtctgcattcagggcattgattgacaagttaacatcggctcccatcctgg
cgttcgcagatcccaagctcccatatgtcctacacacagatgcttcttgtgcaggcttgg
gagccgctctttatcaagagcaaggtgaaaagctcagagttatagcttatgctagcaggg
ggttgtcgaaaagtgagagaaattatcctgctcacaagctagaatatttagcgttaaagt
gggctgtgtgtgaaaagttcaaagattacctgtatggaaccgaatttacagtcctgacag
ataataacccacttacctacgtccttacctctgccaagctagatgctgctggacaccgct
ggttggcagccctgtcaacttttcggtttgacatcaagtacagggcaggatgcaccaaca
gggatgcagatggcctgtctcgacggccacaagctgcaccagaggaagatgaaggttatg
tgcaagagagggagaggattaatgagctaaaaaggcgcatcttagagggggagaaacatg
agatttctgccgatgtaatctctgcagtgtgtcagcatcacgctgtaaatccacctagcc
tccctgtcctggtggagtcgctcgccgttgatgcttcttcattgcctgatctgtttgttg
atc
>Ol-RETE199#LTR/Gypsy
tgtgaggttcaggggccagggtgggttagtttgtttcgctttctagattggttgtggggt
ttccgggttctttgggcctttgttttggttacttccggtttctcccgtttgtgttgcctc
cacctttacttctgtttatgaattgcacctgttcgcacacctgttgttcatcattgctgt
gtatttaagttcctccacccattgtctgtcacgggatcgttttgcattctttgtacttcg
agattaaaggaaagatagagaaaccttgattcaacgtacctctgtgttcctgcttttgca
tccacgcgtcgagcctgacataacgatcccgtcaatcatggatgcagcgggagcagaggg
tccgctttctgattccaacgcccaggagtgggtcatccgccagcaagatgaacagctaaa
cttccttcggaggggtatgctggagatgtccgcccgtcaagagcaacaatggtctgcgat
cggggatcggcttgatcagctggcaggagagatccgatcgtcttcgccatcccatccgcc
tcagccgtcttcctcggcgtccatacctttggctccggcgctcctcactcctgcggttcc
gctggcccgacctgagaggttttccggtgcttcgggggactgtcgggcattcattacgca
atgcgaactgcattttgagctccaggcagccacgtacccttcggatcgcgccaaggtggc
gttcatcatctcccaccttacggacagggccggagcgtgggctacggcagaatggcaacg
tggggccgccacctgtgattccctcccggttttcctagaagcctttacacaggtcttcca
gcatacgagaccaggccgggaggctgctcgagcgctnnnnnnnnnnnnnnnnnnnnnnnn
nnnnnnnnnnnnnnnnnnnnnnnnnnnnnnnnnnnnnnnnnnnnnnnnnnnnnnnnnnnn
nnnnnnnnnnnnnnnnnnnnnnnnnnnnnnnnnnnnnnnnnnnnnnnnnnnnnnnnnnnn
nnnnnnnnnnnnnnnnnnnnnnnnnnnnnnnnnnnnnnnnnnnnnnnnnnnnnngccccg
cagcctcagttgggcagccgcccttaccagacctctccgcggtgccaccggagtaccatg
acttgggggaggtcttttcaaagtctcaggctctttctctgccaccccacagaccttatg
actgttccattaacttgcagcccggagctccattacctaagagccacctgtataatctgt
ctaggtcggagagagaggctatggaacagtacgttgctgattcactgagggccggcctca
ttagaccctcctcgtctcctttgggggctggcttcttttttgtggggaagaaggatggtt
ccttacggccatgtatagactatcggggtttgaacgccatcactgtaaagaaccggtatc
ctcttcccctaatgaactctgcgtttgagtcattgcaggaagctagaatcttcaccaagc
tggacctgcggaacgcttatcatctggtgcgcatcaaggctggggacgagtggaagacgg
cgttcaacacgccgctcggacattacgagtacttggtcatgcctttgggcttggctaatg
ctcctgcggtttttcaggggttaatcaatgatgtactccgggatttcctccagcattttg
tttttgtctacttggatgatatccttattttttccagggatcccagcgaacataggcggc
atgttcgtctggtcctccagcggttgttggagaacagattatttgttaaagcggagaaat
gtgtgtttcattctccttgtgtttcctttttggggtttgttatcgcagggggggagttgc
ggcctgatccggccaaggtgagtgcagtggttaattggcctgcccctaacaacagaaaac
agctccagcgttttctggggtttgccaattttctgcggcgtttcatccgtaactacagct
ccgtcgctgcgcccctcacaggtctaacctccacctccacgcccttttgttggacagagg
cggctgactcggcgtttaagaagctcaagcggttgttcaccactgctcctgccttggctc
aacctgatccttccaatcagtttgtggtagaagttgatgcttctgatacgggggtgggag
cggtgctgtctcaacggtctggtgaaggtaataagcttcatccctgcgcttttttttcca
gaaggcttacaccagctgaggccaggtatgacgtgggggataaggaactcctggctataa
aactagctctggaggaatggaggcactggttagagggggcggttcagccgtttgtggttt
ggactgaccacaagaacctgtcatatatccggaccgctaaacggctgaacccaagacagg
caaggtggtctttattctttaatcatttcgattttgtcgtctcgtaccgccctggctcca
agaacaccaagccagatgccctctctcggcaacacgatccggtcatgggggaccagacac
ccacgacggtaattcctgtgtctcgtgtcctgggtgccctcacctggaggctggagaagg
acatcagggaggcccaggtccaggagcccaacagactttttgttcctaggacctgtagga
gtcaggttcttcagtgggcccatgcgacacgtctgacctgccaccccggtgtttgcagga
ctatcaccttcctgcggcggcggttctggtggcccagtctggcgcgggacgctcaagagt
ttgtcgctgcctgtactgtcagtgcccagaacaaggtcagtaaccaaccgccttctgggc
tcctacatcctctgccagttccgagtcgtccttggtcccacatcgccttagattttgtga
ccggcctgcctctctccgccggcaagaccgtgatcatgaacgtggtggacaggttttcca
aggccgctcacttcgtggccctcaagaaactgccttctgccgcttgtttcccgagcagga
gagaaatggcagcggttccgtccgtccagcacctgttccgccgctgtagacgtatctgga
gggaggcacgggccgcgcttcaacgctcgtccgctggcaacaagagactggctgaccggc
atcgccgtccggctcctacctatgcgccaggtcagtcggttctgctctctacaaccaaca
tcaagctgcggacagagtctaggaagccctcccccaggttcattggccccttcgtggtgg
agagggtgatcaaccccgttgctgtcaggctacgcctacctcggacgatgcgtgtccacc
cggtcttccacgtttcccaactgaagcctcatgtcacgagtccccttcacccatctccct
caccacctccgccgcctcgcatcattgacggaaaacctgcgtggaccgtgcggcgcatca
tggacagcagacggcggggacgaggttttcagtatctggttgattggcggggtcatggcc
ctgaggagcggtcctgggaaccttcttcccggatcctggataaggacatgatcagggagt
accatcagcggcaccctcacctgcccggcggtgcgcccagaggcgccccttgaggggagg
gtactgtgaggttcaggggccagggtgggttagtttgtttcgctttctagattgtttgtg
gggtttccgggttctttgggcctttattttggttacttccgggttttcccgtttgtgttg
tctccacctttacttctgtttatgaattgcacctgttcgcacacctgttgttcatcattg
ctgtgtatttaagttcctctatccagtgtctgtcacgggattgttttgcgttctttgtac
ttcgagtgtctgcttcgagattaaagggaagatagaaaaactttgattcaacgtacctct
gtgttcctgcttttgcatccacgcgtcgagcctgacagctaataggtctttggatgttct
tgtggtcacgatcacttcaccaaaatggctcaagcctttttgtgcccaaaccaatcagca
aaagcagttgcacatcaactgtggcataattacttctgcgtctatggtttacccctaaaa
gactgcattcagaccaaggggccaattttgagactgttttgattgctgcgctgttggtag
tggctggtgttcagaaatcccacacgacaccctaccatccaatgggaaatggctcttgtg
agaggataaacaggacaatggggaatttgattcgtgctaagcacaattggcctgcagctt
tggagtctctcacttttgcatacaactgcacagttcatgaaacaacgggttatgcggctt
ttctcctaatgtttgggagggtgccaaggttgcctattgacctcatatttggttcagtgc
ttgaagtgacgcaatacaatcagtatgtccagtcattaaggaaggacttgaaggaagccg
ttgacattgcacaaaatatgtccgccaaacaactgcggcattacgctgacctttataaca
gaaaagtcaggggagcacctgtggaagaaggtaaccgtgtgttactggctaacaagggag
agcgcggagagaggaagcttgctgatcgctaggaaagtgtcattcatgttgtgattgaga
aaaatgaagacagccacactttcaaaatccagaatacctccacgggtcgagacaaagtgg
tgcatcggaacttgctaatgccagtgaacttcctccccttgggtgaccctacagcagatg
tagggactggactgttcctcggtatcgaactccacagaactcagtggatgcttctgagga
ctccaccattgtgtgtaacttagttgctgagaaggaaccagtcccttcttctcttacaaa
tgctttagcacgtaccactgtccataccattgtgaccactgcagaggcaagagaagtcat
gagtcgtgttagatcaagggctgaaagattgctaaaaccagttaatagactaattgaaat
gatgcatcagaaaacagagctgacatcatagtttaagggggaaaaaaacgagttctatgt
tacattttggtgtgacaattaatatatatatattcctttttatttcaattacagggcctc
gaaagaggccttgatttgttttttttcatcactacctccccgagtcgggagtgggtaatt
tgcatgcctgcttccttccttgggttgtagccgtttctcaggctccttctccggaatcga
accctgattccccgttacccgttgtcaccatggtaggcacaaaaagtaccatcgaaactt
gatagggcagacattcgaaatagacgtcgccgccacggggggccagcgatcggctccagg
ttatctagagtgaccaaagcggtcggggcacccccggaggagcagccccgatggattttg
ggtctgataaatgcatgcatccccgcaagggtcagcgcccgtttgcatgtattagctcca
gaattgccacagttatccaagcaacgtttgagccatcaaaggaaccataactgatttaat
gagccattcgcagtttcactgacctggccgtgtgtacttatacttgcatggcttaatctt
tgagacaagcatatgccactggcaggataaaccaggtagccccgaggagctgaagtgagc
gagcgggagagcagctgcggcgcgcggcaggggacagggcccgcagcttgctctcccttg
aaacgtgccagggcagaggcctgccagggtccgggcgggggacagggacggacgacgggc
cgaggcaggctccgaggaccgtttgaagtctcttctgcaggatgttgtgctaccacaggg
ctgtgttttcctaatgtatgatgagatcttgcctttcacaggaacgtggacaggatgcct
gttaatctaaacggtgcatagaactgtttttttgtttttttctaatttttatattcaatt
tgtatttttacttttaatttatctagttttatatctatggaaggttggaaatatatatat
ttccaaccttccgttcattcaaaaattcttgaaaaaataggatctggtcaacttcatgct
catctttcctccaataatctgcatgaactattccaatctggtttctgtccccttcatagt
actgcaaccactcttctaaaaatcactaatgaccctctcctctctactgactatggttta
ttaccgatcctccttttgcttgatctcagttcagcttttgacaccatgtctcattccatc
atcctgaacagactcctctcttccattggcaactctggcaccgtcctctcctggtttcat
tcctacctgtctgaccgtactcagtattttcaactgaaatctttcacttctcattctgtc
cctatcacaactggtgttcctctgggttctgtcctcggtccactactctttatcatctac
cttctcccgcttagtcatattttccaaaaacaccacatctatttccattgctatgccgat
gacacccagctctatctttctagccaacccaactccacactgcctccattagcgctggtt
gactgcatcaatgaagccaaatactggttcacattaaatgttttaaaactcaatagcaat
aaaactgaacttcttctaataggcaccaaatccacactgagcaagaccaatcattcctct
ctttccattgagggctccaccatctctccctcccctcaggtaaagagtttgggtgtcatc
ctggacagtagtctctctttcacttctcacataaacaacatcacccgctcagcctacttc
catnnnnnnnnnnnnnnnnnnnnnnnnnnnnnnnnnnnnnnnnnnnnnnnnnnnnnnnnn
nnnnnnnnnnnnnnnnnnnnnnnnnnnnnnnnnnnnnnnnnnnnnnnnnnnnnnnnnnnn
nnnnnnnnnnnnnnnnnnnnnnnnnnnnnnnnnnnnnnnnnnnnnnnnnnnnnnnnnnnn
nnnnnnnnnnnnnnnnnnnnnnnnnnnnnnnnnnnnnnnnnnnnnnnnnnnnnnnnnnnn
nnnnnnnnnnnnnnnnnnnnnnnnnnnnnnnnnnnnnnnnnnntccacgtttcccaactg
aagcctcatgtcacgagtacccttcacccatctccctcaccacctccgccgcctcgcatc
attgacggaaaacctgcatggaccgtgcggcgcatcatggacagcagacggcggggacga
ggttttcagtatctggttgattggcggggtcatggccctgaggagcggtcctgggaacct
tcttcccggatcctggataaggacatgatcagggagtaccatcggcggcaccctcacctg
cccggcggtgcgcccagaggcgccccttgaggggagggtactgtgaggttcaggggccag
ggtgggttagtttgtttcgctttctagattggttgtggggtttccgggttctttgggcct
ttgttttggttacttccggtttctcccgtttgtgttgcctccacctttacttctgtttat
gaattgcacctgttcgcacacctgttgttcatcattgctgtgtatttaagttcctccacc
cattgtctgtcacgggatcgttttgcattctttgtacttcgagattaaaggaaagataga
gaaaccttgattcaacgtacctctgtgttcctgcttttgcatccacgcgtcgagcctgac
a
>Ol-RETE208#LTR/Gypsy
tgtattaatacagttgtccagtcttgatctttaaaaaatagttaaaacccaacccaagta
aaatggttaaaaatacggctgggacaacagactaaaaaattaaataaaagaatcggtcag
aataaaaatagaaaaaaaatacaactgggtcaacagtcaacaaaataataaaatccacca
ggataaaacagttttaaaaacggtaaggctggatcagcagtccaaataaataaattaaaa
agagctttcaatcccagctaagtcttaagagggaagaatctgtgtagacaggtccagcgc
agctcctagttgcagcctttggccctgcgacgttcactgaggatgtaaagagacgtcctt
actctcagcactacaacaatgtctggacacactctctctccagagttaaaagtgcccacg
ttcctttacttagctgagaaatcgcgttgaatagttcctcccacacagcgcgtcacgtcc
agggctcgtcttcttctctaccgatcccgtcaaagtcctcacttgcctcggatgtttgaa
ttcctccagtgagcgcgcctccgtgtagctctgctgggtctccgtgcagttccttctctc
aggctcttcctcgtcggagctttgccgtctttctgctctcgcctgccctctggcttttaa
gagagggcatgacgcccacagccaatcgtatggggttggggaggggtttcccaattagtc
ctttttttgtccctgtaagtccttccacccggtaataattgaccaaatcacagcaaacca
aaacatcaccgcacacagaaaaacaaaacaaagaaacaaacaaagcatgcaccaaatttg
ggaaaaaaggtaaaccctccgacattttcccccccaactttaacattggtcgtctcggcc
aattactcactgtaccttacaggaggcatgccaatattggggcgctgggaacggcgtact
agagccccctcacaaactgctgaatttcctggagggtcaggtggtctagcctgctggggc
atttcagcctggtgtccatccttgtcttcgggtgctctttggctaagcaccagcctggga
agccacaaggtaggaggtggcagattgtccggttgcatcactggcctctctgactcctga
agccccggattttcctgcaccatgtcaacagggcacaaacgcagattgttacggtgaatt
gtgcgtgtgggagcttccttaccctctgggcgaacaaggtatactgggtgatcttctctt
agttggttcaccacaacgaatggctctggggtccaccttggcgctagcttccccctggcc
ctcctgcggaagttacggatcaagacacgctctcctgggagcaagggtcgcaatcttgct
tttcgattgtagcgagtctgatcctgttctctcctttgttcagactgttgcttggcagcc
tgatatgcctggttaagggcatgatgatgctgcttcacccacccttccaaggtgcttttc
tcaacggtaggccggaggccagttgtccaatccactggtaacctagcgtgctttccaaaa
acaatgaaatgtggagtcatccccgtagtgctatggactgtattgttgtatgcttgaacc
aaagcaggcagtttgctgtaccactctggttgctgcctctcacccagggagcttaagagt
cttaggagcgtctggttgaacctctcacaagctccgttaccttgtgggtggtatgctgta
gtacggctcttttcacatccatagagttggcataattggctcattagtaaagattcaaag
gcggcaccacggtctgttaaaatgcgttctgggcaaccaaaggtatggatcaggtgatca
tataaggcccgcactgtagtgtctgcggcctggtccttggtgggcactgcaatagcatac
tttgagaacaggtctgtgattaccaggatgtattggtacctgtcacttggacggcctagg
gagaggtagtccacaccaacgacctcaaaggggtatgatgtgcagatagggtggaggggc
gccctcccagatggtccagctttattgatgatgcattgtgtacaggaatccgtccagacc
ccgatatcctgtgacatccctggccagtaacagcgctgtcgaatggccatataggtcctc
tcgctgcttggatgacccatgtcctcatgatacgtcctccagatgtccctcgtttcctgt
ttggggatgagtacctggaagatggcaagtccagaacctggctctttccattccctcccc
aggacaccatcccttaggaaaatcttgtcccattcctttatcagtcccttttgatacaga
gaggaatcctcacacacctcaggtctgcagagtctctgtttcttctgttcatggagctgt
gacagatctttgtccttggcctgtcgctcctgccatgactcatctgcgtctgctcgcacc
acccatgctgaggaatctgacttctgttctgggagcctggaaagtgcatcagcattttta
ttttgtacaccaggacgatatttaattgtgtacctgaaatttgcaagctgagccacccag
cgttgttccgcagctcccaaccgggccgtctccaggtgcacaagtggattgttatctgtg
aagatggtaaattcagagccatacaagtagtccttaaatttttccgttactgcccacttt
aatgccagcagctctagcttgaacgagcaatagttctggtcattgcgttctgtgggatga
aggcttctgcttgcatatgcaatgactctctccttcccgtcttgaacctgagccagcact
gctcccaagccctcaaagcttgcgtccgtgtacaacctgaaaggctgggagaaatcagca
taagccaaaacaggagcgttcagcaaggcctgcttcagtttgtcaaaagcttgctggcac
tgctcagtccaagtcactggagtgggtttctttccggaggtgttgtgggtgagcatattt
agaggtgttgctatttttgaaaagtgaggaatgaaccttctataatagccagcgaaaccc
aaaaaggatctcacttgcctcacagtctggggtacaggccattctctcactgccatcgtc
ttagaggggtcagtggatactcccccttcactgatgacgtgccccaagtaagtcaccctg
cgctggaacaaattacattttttgggttgcagctttaagccatgctgagccagcctttca
aacacctcttccaggtgtttgacatggctactaaaatcaggggagaaaaccacaacgtca
tccagataaatcaagagggagtcattgactagattacccaaacaccgctgcattagccgc
tgaaagatggctggagcattgcacaggccgaacggcatccgctcaaactcatataggcca
aacggtgtggtaaacgccgttttttctctgtcgacaggatccatctccacctgccagtat
ccgctggccaggtccaatgtggagtaccatttagctgccttcagtcctgtcagggactcc
tcaatgcggggtaggggataggcgtctttatgggtgagtgcgttcaatctcctgtagtcg
acacaaaatctccagcttccatccttcttcttcaccagtacaattggtgccgcccatgga
ctagagctttccctcaccactccgcttcccaacatattttttaagagcgcctgtagctct
tggtataagctagggggtacggggcggtaccgctcatgactagggggtgcagagccagtg
ggtatttgatgtctcacatagcccacctttcatccaatcagatcaaccagaaaagttacc
gcacccaagtaagttttttgggagaccgcagcgcggatgctgccagtgccccttctgcgg
attatttctggttttaggtcaccgtttggctgtcactatggatcccaggtatgcaaaggt
ctttacaggcttgatgagatcattgccgagccggaggggcggtgggtcttggccatcacc
agcttgcataaatgtgtttttgtccagttcacctggagaccattcttacttgtcatggtg
gcctgtcaaactcctccccctcccagctgtgctgctcatccatctcagctgtgactactc
aactcatcaagccacctgctacttaaggagacccagcttcatcactcttcgccagttcgt
taatcctgatggttttcacttcatgccaagagtgttacatgagtcttatcaccgcgagca
gcagaagccacagctctccatcactgacgccgcctgccattgtgagccacagtctctgtg
ctccccaagatctccccagccacgccactcacctagaactcaagccacgaactctttctc
gcctctcgctcagggagcttgccacaaacgaaaccagagcctccaatcaagagccgcagc
cacgttgcccacagctccgaccagatcaaccaagaactcaaataaactccttacttacct
ttcacttacctgtctctgccttctgggtttcagcatctgggtccgtcccgtgttctagtc
atgacattacttgctccaatactgttaactgccagagcatttctttgctagctaagggtt
gtgttgagcaggatggtgttgtcagcatactccaggtcagtaaaatggtaatctagcttt
tatcttagcataagctcacgaggcttcaattttttgtgtgaatctaaccctcacaatgcc
aaagtgaaaagtttattctaagaaacgggtctgacctgggtctcctcttcatctgttttg
gggtttagatctgacctaggagtgtcttcctcatcgaaactgactaggaaaacaccccag
gtcagatccgattccagaaactggagttttctgagcaaaggatgcaaagatgccaatgat
gctcagctccatccgaataatgctagaggaaataataatcaatggatttgatcagagcat
aattaaatgcaaagatgatacaagctaacgtatgaaaaactgaatggttcagaatgagct
cagtaagaagaagaaaatgaagaggaaaagtgtgagggattgagcggccaaagaggacgg
ataaacaagtttatcaaaaaattgaagttttaatttttctcaaaaaatgtgaaaagattt
acaaactgggcctttataagaggtcgacagaaacataattaactcaggcaacatacttaa
ctttaactgaagcaactgaacagaccaagcaacagaaacaaacggagaaaaataatcaaa
agtggaacaaaatgaataattgtccaattgtctgaccttctcacagcatttaaaggctgt
gaggacttgactttctcttttgccagtcctcccagcacagctccaggagcagaaccccag
ccacagggaccagtagccccctcagcactggcaactcaaaaaacaagtgacaaaccaaaa
tgagtaaattaacaatacatgaatatgtctgtgctaccaatgcatactgaaaccaaagaa
taaatgtatatttaaacttacagaaatgtgtttaataatcaagagtctgaaaaaatgaag
ttaaaaagaaagtgtgcaatgccagggggaggttaccgcaattttgttgtgggtgtggca
gcgcatgctgccatcacaaagagaaaataaagaggatgagctacagaaggagctcggatc
acaaggatgagtgacaaagctctctgacaggttctcctcagagtcagcaaacctgttctc
ctctactcctcgctctcccatggaaagtttgtggaggagttcacctcattccaaaccagc
taaaggagttttgctgtgatttgcatttccacatttcctccnnnnnnnnnnnnnnnnnnn
ntgatgttgggtctgggatttgtctgggagttgtaggaaggggtgacgatgacatacata
atctagggtttttgttcctcaacaccatcaagtcaaccaagctgatcaacgtgtcctacc
ccaccctccgccaggagatcccacagatggccacagaggagatcaaggctgtcacttaca
ccaataacaccagcgtggctcagtcctacacagttgaatccagtaaaaccatcaccaaga
aatcctcctggtccgtgtcaaacaaaatggaagcgaccttcagttttgaggtcacggcag
ggataccagagttggtcgatgcgtctactggcttcagcttgactaccagtacaaaaagct
cctacggtctagagaacaccgatgagaggaatgagaagttcactttcccggtcaacgttc
ctcctgggaagacggtggatgtgaaagtcaccattggcagagccactatggatctccctt
acatgggaagggtgaagataacctgctacaacggggtaaccctcaagatcaacatcagtg
ggatctacaaaggcgtcacctacaccaacgctgaaaccatcgtgacagaaaagtgaatcc
gactgattagctcctcatgcttcctttcctcattcagccattttctgtcctcacctgtaa
acactatatcatgaccttgtaacaacccaaagatgactctttgacctttgtgataattac
tgctggatttttcctttcctgggttttgtgtgtagatcaccgtcactaaaaacccaatgt
tcatagtggagtctactgtgtcttccatagtctttagagcattgacttattggcccacaa
caggcaatgtcttccttggaagtgtcatgtaatcattgttttaatgcttgttcttatctg
taatctttatcttgggcaaagtttttgtgaagtggagacatttctacttctaagtgctgt
tctgaagctagctgcttctgctatcgtctgcaataaatctttccaatccaataagaaact
caagtgtctgtgtaggtgccatgaattaatgaattaatgaatttcttatgttgaatgaat
atagattttttttgattataggttattgtaggtaggatcagctggtgggtcacatgtttg
tgggcggtgacattaattgactataactcacctgtggtttttccttgtgtaagatgaaag
ggggggtgagctgggttgccgtattgtttgttgaccgcttttttgcgcgttatatgctct
ctacgctttaaatatatttatttatgttacctttaattaccctttttttgtcactattaa
aagttcgggaaacaaacttcattatgcatggtccattttttgagctcgagcgcgtcattc
attaactcagacccagtatcattctctcagcgactgtttggttttgtagtcgctacattt
ttgtcaacaaaaaataaaggccaataaacacggatattatgtgattgagcaacggagctt
agatttggagttacaaaggaggattcagttacacggacattggagaaagtggaggtaggc
gctggctgtcaagttaaggaggagctgctatcaaagcgaactacagccaggtaagaccac
ctgtggatgcgcatggaagctgtgcctgtggaaggactgcagttcaaaagtttaaagatt
ggaagcgattgtctggctcgtggctgaaggagctttagttctgcgcaaaacattccgatg
ctgagtgactttatgctgattgacgcaaagaggtgacacgtgaatgcgctctattggtga
agttgccgctccgctgttcttgtgccaaatatggagattatttggataaagtttattttg
ctcccatgaagacagtatccaaaggtggctaaagaatgaaatatgctaaaatcacgctga
tgctgcatgttttgaaatgaacaaacattgaatgaaatgaatgaatgaaggactgattaa
aatggagcgtgataaaagactgattaaacccacggccaaggcgttggcaaatacaatcga
caagcttcaacatgaacgaaaaatagcagttgataaaatgaaatcacttataccagaaat
gcaatcacttatgaagacaaaagaaaatgtttcacctgttcagtcatgtttcaagaaatt
gaatcaattttgtgtaactgctatttcctcacatggggcctcatttataaaactctgcgt
aggatttgcgtcagaagtggcgtacggatgaatcataggatgtgcgtacgcacagaaata
ttcggatttataaaaccgtgcgcacgcacatcctacgcatctttcccttaataaatcaca
accaattctaaatgtagagcggcttttgtggcttcatgacacgcccatagttgcccataa
atagtccgtgaaacgcccacaaatgaatattcattgattgggaaaccatggcacacaccg
agaggaaatcaaaaaaaacgtatcttcactcaatgtgaagtagaagttatcgttggcgag
gtggaaaagaggagaaaagtgttgtttggagggcacagtgtgggcattactaatgccaaa
aaggcacgtgagttgcagacgccgttatgctgtagcctcacaacctcggaccgtggttaa
ataaaaaagaaatggtcggacatcaaagtcgaggcaaaaaaacgtctggcgctgcatcgc
cagagtgtctctgccacagnnnnnnnnnnaaaatgttgtattaatacagttgtccagtct
tgatctttaaaaatagttaaaacccaacccgagtaaaatggttaaaaatacggatgggac
aacagactaaaataaataaaagaatcggtcagaataaaaacaaaaatacaactgggtcaa
cagtcaacaaaataataaaatccaccaggataaaacagttttaaaaaacggtaaggctgg
atcagcagtccaaataaataaattaaaaagagctttcaatcccaactaagtcttaagagg
gaagaatctggtaggagcagagctca
>Ol-RETE227#LTR/Gypsy
tgccgagtttgtggacacagctcccattcgacacgtactcactgtatgagggagaaaagg
tgcttgggctgcttagaagttgggcaccaaagaaaagactgttcaaagcttcccacagcc
cagttgagcaatactcagtgtcagggaaactaatgtactcacaccttggaggggacagtg
tgagtgttaatgatgaagccctcaaactcgatgatgatgcacaatctatttattctgagt
gtgttcagacctcaccacctaacacaactgttctgttccaaaacattgccaggctcggga
aagctgacagcttattctacacaaatgcacaggtggaggatgtggtttcccttgaagctt
tgcttgacacaggctcaatgtcatgtactatgagtgaagaagccgaacgactgttaagca
gtgctggctcagtgcccacatcccatgacatctgccctgatgttgtgcttgttggctgtg
gtggagtcaaagtcaagcccaaatgcatttatgacttaaagatggaagtgtacgggtgta
cctttcaggtcccaaccctagtcgtccctggacagcgagaccagatgatcttggggacga
atgtcattaaacacctccttaaacactttaaacagagtccacagttttggcaggtcttga
ataagccagagtcaacagatgtgcctgagataatacaattcctcaacatgttgtctggca
ttaaccggtggagaggtgaaaccatccctgatgttattgggacagctaggttgacccaat
ctgtgactttactaccaaagcaggaacatctcgtgtggagcaagttgccagccacctcag
ccatttctgaaggcagtgctgttctggttgaaacgtcaaaaggattgggccataaaaatg
atgtgatcgtttgtaggtctgtagcaaccatgaatggtgagagatggatcccagtcaggg
tgctaaacacgtccagcaaagcagtcaccctccggcgcaatacgaagttggcaaaggtgt
cagcctgcattgctgtagaagatttggatgaggcccccaacttaaatgcaattaaggtgc
aaaatcagatcatgcacagtgaacctgcagaccatgcccaaggccctgccccaacagatt
accaagaggccttaaacaagcttggactcggaagcttggacattgattcctgtgaggtgt
cccactactggaaaggtcagctcctgcagctgcttcagaagtatgaagatgtcttctcaa
agaccaagcttgactgtgggtcagctaaggacatagttcataggattcacctgtctgact
ccagacccttcaggctgccataccgccgcgttccaccagggcaataccataaactaaggc
aagtgctaacggagatggaagaacttgagatcatccgtaagtcaaaaagtgagtgggcgt
cgccactggtccttgtctggaagaagaatggagatctcaggatttgcgtggattaccgct
ggttgaatgctcgcacaataaaagatgctcatcctttaccacaccaagcagactgtcttg
cagctttgggaggaaacgccatattctgtgccatggaccttacttccggcttctacaata
ttgccatggctgaagaggacaagaagctaacggcctttacaacgcctatggggctttatg
agttcaacagactaccacaaggactgtgcaatagcccagcaagttttatgcgcctcatga
tgaacatatttggtgaccagaacttcctgacactcctctgctatctggatgatgtgctgg
tctacgcacctaatgagggagaggccctgagaagactggaaatggtctttggcagattaa
gagcccatggattgaagttggcccctaaaaaatgtcagctgctaagaaggagtgttaaat
ttctcggacatgttgtggacagcaagggagtttcaacagaccccgacaaggtcaaagcca
taacggcgatgactgtgattgacctcatgatggaggacggaataacaccttcccaaaaga
aaatcaagtcattcttaggcatggtcatgtactatcagcagttcattcaaggctgttcca
gcatagccagacccctttttgcactcacagctgctccaaagggacggaaaggaaattcac
gtggcgttgctgctttccgaaagttacatgccaatgactggaaacaagaacacagtgact
cgtttgagcgccttaagtcagcacttctggaatctgtcatccttgctcaccctgacttca
atcgcccattcatcctttcaacagatgcctcaactgatggactgggtgctgtgctgtcac
aagttcaagaaggtgagacaaaagcacgaccagtggcttttgccagtaaagctcttaccc
gtgctcaaagcaaatacccagcccaccgtttggagtttttggcactcaagtggtcagttt
gcgataaatttagccactggctgagagggaatccatttacagtatggacagataataacc
ccctaacatatatcctcaccaaacccaaacttgatgcctgtgagcaaagatgggtatcaa
agttgtcaccttacagcttcaacatcaagtacataccaggcagtaagaacgtagtcgctg
acgccttgagccggcagcctttcatcaaaggccgtgtctctcacaggctgacaatggagc
cctatgaagccctgttggaggagtctcagcaagtacaggaggacacagttcaggagcttt
ttagggccagcgccaaccatcaagaggtcgagtactttcagtcttcccaacattcagaga
acatgtcaatgagtgaagatgatgtatctgctgtcctgtcagggcatgtagaatgggcat
atggtcctgagcaaagagtaatcacctggctcgttcaagacctggagcaacttgtgccaa
gtggtcaagttcccttacctgtgttttctttcaaagaccttcaggaggcgcagcaaaatg
acaccacaatagctgctgttgtcacgtttgtcatgcgaggtagacgtccatcacggagag
aaaagtgcagtttatctcctagagccctgaaactcctgaaacagtgggacaaactctaaa
tactcgataacatcctgtacagggtatgtaaggacttgacaactggaagaaagcgacacc
agtatgtaacacctgtgtctctggttggtcaagtgcttcagggtgtgcacgacaaagcag
gacaccaaggccaaagtcggacattacacttagctagacagcgattcttttggctcggca
tggagcaaggtgtgcgcgagtatgtaaaatgctgcaagcgttgtgtggtgagcaagactc
ctgagcctgaggggcgagctccccttgaaagcataaagaccacaagtcccttagaactgg
tgtgcctcgacttttggtccgcagaagatccgaagggtcggtgtgtagacatcttagtgg
taaccgatcattttaccaaaatggcccacgcctttcagtgttccaatcagtcagcaaagc
aggtggcccggcagttgtgggacaggtacttttgtgtctatggcttcccacaaagaatcc
attcagaccagggtgcaaacttcgagagtgagttgattcaggagttgttgcaggtagcag
gagtcaagaaatcaaggaccacaccatatcatcccatgggtaatggccaaaccgaaaggt
tnnnnnnnnnn
>Ol-RETE29#LTR/Gypsy
gggggtccacagccaggtgtaggagcaggagatgagccaactggagtctggaagcactcc
caccccccaggagggaaagagggaaagagggacagtacatgaatcactgcaccaaacaga
gtcatggagaactaaatgatgaataatgatcaagaatagagagaggaagggtagaagtag
aagagaaaagaggacagaaccccagtgcaccatagttaccccagcttcaacttctagcag
cctgttatggtgccgccagggttcccctccttccccttctctgcagattggatccagctg
tcggcattctcctcatcacacgcacctgtatttaagatggctccggttcactactcatcg
ccagctcgttgccctctatggtgcattcatggtctacctaagctcttgcctagttttgtg
tttgccttcgacttatccaaactctcgctctgcctacagggatcacgctacctctggtgc
cgacctggatctaatcattagatcctctgcctcaagtcctcaagattccaagccacgatc
tcgctcagacttcttccagcaatcatgtcaatcctgttcgcccaacaccgcaactcgtaa
gccacatcacgcccgacgaaggaacctccgaagaaactcacctctctctctgtctgcgcc
ttacgtctccggtgacggctcctcagccagcctctcgtctgatccatagactctgaatta
aatcccttaactcctcttccagtgtttgtctttccgggtttcagcacttgggtctgttcg
catcctagccaaatatgacagaacgagctggccatactcccgacccagctgatccggaag
gactacgctatgccgtttcccagcaaggcgccctcttgggtcatcaggcggacgccctat
ctcaaatggcctcggcgcaacaggatttgttccgccgtatggataccatttcccaggctt
tacgggatctaacaagtcatgtgacggccgctcccgtgagtaacgcgccactcccgcaac
caggtaacatggcggccgccgcttccgcttcgtcatcggaaaacttccggttacaaccgg
aagcattccacggagaagtggagaactgtgggggtttcttgttacaatgccaattgatct
ttcaacaagcacctaattactaccagtcagaccacagcaagattgcccttattgtaaatt
cccttcgtaacaaggctttgcaatgggcgcaggcttttttagctttaaaccccctttccc
atctatcatttaacaaatttctcgaggagtttaaacttgtcttcgatcaaccccatcgtg
aggacgaggccacacgtaaattactgagcttaaaacaaaacaaccgctcagtaagtgatc
atgtaatagacttccgcatcctggccatagaagctggttggccagaaaaggcgcttaaag
ggatcttttataaatcccttaacaaaaccatcaaggatcacctatgctctcaaccagaag
ctcaaactttcgaagaactagtcactgctgctctccgctctgatactcgtttaaaggaac
gacggactgaaaagttttttacagcacgtaaaccaccaaaccccatgaaagacggttcta
cctcgccttattttcttccctctacgtcagtacaggacttctcccggaaggttcaggaag
agcctatgcagatcggacattccaagctctccccggaggaacgtcagaagaggagggaag
aacgggcttgcttctactgcggaagcaaggaacacttcatctcacaatgcctacttcgtt
taaactgcagaaccccccgttagatgacagggtacccgggggtaaggaaatgaactcttc
taacaagaatttcttgtgcctacctgtcaaattaaaattacagactgatgtccacgaact
gcaagctctggttgattccggagctgaacaaagcttcatcgaccaaggcctagtcaatca
actatccatccctactgaactcctggaaacccctatgaaggctgctggattgggtggtca
acccctttcccgcatcacccaccgcaccagacccattcatcttatcacctccggtaacca
tcatgaacatttgcaattattcgtcaccaattccccccagaattcaataattttgggatt
tccctggcttaaacttcataatcctcaattagactggactctgtgtcacattgataaatg
gagttacttttgtatggctaactgtctgcaatctgcccttccctccattgcgccatcttc
ccttcaccaggaagaggtagacttatctaaggtccctatctgttatcacgaccttcaaac
tgtctttagtaaaaccaaagccaactctttaccaccacatagaccgtacgattattctat
tgaccttctggcaggggccagtttacctaagggcaggctttttaatctgtctgtacccga
aaaagatgccatggaaaggtaccttcaggaagctctcgctaatggtcatattcgcccctc
ttcctctcctgtaggggccggttttttctttgtagagaaaaaagacaagacgctacgccc
gtgtgtggactatcgggaactcaatcggattaccataaaagataaatactccttgccatt
actaaactccgtttttgactcagtacaaggggcgaacgttttttccaagctagatttacg
caatgcctaccatctcatccgaatgagagaaggcgacgaatggaaaacagcatttaacac
tcctcaagggcattttgaatacctggtcatgccctttgggttaaccaacgcgccggccgt
tttccaacgtttagtcaacgatgttcttcgggattttttaaatcgcttcgtctttgtgta
tctggatgacatcctcatttattctcccaatttagaccaacataagattcatgtccgtcg
tgttctggaacgtcttttagagaatgggctttttgtgaaagctgagaagtgcgaatttca
tgtttccaccatcccctttcttgggtacattctcgaagccgggagtgtgaggcctgatcc
gtctaaaatcgaagccgttctcaattgggatcctcccaacagtagaaagaaacttcaaca
atttttgggatttgccaatttctatcggcgatttatccgtaatttcagtcaaatcgcctc
tcctctcacaaaactcacctcatccttaaaatcattctgttgggattctaccgctcaaga
agcctttgttaagctaaaacgtctttttgtttcagcccccattctaattcaaccagattc
atcccgtcagttcattgttgaagttgatgcttctgattccggggtgggcgcggtcttgtc
ccagaaagaggaagggtcgggtaaacttaagccctgtgctttcttttctaagaagctctc
ctctactgagcagaattatgacattggtaatcgggaattgttggccattaaactcgcgct
tgaagaatggcgccattggctggagggagccacccatccctttattgtttggactgacca
taggaatttggcctatttatgatctgccaaacggcttaatgcacgccaggctcgttggtg
tctattctttgatagatttgacttcacgattacctacagacccggaagccgtaacgtcaa
gcccgacgctttatcacgccaatttagtacccacgagaattgcaccgaactccccatcat
tcccgacgcatgtatcgtagggtccctcacctgggagatcgaaactcgtgtatcgcaagc
ccagggtgaggaacccaatcacactccgggccccccaggaactctgtacgttcccatgtc
cttgagatctgatgttattacttgggggcattcgtccagggtctcctgtcacgcaggtat
ccaccgtaccttagcactcatacgctgtcgttttttttggccctctatggacaaagatgt
ccgcgactatatcagtgcctgtcccacgtgcgctcgatccaaatcttccacctcgtctcc
ctctggtctcctccatcctctgtccacgcctagcagaccatggtctcatatcgcccttga
ctttgtaactggtcttccaccttcccacgacaacactgttattcttactgtggtagatcg
gttctctaaatcggtacacttcatccctatgactcaactccccactgccttggaaactgc
agaagtcctggttgatcgcgtctttaagtaccatggcattcctgcggacatagtatctga
cagaggaccgcaatttatctctcaagtgtggagggcattctgttcatcgttgggagctac
cgttagtctctcgtccggttaccatccgcagtccaacgggcaagcagaacgggctaacca
ggagttggaagccgctctccgttgtgttgctgcccagaacgcttctgattggtcttctca
cctggtctggatagaatatgcccataactcactcccctcttccgccacaggaatctctcc
atttgaggcctgcctagggtacctaccaccgctgtttccggcccaggaagtcgatgtggc
tgttccctcggtccaggaacaccttcgccgatgcaggcgcatctggaggcagaccaggga
cgctcttctccgtactaaagagaacaattgcaggctggccaatcgacacagggtggtagg
accctcttaccggcccggccaaaaggtatggctctcgtccaggaacataccgcttcagtc
cacatcacgcaagcttgctcctcggttcattggtccctatgaaatcgagaagatcatcaa
tcctacctgcgttcgtcttcgattaccggctgccctcagaattcacccttcgtttcacgt
ctcccagatcaagccggttaccgacagtcctctttgcccgccttccgctgccccgcctcc
cgcccgtatcattgatgatgcccctgccttcacggttagtcgtattctggacgtcaggcg
gcgtggtcggggttttcagtttttggtggactgggagggttatgggcccgaggagcgttg
ctggatttcgcgctcgctcattctggacccctccctcatcgccgatttttaccgagccca
tcctgaccgccgtcctggaccacctggaggtggtcgttgagggggggggtactgttatgg
tgccgccagggttcccctccttccccttctctgcagattggatccagctgtcggcatttt
cctcatcacacgcacctgtatttaagatggctccggttcactactcatcgccagctcgtt
gccctctatggtgcattcatggtctacctaagctcttgcctagttttgtgtttgccttcg
acttatccaaactctcgctctgcctacagggatcacgctacctctggtgccgacctggat
ctaatcattagatcctctgcctcaagtcctcaagattccaagccacgatctcgctcagac
ttcttccagcaatcacgtcaatcctgttcgcccaacaccgcaactcgtaagccacatcac
gcccgacgaaggaacctccgaagaaactcacctctctctctctctctgcgccttacgtct
ccggtgacggctcctcagccagcctctcgtctgatccatagactctgaattaaatccctt
aactcctcttccagtgtttgtctttccgggtttcagcacttgggtctgttcgcatcctag
ccaagtatgacacagcctttaaaacaaatagttactattaagtttaatttaaacacatta
acattaagttaaaaaatctctgaacattaactagtctgacaataagcctgtccaaagagg
aatgttttcagtctaacgttgaatgtagaaactgagtcggcctctcttccatgagctggg
agtttattccataagacaggggcttg
>Ol-RETE351#LTR/Gypsy
tgtcatggtggcctgtcagttactctccccctcccccgccttctctgccttggatgcgac
cagctgtactcactcacctcattactgcctcagccttcataaggatcccttggatcttca
gtcgacgccagttcgttgttcctccaatggtgcttagcctggcctagtcacgctcctgta
ttttgtcatgctccatgtcactaattgttcctctcgctctgcctcaggaaaatccagctc
tggttctcacctgatcacgatcctctggtctctcatgctttgcttctggacccgccctgc
aagactcctccagccagccgactctcctcaccctgggaaaaacgccactactcacattct
gccaaattaaacctcctaaaccgtcctcttggtctgagtctccttccgggtttcagcgtt
tgggtcactctggtttcatgcctcagcatgacagaacgaactggccttccccctgaccca
gctgacccggaggggctcctccacgccgtttccttacaaggtaatctacttaaacagcaa
gcggaggccatcactctcatgtcctcggcacagtgggatcttttccgtcgcctcgatagc
attacgcgaataatcagtgctactaccaaccaacatgctaatcccgctgctgctgctcat
gtccccatttccggcaacaatcacacttcctcatccgccgagatcccggaaaatgtccgt
ctccagccggaccctttttacggtgacgttgaaacctgcggagggttcctgcttcaatgc
caattaatcttcctgcaggcccccaggtattaccaggccgatcacagccgcatttctctg
attgtgaactctctccgcagcaaggctctccagtgggctcaggcgtttctggccgcacat
cccatcacacatcttccattcgaccgcttcatcggggaattcagattggtgttcgaccag
cccagaaaacaggaagaagccacccggcggttactgagtatcaagcaaggtaaccgcccg
gtaagcgatcatctagtggacttccgcattttagcagtcgaagctggttggccggatccc
gctctcaaagccatcttttatcagtcactgaacgattgtattaaagaccacttgtgttct
cagcctgaagccgacaccttcgaagacctggtcactgctgccctgaggtccgacgcccgt
ttacgtgaacgcctcatagaacgacaacataagcctctgccgcccccggctaatctcgtt
tcctcggttatggtggccccatcttccaaccctgaaacgttttccaatcaagatgcaacc
atgttattcggtcatgctaagcttccccctgaagaaagacagagacgacgtgatgaaggg
ttatgcttctattgtggccagcctggccatttagtttcacaatgccactcacgttttaac
tctcgagaggccccgttcgtagacaggccacaggggggagattctgaatccacctcaagt
tctaagttcttgtttgttcctgtaaaaatcagaaataagaaccaggtcattgaactccaa
gccttagttgattccggagctgaacatagcctaatcgaccaacgcctcgttaaggatctc
tcgctttctgtcgatactcttactactcccatcaatgctgccggtttgggaggtaaacaa
cttactcgtataacgaagcgcactagtccagttctcattttaacctccggaaatcaccgt
gaataccaccagtttttcgttacccaatgtcctcaaacacccataattttaggcttttca
tggctccagttacacaatcctcttattgactggaatgctcctcgtgttgttaactggagc
acttattgtatggctaactgcctacactccgccatgccgactactaatttaccggacccc
ggtctagttaaagacgttgacctcactaatgtcccctcctgttaccacgacctccgttcc
gttttttctaaatccaaagctagtgttctgcctcctcatcgcccctacgactgctccatc
gaactgttaaatggggccccccttcctaaggggaagctttataatctttctgggcccgag
aaaaacgctatggaaaattatatacaagaagccctgtctttgggtcatatccgtccttct
tcttctcctgtaggcgccggttttttcttcgtggagaagaaggataagtctctcagacca
tgcattgatttccgtgagctcaaccaaattacagtcaaagacaaatattctcttccttta
ctggaatccgtgtttgactcggttcagcaagccaacattttctccaaactcgacctccgc
aacgcctatcacctggtgcgtatgcgcgaaggggacgagtggaagacggcgtttaacacc
ccgtttgggcattatgaatacctggttatgccctttggacttaccaatgcccctgcggtt
tttcagcgcttagttaacgacgtcctgagagatttcctcaacagattcgtctttgtctac
ttagacgacattttagtttactcctctgacccctctcagcatgagcatcatgtccgccta
gttctcgaaaggctgctcgaaaaccagctctacgtcaaggccgagaaatgtgaatttcac
gtgtccattccatttctgggctacatcatagaggctggcaatatccgccctgatcaagct
aaaatagaggcagtgacccagtgggaggttccccagacccgaaagaaacttcaacaattt
ctcgggttcgccaacttctatcgccggtttatccgcaattacagcagcattgctgccccg
ctcacccaactcacctctgtcaaccaagtttactcctggaacccggaagccgatgcggct
tttaagaaactcaagtccctttttgtatctgctccaatactcattcaaccagacataact
aaacaattcattgtggaggtaaaggcttctgactccggtgtgggagctgtcctgtcccaa
cgcgaagaaggcacaggaaaactcaaaccctaccctacttttcccgtaagttaagtccag
ccgaacgtaattacgatgttgggaatcgtgagctcttggccatcaagttggcacttgaag
aatggcgtcactggctggagggagcggaacaacctttcctagtgttaaccgaccataaga
acctggcatacctgcgcagcgctaaacgcctcaattctcgtcaggcccgctggtgcttgt
ttttcgaccgtttccatttctccatcacttatcgacccggtagccgcaacgtcaaaccgg
atgctctgtctcgaaaatacaacacctccgacaataactctgattctccgatcctaccca
cttcttgtttcatcggcaacctcacctgggaagtcgagaccaaggttctccaggctcagg
gtgatatccctgatggtgtctcctgtcctcctggcaccctttttgtcccagactctttaa
gatcggaagtactcacgtggggtcacacgtctcgcatcgcctgccatgggggggtctacc
gtaccactagactactcaagcgacgcttcttctgccccaccatggagcgagatgtcaagg
agtatgtcgcggcctgtgccacctgtgcccgctccaaaacctccaaccgaccaccctcag
gacaactactgcctctgctcacacccagccgtccctggtcgcacatcgcggtggactttg
tcaccggacttccaccttcacaaggccatacggtaatcctgactgttatcgatcgttttt
ctaaatcagctcagtttattcctctgcctcagatcccttctgcctctgaaacggccgacg
tcctcatcaaccaagttttccgtcatcatggtatcccctgtgacattgtgtcggaccaca
attcacgtcacaggtttggagagctttctgttccgctctgggagcctctgtcagccttac
gtcaggctaccacccccaatctaacggccaggcagaacgggcaaaccaagaactggaggc
agctctcaggtgtctggtggcccaaaaccaagaagactggtctaagttcctggtgtgggt
ggagtatgcccataacagccatccttccacggctactggcatctccccctttgaggcctc
cctgggttactcaccccctctgtttccttctcaggaattggatctggcagtgccctcggt
ccagctccacctccaacggtgtcaggacatctggctgcagaccagggcggctctccttcg
cactaaggagagcaaatgccagatagccaaccgccacaggggggtgagtcccaattacca
gcccggccagaaggtttggttatccgcccgtaatatacctctccaggcctcttcgcgaaa
attggcccccaagttcatcggaccctatgctatagaccgggtcatcaaccccacatgtgt
caggctacgtcttccagccgctctcaagattcaccccacgttccacgtctcccaggtcaa
gccagtcaccgagagtccgctgtgcccgccgtccacgtccccgccgcccgcccgtaccat
cgacggcgcccccgctttcactgtcagcaggatcctggatgtccggcgccatgggcgtgg
tgtgcagttcctggtggattgggaggggtatggtccagaggagcgttcttggatctcccg
ttccttgattctggaccataccctgatcgactacttttaccgtgaccatcctgaccgtcg
tctgggaccgccaggtggcggtcgttgaggggggggtactgtcatggtggcttgtcagtt
actctccccctcccccgccttctctgccttggatgtgaccagctgtactcactcacctca
ttactgcctcagccttcataaggatcccttggatcttcagtcgacgccagttcgttgttc
ctccaatggtgcttagcctggcctagtcacgctcctgtattttgtcatgctccatgtcac
taattgttcctctcgctctgcctcaggaaaatccagctctggttctcacctgatcacgat
cctctggtctctcatgctttgcttctggacccgccctgcaagactcctccagccagccga
ctctcctcaccctgggaaaaacgccactactcacattctgccaaattaaacctcctaaac
cgtcctcttggtctgagtctccttccgggtttcagcgtttgggtcactctggtttcatgc
ctcagcatgaca
>Ol-RETE388#LTR/Gypsy
ctgtctgagccacaggcgctgtccctgggtaaatggagaggcagcagttttgtttgcaca
attagaggctgacagggatgcaaagatggagtttagccgttctccagctgctttcatccc
tccctccctcatcccctattcatctaacccttcttcagtgctctgccatcagctccactc
gtcatcccgcttagcatcctctctcttcattttagtgtcttcttctactctattatccaa
tgcctctgaaagatccaggacatgctagagagactatgtctctcggctggcctggaaaca
ccttggggtccccccagaagagctggaagaagtggctggggagagggaagtgtggacatc
tttgcttggactgttgcccccgtgactctgtccaagatgagcggaagaagatggagggac
aataaacaatgtttgggaggggtgagagggaatatcaattataatagtagatgcattgat
tctgatccataaacaatcctgaagcgttttaagtattttaaataatctagactggaaaaa
tgtatatgatgtgaacgtattaggcaacacttaaggtctcttttcagtccccttttgctc
cattgttgaaagtgtttccagtagtcttttaaatataaggtatataaaatataaggtcta
taaaactatgttgtttttagcgtaaatcaataaacctgtgttgttttctaggacataact
tctacagaatggcaggagttcattagaattttggctctgagttgtgggcatgactgttgg
tgtggagcaaccccacccccctttctcttcccattgctgagagctctctgtgttcattct
cacccactagctaagttttttgtcaaataccttcgagggtaaagctctcattgactctgg
ttcagaacaaagttttattgatgacctcctggtttctgatctcaaccttcccacagaact
tttggatctccctgtcaaggcggctggtttaggaggccagatcctcactcagatcaccca
tcgcactaagcccgttcatctcatcacgtctggtaaccatcacgaattcatacagtttta
catcaccaaatccccccagtctcccatcattctaggttttccctggctccgcgcccacaa
cccccagttcgattgggttaatctccacgtcactaactggagcacgacctgcatggccaa
ctgtcttcgctccgccattccctcggtccctcctcgtaacgatccggatcctgagattat
cgatctctcgaaggtaccaccctgctatcacgacctgagaactgtgtttagcaagactag
ggcgggttctctacctcctcacaggccctacgattgttctattgaacttttgaaggcgcc
accttgccaaaagggagattgtttaatctatcgggtccggagaaactctctatggagann
nnnnnnnncgagtggaaaaccgcttttaacactccactcggtcactttgaatatttggtg
atgcctttcgggctcactaacgcccccgccattttccaaaatcttgttaacgacgtactc
cgtgattttctgaaccgttttgtttttgtctacctggatgacatccttatttactcccgg
aaccaggaacaacatatccaccatgtccgccaggtcctctctcggttgctagaaaatcaa
ttatacgttaaagcagagaaatgcgagtttcacgttccctcaatttcttttctcggtttc
ataatcgattctagtaacatccgtcctgatcctgccaagatcacagccgtcactagttgg
gaacctcccaagtctcggaaacaactccaacgttttctcggtttcgcaaacttctaccgt
cgcttcataaggaattatagtagcattgctgcccccttgactcaactcacctctattaat
ataccatttatctggacccctgaagctcattctgcgttcaacaaacttaagaacctcttt
actaccgctcccatcctcattcagcctggattcagccatggactttatcactgggttgcc
cccctcattaggtcacaccgtcatcctcacagtcatcgaccgtttttctaagtctgccca
tttcatccccctttccaagctgcccaccgccactgagatggccgacatcttggttcagaa
cgtttttcgtcatcacggcatacccagtgatatcgtgtctgatcgtggtccccagtttgt
gtctcaggtgtggcgggccttctgttctgctctgggtgccacggtcagtctctcgtctgg
acaccatccccaatccaacgggcaggctgagcgcgccaaccaggagcttgaggccgctct
ccgctgtctggccgctcagaacccctctagctggtcctcgttccttgtgtnnnnnnnnnn
cttctctcgccactgagagttcttttttatatattcctgtcaagctaagttttttgtcaa
ataccttcgagggtaaagctctcattgactctggttcagaacaaagttttattgatgacc
ttctggtttctgatctcaaccttcccacagaacttttggatctccctgtcaaagcggctg
gtttaggaggccagatcctcactcagatcacccatcgcactaggcccgttcatctcatca
cgtctggtaaccatcacgaattcatacagttttacatcaccaaatccccccagtctccca
tcattctaggttttccctggctctgcacccacaacccccagttcgattgggttaatctcc
acgtcactaactggagcacgacctgcatggccaactgtctttgctccgcctttccctcgg
tccgtcctcataacgatccggatcctgagattatcgatctctcgaaggtaccaccctgct
atcacgacctgagaactgtgtttagcaagactagggcgggttatctacctcctcacaggc
cctacgattgttctattgaacttttgaaaggcgccaccttgccaaaagggaggttgttta
atctatcgggtccggagaaactctctatggagaaatatatccaggaagccctttcatcgg
gtcacattcgctcctcatcgtctccggtgggggctggcttctttttcgttcagaaaaagg
ataaaacattacgaccttgtattgacttccgcgaacttaatcaaattactgtaaaaaata
aatatcctcttccgctcattgatgctgctctggactctgttcaagaagctctggtttttt
caaagttagatcttcgtaatgcttatcatctggttcgtatgagggagggggacgagtgga
aaaccgcttttaacactccactcggtcactttgagtatttggtgatgcctttcgggctca
ctaacgcccccgccattttccaaaatcttgttaacgacgtactccgtgattttctgaacc
gttttgtctttgtgtacctggatgacatccttatttactcccggaaccaggaacaacata
tccaccatgtccgccaggtcctctctcggttgctagaaaatcaattatacgttaaagcag
agaaatgcgagtttcacgttcccacaatttcttttctcggtttcataatcgattctggta
acatccgtcctgatcctgccaagatcacagccgtcacgagttgggaacctcccaagtctc
ggaaacaactccaacgttttctcagtttcgcaaacttctaccgtcgcttcataaggaatt
atagtagcattgctgcccccttgactcaactcacctctattaatatacagtttatctgga
cccctgaagctcattctgcgttcgacaaacttaagaacctctttactaccgctcccatcc
tcattcagcctgacccctgccgaaaattcatcgtcgaggtcgacgcctccgactcaggcg
tgggagcggtcctctcccaacgtgagataaatacagggaaactaaaaccatgcgcgttct
tttctagaaaactctccgcggcggaaagaaactatgacgtcggtaaccgagaactcctcg
ccataaagctcgccctagaggagtggcgccactggctcgagggggctgaacatccgttca
ttgtgtggacggatcataaaaatctggtctacctccgttccgctaagcgtctgaactcac
gccaagcccgctggtgcctttttttcgatagatttaacttttccatcacatatagacccg
gcagcagaaacgtcaaaccagacgccttatcccgcctctacagtgcaggggatgaccagg
aaagctttcccattatttcacctacctgtattgtggggaatttaacatgggacatcgaga
gccgtgtcatccaggcccaaggggaggaaccggatcatcccccggctccccctaacactc
tatatgtcccatcctccctccgttcagatgtgcttgtctgggggcacacatctcgtatag
cctgtcatggaggcacccataggactctcaaactcctgcaacgccgttttttctggccct
ccatggaacaggacgttagggaattcattgctgcctggaccgtctgagcccgctctaaat
cgtctaattcccctcctgctggtctgctccatccgctgcctattccgcaacgccccatgt
cccatttagccatggactttatcactgggttgcccccctcagtaggtcacaccgtcatcc
tcacagtcatcgaccgtttttctaagtctgcccatttcatccccctttccaagctgccca
ccgccactgagatggccgacatcttggttcagaacgtttttcgtcatcacggcataccca
gtgatatcgtgtctgatcgtggtccccagtttgtgtctcaggtgtggcgggccttctgtt
ctgctctgggtgccagggtcagtctctcgtctggacaccatccccaatccaacaggcagg
ctgagcgcgccaaccaggagcttgaggccgctctccgctgtctggccgctcagaacccct
ctagctggtcctcgttccttgtgtggatcgaatacgcccacaacagccatcagtcctcag
ctaccggtatgtccccgttcgaagnnnnnnnnnntgcttccggctgctacccctcccctc
cctgctccttcattggaaccagctgaccttcatctcctcatcaccctgccagccttcata
agggagatcctcacaagtatccagcgccagtccgttatactcactccggtgatcacgcct
ggcctcaagttgagtaactctcgctctagtaaatcatagcctgtacttaccgtttgtctc
acgtcttcaggtcatctgtccattggtcacgctggttcctcgctccacgctgattacacc
gccctcggcgtccacgcctcgccaaaagctggttacgctttcctcggcgtccacgcctcg
cctcaagccggtcacgccgtcctcggcgctccaccacgtcacagactgtgaacgccgtcc
tcggcgctccacctcgccacaggctgtcccgcatcgtccttggtgctctccctcgctccc
agcagtttccagcgtccacgacgtccacttactttcccttattaaacatcctgattctac
atcgcctcctgagtttcttccgggttccagcatctgggtctccctagtagtccgaccatg
acattgctaactcaaaaaagttttacgtcacaatttccatgttcttaaatgaaagtaaaa
tgagtttatgatcttgtctttactcacaaatggacttggaggagaaacagaagtgatata
gtcaagagaaaccattttttaaagacaagtagccagtttcagcattttttcccaatttat
gtaaaccaaggcctaatctgaattccttccctacctcatcagcttctctctacccaaaca
tttagtccctccaagcgcagggataggaaaaaaatagtgtcttcaggtttggaagttact
accactgatgactcactcatccactcatcaattgccagcactcggaaaatacataacatc
ggttttataaatttaaaaagtcattacttacatttaaatgtaaacttttgtgctttagag
cacacccacgtgtctcttccctcctggcggagggatgtccagccctaagtctctaaggct
cccccttagaaaaacaagtccggacaccactacagctccagattcctcggcaactggagc
aatcttgcagagccagagggatagggaatggatttggatttgctgcacgtttacagatgc
tacaactgaatttggtttgatgcaaccatttcctccttagtccacttagcctgtgccacc
cctggatctccaatgagacttttataaggaccatttttgaatataataataataatacat
tttatttgttaggcgcctttcaagaaacccaaggttgccgtacataaaagtgaaagtaaa
attaaaaacaatagaataaaatatacatttaagataggcaggaataacaagttatggggg
gaaataggcaagttggaaaaggtgagttttcagtttcttggtgaattgtgagagagagcc
aatgtttctgaggtcaggaggtagtgagttccagaaggcgggcagtggggacatccagat
gaagggaggaggaggatctgagggtatggatgggagtggcgacatgaacaagatctgata
gatatgagggagcaaggttgtggatggatttaaaagtcgggagaagtattttttgtaatt
cggtgtgtgatcggtagccaatggagctgctacagaacaggtgtgatgtgttggatggaa
ggcgtttgacagataattctggcagctgagttctgaacatattgcagttttcatagaatt
ttgtggtaaacaaaaaagaagggagttg
>Ol-RETE42#LTR/Gypsy
cctgttttttcaggaaaactggacaatacagactcattgactttggatgaatggattgca
caaatgaccattgctgtacaaaccaggggaagatgtgagaatgaacgagcccaaattgtt
tttgatcatcttgagggagctgcacgtacagagataaaatttttgcccagagatcagaga
gaatgtgttgagagtatatttgcggctcttacggtggaacacactctcgagttacattac
aaagaaagttttttaaccgcaagcaacaagagagtgaattgttaatcgattattcacatt
ctttaatggaactcatggagcaaatagtaaaatctgatgtgcatgccgctgttacagcaa
ccaaagacctgcgtgaccaattctgtgatggtgtcagtaatccagcattgaggatgaggt
tgaaagatctggttaatgtcaacgcacagtggactattcgcgaagtaaggggtgaagcca
ctaggtggatggcacattatggaaaccagcctctaaagcttaactgtagtacaatggctg
cctcttgtgagagtgccacctctaccacctcagaatttggtgaattaatatctttactga
aagcacaacagacacagctagaattggtcattaaggccctcacacctcagagtccccctc
cctctagagtacacacaatgagacccagaagaactgtagatgggaaaccaatctgcttca
ggtgcgaacagagtgggcatattgccaggttttgccctggaaatgttaaaaggggagcga
gtgtgactggaatgccatcaaaaccagcgggaaactagaacccgccagtgcacagagcca
aacactggtggggggtttgcacggctccattgatgatcttcaaatgaacaggctgattgg
cgagtgtgtggagagggaggttaattttgcaggcgttatggttccatgtctgatggatac
agggtctatggtcaccaccctaaccgaaagttgttttcaaactaacttttctcacctgtc
tgaacaaagccttaaagactgtgggtggctgggcctgaaagctgcaaatggattgaacat
tccatacttgggttacattgagttggatgtcacagtactgggtgtaacccttcccagccg
aggcatattgatcgtgaaagacccaatggactattccatgaagcaaaggaaggtttctgt
gcctggggtgttgggaatgaatgtgtttaaccctttgtttagtgaattacacaagcaata
tggcccagacctttgggaggccccagtctttaaggctgcaccgcagagttggaggaaggc
cctgagattctgccagatgatagaggtaattaataactctcctgacccttatcctgtacg
tgtgcagggtaagaagcctgtttgcattcctccgggtagcctggtgtatgtccctgtgac
atgtccacatatgcctgcacatcaacatgtagatctttgtgttgagcccttggggccaga
gggtagtggtctgcctgagggcctgttggtttcgccttccttagtgaaagcacaaggagg
taggacatatgtccccattaccaatgtaggtacgagtgaggcatggctaacaccccggag
agtggtggctacagtccaaacggtttgtgtggtacaggggagtggacctgaggcatgcat
ttcagttaattctgaaagttgtgtggccacgatctttagctccgaagttactccagatcc
cactgactcaattctgccacagcttgagcatctggatgaaagggacaaagagcgggttaa
ggctctgttgtcaaaatacaacagagtttttgctaaggatgaccttgatgtgggctgcac
aaatctaatgacacatgagatcccactattagatgaaacaccagtcagacagccatacag
aagaattcctccctcccagtatgagctggcacacagccacatccaacagttgctacaaag
tcaggttatccgagaaagcagcagcccctatgcatcacccattgtgcttgtgcaaaaaaa
ggatggtggtcttagaatgtgcgtagattacaggcagctgaatgctaggaccagaaaaga
tgcattccccttgccaagaattgatgagtccttggatgctttggctggggcacagtggtt
cacaacactcgatttagccagtggatacagccaggtggaggtggctgaaaaggacaaggc
aaaaacagctttttgcacaccgtttggtttattcgagttcaatcgaatgccttttgggtt
atgcaacgcacccagcactttccagcgcctcatggaaagactttttggggactgtcgttt
tcagtctgtgctactgtatctggatgatgtcattattttttcttcttccgttgaacaaca
tctgcaacgtttagaacaagttttttctcggttagaagcacagggcctaaaggtaaaact
ttcaaagtgccatttttttcagaagcaggtgaagtatttgggccatgtggtttcagctga
gggagtgtcaactgatccagagaaagcggctgtggtccgtgactggagaagaccagctaa
cctagctgacctcagatcttttttggggtttgcgagctactacagaaggtttatcgctgg
gtttgcaaaaattgcttctccattaaacagtttggtggctagacttcttcctcctggaag
aaagggtaagacgcctaaaaagccagtggatgaattctgggatgcagagtgtgagaaaag
ctttcaggaactgaagactgctttaataactgcccctgttcttgcttatgcaaactttca
gaaaccctttgtgctggaggtagatgctagtcatggagggttgggggctgtactgtctca
agagcatgagggtaggcggcgccctgtggcttttgcaagtcgtagcttaaagcctaccga
aaggaacatgaataactacagctccatgaagttggagcttgtggcacttaagtgggcggt
tacagagaagtttcgggagtatctgctggggaacgcatgcacagtgttcacggacaacaa
cccgttaagtcatctagcgacagcaaagttgggtgccaccgagcagaggtgggcatctga
gctggcagcatttgatttaacaataaaatatcgcccaggttcccaaaatgccaatgctga
tgcgttgtcccgtcagcatccagtgttggagttgtcaggggccaggcctttggaaactga
gagggttttaggggtgcaagcggagatgagtactttacctgggttgtctccttcagacct
ctacaccttacagcagcaagaccctgtccttggtccctttataaaatactgggaaagagg
caaaatgccagatgcaagagagaggcacgggttaagtaaaccagtccgggaattgataag
gcagtggaagcgtctccgggagcacgagtcggtgctctaccgctgtatttacggttcaga
cggacatggagaaacaaatcagttggtgctgcctcagtctttacaggagtccattcttca
ctccctgcatgatgaccatggccatcagggcaccgaacggaccttgcagttgattcggtc
gaggtattattggccgaacatgtattcagatgtggagaagtggtgcaggacctgtgagag
gtgcgtgttgtcaaaagcattacagccaaaagtaaaaacctatatgggttcagtgaaagc
ctctcgacctcacgaaattctggcaatagattttactgtgttggatccggctactgatgg
tagggagaacgttttggtgatgacagatgtgttctcaaaatatacacaaacggtccctac
aaaagatcaacgagctagcactgttgcagaggcactagtgaaacattggtttcaactgtt
tggtcccccagcccgcattcattcagaccaggggcggaattttgaaagtaatttagtaca
ccggctttgcaaattttatcagatcgacaaaagccgcacaaccccttaccatccccaagg
gaatggccaatgtgaacgctttaaccgtaca
>Ol-RETE446#LTR/Gypsy
tgcatatgcccacaccattgctttaatgaactatattcatacaaactgaattcacgcttc
ccagtgcacttaccttcctctgaactgtgggcgagttggtttttctttgtgtttttgttt
ctatggtgcaactaaaagttgccggactcgaggacatgctacaacagtcatgcctttgta
aatgtgaaacccttttgaagtacttttgtgtatatatctgaatggccattcattgtttct
cttcattattgactatcactgaaaataaattgccccacaccaaacaacaacttcagtttc
ctgccattccctccgagagtcgaatttcagtcttctggtcattagcccatttagttcttt
ctctcttttttgtgtgtgacacagttgctacataaaacgtggcgagctagctaggagggt
tatatgagcggaactgattgttgttgatggtaagtgacattttgtctcaaacatggaagt
tttggtgaaacacggcataaagatccccaactctgttttggtcaaacacacggtgaactc
tgacttggatgaagaagtcgttgagtttctgagccaatatggtaaaatttcaaaagttga
agtgattacagagtctgactcggtttttgcagacacgattatcgttgagtttaattcagg
aagtgcgttgattgacttaagagagattttgccatatacctacatttgtgggagtgaaaa
gattacataggaaatttgtgatctgtcctctatgtgctcagagcttgaagggaaggttaa
gacacatacttatctgagtgacctgaggaatctggctaaagttacaggacaggactacgc
ggaggttcttaaaggggtgatgtctctgctgggccagtctatcactgagctcagtcaaac
accacctgggaagctccatccagatactagtgaccaagggatgtcatcgcctcctcatgc
tgcatcatcttcagaaatgctcaacgccaccaccctaaggccacaggccggaacagctgc
agaggagcaggatgtgaagaaggaaacaccacagagccattctgaccatagtatgtcacc
cagagccccaccaatccctgatctgaatccacccaaggtccaacactatgtggttgagca
tataatgaaaagcgatgagaatgctgcacatctttctgctgtgagactccgttccttctc
aggccgcactccaagaccgcaacacgaaacagattatgaaacatggcgctctagtgtcga
cctgcttcttcaagatcctgcagtttctgacttgcaaagatccagaagaattgttgaaag
ccttttcccaccagcagcagatatggtgaaacacctaaagccagacacattaccaaaggt
ttacttgcagatcctggactctgcttatggaactgttcaggatggagatgagctttatgc
aaagttcatggagatgttccaagacgctggtgaaaagccatctgcatacttgcaacggct
gcaaattgcactagttttggctttgaagaggggaggagtgaaagccaacgatgtgaacag
acaccttctaaaccagttttgtcgtggctgctgggacaacaatctaatctctgaattgca
attaaaacaacgcaagtctgacccaccatctttctctgacttcttgttgctacttcgaac
tgaggaagacagagaagcttctaaagctcagcgtatgaagcagcacctcggttcaaaagc
cagagctggggtgcatgcccaatatgcctacacttctactacagaagaatcaaaggttga
tgcactaaccagcatcacacagcagctcgcccagcagctagccgacatacagaaacagct
gaggaccctcacaggtggccagacaagtcagaagcagtctgccacgtaccagtctgttcc
ttccaacaagaacagtaaactgccccgcactcttcaaaaaccttcatctgcaggaccaaa
gccaggttactgctacaactgtggagaggatggacacataaagacaaactgcaataatga
tccgaatccaacgcttgtagctatgaaaaggaaacagttcacagagaaacagaagaagtg
gcagcgaaaacctcaaagcaactcgtctttaaactagagcgagttcctgttgagggacga
acgggaactgcggaggaccaactacgtcccaacaagcagacaacagtgaaatgctgcacc
gagtcacattccattccaactgaaaaaacccatctgccaagaggattgattggatcccga
tgcacaggccaagtcatcattgctggtatgaattttcagtgtttattagacactggatca
caagtcacaacagtacctgtatctatctacaataaatatttttcaaatcaatctgtgaaa
ccactgcatgaactgctacaggttgaaggagccgccggacaagaagtaccatatctagga
tacattgagatgacagttacctttccaaaggacttcattggtgcagatgttgatgtacac
acccttgctttgatcatcccagatgtcaggccggatatccactcccagatcctgataggg
atgaacaccctggagccgctttacgagcagcatctgaaaagtgagtgttccagctacaaa
ccttctcagcatggctacaaagcagtgcttcagttgcttcagctccgacatcagcaaact
caggagacaagcaaagacttggtgagggtggccagtaaaacacctgtttcagttccagct
ggccacgccatggtggttgaaggttctatccatgcctgtccaccaccagctggcaagcgt
gccctgctagaacaaccaaccacgccgctacctggaggactctgtgtgaagaactgcctg
gtaacactgccaagtcagtcaccctacaagctcccaatcattgttgccaatgaatcagaa
aagccaatcaaacttatgacactgaccatcattgcagatctcaccatatctccacagatc
ctgtctcagcgtgtttccatcagtggacaccagaaacctgatgccaagctggattttgat
tttggagattctccaatacccgctgagtggaaagacagagtcacctctaaactgaaacag
attcctgaagtattctctcttcacgacctcgactatggacgaacagacaaagtcaaacat
cacatccgccttcacgatgagactccatttaaacatcgagctaggccgatccatcctcgt
gacatcgaagctgtccgcgaccatctgcgtgacttgttggaggcaggagtaataagagaa
tcggaatcccccttttcttcaccaatcgtggttgtccggaagaagaacggggatgtaagg
ctgtgtattgactatcctaagctgaatctccacactatcaaagatgcttacgcactccca
aacttggaggagtcattctcagcactcacaggttcccgctggtttagtgtccttgacctt
aagtcaggatactatcaaattgaaatggcagaagaggacaaaccaaagactgcgttcgtg
accccactgggcttttgggagttcaaccggatgccacaaggtgtaaccaatgcgccaagc
acgtttcagcggctcatggagagatgtatgggagatctacacctgaaagaggtccttgtc
ttcttggacgatctcatcatattctccaacaccctggaagaacatgaagaccgtctgatc
agagtactccaccgtctgaaaaactacggcctgaagttagcacccgagaaatgcaaactg
tttcagacatccgtgcgctatctcggccatattgtctccgagcagggtgtggagacggac
ccggaaaagataagtgctctcaaatcctggccagttccgcagacactgaaggaattacga
tcttttctgggatttgctggttattaccgcagattcatccatggctatgctgctatcgct
aagcctctgaacgacctgactaggggttacggctcaaagcgccgtcaacctaagaagcca
gcccccatgcccagtcacgacgctaaacagccgtttaatgaacgttggacatcagattgc
cagcatgcctttgagatgctgattgatcgactcacaacagccccagtactcggatttgct
aacccaaagaaatcttacatcctgcatactgatgctagcaccataggccttggagctgca
ttgtatcaagagcaagatggaaagttgcgtgtcatagcgtatgccagtcggggactgtct
gcaagtgaatccagatatccagcacacaaactggagttcctggcgttaaagtggagcgtc
actgaaaaatttcacgattatttatatggctccagtttcacagtaattacagacaataac
ccactgacttacattttgacatctgccaagctcgatgctgccagtcatagatggcttgct
gcactatctacatacgatttcaaactccagtaccgggcgggacattgaaatcaagatgct
gattcactctcccgaaggacccatcatcaaccaactgatgcccatggtctgaaggagtgg
gacttggtcaatcagttcacccgtgaccatgttgagccaggcactgcagttcagctcgat
ccagacgctgtggccgccatttgtcactgtggtctgtgagagactnnnnnnnnnnggagc
agaagataaagacctgcgaccgctgcattcggcggaaggcactgccagaacgagctgcac
ctctggtaaatatcgaaaccagccgaccactagaactgttgtgcatggacttcctgacgc
ttgagcctgatcaaagcaacacaaaagacattttagtcctcacagatcattttacgaagt
acgccgtggccattccaactgccaatcaaaaggccaagaccgtcgctaaatgtctgtggg
agaacttcattgtgcactatggcatccctgagcgtctgcacacagatcaaggcccagact
ttgagtctaacctcatcaaagaactttgtgtcatcgctggtattgagaaaacccggacca
cgccataccatcctcgtgggaatcctgttgaaagattcaatcgcacattgctaagcatgc
ttggtaccttggagcccgaacagaagaggagatggaaggagtatgtaaagccgctggtgc
atgcctacaattgtaccagaaatgaggtaaccggctacactccatatgaactcatgtttg
gtcgttctccgaggctgcctgttgacctagccttcggccttccggttcgagacaaaccat
caatctcacattctcaatatgtgcagaaccttcgctctcgactggaggaaagctaccagc
tagcttccaaacatgcagcaaaatcagctgaaaggaacaagaaatgctttgaccgacggg
tcagaccatctgtcctggaagaagaaaatagagttcttgtccggaatgtacgccttcgag
ggaaacacaagatagaggacaaatgggagagagacatttatgttgtagtgaatcgtgctg
gagatctccctgtctacactgtgcgacctgaagcagattcatcagggcgaaccagaactt
tacacagggatctcctactgccatgcgggtttttacctgagagtaaagagccggacctgc
tacctgcaaccattgtacaccgtcctcagactcggagtcagaggcagccagttgtgacta
cagaggagtgtttaagtgatgaagaggagttgaggtttcctcatctgtcgatttcacagc
ccgtgaagttccatgacaaaggcactcttccggtcacgtctacaactggccacagctcag
tacctgaagctaccttgcctgaaagggacttacctattagagagtccaacgaggagtctg
atgctgatcgtccatcttcacccagtggaatggagcaggaggctgtctctcaaggacttg
gggaagaactgggaccgggtgaatacttaccagaggttcctattgttcctgagataaagc
agtctttaggtgatggttgcccagcagaggcatcacccagtgcggcaacaccagtaccta
ttcctgctgaggctcccacctctgtttcaaatgttgaaagtggggatgctgttgagcctg
atttatccattcgtcgttccgcgagaaacagacacccacctaaccgtttacagtactccg
ctttaggtcagccgctaatctctgtagtacaaacgcttttccatagcctagccgatgcct
gcggtggagcttttggcgccccggcatctagtcggatgtaccgtgtcaatgtagtttgac
atgcaccggagttgcatggttttgagaggggagggtgtaacccaggtgatgtctactggc
tttgctttgcctgccttgcccctgtatttttctccttcctggtcactctgtatttcccgc
ggcggtgacgtcatttggtcacatggggcggtcggccaatcacgtgcgtttattccgtga
cgtcacagcatcacgtgacacggcgcagccaatcacgaacgcatataagggtacaggaag
tcagcagtgttagatgcagtgggaggccagatgagacaaggcacaggtatgatttaagtt
agtttcctactttactgctctattttcactggatgtttattgtgatgcatggtatgtcac
aggggccctctatccagtnnnnnnnnnnacaaagacctctgacccagcttatgcccacac
cattgctttaatgaactatattcatacaaactgaattcacgcttcccagtgcacttacct
tcctctgaactgtgggcgagttggtttttctttgtgtttttgtttctatggtgcaactaa
aagttgccggactcgaggacatgctacaacagtcatgcctttgtaaatgtgaaacccttt
tgaagtacttttgtgtatatatctgaatggccattcattgtttctcttcattgttgacta
tcactgtaaataaattgccccacaccaaacaacaacttcagtttcctgccattccctccg
agagtcgaatttcagtcttctggtcattagcccatttagttctttctttcttttttgtgt
gtgacacagttgctacacata
>Ol-RETE473#LTR/Gypsy
cgaatcatgacagaacgaactggccaaacacctgacccagctgacccggagggacttcgt
cacgccattgccttccaaggtaacttgttgaatcgccaagctgacgctttgacgcaaatg
tcctccgcccagcaggaactatttcgccgtctcgacggcataacgcaatcgctaatggaa
ctgaccgggcaaaccactaacctcgcctccggtgccgcctccacttcttccggcaacagt
gccacttccgcttcccagttttccccggaaaacgtccgtctacagccggaaccctttttc
ggggatgtttctgcctgtggagggttcctactacaatgtgacctgattttccaacaagct
cccaggtattatcatgccgatcacgctcgcatttcattaatagtaaattctctccgcaga
aaggcgctgcaatgggctcaagccttcctggcctctcatcccatcacgcatctcccattc
gaacgcttcctgggagaattccgtctcgtcttcgaccgaccccgaaggcaggaagaagcc
acccggcggttgctaagtctcaaacaaggcaaccgcccggtaagcgaacacctcatagac
tttcgaatttttgctgtcgaggctggatggccggatcccgcgctcaagggaattttttac
cagtccttgaatgagcgcattaaagaccacctttgtacccagccagagacggacactttt
gaagaactcgtcacagccgccttaaggtcagaccttcgcctccgggaacgccatactgag
cagaaaagtaagcctccgtcatcccttgtcaattccgttcgtcacttacctctggttgct
ccagctaaaccagcttcacttcctgttagactagaagaacccatgcaaataggtcactcc
aagctctccctagaggagagaaagacacgtcgtgatgagggattatgtttttactgcggg
caggcgggtcatcaggtcccacaatgcgctgttcgtttaaattccccgaaccccccgtta
agtgacaggccacggggggttaattctgaaacttttcatgttcccaagtttctgtatgtt
cctgtcaagatctgtaatcagagcaagattttggaaaccaaagcacttattgactctggg
gccgaacatagtttaatggaccaaagtctcgttcatgaactctccctccctgtcgaagtc
ctcgacaacgctgtaaatactgcagggctggggggcaaacaattgtcacgcatcaccaaa
cgtaccggtccggttctcgtttttacctccggtaaccaccgggagtaccatcacttcttc
atcacccaatgtccgcagacacccttaattctcgggttctcttggctccaaaagcacaac
ccctgtttagattgggggtcatcccgcgtttccaactggagcacctactgtatggctaat
tgtctgcagtcggctgtaccccacaccaagttacctgacccagggtctaataaagaaatc
gatctgactaacatacccacctgttaccatgacctacgttctgttttctgcaaatccagg
gctagtgccttacctccacatcgtccgtacgactgcgccatcgagttgcttaatggagca
cctctccctaagagcaaattgtacaatctttctggtccggagaagagctccatggaggct
tatattcaggaggcactatccctgggtcacatacgtccttcttgttctccagtcgctgct
ggtttcttttttgtggagaagaaggataagaccttgcgtccgtgtattgattttagagaa
ttaaaccagatcacagtcaaagataagtactccctaccgttactcgagtctgttttcaac
tctgttcagcaagctatgattttcacgaagctggatctcaggaacgcttatcaccttgta
cgcatgcgtgaaggtgatgagtggaaaacggcgttcaacactccgttgggccactttgaa
tacctagtgatgccgtttggtctcaccaacgctcctgctgtgttccagcggttggtgaat
gacgttctcagggattttctgaaccggtttgtcttcgtgtatctcgacgatattcttgtc
ttttccgccaacgagacgcaacacgaacatcacgtccgtctcgtcctagaacgacttctc
gccaatcagttattcgtcaaggccgagaagtgtgctttccacgtttcctccgtccccttc
ttgggttatatcattgaggcgggtaatatccgccccgaccctgccaagatcgaggccgtc
gttcagtgggagacaccccaatcccgtaagaaactccaacagttccttgggttctctaat
ttctaccgtcgtttcattcgggattatagtaccattgctgctcccctcacacggcttact
tccaccaatcgccccttcatctgggaccctgccgctgatgccgctttcaaacggctcaaa
acccttttcgtatccgctcctatcctcattcaacccgatgtgtccaagcaatttattgtg
gaggtcgatgcctcagactctggagtgggagctgtgttattccagcgcgaggacagtacc
gggaagctcaaaccatgcgccttcttttcgcgcaagttaagtccaacggaacaaaattac
gatgtgggcaatcgtgaattgttggggatcaagctcgcgttggaagaatggcgccactgg
ctggagggggcggaacagcaattcatcatctggaccgaccacaaaaacttggcttacctg
cgcagtgctagacggctcaactcacgccaggccagatggtgtctatttttcgatcgtttc
aactttatcatctcttaccgaccgggcagtcgtaacgtcaagccggatgccttgtctcgg
attcactccatcactgaaaaccgcacggactctaccatactgcctacgtcatgttttgta
gggaacctcacttgggaaatcgaatccaaggtgcagcaggcccagaatgagatccccgcc
ggggtcgtcagtccttcgggcactctctacgttcctgactccctcaggtccgacgtcctc
gcctggggtcatacctcccgtattgcctgccacggtggggtttatcgcaccattcgtctc
ctgaagcgtcgcttcttctggcccaccttagaacgcgatgtgaaggagtacattgctgcc
tgcaccacgtgtgcccgctcaaagacctccaacagacctccctctggtcttctgcaaccc
ctgcctgtcccgagccgcccctggtcccacatagcggtggactttgttacagggctacca
ccttctcacggccacacagttatactcaccgtcattgatcgcttctccaaggccgcccag
tttatccctctccctcagttgcccaccgtttccgagaccgccgacgccctcgtcgataac
gtcttcaggcatcacggtataccttgtgacattgtctctgatcgtggtccccagttcacg
tcccaggtctggaaggctttctgctctgccctgggggccacggtcagtttgacctccggt
taccaccctcaggctaacggccaagcggagcgggccaatcaagagctg
>Ol-RETE528#LTR/Gypsy
tgtatttttccttcctttagcatagcaaaagaaacactcacacactcagaggtaaaatga
tgtaaggtgtaaggaatgactctgaaacacgtggaggcaaatattctgtttaaatgtaaa
aaatagataaaaataatattttaataatagtttacctttgttaaaccttttggttaaact
ctttttattcacaaactataaacatgtagtcgaaaataaaatggcagaaaagaactcaaa
gcaattccatgataataattataattttaatgcacactttttgctacataataggcagag
aagaaaaaacaagttggactcagattttttttaaatactttatttaaaaattttccattt
tttatagaaacacacataaatataaaaagcaactttagaactgtacagtcgtagaaggaa
aaaaaacaagtatatacatatacgtacatatacatgtctatacaagtaaaagtagaataa
aacttgccaaccggtggcatgtgaaacaaatcttgcaaatagatttccctaggcaaattt
ttgacgtcattgactacaacaaaacgtaaataagagtcagttaaaataaaccaaaaacta
tggaagcgattgtgtagcaaaaattaaaaataaaagtcaaaaccagaaatgctttttcat
tttcaaaatgaaactgcacttttgactcaaaattaaaatgaaaaaacaatccaccaaaat
gctttttcatgttctttttcaacactagttactgataaaacactaagtagttagaatata
aaatatcgtaaaacacttttttctttgcgtttatttgattctgttaaagacattttgata
agaatgacggtcccgcgatttcgctgcagctataaatgttttctgaaaagtcccgcccct
ttaactgtctgcaccgatcattcttttaggcttaatcacatgtcatcagtctgaccaatc
agaagtggttaaactcttcacttccttgttccgattctgctcataaagtcgctaagttcc
aaacaaacaccagctaaagctcgtctttagccgtgtagctttccacagaatacggtatca
gaccgtggaacaagtgaacaaaacaatgaagctcagagaagcaagtctgtctgcgttcgg
cggctgattttactacatctcccatgatgcatccggttaaagtgacagcgtttcagcgca
caatgagtcttccctgttaaacgtcttgaaaccacaacaaacacacatcaaacagttttt
aaatcttctaacttaacttttatatcaaattttagagaaaacagctgcaacttccagctt
ttctgtcacaattttcacactttttttaactttaactttatttaatagggacagtgcaca
ttaatgaacatctatcaatcaatgataggcgttaatgtaacgcctatcattgaaaaaaat
tgatctgtgtgtgtgtgttccagccgcgtgcctattgcagttggaaagatcggttggaag
aggctagaacaggggtcgggaacctatggctcgcgagccatatatggctcttttgatggt
cacatgtggctcgcagacaaatctttaattatagtaatttttttttcattagaccagtcc
ttctcgggcgcgatgcgatgccagaggcgcgcagtagtagcagtgcttagagagagaaat
ctgcgccagcgctatcagttactattatctattatttcacagagtttgtaccagcctgaa
acctgtgaattgccgtgcctaaaactacgcgctcccgtctctgagaaagagcgcgcagat
gcggggacgggatgtgtgagggagaaagcagagggtgggggtgaggggttgtggggacag
gcagcaggtgaatcgcgcagggattgtaaaaacgtaaaacccgcttcccgtcactcactg
cagcgtgtgagtgtgtgtttggctccacgtctgcatgtgatcagtctttgtcacatctac
agaacattcagacctaagatcacgtttaaagtctcaacgcctgaacgaagcagaaactca
ccacgtatcaaccagactagaccatcagcaaaactaccacgagaaatactcatcatttat
tagcaacagaataacaatgttattaaaaagaatccacagacttattgtactttaaaaatg
ttgaaattaaatcaaatgcacacattcatttgtatatttagttttaaaaaaattgtcgcg
gactgagttggatggctgttgggccgcgttaaaagttctggagttcattgaacgcgtcaa
gcagagatctgattggccctcatatctgtcgctcagcctgttgttaggtagtttggacca
atggggttcagctatgggccgaataagggaaatgggaggggctgcagcgggagcagggaa
atataaagttgggagaagcgctctcgtgtcggcgggagagattcaggagttgctgaatta
attgaacggcgtttgttgcggtctacagtaatcggaataaagaactttaaaagaggttaa
gtctccgtgcctcagtgtggggaagggacactacattattgtatggctctttcgaaatta
catttcaaaatatgtggcatttgtggctctcttggccaaaaaggttcccgacccctgggc
tagaagaagggctgttaaaaaactaacgggcagatcagggccagcagcagctgtgattgt
taatgcgtttttctcattactttgttctgttctttttgttgttgttgttgaagttctcga
ctgcaaataaattgttctttcttcatcacgcctcgacttttgacgggcgtaacaatttgg
aggtcccaccgagatttattattttttatttttgaaagaacgatctgtcgacgggaatat
tgaaggatgtcggaacaaagagaagactttctcatggaaatcgaggaaaaacttttccag
ctcactgttgaagagctgtgcctggtgtgcgagtttttcaagatcttgggaggtgaacga
gcgagaggaaagacgcgacgcgctctcgttaaactcatcatcaagttctgtcagcgagaa
gaattgttggtggaagaggacgagggcatgtcggtgcttctggagctgaacgatcagctg
gaggacgtgctgcggggccgattgccgggaggcgacgtgggagctgcgcccctgtcatca
cctgcgggggcggagcagtcagctccacccaacctccagagacactctaactttcagcag
cttggaacacagatcgaaagtggcctcagaaaaggttattcagagctggaaataatagaa
gctgtgatcggagctgtgagcccttgcctgaaattaagaagctttttggagggaaatgac
tctcagacaaatattaagatctcattatgcagaaaaggatgcaactgtgctttaccagca
gctgtcaaaagcaacccaagaacctagtgaaacagcacttgaatttctcattcgtgtact
tgatctacgccaaagggttctgtttgcatctgaacgtgcacagtatggcctcaaatacaa
caaggaacttgtcctgagccagtgttatcaggcaattatgactggtctgctcaatgacaa
cattagggctgaaatgcgaatgtacctgcaagatgaaaacagtagtgacgaagtgctact
tcaaaagatgcaaatcgctcagtacaatgaaaccgaaagagctcagaaagtaaaagctgc
aaacaaacacgtttataaggcaaaatttaacacaatatagcaaagtgaaactgaaaaatc
tctcaacctcgcccaataggcctctttcgaaacatcaaagagttgcagatttaattggaa
aaaaatgtcttgtttggtgcaagatgaataacataaagactcaagcgctgtgggacacag
gagcacaggtcacaatgataagcgaagcatggatgtcccaaaacttgcctgatttaaaga
tccgtcccatcagcgatctactaaatcaaaatgggtttttggacttgagagccgcaaacg
gttctgaaatcacttttcaaggttgggttgaggtttgcctgagtttgtgtggtccaaaaa
aacaatccacaaactcagatgaggtttggttccagtgctggtgagcaaggacattgtcca
agacctataattgggtttaatgcgattgaggaaatcgtgagagagagagagaaaaaccac
cggctttgccttgtgaaagaataactctgcttagaaactctttcaaatttagcacaagga
aagcagaaactctcttatgcttaattcaagaaactccaaatgagaaaataacatatccaa
ttaggacaggacacacacctgttgtagtacaagggggtcaaacaaagtgtatcaactgtt
cagtggacacaaaagtcaaggcagaccttaaaatgctgtttgagccagaagaaaatctgt
cattgagtgaagggctcagtgtgtcttgtcagttgatagaaaactccaggtcttcctgca
aagtgaaaatccatgtcatgaacacaactcaccatgatatcactgtgccatgcaaaattg
tgattggaagtatggagagagttgtggactgttttcctttgttcacagagaaacaccaag
taaaccctgttgctgctgattgttttcaagcagattccttgggattcactcctgtgaaag
ccccaagtaattatttggacacacagtgggatccaccagtcaatgttcaccatctcacta
gtcaacagcaaataatagtaaagaaaatgctgagagacgagtcagatgctttcgctagac
ataaagatgaaatagggcacattaaaaatttggaaatgaatattattttaagtgacaatg
ctccagtggccaaaacatataattctgtacctcgaccgttatacgatgaggtaaaaagtc
acatacaggacttgttaaaaaaagggtttattcacaagtctaggtcaccatatgcatctc
caatagtttgcgtgagaaaaaaagatgggagtttgagactgtgcattgactacaggggat
tgaataaaaaaactgttccagacaggcaccccatacctagaatccaggagattcttgacg
ggctcggtggaaatgcatggtttagtgtgttagaccaaggaaaagcttaccatcaaggaa
gcatcagcgaagactcaaaaccattcacagccttcacaactccatgggggttgtatgaat
ggaatagaattccttttggcctcacaaatgcacctgcagcttttcagcgaagtatggagg
aaagtttagagggcctgagagacaaaatctgtattctatacttggatgatgttttggtct
acagtaaaacattcttggaacacgttgaaaatgtcagattggtcctgcaacgccagaaag
cctggggaaacgaactcagaccagacaagtgtgacctgttcaaaaatgaggtgctttatg
ttgggaaattgatttcatctgaggggtacaagatggatgacaaggaagtgtcagtggtga
gggaactaaaaacaacaccccccaccaaaatcaaagagctgtgtaaacttttaggatatt
tggggtattatagaagctatgtgcaagacttctcacaacatgcaaaatgcttatatgatc
ttttgtccacaaatgcagctccaaattcaaggtccaaccatcaccctgcaaagggaggac
aaccccctccacatcagaaaattgtttggactgaaacgcatcagaatgccctgaatcatt
tggtagatgtcctaactaattccccggtgatggcttacccaaggtttgaggaaacattta
tcctgcacatagatgcttcagaagagggacttggagctgttttgtaccagagacaggagg
gcaaactcagagtcattgcatatggttcacgaacattgacaccaacagaaaataactaca
gactgcattcagagaaactagaatttttggcactcaagtgggctgttactgaccgattca
gagactatttgttttatgctccttccgtaatagtgtacagtgataataatcctgtcactt
atgttttgagcacagcgaaaccgaacgcaactggtcatcgctgggtgtccgaattggccg
acttcaacataacactcaagtatcgccctagaaaaagcaacagcgatgctgatttcctgt
cacgcacacctgtgagtacggactcttacatgaagagtgcactgagcagtgtctccctga
agtcccagctgcaatattcaatgccactgaaaaacaagattactacaacttagactggat
ctctgctatcacctgtagcccacatgtcctggaactaaatgcagacagtcatccagatat
tacagttactgagcgagacttgttgcaagcacaacggtatgatgcagccataggccaaat
actgaaattgaagaaattaggataaaaacctaacaagagagaaagcaatatgacaacaaa
ggtcaagcagctgcttcgcaaatggaaatgactgtacatttctcaagaagggttgttgaa
gcgcaaaacagcaacatgttcccaaattgtacttccagagcagtacaaaggactggttta
aaaataccttcatgctgaaatgggtcacctgggcgtagacagagtttgacaccttgccag
acagcgattttattggcctagaatgcaaactgacattgagtttttcttaacacaagtttg
taaatgtaacatcagaagaaaccggcagtccaaagcagacctcccatgtgtcacctgcct
gcaactcccccatttgaaataatatcaatagattatctgcatctggaaaaaagcagggga
ggacatgagtacattttagtaattttggacaattttacaaaatttgcacaacccaatccg
aaacaaatcaggcaaaactgcagctgacaagatctttaatgattttgctttgaaatttgg
attccctgcaaaaatacatcacaatcaaggcaaagaatttgaaaaccagctcttcaaaaa
gcttcaaaagtacacaggtgtcaaaaactcaaaaacgactccttaccaccctcaggggaa
cccagcagaaagatttaaccgaaccttattataatgctgcgaaccttggatgaaaaaaaa
aaggtgaactggaatgactatgtaaataaagtcgtacatgcctacaactgtactgtcagt
gaagcaacagggtacacacctttttacttgctttttggaagagacctgtgattaccaatt
gatttaatctttgggtttaaaggcgaagaaggacatgtatcaccacaagaatatgtttag
aaatggcaacaacaaatgcaagaagcatattatattgcatccaaaatgattcaaagaact
acaaccagaggcaaaacatattacgaccaaaagagacaaagtgcagtcctttcaccgggc
gacagggttcttgtgaggaacatgtcggagcgcggaggaccaggaaaattacattcatac
tggaaaaaacaaatacatgtagttgtgtcccgaaaaggagaaaacagcccagtgtatgaa
gtaaaacccgaatgtggcacaggaagaggcagaattctccacagaaacatgctaatgccc
tgtaatgccttagctccacaagaacaaaggcaaaacgttgtgagaaaagaagcacagtca
aagaatagaaaaagacattcaactattgaagaaaaagaagaggaaacaagctcagatgag
gatgagcttcaagaacagtgtgttgcacacaggcttaaaaaatatgtcacaaagtctgga
aagcagggtgtgcccaattccagcgctccagcagtggagcagcagcccaggtggggtgct
gcagaaacggagcacagatacatgctgggccagattccacctgctgcactttcagcccct
gcctttgatacagagcacagggtcgagactctagcagaggagcctgtggacagtaacaga
gctgagattgatgttccagatgtagcacaagagactctgtgaacggatcccgcttgtgct
caagaaagagagtggactgatatgtagccacgcagatctagttatagtttataattgttg
gaaagttgactttataataagatacataataataagaacaagaaatacaagttggctaaa
attgcaatacagataaagaaatccatgtgtctttttgtgttttcccttcacattcagaca
cacacattcagaggtaaaataatgtaaggtgtgaggaatgactctgaaacacgtggaggc
aaatattctgtttaaatgtgaaaaatatatgttaacacaactgaaacctgtaaaaaatat
tttattgatagtttacctttgttaaacctattggttaaactctttttattcagcaaccat
aaacagatagttgaaaataatatggaagaaaagaaatcaaagccataccataataattat
taaaattttattgcaca
>Ol-RETE554#LTR/Gypsy
tgctcagaagaagccagaagactccacggttcacaaaccgcactaagccttccagccacg
ccaccagctgtcctcaagtctggaactcctccaacaataccacaaccatccctggagaaa
caataaatcatttttctcatcaaaaacactaacctgtcatccttctgggttccagcatct
gggtcctcacgctaagagcggcatgacagaacgaactggccaaactccggacccagctga
cccagagggctttcgctacgtcgtgaaccaacaaggcatcgccctgggccgccaagccga
cgctctgtcacgggttgcctccgcccaacaggagctttttgagcgtttggacggattaac
aaaatcattaatggatcgcacaagccaaatggcttctcccccagcccctcctcctgtttc
cgcctccgctcctacgtctgaaaacttccgcctacagccagagccgtttcacggcgatgt
cgaagcctgtgggggctttttgctccaatgtcgccttctttttcatcaagcgccaaggta
ttataactctgacctcagcaaaatcgcactaataattaattctcttcgcaacaaagctct
acagtgggcccaggctttcctgaccaccaacccggtcacacacctatcatatgagcattt
ccttaagagaattcaggctggtgtttgatcaaccacgcaagcaggaggaagccgcacgta
agctcctcgcccttaaacagcataaccggtcagtcagcgaccatgttgttgattttagga
tcctggcggtggaggctggctggacggatcccgcactacatggggtcttctaccaatctt
tgaatgaagccataaaggatcatctgtgctctcagccagaaacccaatcatttgaggagc
tcgtcactgcggccctccgctcggacacacgcttatgagaacggcaacacggaagacccc
ctcctactcgtaaaacctcaattactcctgtaccagatacgacgtcacacgttccaccag
taattctgttagagttatataattatcatttgcttgcacactataatctccataatatga
ttgtctcatttctatctttcagtaagaaaacaatgacctgaaaagttctgattatacgag
aatatgatgttcttgttgtttctgattaaatgacccacattcctgtctgcaaccttcagt
tttcaataaaagaaggctccatgcactaggatggcagaactcctctgtgacagttcgcgc
tgtcacagaccgattctccttctgcagaagtctagcaaaagttctcatctcctgtgtggt
tcttctctttattaaggaaaaagtcagaaccctgacaaattccatctgaacttccccaca
accaacctgacgaacctatgcaaatcggccattccaagctatccgcagaggaaagacggc
gacgacgggccgagggggcatgtttttactgtggacagtcaggacaccaggtacaccaat
gctgtttacgtttaaactcccaagccccccgctagaagacaggccgcgggcgggtaatgt
caggtcagctctaaaagactttcttcaagtccctgtcaagttatgtcatgcctcagaaac
cttggaccttcaagctttaattgactctggtgctgaacaaaatcttatagatcacagtat
tgtttctcgtttgtcgttgcccactgaagacctgccatcccctgttaaagctgctgggtt
ggtgggtcagcatctgtcattcattactcattgtaccaaacccgttctactggttacttc
tggtaatcatagagaatatactcagttttttgtcgctcatacccctcaaaatcctgtcgt
tttgggattttcctggcttcaacgccataacccacatttcgattgggtgcgtcatcgcat
tacgagttggagcgagttttgccttgctaattgcatgcaatcagcggttccgtcggtcgc
tctgtcaatgcttaaatccccggaagaaattgatttatctaatgtgcctagctgctatca
tgatctccgcactgtctttagcaaagttaaggccggttctttaccaccacaccggcctta
tgattgttccatcacgttgttagatggtgccccacttcctaagggcaggctctttaatct
ttccggtcccaagaaagtagctatggagagttacatccaggaggcgctttcttcgggaca
catccgtccttcatcttctcccgtcggcgcagggttcttctttgtcgaaaagaaggacaa
aaccctcaggccctgcattgattatagagaacttaatcagatcaccgtcaaaaataatta
ctcccttccacttatcagctccatttttgattctattcaggaagctcgcatcttctccaa
gcttgacctgcgtaacgcttaccatctcgttcgggtcaaggagggtgacaagtggaaaac
tgcctttaacactcctctcggtcactttgaatacctcgttatgccattcggtctaaccaa
tgctcccgcagtctttcagcgtctcgttaatgacgtcctttgggatttccttaatccgtt
tgtcttcgtgtacctcgacgacatgcttatttattccagaaaccccgaacaacattcaaa
tcacgttcgccaggtgctccaacgactatccgagaaccatctcttcgtcaaggcagaaaa
atgccaatttcattccgccactatcccctttttaggttacattttcgaggcaggcagcat
ccgtcccgaccctggcaaaatcaaagcagtcgccgaatgggaaccccccagttctcgtaa
aaagcttcaacagtttttggggttcgccaacttttacaggcgcttcatcaggaattatag
tgccatagccgccccccttactcaactcacctccactgctcgatcctatcattggaactc
cgccgctcaagcggcttttgacactctcaagaccctctttgtctctgcacctattcttat
tcaaccagaccccaccagacaatttgtggtggaagtggacgcttccgattctggcatggg
ggccgtcctgtcccaacgggaagaatcttctggcaagctcaaaccctgtgccttcttctc
taagaaacttacccccgcagaacggaactacgacgtaggtaaccgtgaactcctggcaat
caaattagcgctagaggagtggcgtcactgactggagggtgcggtccatcctttcatagt
ctggacagatcataaaaatctctcatacctccgttctgccaagcgtttgaattcccgtca
ggcccgttggtgtcttttctttgatcgttttcactttacaataacttacagaccagggag
ccgtaacatcaagccggacgctctttcccggaaatactgcacctctgaagaccaggacaa
cactgccacagccatcatttcccctacctgcatcatcggtagcatcacatgggacattga
acataaagttctgcaggctcaaggtgaggatcctgatcacccggaccctcctaatggcac
cctctatgtacctcattccctcaggtccgacgccattacctgggcccctgcctcccgcat
agcctgtcacggaggagtgagcagaaccctcaacctcctccgtcgacgtttcttctggcc
caccatgaataaggacgttaaggagtacgttgccgcctgcaccaccagcgctcgctccaa
gtcctccaattctccaccctctggtctcctgcatcctctttccactccaagccgcccctg
gtcccacattgctttggattttgttaccggtctccctccgtcacagggtaacaccgtgat
cctcacagtcattgacagattcactaaatttgttcatttcatccctctccctcagttacc
ctcggctacagaaaccacagaaatcctcgtccagcacgtttttcgccatcatggttttcc
tggccgatattgtctccgaccgaggtccccagtttgtctcccaagtgtggaagtcattct
gtggtgcactgggagccaccgtgagcttgtcctctggttatcatcctcaatcgaacggtc
aagccgaacgggcaaatcaagaactcgagacctcgctccgttgccttgtcgaccaaaact
cttcagactggtccaggtatctggtttgggctgaatacgcccacaatactcacccatcct
ctgctacaggcttatccccgttcaaggccgccctgggttttcttcccccgctgtttccct
ctcacgagctggacctcgctgttccctcagttcaagaccatctcggccggtgccaggaga
tctggcaccaaaccagggcagcgctgctccgtacccgtgaaaccaactgccgtgcggcca
atcgtcgccgggtggagggacccacctatcatcctggtcagaaggtctggttatcttctc
gcaatattccaattcatgccacctctcgcaagcttgccccccactttataggaccttaca
ccatcgaaaaggtcatcaatcccacctgtgtccgactccgactcccggctgccctcaaga
tccacccatccttccatgtgtcacagatcaagcctgttgttgacagcgacctttgcccgc
catccgcttcccctccacccgcccggctcattgatagtgcaccggcttaaactgttagat
tttggacgtccgccgccggggtcgcggctaccagtttctcgtggactgggagggttacgg
tccagaagaacgctcctgggtctcccgttccctgatcttggaccggaccctcatatccga
cttctaccgggcccacccggatcgccgtcccggaccgcctggaggcggtcgttgaggggg
gggtactgtcatggtgcctgtcagactcctccccctccagctctgcctgctctgctccct
gattgccaccagctgacgccactcacctcatctgccatgctgcttaaaaggagaccccac
tcatcatttcaacgccagtttgttaccccttatggtgactaagcctgaacttaagttttt
gctctcatgctcctgcattgctctcagccttgtattaatccttgctctctgctacaggat
ttttatcatctctcgagtgacgacagcgcgcgggagccggtttagctcgtgctggtttgc
agcgccttccgtccgtgaaaccagggttcgactccgggctgctccctgttcccttctcta
cttctgtgccggtcccaagcccggttgctttgagaaggttgcgccaggaagggcatccgg
cgtaaaacgttgccaagtttaccatgcgacttgttcgctgtggcgacccctgatgggaaa
agccgaaagaggaagaagcagaagaagaagaagaagaggaagaagaagaagagtgacgac
agcgcgccctgccattttgctgctcaaaagaagccagaagactccacggttcacaaaccg
cactaagccctccagccacgccaccagctgtcctcaagtctggaactcctccaacaatac
cacaaccatccctggagaaacaataaatcatttttctcatcaaaaacactaacctgtcat
ccttctgggttccagca
>Ol-RETE574#LTR/Gypsy
tccctgcttggccactctgtagctgagctaggaccccaatccttggaagatgaagttgag
acgtcctcatctgcgtcctctgctggagtgccaccatttgccgctggtcccgattcgcat
gaaccacctctgcgtagtctaccagaaccaagagctcaatttccttcccatgtgcctgat
ctcaatctatcaggaactgatgtaccaggagttcaacgttatgtgattgagcacatcgtt
aaaaatgaagacactcagaggctgagagtattttctggtcgactgccccgcccacaaaat
gaagctgactttgagacatggaggtctggtgtcgatctgataatgaatgatcctgctgtt
tcagacctgcagagaacgagaagaatttctggaagtctgctgcctccagctgcggatatg
ataaaacatctcaaaccagaaacatctccagcagtttacatccacattttggagtcggcg
tatggcacagtccaagatggcgaagaactttacgcaaaattcatggacacattccagaat
actggagaaaaaccatctgcataccttcaacgtttgcaagtgacactcactgcagcagtt
aagagaggaggggtcccaccctctgaagttgacaaacggcttctcagtcaattctgcaga
ggttgttgggacaatacgctaatcacagaactccaactcaagcaacggaagtcaaaccca
ccaccattttccgatctactacttctacttcgcattgaagaggatcgtgaagcttccaag
atgcagcggatgagacaacatcttggccccgccaaagtcaagacccacgttcagtacgct
tactctgagcatgatgagaaaccagaaaccactacaataaaacaactctcaaaccaacta
gctgatattcaaaggcagctagcgtctctgactgctgcccaatcaagttcaacgcctaag
ggaacaaaggccacatctggcagtcactctagtgagggtcagcaggtgggcaagcctcaa
agaaacccaccctctgcgcctaagcctggttattgcttcagatgtggtgaagatggtcat
atcaagcctcaatgtagtaacccgcccaactctgccctggttgctacgaagaggaaacag
ttcaatgaaaaacacggcaggcggacagagtcaaggtcaccaaagcaccagtctttaaac
tgaaccaagttcctgttacgggacaaaatggaactgttttaaacctaatccgtcccaaga
acccagctacctgcaaagagcagacttatgttactccagctttgcagtcacatctaccaa
ggggtctcattggttccaaatgtgcgagtgaagttgacatcgctggtcacataagtcact
gtttacttgacactggttctcaagttacaactgttcccgtgtctttttataacaagcatc
tgtcccgtcaaccgttgatgcctctctgtgagctcttacatgttgaaggggctggagggc
aagctattccatatttgggttatgttaaactgacagtgaaatttcccagagattttgttg
gtacagagactgaagtatgcacgcttgcacttgttgttcctgattatcagcctgaagcac
aatctcaggtattaatcggaatgaacacgctggagcaattgtataaccagtacctgcata
gtgaccatgccaacttccaaccagctacgtatgagtacaaggttgtactggacatactac
agctgagacaccaacaaacgctgttgggtagtgaaggagttgtgcgacttaccggcaaaa
tgccagctgtcatcccagctgggcatactgttgttgttgagggagccattcagccaaaag
caccccctgcaggctgttgtgtgctgatagaacatccagccactccaatcgctagagggc
tttgtgtcacaagttgcctcattaccatctcacaacaagctccacacaaagtaccagtca
ccctcaagaacgaatcagaccaggatgtgtgcattccaccttggagcaccattgctgatt
ttgtgtcaacccctctaatattgtcacaagatgcttttgtttcggcagttccagctaccc
aaagtcttcaaccagattttggtgaatcgccactctctgccgattggaaagagaggatta
taaaaaagttaaataaaataccagaagtcttctctaagcacgagcttgattttggaagaa
ctgataaagtgaaacatagcattagattgcacgacccaactcctttcaagcaccgaccta
gacctatacatccacaagacatcgaggctgtgcgaaaacacctgcaagaccttctacagg
cgggagtcattagggagtcagagtctcccttcgcatccccaatcgttgtggtgcgaaaaa
aaaatggtgatgtccgcctgtgcattgattacaggaagctgaacctgcagactatcaaag
atgcctatgctcttcccaaactggaagaatctttttctgcgttaacaggctcgaaatggt
tcagcgtcctagaccttaagtctggttattaccagattgagatggcagaagcagacaaag
acaaaactgcatttgttaccccattaggtttttgggagtttaactgtatgccgcagggtg
tcactaatgcgcctgctacatttcagcggcttatggaaaaatgtatggcagatttaaacc
taaaacaagtgcttgttttccttgatgacctgattgttttttcaagtagcctggaagaac
atgaggaacgcttaatgcgtgttctccacagattaaaggaatatggtctcaagttgtcgt
tgggaaaatgtaaattcttccaaacctcagtgcgatacctaggccacattgtatcagaaa
aaggtgtggaaactgatcccgacaaaatttctgctttaaaatcctggccaatcccacaga
cgttaaaggagctaaaatccttccttgggttcgccggatattataggcgatttatcaaag
gttatgccgccattgctaaaccccttaacaatttgacacgaggctatggaacaccccgca
aatctgagtcggggagttcaactaccaagacgcgagacgtgaaacagccgtttggtgaga
gatggacatctgagtgtcagcatgcctttgaaaagctgatagatcacctcacatctgctc
ctgttcttggatttgcagatccaaagaggccgtacattttgcacactgacgccagtgcca
ctgggcttggtgctgctctgtaccaggagcaagatggccatctgaaggtcattgcttatg
ccagccgtggactctcatcgagcgaagcgagatatccagcacacaaactggagtttctgg
cattgaagtggtccattacagaaaagtttcacgactatctgtatggggccagttttgttg
tcattactgataacaatccactgacatacatactcacgacagccaaattagatgcagcta
gtcatcgctggcttgctgcactctccacctacaattttactctccagtatcgtgctggca
aacaaaaccttgacgcagatggcctatctcgacgtccacatgatcctttaccggaagtac
cctccgataacgaccttattcaccagttcacccaagaacacagtggtgaaactggacaga
tttcacccgaagttattgcagctatctgtcagagctgttttgtcagatccgcttcacaat
ctgctgctcctgacacgttatccttcacgcttgttgagtcactcgcaacatcggtcaagg
ctatccctgagtgttacagcgagaatcaacatgggctacctgttgttcaatccttgtctg
ctgaagaactcaaggcaaagcaaagatctgacccctcacttaaagaggtcatacaccaac
tggagacgggagaaaccatccctaccacagcaagacaagagcttcctgaactcccactgt
tgcttcgagagttgaagcgccttgagttaagaaatggcatcctatacaggaaaaaacgag
aaggtgatgaggtggtgttgcaactggtcctgcctgaagacctgcggtccctggtgttga
caagtctccataatgacatgggccatttaggcatcgaacggacactcgatcttatcaggt
ctagattcttctggcctcgcatgtcatcggatgttgagactaagatccgaacctgtgata
gatgtgtgcggaggaagacaccgttggagagagctgcgccgttggtgaacatcagtacca
ctcgtcccttagagttggtctgtatggattttctgtcccttgaacctgatcagagtaaca
ccaaggatgttctcgtgtttacagatcattttactaagtttgctgtggctgtaccaacgc
caaaccagaaggccagaacggttgctaaatgtttgtgggaaaacgtaatctcatgttatg
gctttcccgaacgtcttcatacggatcaaggagctgattttgagtcgaagctcattaaag
aactctgtgaaatatctggtattagaaaatcaagaacaacaccctaccatccccgaggca
acccagtagaacgttttaacagaacgcta
>Ol-RETE585#LTR/Gypsy
tgagcagcgaatgaatgcgttagttcgtatgccccagtaacataagtttgtgccgtggtt
cgtccaccagatggtccactttatgatcgagtgctgaaaacgttagtagattacagtaag
tcttcgcccaggacttgtgactgttggataccgtgacgttagcctcgtatgtagccgacg
ctaacaggtttagcaaaggactgagttgccgtccacaagatcggctgaattaaaaaactc
tgagaagactgttcccggactggagaacnnnnnnnnnngagcgattcgatccagatagca
ctctgagccacccaggaagctcagaggacctctggcgacgtgggaaacgagacgaagacg
aggaagtggtgactgctaacggcaacgccggtttcaaaatggagtcggagctgtgagtcg
gagtgtgccatttccggacaggagcctcgcgaggagaagagacgttggttggattaaaac
tcaagtgcacaaggtaccttattttattttatttttttgctggttcagtgaagcgactgt
ggagtttttggtccctacgaatccaagcatcgattcaggcctgcaacgtaggagttcaaa
gggggtttgccggctttagcataagataaaagcaaatttactgaactgtgattgagcgtt
ttgcctacactgtgagtgtgtgatttttatttgtgcaataagagtctatattttgcttaa
tttggtaccaaatcaccatattattattgctttattttatattcatttaactttcattaa
aaaaggggttaatgttcacattataacttgtgttgggattttattgattatttgatttca
tattcactgtggagttcacgattattttaaatagtgccatcgatccaaaataatattact
ttctgtaaaagtgaacagagaataagaacccagagcccactcatttaatctacgagtaca
gaagggctacataaaatggaggcaccgctgggatgttttgggtcgttataaataaattta
aaggggcaatagcttattaaagttttcatacggtgactgattttgaaattttacaatatt
gcaagacagtaagacgatggcagatcgttcccaactggctgaagaactaaagaggtggtg
taggggagaaggtttggaagaagttaaagctctcatgattatggctcctgaagaagtgga
aacagctgaaatagaggaaaccatacagactgttaaatgcttgggccgagtccgtgtcag
agggcgaatgttctatcctacccagaactgtgtgatggttttgtgtgaatgcaaagagga
ttgcaatgaaaatgtaccacctgaagtttttcatgcaggaagtgagacaagttggccaat
aataaccctaagtgaagctccagccccaagggatttcagtttcaagttgaaagctttgat
ggatgctgagggaaagactatgaatgacattaaagggttattaccagaatcggttccaca
aatcagcgccacggagtctattttgcaagcagttggtgatttcctgcaaaaggctcacaa
gccgcagcctgaagggggataccgacgtttacgtttgttctctgggaacatgccggtccc
acctaatgaggagccttttgaccagtggcttgagcaggcatggctcatggtagaggaaag
tgaaggcacggagaaggaaaaaagacgcaggttgatggaaagcttaaaggggcccgcact
ggaaattgcaaagtcgattagagaggcagaccctgaagcaaaccctactgtctacctgga
ggcgctagagagttcatttggcacagctgagtcaggggatgacctctactttgcatttcg
gctaatgcaacagcagccaacagaaaaactgtctgattttctgagacggctggaaagagc
gctctctaaagttgtacagaggggagggttctcagctgactacaaagacaaagctcgctt
agaacagcttctgagaggggcggttgcttcagatctcatgctaatccagttacgcctgcg
agaaagaaagaatgcaccccctactttcctgcagctcctaagagaaatccgtacagaaga
agagtatgaggcttcaaggagaagactaaacacttcagtccactccatacaaccaaagca
atcagtagatgtcagcccgacagaaatacaaaatcttaaagctgaagttaaagaactcaa
gaccaagttagcatcctgcatgacaagttctcaagatgtgaaagagaagagttatagtgc
tactccagtatccacaatattgtccaatgaacacagtggtgaaactgagctcactgcttt
gaaaaaacaagtcaaaagactacaacaaaaagtggctcagagagatatggttccagaaac
ctcggccaaaccaacttctgtcactgccgtggaggttaagcaaaaaactaaccctcctag
ccgaaatagacaacaatcagacgagcagttttgctaccgatgcggcgagaaaggtcattt
catggcaaagtgtcgcaataatgaaaatcaaaccaaagtgatcagaaagctcatccaatc
agtaaagatgatgaaagggagtcaaagtgcagacaccaattctacctcggacacaaactg
tcaggtcaagcaaggtctactgacttccccaactccagctggaatccctgaaggtttgat
tggaccaccaagtgttgtgcctttaaaaattaatggacaatcctgtgatgcactatttgg
cagcggctctcaggtcactattatttttgaaccatggtacaagaagcacctttcctcagt
cccggtgcatcctgtggctggtcttggcctctggggtttaagtgagtccagtgttagcta
cccatatcatggttatgtggtggttgatgttgagtattcagctgccgtaatgggcaccag
ccacactgcgacagttcttgcattaatctgccccagtccaaaagaagatcagatcccagt
cattgtgggcacaaataccaggcatgtacgtgacctggtaaagcaatgtaaagagcaagg
gtttgatattactaagaccctaggtatcaaggcccattgtgacaagacacatacgctggc
aggctcggtgtctttagcctcaagtgatgaggtgggcagtgtgatatggactggtccgag
ccctttgattctgcctcctggacaagacctgcaagtttcctgtaaagttgacctcaaaca
agcagttgacaaagagattctgatggtggacacttctccattggcacctctgccaggaga
tgtacttttacagcccatggtggtaccagccaatgctgtacaggtcaacaatttcagaat
cttagtgcaaaaccagtctatcaaagagaccattgttccagtgggagctgtcatggctca
tgtgtatctcactgaaagtgtaatctccatgcccatcccaaatctagaatccccaaagtt
tgatagcaggcagatcgactttggtgaatcccccattccaaaggaatggaaagatcgact
tagacgaaaactggcttcccattcccaagtcttctcagtacaagagtgggacgtaggcct
agccaaggatgtggagcacaccatccgtctatcggacccaagtcctttccgccaaagatc
acgacgactggctcctgcagacatagaggatgtgagaaaacatctgcaggaattactagg
tgctggcatcatcaaagagtcccgtagcccctatgcatctcccattgtcatagttcgcaa
gaagaatggagcaatacggatgtgcatagactacaggttgctaaacagtcggacagtgcc
agaccagtacacaaccccctgcatagaagaagctctcgactctttgtctggaagcaagtg
gttctctgtattggacttacgtagtggctactatcagatagccatggcagaggaggacaa
ggagaaaacggcattcatttgcccacttggtttcttccaatttgagagaatgcctcaagg
aataacaggtgcaccagcgactttccaaaggctaatggaaaagacagtcggagacatgaa
cctgctggaggtcctggtttaccttgatgacttgattgtttttggaaagtcactagagga
acacgaggaaagactcctcaaagtcttagatcgacttgaagaggctggcctaaaaatttc
cctggacaaatgccagttttgtcaaccacaggtgaagtaccttgggcatattttgtctgc
tcaaggtgtctctcctgatcctcagaaaatcgaggcggttaccacctggcctcagcccaa
agatttaaagactctgagatctttcttggggttctgtgggtactaccggaggttcatagc
caattatgctgctattgtgagaccacttacagagctgaccaaaggctatgccccaaccca
aaagagcagaaaaaaatgtccagatccctctaagacttacttgaaagagtctgaaccctt
tggtgagaggtgggatgatgcctgttctcaagccttcaaccagataattcactgcttgac
ccatgcaccagtactagctttcgctgatcctacaaagccctatgaactgcatgtcgatgc
tagctttaaaggccttggagctgtactctatcaacaacaagaggatggtttgaggccggt
ggcgttcgctagtaggaagctgagccagtcagaaaagcgttaccctatacaccagctaga
gtttttgtcactcaaatgggcagtggtggatcgtttccatgactatctgtatggagctcg
cttcacagtacgcacggacaataaccctttgacgtacgtgctctcaacggccaagctcaa
tgcagtggggcacagatggctcgcagctttatccacctatgactttgatgttcagtacag
accgggcaagcataatattgatgcagacattctatccagacgtttttctgatttagaccc
agacaccgaatgggaaaccatatctgagtcagtggttaagtcaatctgtcaaaaagtcaa
agtgtctggaaccccggacagtcctatccgctgtgttgaccagattggagcttccccaga
gtgtgttccagacatctacgccttcccattgcaaatggagcttcagtcattggaacaatt
cccaaaagctgatctggtcaaggcccaaaaagaggattcagtgattggaccggtcatcca
agcacttcaacataatcagtggacaggcttaagtcctgagattgcatccatgaagcgcga
gaaagataagttgactatacgagacaacctgctctatcgcatcattaagagacccggtga
tgaagaggttgtccaattggttctgcccaaacaataccacaacattgtacttaactctgt
ccacgatgagtccgggcatcttggcattgaaagaaccgttgacctacttcgaaagagatt
cttttggccaaaaatgtcacaagatattgagcaatacataaaaaactgtggtgaatgtgt
cacacgcaaatcccctaaccagagagctgccccgcttcatcagatttccagcagtggtcc
tatggatttggtgtgcatagactttctgtcaatggagacagactcaaaaggcatggggaa
tgtattagtggtcactgaccattttacacgctatgcacaggctttcccaaccaagaatca
aactgctcaaactgtggccaagatcctggtagataaatattttgtccactatggtctacc
agctcgcatccattcagatcagggtcgtgacttcgaaagtcggctgatcaaagacctgtt
aaacattatggggataagaaagtcacggactactccatatcacccccaaggtgacccaca
gccagagaggtttaaccgcactttactctctatgttggggactctgcgggcagaaaagaa
aaggcaatggagtcaacacgtcccatatttggtacatgcctacaacagtacaaaatgtga
tgctactgggttttcgccgtattatctcatgtttggtagagaggcgagattgccagttga
tttgtgttttgggacatctcttgacaaaacgtcagaaagtcattctcgctatgtgtcaag
actaaaggaagatctacatcaggcttacaaattggcatcagaggctgcagataaagttca
ccaaaagaacaagaacagttatgacaaacgagtaggtttccagtccttggagattggtga
cagggtcctgttgaaaaattggggcttgaagggaaaacataagttggaagccagatggag
tccaataccgtacaaagtcactgacaaactgcccaatcttccagtctaccagctgaaaaa
agagagtggaagtggaaaagttaaaaccgttcacagagaccacattctacatattggaca
aaatgtgaggctcccagtcaccagtgaagacaaaaactgtgcaaagacaaaacctaagtc
ctctaaggcgtcaacagctgtatttgagtctccagggtctcaagatacagagtcattctc
agaggatgagtactaccagcctctaagaccgtactactgctcaagagagaggattcaaga
aggcataaggcatgctcttcagtctcaagaaagaagacgagataacctcatctatgaaca
agacaatggagaggaggacagacatcctaatggggacagtgctggtgaggaaccacagaa
tgagagtgtgagacagtatgatgtagaaagtgactctgagatatcttcaggagagtcaaa
tcaagaggagtcagacccagatggcgaggaagagcaagacctcattacagagccaaaggt
ggatgacagaacggcacgatctgccagagtcccaaaactaaataccccacatgaccgatt
agtaaatactccagaccataagtctaagagaactattaagccagtagtacgtctgactta
tgatgaacctggaaaagctagagatcagccaatcacgatcattcatagaggggttgtgat
tactattggacaagattaatttgagacacatctaactgtttagactattctgctggttct
aagttctatggtagtctgttggggacaccagacatttagaagggggagggtgtagccagg
gtaaaaaatgggacaaatagaaaagttcatgaataaataaataaataaattattttgtta
gttaatttattttctttatgaaagctcatttgttgttctttgggatgcattatgagtgaa
atgttatttgcagtacttttaacagtgtttgattgttgttacatttgattgacgttatgt
gacgtgcatgaggagtttggagggagagagcggaaagggagagcggaggagagttccggt
tttggcagggaaggactgagcagcgaatgaatgcgttagttcgtatgccccagtaacata
agtttgtgccgtggttcgtccaccagatggtccactttatgatcgagtgctgaaaacgtt
agtagattacagtaagtcttcgcccaggacttgtgactgttggataccgtgacgttagcc
tcgtatgtagccgacgctaacaggtttagca
>LTR859-Ol#LTR/Gypsy
tggaagtagcatcagaagatggtccgacacagccaatatcagaatgagacctcctaacta
ctcaaaatgttaagatgacacttccaaacatctaactttcaagactccaacgtacaattg
catttagctcagatgccacttctagtttaccagctggccttccacactgctccaaaccca
tagattttacatcctaatggtccacaagggcaaagaatattaaccattgattgcagagta
tgatgtcacccatagaaaatgccatacctctggctccaaccaaacaaagccaataacgtt
gtggcaatgatgagaagacacatctttgtgtgccggtgaactttggcgcgctgacatgca
acgcaaaccgcggcccagcccttcacatccttacgcaacccaggccacacaaaacgggaa
ctaaccagctttacagacgcacgtacacctgggtgggagagggagtgaacagattcaaaa
atgcgctgccgccacccggcaggaaccaccggccgtggccgtcctgtgggaacgtcacac
aagagagttagacctccatcttgccacacaatctcctcaagcttgaggcccgaactaccg
gagcggagggcaagagtatctgcatcaccaggctgctcggcggccatagcagaaaaatcc
gtcccaacaagcaccggggagacgagtacgcgtgagaggcagtcagcaacggtgttggac
tttctggctacgtgacgtatgtcagtcgtaaactcagaaatggctgccagatggcgctgt
tggcgcgcagaccaaggttcactcaccttagccatggcgaaggtaagtggtttatgatcc
acataggcaacgaaagaacgtccttccaactaaaaacggaatagtcgagttgccaaatat
agagaaagcaactcgcggtcaaaaacactatacttgcgttcccgagtctgcaacttgcgg
ctaaaaaatgcaagaggctgccaagcgcccgccactcgctgctctaccacagcacccact
gctatgtctgaagcgtcagtagtcagcgcgatgtcagcatctgggtctgggtgtgcaagg
agtgcagcctttgctaaggctgacttagctccgtcaaatgcagcatctggggtctggggt
ccaatccacagggtctgtggctttctttgaacgcaaactgtcataaagcggttgtaacag
gtgggcagcccggggaatgaaccggttgtaaaagttcaccatccccaagaactcctgtag
ggactaaaccacttcaggacagggaaattttgccacggcctggactttggtgggaagagg
aaccgcaccctgcactgaaattcgatggcccaaaaaatcaatggctgacaaaccaaactg
gcatttagctggcttaacaatcaagccgtgggtttccaaccgctggaaaacttcctttag
gtgcatgagatgctcttcaggggaggggctggccaccaaaatgtcgtttagatagacgaa
cacgaactcgagaccgcgtagcaccgagtccattaacctttgaaaggtttgggctgcacc
ttttagaccgaagggcatgcgcaggaactcaaaaagaccaaaaggagtgatcactgcagt
cttaggcacgtattctgcccgcacaggaacctgatggtaaccgcgcaccaggtccacttt
ggaaaaaattgaggcgccgcacaaacgaaccgaaaaatcctgaatgtggggaatgggata
acggtcaggtgttgtagcgtcgttcagacggcgaaaatccccgcacgggcgccaggaacc
atctgccttgggcaccatgtggaggggcgacgcccacgggctgttagagcgcctcacgat
acccagactttccatggtggcgaactcctccttagcgatggagagttttgccgcatcgag
gcgccgtgcacgagcaaaaactggcgggcccttagtggggatgaaatgctccacgccgtg
cttagccacagtggaggaaaaggcgggggtggtcaaggatggaaactcagccaataaact
ctgaaaaacgtcatcgcatgacaaaaaatgcgcgcgcatgacaggcccagaccccccagc
tgcacatgggacagtggcaaaagtgatcgcgtctattagtctgcagttagccatgtccac
caacaaactatgtgcacacaaaaaatctgcaccgataatgggaacagaaacggaggcaac
gacaaattcccaattgaacttacgtccatgaaaacatacagttgtccttttggtcccaaa
agtcctaatagcagatctgttagccgcacacagcggcggtccaccggtggacatctctga
gccggaggggggaaccaaactcttctgagcgccagagtccaccaagaaacgacgtccgga
gcaagagtccgtaacaaaattacgaaaacgcacatggcgggacacagcgccttgctttcc
ttccgaacctctgatggaaacggcacagggaggtcccgcggcgcgcgcccacgccgactg
cagacacagacaccggatcgcctccgtctcctgcaggtgggcatcagacgtcacgtgctg
cacggcgaaacgcctggtagccagcagaactcggtccgcttcctcagccagtcctctgta
atctcccgccgccaggcgaggagagttggccaaagcgggcggcgggagctgccgcaaaaa
aatgtgcgggaaaagaaaaccgcccttatccgagccgagcagcgagagcatgctgtccat
caagtccacagccgaactgtctcccaggcccgacatgctgaggatcttctctgctctctc
cgaagcagacaggctgtatctccgcagcagaagctccttcagagccgcgtacttctcctg
cggggacgggctgcgtagcagcggcattgccctgcgtgtggactgctgatgcagagcagc
caccaccaagtagtacctggcgtcatccgtgtgcaccccacgcagatgaaaaagggcttc
aacatgctggaaccaggaggcgggatcgctctgccagaactcgggcagcttcacggcggc
ggcagctagcatggctgggacccgcgcgcgggagatggcgaggtcactgaagatgacgta
gaaactagcgagtctgctggttctgacattattcacaattggggtcaccaatgtggcaat
gaatgagaagacgttcaaagtcacaacaagtgctttttttccggaaaagtctttagagac
tgtctgaattcttgatatgacacagccaatatcagaatgagacctcctaactactcaaaa
tgttaagatgacacttccaaacatctaactttcaagactccaacgtacaattgcagttag
ctcagatgccacttctagtttaccagctggccttccaca
>LTR1393-Ol#LTR/Gypsy
tgttcacctgtttctctcagctgttttcagtttcctgattatgtggtttggtatttatgt
ttctgtccttgttgttttcagtgtcgcagagtgctgtttgtttgtacaactggatgtttg
acttctttgagaattcgagtaaacctgtgacagtctaccttgagtttcgagttattcctt
cctgcgtttgggttccttcggtcacgagttgtaacactgtgaactttttttttttacatt
aacatgttactgtaattttacattacagtaacattactctgcgaccatgaccaacccagc
aggaggttcccagctgagggacttatctggatcatctgctgaaggaggctccgccaccgg
tgaggagatgttggttccggctcaggagatgcgtgggttcatgtccaggatgcaacagct
ccatgatcatctctccaggctggagcatgttccttcaccttcgacccgacaaacatgact
gggtcatcccgagccgttcgatggaacagctgaggactgccgggcgttcatcacctcctg
tcgcctccgatttgatttcaaccccggagagtccccttcgagcagagcaaggttgctttt
gctttgagctttctgacgggtagagccaaacgatggggattggcagagtgggagcgcgga
gccaagctttgccgctctttccaagcattttcaacccaactcctcactgtgttccaccct
actacactccattgagcaggcgcgtctgagcttcttcgcctccagcagggaccgcgcagc
gcctcggactacgccgtggagttccggaccctggctgccagcacccgttgggcggatgag
gcacttgtggacgtttttctccagggtctctccaccgtcctcaaggacgagctggcggcg
agggaaattccagaggacctagaggagctgatcgatctggcagttattattgatcggagg
atgcgggaatggggttgtgagcgatgccgcaacaccagcccccgtcctcgccggctgcct
tctgtgagtgatcctctgctccgttccagcactcctcaccaggatttcgtcccttcaccg
gagcccatgcagctgggtgcaggacttctgactgctgctgagtggcggcgctgtatggga
gctggactttgtttgtactttggacggtctggacattttgcgcccgggaaacgacagggt
tcatcagcaaggagggaactggtgagcagtatttcgtcttttttttctccctcaaggcct
tcaaccaaggtcttaataaactatgcaggagtacaggaggagcttgaaactttacttgac
tctggttcagatggtgacttcatttctcatgaagtagtaaaaacactcaagattcccgtc
gaacatttgtctcctgttttacatattcatgtcatcaatgggtcagtcattcataaagtg
tctgcacgtacggttgacatttatataactgtgtcaggtaaccgtgaactgctgagattt
tttgttgtggaatcactgaaaccacaggttatcttaggttttccctggctgtgcagacac
acccctcatttggactggacttcaggacgtgtattgtcttggagttcgttttatttgttg
aactgtttaactgctgccactattcgttcctcagtcaaaaaaccttcccctgaacctttg
gatctcagcactgttcccactgaataccatgaccttggttccgtgttcagcaagattctg
gccaagtctcttccccctcaccgtccatatgattgtgccatagatcttctgccaggaaca
catccacccaagggacatgtatatcctctctcttgtcctgagcaggaggctatggaggaa
tacattcaggagggtctccaggctggcatcgttcgtccctcttcatctcctgcaggagca
ggatttttctttgtgggcaaacaagacgggggggtgcgtccttgcatagacttcaggggg
ttgaactgcatcactgctcggaacacttaccccttacctctcttacagactgcctttgat
caattaaagggggcccagatcttcaccaaattggacctccgaagtgcgtaccaccttgtc
cgtatacgtgagggggatgagtggaagaccacctttaatacccctaatggccactttgaa
tatttggttatgcctttcgagctcacaaacgcacctgctgtttttcagagtcttattaac
aatgtgctcaaggacatgttgaataagttcgtgtttgtacatctggacgatattttgatc
ttttctccagattttgggacccatgtgcagcacgtcagagccgtactccagcgcctcctt
gagaaccacctgcattgtaaggccgagaagtgtgaattccacacaacacacacaaagttc
cttggccatgtgacctcacctggatcagttctcatggaccaggacaaagtgaggaccgtt
ctggagtggcctgttcccactggacgcaaaccagttcagcgtttcctagggtttgccaac
ttctacatgcggttcattagaaacttcagtgacgtggctgcacctctgcatggactcaca
tcagctgaggtaccttttatctgggataggggcgcagataaagcattttccgagctgaaa
agacgcttttctgcagctcccggcctgactcagcctgatccctccaaacaatttattgtg
gaggtggatgcgtctgagacaggggtgggggctgttttgtctcagagagcgtgtgataat
aaagtccatccctgcgcgtatttctcctgcaagctctctcctgcagaaagaaattacaac
attgggaacagacaaactacttgaactgcttgctcttaaactagcccaggggtgggcaat
tccaggcctcgagggccggtgtgtctgcatgatttccagatagtcctgccctactcatga
ctgattacctggttcaggtgtgtccagccaataatcttgccctactcatggctgattagc
tggttcaggtgtgtccagccaattagaacatgccagagcagggtatgctggaaaacatgc
aggaatgcggccctcagtgcccacctctgaactagcccttgaggagtggcgtcattggct
ggagggtgctgagaaactatttcttgtgtggacgaacaacaagaacctggagtatatcag
gactgccaaacacctaagccctcgccaggctaggtgggctctgttttttgatcagtttgc
tttcaccctttcttattgccctggccgcaagaacaccaagccggatgccctatctcgtct
acatcagagagaggagggtggagactcgactgcagccagccccattgtcctgtctcattt
ggttctgggtgctatacggtggttcttggagcgcagggtcaaggccttggttactaatcc
tgcaaatataccaccaggttgtccggcagactgtctgtttgttccctctagcctctgtca
gttagtcctaaagtggggacattcgtcccggttagcctgccaccctggagttatgagaac
tgccttcctagtggcccaaggattctggtggcccaccatgtcttcagacataagggcatt
tgttgcctcctgtcctgtgtgtgccagtgtaaaaactcccagaactccccctgctggttt
tcttcaacctcttcctgtaccctccaggacgtggtcccatattgctatggatttcatcac
cggtctgcccagctctaagggaaaaacagtcataatgacgatagtggacagattttccaa
gctggttcatgctataccactacaggggttatcatcagctaaggagatggcagtactagt
gacaagacacgttttttgtctgcacagtcttccacagaacatagtttctgatcgtgggcc
tcagtttgtagcttatttctggagggagttctgtaaaatgttgtgagtcaaggtcatctc
atctcacctgggcagaatattcacacaactctctcatcaataccaccggtttttcccctt
tccaagcagcttgcggctaccaactgcctctcttcccacaccaggagcaggcggcctcgg
tttcgggtcctgctgcatttgtgaggcgttgtcgtcgtttttgggagggcttccgacacc
ggttgctgagaaaccaagaggggtttaccgctgttgcaaaccgccggaggactgccgcgc
ctgaatacaaggtgggagatcgagtgtggctctcttccacagacattccactcaaagggg
gctctaggaagctgatgccacgctactttggtccttactccataattgaaatcatcaacc
ctgtggcagtcaggcttggtctgccccgtactctcagagttcacccagtgttccacgtca
gcaagctcaagcctgcaaaggactcacctcttcagcctcctcccgtgccccctcctgtac
ctcgcattgtggatggaggtcctgtctacaccattcgagaactcctcgcctccaggaggg
ttggtcgaggcgtccagtatctggtggactgggagggttacggcccttctgatcgtcagt
gggcgccggagcgccacgtcctcgacccaaacttgattgcccgtttccaccgtgaccacc
ctgatcagcctcgtctgggtccgtctgggagctggattttgtgaggtgggttatgtcatg
gttcagctggcagctgcaccctcctcctcccccttctgtgtgttcacctgttttcagttt
cctgatcatgtggtttggtattaaagtttctgtccttgttgttttcagtgtcgcagagtc
ctgtttgtttgtacaaactggatatttgacttctttgagaattcgagtaaacctgtgaca
gtctaccttgagtttcgagttattccttcctgtgtttgggttccttcggtcacgagttgt
aaca
>LTR1574-Ol#LTR/Gypsy
tgtagtagagtggtagttggccagccaattccctctggttgttctatttgttatagtttt
aaaatattgaaacggttttttgtgtgtgactattgactgtttttgcaacttagctgtcat
gtgccattacgtgtttagccagtagagggcagtgtcgcgggagtcaccgttgaacattta
ttttgaagaaacacaaggcttcctgtcttcctgttttagcgttctgactccgttgttttt
tccgcatgaatgaaaagctcttcaagaaagaaagttatctgtgatgttgtaagagaacga
gagtcgtggtattgagggcaccattacacctgtgtaccgtgtgagagggcggcgccattt
tcagtgttcctaaatgtgaagtacagctaagaactagtccactgccgtattttatttgtt
gccatttaaaagttttgtataaatcttttgacaaatccagttgccacagaaccacctgtt
ttttgtgttgtctagagagcaagtctggcattttttattttttttacaagaataaattgc
tgtataaaaccccagtcattgtgtcctgtgaggcaacatcatttctccaggctacacaat
tttggtaccaggagtggggtcacataaaacagcaagttgttttttcatttgatttatatt
attttttgcaacagtgtggttacttttagtttaaaaatacggcagtggtgaagattgcag
gaaatatctgcaggacttgttgaaagactgtggtggaagcgatcacgagtgcgagacgtg
ctgaggagctccagagtaactgcaatctgcctgcctgcaatcaagattgccagatctgca
agaagtcaactttagctgtggtttgagtcaaagactgtatcctgagcacaagtgtgggac
ttttatatattataccctaaagtgtactaattcaagactgttaattttattatgttgtct
gggtcaggagatgaaggttcttcaagtaatggtactgacatgccagctcagggtgcaagt
gcaccattacggttcagtaaggagcccaataatgagttacaagatcagctagaagagcta
gccaggttgagggatgatctcatcaggttaaatgatgagaccagggcccagagagataac
agcaaccatactcttgctcgttcctacatctatgttcccagagaacggcaaattcaggtt
tttactggagatcctgttaaagatggaaggttcttagaggagttcattgaagagactgag
agagctctaagatcaagagagcagacacctgaagagcagtgtgactttatactctccctt
ttacgtggcccagcactagaggaagtgcgattatgtatgcagggtcactcggttgggtcc
agggatgtgtttggctacttaagaaatgctttcggggaaaaacgtagcaccactcagctt
ttgcagacgttttacaatcgtaaacaagtagaaggagaggacctgcgtgattattcccat
gcactttcacagattctgaactctgtaaagaagcagtcaccaaatgtcataccagatgaa
aagaccatcctgagagatcagtttattgaaggtttgagggaagcacctctcagacgtgaa
cttagaaagcttgtcagagagaaaccacaatccaatttgttagatgtgagaaatgaagct
cttctctgggagatggaagataacagatcacatcgctcaaaagttgtaaaaagctaccaa
gtacagtccgagagttcagacgtccagtgttctgaaattaagacagctagccaagataac
cgtaatgcagtgttggaagaggttcaacgagttattgcccatcaaggagaacagttgact
cagttaagcaaaagcctgactgctctggctactactgtgagtgagatgtggagacccaca
ctgtcagccggacccagagcacggccacagcctaggttcaccccggatggtcaaccaatt
tgctttaagtgcagaggtgccggacacattgccaggaagtgtccccaaaacaaccgagtg
tcagttgaaactccattgacccctccaacagcacaggaaaactttcaccctcgattgtta
tgagccagacaattcgggggcaagcagttggctcttcaggagaagtctttgacagacaag
cagtcttggagcgagcagtaggaaaatgcaagacagtggagataaaactgcaaggtgttg
gagccacttgtcttcttgacactggtagtcaagttagtacaatttccgaaagttttttca
acaaacactggtctgggaaagattcaagggtgcaccctgcttttgagtggctaaaaatca
cagccgctaatggactgaacataccctacattggctatgtggaactggaagttgagacca
tggggatcactatcccagaaaggggtttcctcattgtaagagatttagaaaattctcctt
ctgttccttgtctcttaggcatgaatgttatcagcaagtgcagagaacttgttcacagtc
agtttgataccactctggagaaggggttagagtcaagttggagggaaatttttcaaagag
tgcagactgctagtgtagtgactcgaaccacatttgctagagttgctagtaaatctccat
gtcgcattccagcgttggctgctgctactgtcatgtgtaaagggcttagaactgtttgtg
aaaatgggcccaaaatgctgttagagccaaccactgtgcccttacctggaggtttggttg
ttgtaccaactctggtaggatctgagaagcacctttttcccgttcaagtcatgaatttgt
cagatgaggatatttggttaaattccaagacaaggctaggagttttgatgccagttgaca
gtgtcaaaagtgatgagatctgtgaagtccagtttaagcggattgccacagatgtggatg
aagtaagcattagcaaacctaccgattcacctgcagatgtccagtctgtgttagatgagc
ttaatgttgactgtacaccagaacagaaagctaaacttgattttctgttaaacaaattct
cttttgtgtttgcaacagaagatgaggatctgggttatgcagacaaagtgcaacatgaaa
tccacttaactgatgacatgcctgtgacacagccatacagacggatccctcccactcagt
acagtgaagtaagggatcacattggtaaacttttgaagaaaggggtaatacaagaaagtt
ccagctcatatgcctcaccaattgtgttggttagaaaaacagatggtagtctgagactct
gtgttgactacaggaaattaaattcaaagaccaagcgagatgcgtttccgcttccaagga
ttgacgagagttttgatgctctaagaggtgcaaagttcttctctaccattgatcttgcca
gtgggtaccatcgggtagccatgcatgaaagagacaggccaaaaactgcgttcactacac
cattcggtctctatgaatatgtgagaatgcctttcggtgtctgtaatggaccagccacat
ttcagagacttatgcaggctaccatgaatgatctaatttttcagatcctactggtttatc
ttgatattttgtttttttcagagacattcgatcagcacttggaaagacttgaggctgttc
ttaagaggttagctgagactggtttaaaagtgaagctccaaaaatgtgcgtttttgcagc
gctctgtgaagtttcttggtcatcaggtctcagcagagggagtgggcacggatccgtcca
aagtttcagctgttaaggattggaaggtgccgaccacggtgaaggagctacagtcctttc
tgggattttgtagttattaccggaagtttattaaagggttctctcagattgctgggccac
tgcatgatgtagtgcacaagtgttcaaagacaaagttggggaagttgagagatttgtgga
ctcctgagtgtatctcagcttttgaactgttgaaggaaacactgacctctgcacccattt
tgggatttgccgatttcacacagcctttcatggttgagacagatgcaagtctgcatgggc
tgggtgctgttctgtctcaacagcaaggagacaccagaagggtcattgcttatgctagtc
gtaggttacgtccagcagagagaaacgaccgtaactacagcgcaatgaagctcgagttgc
tagccctgaaatgggctgttgcagaaaaattcagaagctacttacttggttccaagtttg
ttgtgctgactgacaataacccattatgtcatctcaaaactgcgaagttgggtgcaatag
agcagaggtggatggcccaactgtcaatatttgactttgaggttaaatatcgccctggat
gttgtaatgcagcagcagatgccctttcaagacaagagtttgcaggggagtctgaaacag
atcctgattccgacctggatgattgtattcctctgtgtaacctgatcaggggagggtcac
cactagaattggatgtggttgaaaaaggtcttgagtgttgcagaataaggcaaatccgtg
caatggagctcgggcctggtggaacaaaagaacaaggcaacactcccacattaccaggtt
ataccagagctcagttaatggagtttcagagaaatgacctcaccctccaggagttcaaag
tcttttgggataaaaaacggaaaccaacaccaaaagagagggcaggactgtcaaaacctg
taaaaaggttgttgaaacaatggagtttcattcagcagcgagaaggcctgttctacaggg
tagtgtcagagccttgccatggagaagtatggcagttgctcctcccttcttgtctcaagg
accaggttcttgagagtgttcataataatatgggccatcaaggtagagaacggactgtca
aactgttaaaggacagatgtttctgggttggcctctatgaagatgtggataaatggatca
gtaactgtgaaagatgtcttttgtcaaaaatgccccagccaaagatcaatgcaccagtac
aggcattcatggcatctcgaccgttggaggtgattgctgttgatttcaccgtcttggaac
cagcttcagatggccgtgaaaacgttttggttgtgactgatgtttttacaaagtttacac
aggcctttcccacaaaggatcagaaagctgacaccacagccaaaattcttttaagagagt
ggtttatgaagtatggtgtgcctcaaagactgcattctgaccaaggaagaaattttgaaa
gtcagatcattgcagaactgtgcaagttgtatggtgtgaaaaaaatccaggactacccct
tacaggccacaaggaaatgctcagtgtgaaagatacaaccgaacacttcatgatttactg
agaacactgccaccagagaaaaaacggcgatggacagagttcctgccggaggtcgtgcat
gcttataatgtcacccctcattccacaacgggttattcaccttatttcctcctttttgga
gttgagccctaccttcctgttgacgcactactaggaagtgagcatgtgaccgaccacaaa
caggactggttgtccattcaccgtgaaaggcttaaacaggctcatgtgagggcgaaagaa
tacacagagcaaaaagcagctgaaagaatttcttaccttaacaagaaggtatattgtccc
gcgataaacactggtcagttagtgctgttgcgccaccgacctttgggaagacacaaaatt
caagatgcttgggggccaactgtttataaggtagtggacatacaaggcacaacgcacacg
gtggaacctgttgagggaggtcccactaaacggattcataggtcagagttgagaccttgt
gtgccgccggcgcccaaacccagaaccaggaaagagtggcaaagctgtcttcagccaggg
tttgaaaatgaaccaagggtccaagatcctgaatttgttgtagaggatatctaccctctc
cctcacttcagccagccacaggaatgtgctgatatagaggggtcagcttctgttgtttca
gaaaatccagatgaaagtcattcaagaagatctgaaggggttgactttcttgtggagaac
aatgagtcgcttgccatgaaccgggtgccagaaccggagctgagacagagtgatagtgtg
gacgctaatgccagcccagcaccaattcctgccattaggaaaagcaagcgaacaactgca
gggtctcattcgaacccttttcatttgccaaagtcagcctgtaatgctattacagtgagt
acggacatgacagcgcaggtattaactagtttgggaacagcgttgtatgagaaagcattg
caaggtgcatttgattctgttgaggttgtgtagtcattgtgggcactgactatttgcagg
ggagaatgtagtagagtggtagttggccagccaattccctctggttgttctatttgttat
agttttaaaatattgtaacggttttttgtgtgtgactattgactgtttttgcaacttagc
tgtcatgtgccattacgtgtttagccagtagagggcagtgtcgcgggagtcaccgttgaa
catttattttgaagaaacacaaggcttcctgtcttcctgttttagcgttctgactccgtt
gttttttccgcatgaatgaaaagctcttcaagaaagaaagttatctgtgatgttgtaaga
gaacgagagtcgtggtattgagggcaccattacacctgtgtaccgtgtgagagggcggcg
ccattttcagtgttcctaaatgtgaagtacagctaagaactagtccactgccgtatttta
tttgttgccatttaaaagttttgtataaatcttttgacaaatccagttgccacagaacca
cctgttttttgtgttgtctagagagcaagtctggcattttttattttttttacaagaata
aattgctgtataaaaccccagtcattgtgtcctgtgaggcaacatcatttctccaggcta
ca
>LTR2557-Ol#LTR/Gypsy
tgttgtgaaaccggaggagctttgcagaatccaagcgcggacacaaaaatggagtggcga
actgggttttaatattatgtggcagaggggatgaatggaggggaggagaacaggcaggca
ggtgagcagactggcaggtgagcagactggcaggaaggcagatgagcagactggcggagt
ttgctgacagacagggaggcaaatacacgggctggcagattttcactcatgaggcacaat
aatctggcgtttgccgacggctccttctctgaataaataatctctgtaatgagctgcagg
tgacgagatgatgaggagcaggtgaggagtagtcactgcggaggcacgcccacggaacca
caacagtacccccccctcaacgggaaccaccgggcgactgaaaccgctcaggacaatgac
gacgcagatcccggatgagagaggcgtccagaataaaggagcggggcacccaggcacgtt
cctcagggccgtaaccctcccagtcaacaagaaactggagcccccgaccacgccgacgca
catccagcaggcgccggacagagtaggcagggcgacccgccaccaaccgggcgggaggag
aagggacacattgaaaactgaatggaccttcatagacggaggcagcttcagcttaactgc
agaaggattgaccaccgccaggacctcaaacgggccaagatagcaaagagataacttcct
ggacttcgtacgcagatggatgtatctagaagggagccaaaccttctggccaggacggta
ggttggagcagaggacctcttagcatcagctatgcgacagctgcgctcctgagcacaaag
cagggcacgacgggccatcctccaaacccgacgacacctccggatgtgagcctgaacaga
cggaactgcaacctcctcctcttggacaggaaatagtggtggctggaaccctagggagca
ttcgaaaggggacagaccggttgcagaactgactagtgaattgtgggaatactccaccca
gtctagatggtcactccatgacaaggggtttgcttctgccgacaggtttttatggtcggt
ccagatgacaaaaggcaccttggttccctccagccaatgtctccagtgttccaatgcctg
cttcactgccaacagctccctgtctcccacatggtagttacgctcagctgggcttaatct
cagagaaaagaaagcacgagggtgtaacttctgagtttccggagatcgctgtgacagcac
agcaccaatccctgtgtctgaggcgtccacctccacgatgaattggagattggggtcagg
gtgcctgagaactggggctgaggtgaagcgttcctttagggtgttgaaggccgcggccgc
ttcctccgaccactggaacggaacagaaggaaaggttagtcgggtgaggggagcagtaat
gcgactgtaattgcggatgaaacggcggtaagagtttgcaaaccccaggaaacgctggag
ctgcttcacagaggtaggtgttggccattccgttaccgctttaactttctctgggtctgc
tttgatctgtttgcgctcaataatataaccaaggaaggaaatggaacccttgtggaactc
acatttctctgctttgacaaataatctgttcttcagaagtcgttgtagcacctgccggac
gtgttgtataagctctttaacagtgggggagaaaatgaggatgtcatccaaataaacaaa
cacaaaccggttacgaaaatcccgtagaacgtcgttgacaagggcttggaagactgcagg
ggcattgcaaaggccaaatggcataaccaaatattcaaaatgccccaatggggtgttgaa
ggccgtcttccactcatccccctccctctttcttacaagatggtaggcgtttctcagatc
tagtttggaaaacactgtagcctcctgaagggtgttaaaagcagactccattaggggtag
aggatatttatttttgactgtgatattattcaaccctcggtagtccacacaggggcgcag
ggagccatccttcttggaaacgaagaagaaaccagccccctagggtgaggaagaaggttt
aataatcccagcagctaaagaatcggttaggtagccctccatggcttcagtctcgggtct
cgacagattatagagacggctggtaggcaagggagcaccaggcagaagattgattgcaca
atcatatgggcgatgcggcggaagttagagagccaagtcctttctgaaaacctcactgag
gtcatggtacacctctggaattgctgacagatcaggtggagcaggagggggagaacttgg
aggtcctgggggaacagcagagcggaggcaggaggaatggcaggaacggccccaattcag
aatgcttccagatgtccagtcaatgtgggggttatgcagagacaaccacggatgcccaag
gataactggagaatcgggggaggtgacaatcagaaactggagctgttcatggtggttacc
ggagatgcagagcttgactggggcagagcgttcagtaatccggtacagaacccgtccatc
caaagcccgggcaacaatgggagaagggagagtctgtagtgaaagagcaacctgggatgc
cattgtgtggtcgaggaaatttgcctctgctcctgagtccactaacgcctggactggaaa
agaggaccgaccaacacacaacgtagctgtgagaatggttctagggtggggaatgttagc
agaaagtgttgtggccgtcaatactcccaccgctactgacggcctccgtcttttggccgg
ataggacaggtggcaatgacatgtccagaggtcccacagaagaggcatgcaccggtggag
atccgtcgctgacgttcctctgcagagaggcgagctcggcccagttgcatgggctcctca
ggcggagggctagcactttgactaaatgggagtggagatggaggatttggagagggcatg
gaccggagactgggtcctcttgcccggtctctcagccggttgtccaacctaatggctagg
gagattaactcattcagagttgtgggaggatctctagttgccagctcatcctttaactgc
ccattaaggccattgaggaacattgcctatagggcctctccattccagcctagttctgca
gccacagtctggaagtcaacagagtactcagctacgcttctggctccttgtctgatggtc
ataatttccctaacggggtcacttcctctcactgggtggtcaaatacacgtctcatttct
tccacaaaagcagcataggagagttgactaaagccgtgtcgatcaaatgaggactccgcc
cactgcaacgccttcccgtcgaggagaccgatgatgtatgacactttggctctgtcactg
gcataagtaaagggtttttgttcaaaaatcaacgcaggtccccggcgtatggtttgggat
ctgggatctgggtttcccgaaccgcctccatggggttcgctggagaagcagaggagggcg
gggctgccgcggcttgcgtcgcgggttgcactgcgccgacagcttggagggagaattgct
gggtgagctgagacagttgagcgaggatggcgttgaacttgtgatccagattttggatca
tttgctcgtggcgtaataagtccgtatgagagggaggaatagcaggtggctgacagggag
ccgaggaggaagtcaggtcggtgtccgctggatctattactggccagactattctgttgt
gaaactggaggagctttgcagaatccaagcgcggacacaaaaatggagtggcgaactggg
ttttaatatcatgtggcagaggggatgaatggaggggaggagaacaggcaggcaggtgag
cagactggcaggtgagcagactggcaggaaggcagatgagcagactggcggagtttgctg
acagacagggaggcaaatacacgggctggcagattttcactcatgaggcacaataatctg
gcgtttgccgacggctccttctcttaataaataatctctgtaatgagctgcaggtgacga
gatgatgaggagcagctgtggagtagtctctttggaggcacgcccacggaaccacaaca
>LTR2584-Ol#LTR/Gypsy
tgtcatgacacactacacttggcagacccagatgctggaacccggaaggaggacaggagg
aggatgaaggtaaaaaatggaatgtaattatttccagaggtaaagtggtttagttgtggc
agtagggcggcgtggtaggagagccgtcgaggtttctggagcgtggcttgcagttcggcg
gtgacacgcgatgagagggaagcttcggctgcggctcttgacgtggctggaggttcggct
gtggctcgggcttgaggcttggcgtttggatgaagctctgtggagaggttggtagcttcg
ggggaagttctgctcggtttgtagctgattcggggcgtccactcgtgggcatgagagtcc
tggagacaggatagagacacgtgagacaatgactaagatacttggcatgaacacagaggt
aagatcagactagcaccatcagggttacaaactggcgatgagtgatgatcctggagctca
tcagaaggtctggtcgggtgatgagtagagtggacacagctgtgattaatcagtggccaa
gcagagaggggaggggaagagctgacagaggcaccatgacagtacccccccctcaatgac
cgcctcagggcggtccaggacggtgatcaggatgggcccggaaaaaatcctcaatgaggg
acgggtccagaatgagagagcgggatacccatgatcgctcctcaggaccataaccctccc
aatcaaccaggaactggtttctgcggcccaggatgtccagaatacggctaaccatgacga
ccgcggcgccgtcgatgacccgggcgggcgcaggggaagtcgacggcgggcacagaggac
tgtcctgtacgggtttgattcgggagacgtgaaatgaggggtgtaccttgagcgctcgtg
gcaaacggagtcggacacaggtaggattgacgatcctgtcaatgacgtagggtccgatgt
accgtggagccagtttctgggagttggcttggatgggtatgttgcgagcggagagccata
ccctctgaccaggctggtaagtgggtcccaccaccctgtgtcaattggcgatgcggcagt
tgctctccttggtgcggaggagagcagctgtggtttgttgccagatgcgttggcaatgct
ggagatgttcctggacagatggcacagccaaatcgagttcctgggacggaaacagaggtg
gtgagtacccgagggcggcttcgaaaggtgacacgccagtagcggaggatgagtgggtat
tgtgggcatactgaatccagaccaaatactgggaccagtcactgtcgttctgtgctgcca
ggcaacgcaaagctgcctccagttcctggttggccctctctgcttgaccgttggactggg
ggtgataaccggaagtgaggctgaccgtggcccctaaggcggagcagaaggccttccaaa
cttgagagatgaactgagggccatggtcagaaacaatgtccaggggaatgccgtgatgcc
ggaacacctgattaaccaggacttaagcggtttccgtggccgaggggaactgggcaaggg
gaatgaagtgagccatttttgaaaaccaatcaacgacagtgaggatgacagaattaccct
gagaagggggcaaactggtgacgaagtccaagccaatgtgtgaccagggatggctggggg
taggtaatggttgaagtagtcctgccggcgctgaattggatgacttagagcgggcgcagg
tggtacaggcagccacaaactctcgaacatccttgtccatagaaggccagaaaaatcttc
tacggaggagattgagggttctctggacgccgccgtggcaggacacccgagaggtgtgtc
cccaggatattacttccgacctgagagaggtagggacacacaaagtgccattagggcagg
gggcatgatcgggttcctcaccttgaacttggaggactcgattttcaatgtcccaggtga
gggcgcccacgatgcaggttgaagggatgactgtggaagtggtaggttcagtagagcaaa
atttgcgggacagggggtcgggcttgacgttgcgggttccgggtctgtaggtgatcgtga
attgaaatctgtcaaagaataaacaccaacgagcctgtcgggaatttggcctcttcacgg
tcctcaggtaagccagattcttgtgatccgtccaaacgatgaaaggatgttctgccccct
ccagccagtgtcgccattcttcaagagccaactttatcgccagcagttcccggttcccaa
cgtcgtagttctgctcagctgaagataactttttggagaagaaggcacatggtttaagtt
tacctgactctttatccttttgtgataagacagctccaactccagaatccgaggcatcca
cccccaagatgaattggcgtgaggggtcaggttgaatcagtatggggcctgtgacaaaaa
gttctttgagacggtcgaaggcattttgagcatcaggattccacatgaaactgtgtttgg
tggatgtgaggcgagtaaggggcgcggctatactgatataatttcgtttaaaccgcctgt
agaaattggcaaaacctaaaaattgttggagtttttttcggttatctgggggttcccaat
tggtcacagcctcaattttggaggggtcgagtcgaatgcgaccagcctctatgatgtaac
ccaagaactgtacagtgtgaacatgaaatttgcatttctcaaactttacgtaaagttggt
tttcaagaagtctgttgagtacttggcgcacatgttgttcatgctgagttcgattactgg
aatagatgaggatgtcatgtaaatatatgaaaacgaagcgattcaagaagtctctgagga
catcgttcaccagtctctggaagacgacaggagcattggtaagcccgaagggcatcacca
gatattcataatgtcccaaaagggtgttgaatgctgtcttccactcgtcaccctccttga
cgcagaccaggtggtaggcattacgtagatccaatttcgtgaagacccgggcttcctgta
cagagtcgaacacagaggagatgagaggtaacgagtacttatctttgatcgtcatttgat
tgagttcccgatagtcaatgcaggggcagagagatttatcctttttctccacgaagaaga
agccagctcccacagtggaagacgagggacggatgtgacccagggacagcgcctcctgca
tgtaactctccatggagagtatttcaggtccggagagatgaaataatctgcctttaggaa
gggaagcaccaggtagcaagttgatggcgcaatcgtaggggcgatggggggggtaaagcg
ctggctttggctttacagaatacgtcttgtagatcatgataacaaggaggaattttttct
agatccaccttgcaggaaggttcggtggaataacggtgagtggagggtatagcggacgag
aggcagttagcgagacagtaggcaatccaattagtaatttgaccaaggctccaattgaat
tgggggttgtgcagttttaaccatgagaaccctaggacgataggagtgtgagcggattgc
gtgatgagaaattgaatggtttccctgtgattaccagacgtgagtagctgaacgggtttg
gtgcggtgcgtgatccgggagaggtgttgacctcctaagcctgagtcctcgatgggaatt
tccaagggttctgtggggagacaaagtttagaaacaagatcttgatcgaaaagactctgt
ttggctccagagtcaatcaggggtttggcacaatggatttcggatttccagcattgcttg
acagggatgaacataaaattcatggtaacatgattggaattggaattggaattgtagtaa
ggagccgccacaggcttcaacgttgcctagaaacggctccggttgtagccggaagttttc
cggagtgtcggcggaaccggaagtagcgatgttgctggaaaatggagcggagttagcata
tcgtccggttagctcagtaaaagttgtgtggtacctttgatacgtgagagaatgtcctct
tgaacagtagtgatacgggtaatggcactgtagagaagttccaggaataatccttgctgg
gagaccgtcagacgaggatcttccgggtcagctgggtcgggagtttggccagttcgttct
gtctagatacactacacttggcagacccagatgctggaacccggaaggaggacaggagga
ggatgaaggtaagtaatggaatttagttatttccggaggtaaagtggtttagttgtggca
gtagggtggcgtggtaggagagccgtcgaggtttccggagcgtgacttgcagttcggtgg
tgacacgcgatgagagggaagctccggctgcggttcttgacgtggttggaggttcggctg
tggctcgggcttgaggcttggcgtttggatgaagctctgtggagaggtttgtagcttcgg
gggaagttctgctcagtttgtagctgattcagggcgtccactcgcaagcagagaggggag
ggggaggagctgacagaggcaccatgaca
>Ol-RETE648#LTR/Gypsy
ctttcccagcaggagggacttccagaagtccctggccgcccacatggttcaggtcacctc
ccaagtccaggaacttcgtccaatgcagcccttgaccaacccgcccccgggagcctcttc
cgcccgcgcctgcccggtgtcaggaaatcaggatcgcccnnnnnnnnnngtctgtgagga
ttatgcaagcaattcctcacagactgttcgatccattttgaacattctccccatgcagtt
ggatcagacagagccaggatcgccttcatgatctcccacctatcggggagggctcgagct
tgggccatggccgagtaggctcgcgactcccctctctgtatgtctctcctcgccttccca
gaggctcttcagtgcacgttcaatcccgtatttaccagccgggataaggcgtgggagctt
acctgcatacgccaaggaggggactcggtctgtgagtacgccgtccgttttcgcaccttg
gcggcggggagctgatggaactcggtggcgctgtacgacatcttcctgaaggggttggcg
ccgcgcatccaggagcagctcatacccctggatttaccgtcaggtctggagtccctcata
gctatcgccgttcgcacggacaatcgggtccgtgaactggcctcccggcgtagccacggt
cccatgggggaagcgacgtctagcagggacagaggccgcggagaggcgggtcttccggca
ggttccggccgacccgttgctcgccccctaggggacgggaggaggaacccatgcaggtga
accgagcacggctctcagcggaggaacgacagcaacgtcagcaggaggggcggtgcttct
actgtggagagctcggccatctggttccatcttgtcctatgaagaattctgcaagggtga
gtcacatcgcaaccaaggacagacccacacaaagcctcacacccctagaggtaacacacc
gtggcgtcaccacagccttcacagctcttattgactcaggggccgatatcagcttaatgg
actggatgctggcagaagacttaggactggagcctcgccccctgaacagtcccgtccggg
tctgtggccttcatgggaggggcctttttcatatcacgtacgccactgaaccgcttcaag
tgtccatacatgaccattcagaagtcatgccattctacctgtttaagggctcctctagga
acctggtcctgggttatccctggctgtgtaagcacggaccccaggtcgactggtcatctg
ggaaaatcctggaatgggtgtaggagtgtgatgaacaccggagccccggtttggcaggta
aacgaacccctgtgaacattgacccacttcccgttcgtcctgctttaggttccgggaccc
cggaactgagtacagttcccgcctgttaccatcgtctgggtgaggtcttcagcaagtcca
gagtatcgagtcttccaccccattgtccgtatgactgcgccatagacctggttccagggt
ccaccattcccaaaggacttctgtactccatttcagtggtggaacgccaggccctgaatg
actatatcaacaactctctggcggcaggcctaatccgtccttcctcctctgcagccgggg
ctgggttcttcttcgttggaaaaaaggacgggaccctcaggacctgcatcgactatagcg
ccctcaatgacattaccattaaaaaacgttacccattgccgctcatgtcctctgtttttg
accagctccagcaggccaaagtcttcacaaaactcgacctccgaaacccatacgatctgg
tcaggatcaggttgggggacgagtggaagacggggttcaacacacccaggggccattatg
agtatctggtaatgccctttggaataaccaatgctcccgccgtgttccaggccatgacca
acgacgtcctcagggacttcctggaccacttcgtctatgtgtatttggacgacattctaa
tttactcccctgatctggacactcatgtctcccatgtctctgcggttcttaagcgccttc
tggacaatcaccagtatgtcaaggcggaaaaaagcgagttccatgtctcaaccgtcgcct
ttcttcatagattcatagtgtccacagggacggttgagatgggcccggccaaggtcagcg
ctgtgacagactggcagtcacctgacagccgcaagaaactccagcagtttctggggtttg
cgaacttttatagacgctttattcggggtttcagctccatagccgcgcccctccatgcac
tcatgtctcctcgtgtgcagtaccagtggacacctgcaaccgaggccgccttacgaactc
tgaaacgtggcttcacgtcggctccgctgctcactctgcctgacccgcgccgccagtttg
ttgtggaggttgatgcctccaatgaggggattggggccatcctgtcccagcggtcggagc
aggatggaaagttgcatccttgtgcgttcctgtccaggcgtctctccgctgccgaacgca
actacgacatcggcaaccgtgagctgctggctttcaaggtggccctggaagattggatgc
cctggttggagggggccgaacacccctttgtggtctggacggaccacaaaaacctggagt
acatccggaacaccaaaagacttaattctcgccaggcctgttggcggctgttttttgacc
gtttttctttcgttctcttttacaggctggggtccaagaacatcaagccggatgccttgt
cccgtcaatttgaccccgcgcctgttgccaaagcacctgagcctatccttccactgtcct
gtgtggttggagcggtgtcctggcaaatagaatctgaggtaaagcaggctaacagcgggg
tgcagacacccagtggatgcccaagagaccacctattcgttcctctgtcactacgctcta
gggtgattcactgggcccacgcatggctgctgtcctgtcatccgggagttcggcggacga
tgcacgccatctcccggatgttctggtggccaagcatgctgttggaggtctgggagtatg
ttgccgcgtgttcagtctgtgcccggaataaatcatccaccggacgtcgcatgggactcc
ttcagccccttcccatcccttccagaccatgggctgacatctctatggacttcgtcattg
gccttcccgtctcactgggccacaccaccgtcttaaaggtcatggacaggttttctaaga
tggtcaggttcatcgccctgccaagactgccatcggccaaggccacggctgagatcgtca
tggaccaaatcgtgcgataccatgggttcgcacaattcccggtctgacacaacaccatgg
gatgttgtgtcagaccggggaccgcagttcgtgtcccggttctggaaggagttctgccgg
ctcattggcaccaagggagcctgtcctcgggacatcagacagaatccaacggccagactg
aacgcctcaatcagcagctg
>Ol-RETE589#LTR/Gypsy
gaaatcatgacagaacgatgtggcccaactccggacccagctgacccagaaggactccgc
ttcgccgtcagtcagcaaggtatcgcgctggggcgtcaagccgacgcgcttaatcaaata
tcatccgcccagcaggaactgtttcgtcgtctggatggtttaacccaatccttaattgat
ttatccggtcgaattactagccctgccgctacaaccactccaccgacccctaacaacatc
atcacttccgcttcatctcctagcccggaaaacttccgtctccaaccagaaccattcttc
ggagacgttgatgcatgcggtggtttcctacttcagtgtcgtctattattccaacaagct
ccaaggtactaccagtccgaccactctgattgttaattctcttcgtgacaaagctttaca
gtgggctcaggccttcttaacggctaatcccatagctcacctgatttacgagtaattcat
tcaggagtttcagttagtgttcaatcagcctaagaaacaggaggaggctacccgcaagct
gctcaacctaaaacaacgtaactgatcagtcagtgaccacgtcatagacttccgaatcct
ggcggtggaagcgggatgggccgatcctgcattacgaggcgtgttttatcaatccctgaa
cgacagcatcaaagatcatctatgcacgcaacctgagactcataccttcgaggaacttgt
caacgctgctctgcgctcggacacacgtctgaaagagcgtcatcaggaaagggcttctca
cccccgcaaaagccccctgcggccgacccaaggtactgcacaacactcttcacctcagct
cgcgctcgaacatcccagcggtcctcctgaggaacccatgcagatgggacactccaagct
cctccccgaggagcgtcagagacgccgggccgagggtgcgtgcttttattgtggtaaacc
tggacatttagtcaatcaatgctccgcaagtttaaactttacagccccccgctagaagac
aggccgcgggtgggtgaacagaaccttgcttcaaagaactttctctacgttcctgtcaag
ttatgtcacacttctaagattattgaatccctggctctcattgactctggtgccgagcag
agtctcatcgatttaagtcttgtttcacgtctctctctacccacagagaaacttcaaatc
cccgtcaaagctgctggtttaggtggtcagcacctgtctgacattacgcactgcaccgag
cctgttctcctagtcacttctgtcaaccatcgtgagttcacccggttttttgttacccac
tctcctcagaacctggttgtgcttgggttttcatggttacggcgtcataatcctcagttt
gactgggtaaatcttaggctcactgattggagccagttttgtctcgccaactgtctgcgt
tcagctgttccttctgtggacgtctccccagttatagcttgtgaggatattgatctttct
aacgttcctgattgttaccatgatttacgtacagtttttagtaagtctaaagccagttca
cttcccccccaccggccgtacgattgtcctattaagttaatggaaggagctcgccttcct
aagggccggctatttaacctctctgggcctgaaaaggtcgccatggagaagtatatccag
gaggctctctcctctgggcacattcgtccctcatcatctcccgccggtgccgggtttttc
tttgtccagaaaaaagataaatctctgagaccatgtattgattacagagaactcaatcaa
ataactattaaagataaatactcactacctctcattagctccgttttcgactccattcag
gaggcccgcatcttttcaaaactggacttacgtaacgcttaccacctggttcggattaag
gagggggacgagtggaaaactgcgtttaagacacccctaggacattttgaatatcttgtc
atgccctttggccttacgattgccccagctgtttttcagcgactagtgaatgatgttctc
cgtgactttatcaaccgtttcgtgttcgtctatttagacgacatccttatttactccaag
gatcccagtcagcactcagatcacgttcgggaggttctacaaaggctttctgaaaatcaa
ttattggttaaagccgagaaatgccagtttcacacaaccgtcattccatttctgggttat
attttcaaggctagtagcattcaccctgatcctgttaaaatcgaagcagtttcccagtgg
cagcctcccaccacacgcagaaagcttcaacaatttctcgggttcgctaatttttaccgc
cgtttcattaggaactatagcagcatcgccgcccctctcactcagctcacttccaccacc
agaaccttccaatggaatcccgcggcccagaactctttcgacaccctcaaaagactcttt
gtttctgctcccatattaatccagcctgatccttccagacagttcgttgtggaggagagg
accggcaaactaaaaccttgtgcgtacttctccaagaaactttcccccgcagaaaaaaac
tacgacgtgggaaatcgggaaatactcgccatcaaactccccttggaggagtggcggcac
tggctggagggagcggctcaaccattcattgtctggactgaccacaaaagccttgcttac
ctccgttccgccaagagactgaactctcgtcaggcccattggtgtctgttttttgaccga
tttaatttctcaatttcctacaggccaggcagccgcaacataaaagctgacgccctctcg
caagtactgctcttccgaggatccggacacctccaccaccaacatcatcccatccacctg
cataattggggcgctcacctgggacatcaagaccaaagttattcaggcacaaggtgagga
gaccgaccatcctgatcctcctgacggcaccctgtatgttcctcgctctcttaggtcaga
ggctattacctgggcccatgcttctcgcatcgcctgccgtggtggggtagccagaacact
ccatctcctccgtcgacgcttcttttggccctccatgtccaaagacgtcaaggagtacgt
ggccgcttgttccacctgcgcccgctctaagtcctccatcaggtctactccatccattat
ccactcctagtcgtccttggtcccatattgcagtcgatttcgtcaccggtctccccatct
ctcagggtaactctgtaatcctcacagttatagatagattttccaagttcgtgcatttca
ttccccttcctcagttaccctcggcctctgaaaccgccgacgctctggtccaccacgtct
ttcgataccatggcctaccatctgacattgtctcggaccgcggaccccaatttgtgtccc
aaatttggagggctttctgcaccgccttgggtgctaccatcagtctcacatctggatatc
acccccaatctaacgggcaggccgagcgcgctaatcaggagctg
>Ol-RETE595#LTR/Gypsy
tggcgagccagccaggagtggttcgtaaataattttcagagctcaaatttgactaagaac
tgaacaaaaaatggaagccgtgcaacaaagtaatgttaagataccgaactcacttcttat
tactggtttaactgacactgaatctgatgaagagctttttgacttcctcaaacaatatgg
gtccattcagacaatggtacctgtagatcccccgtgtccagaaaagggcaagcagtcctt
tcttgagtacgcgtccagtgcaccagtccaggcattatctagcttactgccatacagatt
ctcacccaagaacaaacctgacatactttaccttgtcgaagcattaagctcagtttacag
ccccgtagttagcaagacagctactcagacttacctgactgaactgagagacattgcaag
actgacaggtaaagactttgcagacttactgagagacgaactttcctctataagccaagt
agttaaccctgacgaaaatgactcaggtgaccgccaggactcacccaaagtccctgacac
gaatgctcctctcagtcctctgcaagagaacccaccaactcttgaaccagtccacccact
gatccaagctccagttgagaatcccccacaagtgcaggtcaatgttaagacacccactct
caaaccttctgaagtaaacccaccagagcttcagaaagtaatagtggaacatgtgctgag
aactgaagacttcaatgctcagatgaacactcctttcagattgagacccttttcagggcg
ctgtccccacccaaacaacgaagtcgactatgagagctggcgctcgnnnnnnnnnntagc
cattgacgatcatgtgtgcagctgtctattagacacgggctcgcaagtaacgacgatctc
ccaatccttctacgaagaaaaactgtctcacttacctgtccacagcttaaacgacctgct
ggaggtagaaggagcgaacggccagaatgtcccctaccttggctttatcgaaactgccat
cacgttccccaagagttcattgggtacggacattgaagtgccaacactagccctgatcgt
tcccaacttaagctccaactcaccttcgctgctgataggtactaacaccttggacatctt
gtatgagcagtacggattggttgtagattccaaagaaaaacattcagttccatatgggta
caaagtcgttctcaaaacacttgcagccagaaaaaaacactccgttaattcaggcttggg
tgaagtcagactccacagtactgattgtgaaactattggagctggacaaacaaaagtttt
ggaaggatcgataactcgcagagtaccagaaactggaaaatgggtgactgttgaggcgcc
aacaaccacctccttacctggtggccttcttgtcgaagaagggttagcaaccctcccatc
caagttccctcgctgcataccagtcatcctcaagaacgaatctgatcatgccatcacact
caccccaaagacaatcatcgcagagattcatgccatccaaagtgtccagcctgcaaacaa
taaaacagtgaatccaaaatctgagaacaagtcaaatctccagtttgattttggtgattc
ccccatctccagtgagtggaaacaaagaataacagacaagttaaactcaatgccagaggt
atttgcccaacacgagcttgactttggtcgtactggaaaaatcaagcaccacatcactct
cagcgaccctacacctttcaaacacagggccaggccgatacatccgcaagacttggaggc
agtacgcaaccacttgcaacagctcctccatgccggagtcattcgcgagtctgaatctcc
cttttcgtccccgattgtagtcgttcgcaagaaaaatggagatgtcagattatgcattga
ctacagaaagttaaatctgcagactgtaaaagactcgtacgccttacccaatctcgagga
gtctttctcggctttaagtggatcacactggttttcggtcttagacctaaaatcaggctt
ctatcagatagaaatggaggaggccgataaacagaaaactgccttcgtctgccccctcgg
tttctttgagtttaatagaatgcctcaaggaatcacaaatgcccccagcacgttccagag
gctcatggagcgttgcgtgggagagctcaacctgaaacaagcccttgtgttccttgacga
cctaatagtgttctcttcaaccttggaggaacacgaagaacgcctcttgcaagnnnnnnn
nnnagactcaaacagtaaagtcaagtcaaaatccacaaactcgaccaagacaaaagtccc
ccctgaaagtttcaaaactccaaagccacagccttcagaacaaaaatcagaacctcatcc
aagaaatcgtccaaagccctggtactgcttcagatgtggggaggacgggcacatcaagcc
ccagtgtgaaaatgagccaaactctcccctagttgctgaaaaaaggaaactcttaagaga
caagcagatggcatgggacaaagtgaatggacaagaaactacttttttaaactaaagagg
gctccagttgtgggacaaattggagctgagccaaagacaaagagtcccaagaaaaagaaa
cacgtcttgaacttccacacacaagctgaaatgtcactttctcttccaaaaggtcttgtt
ggagcgaagtgcactgcccaagtagccattgacgatcatgtgtgcagctgtctattagac
acgggctcgcaagtaacgacgatctcccaatccttctacaaagaaaaactgtctcactta
cctgtccacagcttaaacgacctgctggaggtagaaggagcgaacggccagaatgtcccc
taccttggctttatcaaaactgccatcacattccccaagagttcattgggtgcggacatt
gaagtgccaaaactagccctgatcgttcccaacttaagctccaactcaccttcgctgctg
ataggtactaacaccttggacatcttgtatgagcagtacggattggttgtagattccaaa
gaaaaacattcagttccatatgggtacaaagtcgttctcaaaacacttgcagccagaaaa
aaacactccgttaattcaggcttgggtgaagtcagactccacagtactgattgtgaaact
attggagctggacaaacaaaagttttggaaggatcgataactcgcagagtaccagaaact
ggaaaatgggtgactgttgaggcgccaacaaccacctccttacctggtggcctttttgtc
gaagaagggttagcaaccctcccatccaagttccctcgctgcataccagtcatcctcaag
aacgaatctgatcatgccatcacactcaccccaaagacaatcatcgcagagattcatgcc
atccaaagtgtccagcctgcaaacaataaaacagtgaatccaaaatctgagaacaagtca
aatctccagtttgattttggtgattcccccatctccagtgagtggaaacaaagaataaca
gacaagttaaactcaatgccagaggtatttgcccaacacgagcttgactttggtcgtact
ggaaaaatcaagcaccacatcactctcagcgaccctacacctttcaaacacagggccagg
ccgatacatccgcaagacttggaggcagtacgcaaccacttgcaacagctcctccatgcc
ggagtcattcgcgagtctgaatctcccttttcgtccccgattgtagtcgttcgcaagaaa
aatggagatgtcagattatgcattgactacagaaagttaaatctgcagactgtaaaagac
tcgtacgccttacccaatctcgaggagtctttctcggctttaagtggatcacactggttt
tcggtcttagacctaaaatcaggcttctatcagatagaaatggaggaggccgataaacag
aaaactgccttcgtctgccccctcggtttctttgagtttaatagaatgcctcaaggaatc
acaaatgcccccagcacgttccagaggctcatggagcgttgcgtgggagagctcaacctg
aaacaagcccttgtgttccttgacgacctaatagtgttctcttcaaccttggaggaacac
gaagaacgcctcttgcaagtcctgggtcgtttgaaagagtatggtctaaaactgtcgcca
caaaagtgcaggtttttccagagctccgtaaagtaccttggccacatcatctcagaaaaa
ggaatcgagactgatcctgagaaaatctcgtcactcaaaacctggccaaaacca
>Ol-RETE641#LTR/Gypsy
gttcttcctgcacctgggttctctcccttggacattccgttacattacgctccgaccatg
accaacccagcaggagattctggacttaaggacttacctggatcatctgctgaaggcggc
tcagccgttggagaagagctgtcggtcctggctttggagatacagggtttcatgtccggg
atgcaacagctccacgatcggctctccaggctggaacatgttccttcgtctccgtctccg
ccccgtcaaacccgtttgggtcgccccgagccattcgatgggacagctgaggactgccgg
tccttcatcacctcctgtcgtcttcatttcgacttcaatcccgacgagtatccctccgag
cagagcaaggtggccttcgctctgagctttttgactggtcgggccaaacgatggggtttg
gcagagtgggagcgcggagctgacttctgctgctcttttcgagcattttccacccaactc
ctcacagtgtttgatcctactacaccgcacagagctgctgcgtcggagctgcttcgcctc
cagcaaggaacacgcagcgcctcggactacgccgtggagttccgcactctggctgccagc
acccgctgggcggacgaagcgctggtggacgtttttctccagggtctctccagcgtcctc
aaggatgaactggcggcgagggagatcccggaggagctggaggagttgattgatctagca
gtttgatcggaggatgcgggaacgaggtcgtgagcgatgcagctacaccagctcccgccc
atcgcttcctgagagtgatccactgtcccgttccagcactccgcgccaggaattcgttcc
tccctccgagcccatgcagctgggatctggatgtctgactcccgctgagcgacggcgccg
gatgggagctggactctgtttgtactgtggacagtctggacactttgtgcgcgactgccc
gggaaaacgccatggttcaccagcaaggagggaactggtgagctgtacctcttctttttc
ttcaccctcacgaccttcgaccaaggtcctagtaacccatgcaggagcacaagaggagat
tgagactttgattgactctggctctgatggggatctgatctccaaggaggtggtggaccg
acttaaaatctctgtggaacccttgtcacctgttctagtcatccgcgctattaatggttc
catcatccacagcgtgtcctcccgcactgttaatattgctgtgactgtatcgggtaacca
cgctgaacttatgagattttttgttgtggagtcccttagtccacaggttattttgggttt
cccttggttaagcaggcatactcctcacattgactggtccacgggacgggtattgtcttg
gagttcgttttgtttgttaaattgtctttcttctgctccggctcgtaactctgttggtat
tcctcagcctccagatcctcctgacctgaccaatgttccttctgtttattatgatttatg
ttctgtattttgtaaggtccgagctaagtctcttccgccccatcgtccatatgactgtgc
tatagacctcttgccaggaactcaaccatccaagggtcacatttaccccctgtcgccacc
tgaacggagggctatggacgattacctgcaggagagtctacaggctgggatcattcgtcc
ttcctcctcacctgccggagctggtttcttttttgtggggaagcgagatggaggactgcg
gccctgcatagactacaggggtttgaacagcattactgtccggaacacttatcccctccc
tctgctgcagaccgcttttgaccttttaagcggggccactgtcttttctaaactggacct
caggaatgcataccatctggttcgtgtgaggaagggagatgagtggaagactgcttttaa
tacccctagtgggcattttgagtatctggtgatgccttttggcctcaccaatgccccagc
tgtcttccaatgtctgattaatgacgtcctgagtgacatgttaaacaaattcgtttttgt
ttatctggatgatattttgatcttttctccagatcttgatactcatgtgcagcacgtcag
agccgtacttcagcgcctactcgagaaccagctctactgcaaagccgagaaatgcgagtt
ccataccacgcaaactcggtttcttgggcatgtggtttctcctggaaacatacagatgga
tggcaccaaggtcaaagccgttctagaatggcctattcctgctggacgcaaacaactcca
gcgctttctcgggttctccaacttctatagacgtttcatcagaggcttcagtggcgttgc
tgcacccctccatgctctcacttcggctaaggtacgttttgtttggaatgaagccgccga
aaaggccttttccgagttgaagagacgtttctcttcagcccctattctgactcagcctga
tccctccaaacaattcattgttgaggtggatgcgtctgagtctggagtaggggctgtttt
gtcacagagagcgtctgataataaagtccatccctgcgcatatttctcctgcaagctcac
tcctgcagagagaaactatgacatagggaacagggagctgctagctgtcaaagtagcctt
ggaggagtggcgtcattggttggagggggcagagaaaccgttcttggtttggacagacca
taagaacctagagtacatcaggactgccaagcgtctgaaccctcgccaagcgagatgggc
cctcttctttgataggtttgacttctctttgtcctatcgtccggggagcaagaacatcaa
gcctgacgctctctcacggcagttcgagctggaggaggagtctgaaaagcctgctgagtc
ctctcccattattccttctcacctggtgctgggaaccactcgctggtcactggagcgcaa
ggtgagggcttctgtttccaatccagaaactatacctgccggctgcccacaagggtgtct
gtttgtgccttcctccttgcgttccttggtgttgaggtggggacattcctccaaattggc
ctgtcaccctggaggaaccaggacccgtttcctcatcgctcagcggttttggtggccgac
tatgtcctccgacattagggcttttgtagcggcttgcccagtgtgtgcctgtgtcaaaac
ccccaggactccacctgctggcctccttcaccctctacctgtgccgtctagaccttggtc
ccacgttgctatggatttcattactggtctacccatctcaagaggtaagacggtcatact
cacaatcatagaccgtttttccaaactggtgcatgccattcctctacagaaactcccctc
agcaaaagaattagccgtacttgtttcccagcatctgtttcgtcttcatgggttgcctca
gaacatcacgtccgatcggggcccacaattcatcgctgccttctggaaggagttttgcaa
cctccttgggaccaaggtcagtctgagttcagggttccatcctcagactaacggccaggt
agagaggtacaaccaggatctggagacaacattacgagccatgtgtaacaagaacccaaa
gacgtggtcgtctcagctcccttgggctgagtattcgcataactctcttgtcaactcctc
cggatactcacccttccaggcagcctatggctatcagccacctctgttccctcaccagga
acaattggcctccgtttccagtcctgctgcgttcgtaagacggtgtcggcgaacctggag
caggtacaggttcgagttgctgcggaaccaagaacgactctcggctgtggccaatcgtcg
gaggtccgctgctccacagtacaaggtgggagacaaggtgtggctgtcttccacagatgt
tcccctgaagggagggtccaagaagctgctcccccgttacattggtccatattccatctc
acagttaatcaaccctgtggcagtgcgattggagctgcctcgctctcttcgcatccaccc
agtgtttcacgtcagcaagttaaaacctgtcagggtttctccccttcaatccactccagc
atccccaccagcccctcggatcgtggatggcggacctgtgtacacagtcaagaccctcct
tgcttccagacgggtgggacggggattgcaatacctggtcgactgggagggttacggtcc
agcagatcgccagtgggtccctgaccgtttcgtcgttgactgatccctgatctcacgttt
ccatcgtgcccatcctgatcaaccgtgtcatcgtccgtctggtagccggacgtagggggg
ggggttatgtcatggagcctgtgactttgctcctgctgtgatctcctggaggcccttccc
ttcctgaactctcccgcttgtcacaggtgttctgtattatgttgattaggttttgtctat
atatgccgtttctgtttttgtttctgggtcggagcgtcttcgttctatgctctggtgttg
tggttctctggcattaaagccccttcgagtaaacttttggatttgggtcgttcttcctgc
acctgggttctctcccttggacattccgttacacccacccgcaacaaggtctgttactct
cctctgcttgggatgaaggaacaggagggtgaagttcaggaccaccagactcaggaactc
tttctttccctctgccatcagactccttaacagctgacaggagtctggaacaacaaacag
cccctttgcacatactcattgtttattattactgctcttacaccttaatattcaacatca
tccaagtgtagtatactgtttagctcacaaaagtctcttttacacaggtattttcagctg
aatttgcacaacagcttatttgtgtacaggtttagtcatttactgatgcacagtcatatt
ttatatttggtgtgaatgtttcagatatcctgtaaatattctaccctatctttattttat
tttatttaaccttttggcattcagaatgaacagcaaagtaagcatctcattgtacaggga
aacccatttcctttccattcctttcctttcatatgacaataaaacccgttgaatccttga
atggggtatgttgttatatatggctacatatttttccctaaaaaaaagaaaacaaagc
>Ol-RETE657#LTR/Gypsy
tgttacgtgccgagtcttttggggtggatgagctttcttcttgttttgggttattagtta
tgttaattgaacgcggtggtatctgggggggcgatcggcccatctcctttcttctaggtt
ggacgtcattgcctcgtcgtcctggttggcctgtcactccatctacagcgtcggccccgc
ccctctgcgctggaggcacggacacataagctgacgtggcccaagcaccagggcggctga
ctcttcagctcgccatttgtgttctgtgcacttatttgtgtttcgtttcggtttttgaca
ccttagaatgatttctacttatccttgctatgtctgaatgcctctttttacgggcatgtg
ttctttgattattgtcaactgtgtctacatcacgttgtgatcccatgtgggaggatatct
gtgtgacggaaccagttgtagcttactgctccgaataaatcagttaatacagatctgttg
tattgctgattcccttttccctcccacaccccggggtcgtaacaagtgggggctcgcccg
ggatacatccgctcacgccctttataggagtgggcggtgtccctagtttactctggattc
attcattcatttcttattttacggcggtaggaagcaatgccttcgccctttgatttggcg
gannnnnnnnnnnnnnnnnnnnnnnnnnnnnnnnnnnnnnnnnnnnnnnnnnnncagctg
gagctgtccgcccagcaggggggaccatccgcagggatagccgaggatcagcacagcggc
gcgccggccgctcctcccctgtcccaacatccagctgtgtttgacattagtaagtacatt
aacctagtaccgatcttccgtaagtccgaggtggatgcctattttggggtgtttgagcgc
attgcatctgctctgcagtggccttcggaagtttgggctctactactgcagtgtaagatg
catggaaaagctcaggaggctgtttcggctctttctttggaagacagcctgaagtatgac
tgcgttaaagctgccatactaagagtgtatgaactggtacctgaagcttatcggcagaag
ttcaggaacctgaaaaaaggaaccctttgtacccatacggagtttgcgagggaaaagggg
cttttatttgataaatggattgccgcttgtgatgctgccgattatgactctcttcgtgaa
ctaattttggtggaggagtttaaaaagtgtctacctgaacgtgttgttgtgtatttaaac
gaacagaaggtgaacacgctttcttctgcggctgtgttagccgatgagtatgttttgaca
cataaatttgcctttcctgtgtcctctgagggtgtaagcccgacttcggtgaacagttat
cggtcgtgtccggctcctgctttccagaaggaggagaggtgttgcttttactgccacaaa
ccgggacacgtcattgctgattgccttgcactcaaacataaggaacagcctaaactgtcg
ccgcctaaaggtgtgggtgtcgtgaaagttgacattaagtcagatggagttgaggagtgt
tttaagccgtttgtctttgacggctgggtgtctttggtgggtgataaaaataactgttgt
cccgtgcacattttacgtgacacggcttgttcacagtctgttatactggcctctgtctta
cccttctctgataaatctacctgtgggtatgatgcaattttacggggagttgagatgggt
tatgtttacggccagtacacannnnnnnnnntagcgcctaccatcctgagtctaagggtg
ctctggaacggtggcatcagacgttaaagtccatgttgcggaaatattgtcttcagacgg
agaatgattgggatgaaggcatcccgttcctgttatttgcagcccgtgaagctaatcagg
aatccctcgggtttagtccggcggaattagtgttcggtcacacaccccgtgggcccctta
agtctttaaaggaccgttttttagcaccgccttcccctgaaaacgtattggattttgtta
gctgctttcgtgaacgtcttcaccgagccaatgagttggcacggaaatctttgtctgctg
ctcaatcaaccatgaaagcgaattatgatcggtcagcggagcctcggcagtttcatgctg
gcgaacaagtactggtcttgcttccctctccgggagcgaccttttccgctcactacagtg
gtccctacgctgttactgagcggctgagtgagactgattatgttgtagccactccggaac
gacgtcgaaaacatcgtgtgtgtcacataaatatgctgaagaagtattttcccagaggtg
ccgaggctgagccgtgcaaagacattccggtggagcgctgttgcatccctattacaaccg
aaggtaccattcttaaggatgatgggctccgcttccctccttcagctcatctcggcgccc
gattatctaactctgagttattaaccagactgccgactcttttgccccatttatcccctg
accaacaacgtgatgtggtctctttattcgatcgctactcctgcttatttcaggatgtgc
caactcggactacggtcattgaacatgacatagatgtaggagcagcccggccaataaaac
agaatccctaccgcttaaacgtcaccaagcgtgagattatgaagactgaaacagactacc
tcctccaaaatgggttagcagtacctagttccagcccctggagttctccttgtctcctgg
aggtgaagccggatggctcgcgccggttcgtaaccgattttcgtaaagtaaataaggtca
ctattcccgattcttaccctttaccgcgtatggaggattgtgtggacaatttgggtactg
ccaaatatgtcacaaaactggatctgttaaaaggatactggcaagttccccttacacctt
gtgcctcggatatctctgccttcgtcacacctgatcatttccttcagtataaagtcatgg
cctttggtatgtgtaatgctccggcaaccttccaaaggctaattaacactctgttatttg
atttgaaaaattgcaacgcatgtttagatgatctcataatccacacctcctcttgggaag
aacatgtacaagtgctcggtgaggtatttgcacggctggccaaagcttcacttactctaa
acttggctaagtgtgactttggcaaagctacggttatttatttagggagagaagtaggtc
agggacaggtgcggccggtagacgcgaaaatatctgctatagtcgggtttcctccccctt
ctactcgcaaagcacttcgccgctttctaggaatggcaggatattatcgtgccttctgtc
gtaacttttccgcagttgttatcctctgacgcatcttctcagtccatctacggccttcan
nnnnnnnnnnnnnnnnnnnnnnnnnnnnnnnnnnnnnnnnnnnnnnnnnnnnnnnnnnnn
nnnnnnnnnnnnnnnnnnnnnnnnnnnnnnnnnnnnnnnnnnnnnnnnnnnnnnnnnnnn
nnnnnnnnnnnnnnnnnnnnnnnnnnnnnnnnnnnnnnnnnnnnnnnnnnnnnnnnnnnn
nnnnnnnnnnnnnnnnnnnnnnnnnnnnnnnnnnnnnnnnnnnnnnnnnnnnnnnnnnnn
nnnnnnnnnnnnnnnnnnnnnnnnnnnnnnnnnnnnnnnnnnnnnnnnnnnnnnnnnnnn
nnnnnnnnnnnnnnnnnnnnnnnnnnnnnnnnnnnnnnnnnnnnnnnnnnnnnnnnnnnn
nnnnnnnnnnnnnnnnnnnnnnnnnnnnnnnnnnnnnnnnnnnnnnnnnnnnnnnnnnnn
nnnnnnnnnnnnnnnnnnnnnnnnnnnnnnnnnnnnnnnnnnnnnnnnnnnnnnnnnnnn
nnnnnnnnnnnnnnnnnnnnnnnnnnnnnnnnnnnnnnnnnnnnnnnnnnnnnnnnnnnn
nnnnnnnnnnnnnnnnnnnnnnnnnnnnnnnnnnnnnnnnnnnnnnnnnnnnnnnnnnnn
nnnnnnnnnnnnnnnnnnnnnnnnnnnnnnnnnnnnnnnnnnnnnnnnnnnnnnnnnnnn
nnnnnnnnnnnnnnnnnnnnnnnnnnnnnnnnnnnnnnnnnnnnnnnnnnnnnnnnnnnn
nnnnnnnnnnnnnnnnnnnnnnnnnnnnnnnnnnnnnnnnnnnnnnnnnnnnnnnnnnnn
nnnnnnnnnnnnnnnnnnnnnnnnnnnnnnnnnnnnnnnnnnnnnnnnnnnnnnnnnnnn
nnnnnnnnnnnnnnnnnnnnnnnnnnnnnnnnnnnnnnnnnnnnnnnnnnnnnnnnnnnn
nnnnnnnnnnnnnnnnnnnnnnnnnnnnnnnnnnnnnnnnnnnnnnnnnnnnnnnnnnnn
nnnnnnnnnnnnnnnnnnnnnnnnnnnnnnnnnnnnnnnnnnnnnnnnnnnnnnnnnnnn
nnnnnnnnnnnnnnnnnnnnnnnnnnnnnnnnnnnnnnnnnnnnnnnnnnnnnnnnnnnn
nnnnnnnnnnnnnnnnnnnnnnnnnnnnnnnnnnnnnnnnnnnnnnnnnnnnnnnnnnnn
nnnnnnnnnnnnnnnnnnnnnnnnnnnnnnnnnnnnnnnnnnnnnnnnnnnnnnnnnnnn
nnnnnnnnnnnnnnnnnnnnnnnnnnnnnnnnnnnnnnnnnnnnnnnnnnnnnnnnnnnn
nnnnnnnnnnnnnnnnnnnnnnnnnnnnnnnnnnnnnnnnnnnnnnnnnnnnnnnnnnnn
nnnnnnnnnnnnnnnnnnnnnnnnnnnnnnnnnnnnnnnnnnnnnnnnnnnnnnnnnnnn
nnnnnnnnnnnnnnnnnnnnnnnnnnnnnnnnnnnnnnnnnnnnnnnnnnnnnnnnnnnn
nnnnnnnnnnnnnnnnnnnnnnnnnnnnnnnnnnnnnnnnnnnnnnnnnnnnnnnnnnnn
nnnnnnnnnnnnnnnnnnnnnnnnnnnnnnnnnnnnnnnnnnnnnnnnnnnnnnnnnnnn
nnnnnnnnnnnnnnnnnnnnnnnnnnnnnnnnnnnnnnnnnnnnnnnnnnnnnnnnnnnn
nnnnnnnnnnnnnnnnnnnnnnnnnnnnnnnnnnnnnnnnnnnnnnnnnnnnnnnnnnnn
nnnnnnnnnnnnnnnnnnnnnnnnnnnnnnnnnnnnnnnnnnnnnnnnnnnnnnnnnnnn
nnnnnnnnnnnnnnnnnnnnnnnnnnnnnnnnnnnnnnnnnnnnnnnnnnnnnnnnnnnn
nnnnnnnnnnnnnnnnnnnnnnnnnnnnnnnnnnnnnnnnnnnnnnnnnnnnnnnnnnnn
nnnnnnnnnnnnnnnnnnnnnnnnnnnnnnnnnnnnnnnnnnnnnnnnnnnnnnnnnnnn
nnnnnnnnnnnnnnnnnnnnnnnnnnnnnnnnnnnnnnnngacgctttgtctagggtatg
aggtcaccgggtaacccggcgtccagatcttaagggggagggtgttacgtgccgagtctt
ttggggtggatgagctttcttcttgttttgggttattagttatgttaattgaacgcggtg
gtatctgggggggcgatcggcccatctcctttcttctaggttggacgtcattgcctcgtc
gtcctggttggcctgtcactccatctacagcgtcggccccgcccctctgcgctggaggca
cggacacataagctgacgtggcccaagcaccagggcggctgactcttcagctcgccattt
gtgttctgtgcacttatttgtgtttcgtttcggtttttgacaccttagaatgatttctac
ttatccttgctatgtctgaatgcctctttttacgggcatgtgttctttgattattgtcaa
ctgtgtctacatcacgttgtgatcccatgtgggaggatatctgtgtgacggaaccagttg
tagcttactgctccgaataaatcagttaatacagatctgttgtattgctgattccctttt
ccctcccacaccccggggtcgtaacagtacgtaa
>Ol-RETE688#LTR/Gypsy
ggattcccagctgttgccactcacctcgtcagccactctgccctgctctggaggattccc
agctgctgccactaacctcattagccctgctgccttcttaaggagatccacagccagtat
tcgtcgccagttcgttgctcctccatggtgcttgcctagtctctcatgtttatgccaaga
aatttaatcctgtttagtaatttgtctacgcctcgcttccaggactcaatcatcaccagt
gctacctgggatttcctccggaaccacctgttctatccacgctctcctcacctgctgttc
atgccctctcagcctccgcagaagccctccagccaggcctcgccttcctgcctcctacct
gcagtctcgagccgaagacatcacctctgggagatcacctacaagaacaaaataaatcaa
attacttaccttataactctcctgtgttccttccgggttccagcatctgggtctgtctca
aagccttgaatatcatgacagaacgaactggccgaactcctgacccagctgacccggaag
agctcaaccactctatctcactacaaggaattcaactnnnnnnnnnnnnnnnnnnnnnnn
nnnnnnnnnnnnnnnnnnnnnnnnnnnnnnnnnnnnnnnnnnnnnnnnnnnnnnnnnnnn
nnnnnnnnnnnnnnnnnnnnnnnnnnnnnnnnnnnnnnnnnnnnnnnnnnnnnnnnnnnn
nnnnnnnnnnnnnnnnnnnnnnnnnnnnnnnnnnnnnnnnnnnnnnnnnnnnnnnnnnnn
nnnnnnnnnnnnnnnnnnnnnnnnnnnnnnnnnnnnnnnnnnnnnnnnnnnnnnnnnnnn
nnnnnnnnnnnnnnnnnnnnnnnnnnnnnnnnnnnnnnnnnnnnnnnnnnnnnnnnnnnn
nnnnnnnnnnnnnnnnnnnnnnnnnnnnnnnnnnnnnnnnnnnnnnnnnnnnnnnnnnnn
nnnnnnnnnnnnnnnnnnnnnnnnnnnnnnnnnnnnnnnnnnnnnnnnnnnnnnnnnnnn
nnnnnnnnnnnnnnnnnnnnnnnnnnnnnnnnnnnnnnnnnnnnnnnnnnnnnnnnnnnn
nnnnnnnnnnnnnnnnnnnnnnnnnnnnnnnnnnnnnnnnnnnnnnnnnnaatgacaggt
gaggccgtgcctcacttgtcattgttaccgcttcataggagaattccgtttagtatttga
taaaccacgtaagcaggaagatgcagtacagcgattgctgagcctcaagcaacgcaatcg
accgctttcagatcacgtcattgattttcgtattttggcagttgaagcgggttggcccga
acccgctctcaaaggcatcttctaccagtctctcaacgaccgcattaaagatcacctttg
tacacaacctgaagctaattattttgaagaacttgtaactgcagcccttcgatcagatct
tcgacttcgtgaacgccaagctgaacgggaccacctaaaccgacaagtcacccacgacac
cccggaggaacctatgcaagtgggacattccaaactctccgctgaagaaaggagaaaacg
aagagatgaaggtctgtgtttttactgcggaaatcctggtcacaaggtaaatcaatgcaa
ccgtcatttaaaactcccagacccctcgttagatagcaatctaacggggaacgattctac
tagacctgatggtgataacttctttttcgcccctgtcaagagctgccaccaagctaagat
tcatgaatttaaggctctcatagactctggtgctgaacaatgcctaatcgatcagcaatt
agttaatcagttttctcttcccactgaactccttgtttcgcccatcaaagctgctggtct
gggaggtcaacacctttccagaatcactcatcgtactaagcccctcctattcatcacgtc
aggtaatcatagagaatatttacagttttnnnnnnnnnntaatattcatgctgtcattta
tgatcaaagaccactatctggcagtacagacagtggccttaatgctgcaggatgtacaga
gagtacaaatgttcattcacatacaattagggtcaaaattattagatcacattttgaaaa
attagacaaacccattactttttaaattaaatgaaccctgcttgttaatgttagattttc
attttaaaattttgtgttccaaaagagcaaaaaactaaatatttacatgtttaacatttt
tactgaagctaaacagcaagaaataatattattttaccatacaactaaaacaaatggcca
tgctgggcttaatttggtactttgttctacttaaatcctaaagacccaccctaatcgtct
tttaatcttttgtaaaatggttcccagtggtcgtctagttaggaatatgctgtttttggc
caaaataaaaaaggaggagatagtgtgaggagattgttttgtcttgagtataaatattac
tgttgtagtaaaatataatgaaaaaagatgagacattctgttatgaaaccagaattcagc
aacaattgggttttgtgctctgctttagaccgtgttaaggggcggggggggcatttccaa
agcgcggctggtttgaccacgactgagcatgcggaggacagcgctcgagaagcgcatgct
tgtggactgcctgagtggggtgaaatcccctgggtgggaaccgcggacccgggagcaggc
gtcgggtcagacgggatcgcacgcaggccggcccaggcctcaataaacggtccagacggt
cagagtggtcctccgccagtgggccggcagaggtttcccgcaggaagaatcaatgtgtgc
tcaatgtagttaaacacgcaatgatcagtgatacgtcagataaggttcaattggctgtcc
cacatgtcagtcaagcgatgtacttcacggtgaagacagacagaatgtttttaattaatt
ttttttattttttatgtcctgcgatatacccacatgtcctttcacgatcgagcgattgat
tgcaacatggttgctggaaatcatttgaaattcacctctgatatgttggcgggactgttg
gcgcaaagcaaccaccccacccatcttcctctcactattattattattactattattatt
tttaacttttcctgttcaacagctgagcacacagataggaactgaatgctttttgtgttg
gaaatattttactgttacagcagtggttctggatcttctaacacactaggtatgtatttg
tataaacctcttttgtaatttaggctaaactttatttagattgattacatttgtctcctt
ttttttctttggaccggacggaaaagaagcaccaaagaaaggggggaaaggggggttaag
gaattctggaagatgattacagaggtggggtaccatcatcaagcaacaagatactggagg
attatcatcattactgtctggtgtacatgttagtcaaaaggggcggggcctgtcccgcag
tgacgtgtggtcaaactcctgtctcatgcgttcaatagctgaaaccgcgtcgcggatcgg
tgcacaacagcatccgatgtccatgtctctgttttgcagcactttaaaaaggccatctgt
ttccacaaaaacaccctcatatgccaaaaggaagaagcacatggatgtttttgaaagcca
tcgataataccctgctcccatcatcagtgtgtcattgtccccgctgtcaggattttcatt
tataacacggaatacatcatgcaaatctgaaagatacatgcttattgtttgcaggatgtt
tgcaaaatgacagaaatcttggaaatcatcaacttctactgcaacaaatgaggcagcatt
ttgtctattttaatatattttctcatcacatcaccaacttcttcagttaaattgttctgt
gtcctgtttgagaagccagaaaacacagtggatctttctaaatgcctcgcattgtagttt
gcagcaaacctttcagctctggggtaggtcttcatttttcaattatcttctgttttgcct
ggtaatctagttgtaaaatgttttaatttaatgttacatttaataatttaatcctccata
ataagcttgatcaagcatgaaaaaaaatcagctgttcttcaacttcgctgttgttggctt
tagcttggcgcctacttagaactgcttctggtaacgcaccagtgtaactataaagcagct
ggcagctcacgtctgccccctagtgaggcttgcctagctggatgccttttcttcacagtt
acagtcagcactctgcccgcaagtcgctgttaaaattgagacctgcagtcagatatgagg
cgtagcgccttaccaggtgtttcagcaacactgaaattcaaaccccagaaactgtggaaa
acatgtccagtcaactaaaaaaagtatctttaacacggatcagtggaaaataatatttac
tttttaataacaatgacaggtgaggccgtgcctcacttgtcattgttaccgcttcatagg
agaattccgtttagtatttgataaaccacgtaagcaggaagatgcagtacagcgattgct
gagcctcaagcaacgcaatcgaccgctttcagatcacgtcattgattttcgtattttggc
agttgaagcgggttggcccgaacccgctctcaaaggcatcttctaccaatctctcaacga
ccgcattaaagatcacctttgtacacaacctgaagctaattattttgaagaacttgtcac
tgcagcccttcgatcagatcttcgacttcgtgaacgccaagctgaacgggaccacctaaa
ccaacaagtcacccacgacaccccggaggaacctatgcaagtgggacattccaaactctc
cgctgaagaaaggagaaaacgaagagatgaaggtctgtgtttttactgcggaaatcctgg
tcacaaggtaaatcaatgcaaccgtcatttaaaactcacagaccccccgttagatagcta
tctaacggggaacgattctactagacctgatggtgataacttctttttcgcccctgtcaa
gatctgccaccaagctaagattcatgaatttaaggctctcatagactctggtgctgaaca
atgcctaatcgatcagcaattagttaatcagttttctcttcccactgaactccttgtttc
gcccatcaaagctgctggtctgggaggtaaacacctttccagaatcactcattgtactaa
gcccctcctattcatcacgtcaggtaatcatagagaatatttacagtttttcatcaccca
gactcccctaactcctaaagtgttggggttttcttggttaaaacgtcacaatcctcagat
cgactggcttaacgcacgcatcgctcattggagcaccttttgtttagccaactgcttaca
ttccgctgtacccaccgtatcacccgtagttcccgatatcactgaaaccgcggatttatc
taaaatacccccctgttatcatgatctcaagttggttttctgtaaaaccaaggccagcgc
cttgccacctcacagaccctacgattgtgccataaatctcattaacgacttcacgatacc
caagggcaaattgtacaatctctccggtcccgaaaagaaggccatggaagattacattca
tgaagcactcgctttaggccacatccgcccctcctcatctcctgtcggtgctggtttctt
ttttgtagaaaagaaagacaaaacccttcgtccctgtattgattatcgggaattgaacca
aatcaccgtcaaggacaagtactcactacccctgattaataccgtttttgattcgatcca
agacgccagtattttctccaaacttgacctacgtaacgcataccatttggtccgtattcg
tgagggggacgagtggaagacagcttttaacaccccactcggtcactacgagtaccaagt
aatgccctttggactcactaatgccccagccatatttcaaaggctggttaacgacgtctt
acgagatttcctcaaccgttttgtttttgtctatctagacgatattcttatttactcctg
tgatctcgcccaacataaacatcatgtccgcctcgttcttgaaagactcctcgaaaatca
gctattcgtcaaagctgaaaaatgtgaattccatgtatcctcgattccctttttgggata
catcatcgaagcgggcagtattcgacccgatccggccaaattagcagcagtcgctaactg
ggaggtgccaaattcacgaaagaaattacaacaatttcttggtttcgcaaacttctatag
acgcttcatccgcaattacagttctattgcagcccctctcacccaactcacttccgttct
caagccttatacttggaaccctgacgccgatgctgctttcaaaaagcttaaagaactctt
cgtttccgcccccatactcattcaacctgatgtccatagacaatttattgtggaggtgga
tgcgtcggattcaggtgtcggggctgtcctgtctcaaagggaagcctcatcagggaaact
caaaccctgcgcatacttctcccggaaactcaaccccgccgaacaaaattacgatgtggg
caatcgtgaattactggcaataaaactggctttggaagagtggcgacactggctggaggg
ggcggaacatccgtttatagtatggacagaccacaaaaacttggcatacctacgatctgc
caaacgtctcaacgctcgccaagcccgctggtgtctgtttttcgaccggtttgacttcat
aatcacttaccgtcctggcagccgtaatgtaaaaccggacgctctctccaggaagtacaa
tcacactgattctgactctcaatccaccattgttccccccacttgcattgtagggaacct
cacctgggacattgaatctaaggtcctgcaggcccaaggtgaggaacccgaccaccctcc
atgtccacctggaactctctacgtgcctacgtcactcaggtcagacgtcataacttgggg
tcactcctcacgaattgcatgtcatgggggcattcgtaggacactctctctaattaagag
acgttttttttggccatccatggaaggggacgttcgtgagtacgtggctgcttgtactac
ctgcgcccgttccaagacctctaattcacctcccttcacttccctcctctgctacaggaa
tgtctcccttcgaggcctcccttgggtactcaccacctctgtttccgtcacaggaactcg
atctggcagtgccctcggtccagctccatctccagcggtgccagcagatttggcaccaga
ccagggtggctctcctccgcaccaaggagagcaactgccagatcgctaatcgccacaggg
tggtgggacccatctaccatcctggtcaaagggtctggctctcgtcgaggaacattccca
ttcaggctacctcccgcaaactggctccccgatttatcggaccctacgccatcgaccgga
taatcaaccccacctgtgtccgcctcaagctgccctcggctctcaaggtacatcccacgt
ttcacatttcacagatcaagcccgttcacaagagccctctgtgcccgccatccgcttccc
caccgcccgcccgggtcattgatggcgctccggcattcacagtcagtcgtattttggacg
tccggcgccgtggtcgtggctaccagttcttgggtgattgggagggatatggtccagagg
aacgttcgtggatctcccgttccatgattctggaccattccctcatctcggatttctttt
ttttttttttttttttttttttttttctctgctcnnnnnnnnnngctgttgccactcacc
tcgtcagccactctgccctgctctggaggattcccagctgctgccactaacctcattagc
cctgctgccttcttaaggagatccacagccagtattcgtcgccagttcgttgctcctcca
tggtgcttgcctagtctctcatgtttatgccaagaaatttaatcctgtttagtaatttgt
ctacgcctcgcttccaggactcaatcatcactagtgctacctgggatttcctccggaacc
acctgttctatccacgctctcctcacctgctgttcatgccctctcagcctccgcagaagc
cctccagccaggcctcgccttcctgcctcctacctgcagtctcgagccgaagacatcacc
tctgggagatcacctacaagaacaaaataaatcaaattacttaccttataactctcctgt
gttccttccgggttccagcatctgggtctgtctcaaagccttgaatatcatgacatttac
a
>Ol-RETE699#LTR/Gypsy
tgtaacgacccagggtttggacagagctgcaggtggctggcgcccccctctttctgtcag
ttgctaaaccacagtgtgtgtcaatcagcggtgggctggtgactgatgggagagaggggg
cggggtctacctgtgggtgtgtgtgtgttcggtgaacgcgctcgctgaagttagtagaag
ctggctgtgcctgttggtcatgctgtacccgttttgagatagagaaatattattaaagag
ctgtttgacaaccggccgcctaaggagcttccttgcaatcactacactggtgtcagaagt
gatttcggacgcggggcggcgtactgacggtcagactggttcacgccggcgctcggatta
gctgtgctagctggagctagctttggaagcatggccgtgcggcgaaagactaaagtaaaa
gaagaggtgagcggagaaacgggggaagacggcgcatgcggctggtcggatgacgcagtc
aaggagttcgctaaagctacaagtgaaggaagagaccgcgtgagggaggccgcagtgaga
atggctgacgcagcgggactaactccattggcacgcgacacttctatccgctccggaatc
ggcggccatgatgcagccttgagcgggaacgtcggctctagaacgccagttgttgtctca
accaccaagatccccaagtacaccggtaggtcagattgggaagcgtttctggcgcaattt
gagctgttggcggaagctgaaggatggactgttcaaaagaaggctctaaacctggcactt
tccctcaccgatgatgcgttgtcctgtcttttgctgctgaacccggctgacagacgtgat
tatggagcactagtgggtgctctacagcgacattttggacagtgcttacaacctgaactc
ctgcgcaatgaactgagtaaccgggtcaggaagtctggtgagccactacggttgttggcc
aacgatgtggaaaacctgacccggcgggcctatgcacacatgtcccctggcgtacagagc
gagttggcgcgggaccagttcattagagctctcacaccctcagagctgcgcattcagatg
cagctgctgcaccctcagaccctgcaggcagccctggagatggcagtggagagggagaat
gtgtggggagtgtcggtttctggtgggcccggttcttatggagaccgccctgccagggga
actgcagagtcatacagtggagaagccggcctgggtgagtgaaatgactgaactgttgag
agctgtatcattacagacagcccgctgacctcacccaggtcccaaggcctgctgtggatg
tggtcagcctggacatttggtcagagagtgtcccaactcaaacagactgcagggaaacga
ctctgggtctgcataaagggggatatgcagacccagacctctgctttgcatgtgccaccc
cagctaattctctcgctaccaccaggaggcgcagccttccccagaagcagacgccaccac
acactgggagccaatcatcacggtgggacgtgccggcactggagactcttgctacgttcc
tgtcacagttgaaggggttccctgtttggcgctaatggatacagggtcaacagtcactgt
agtgagacctgacgtggttccagagggaaccgtgctggagcccactttggtacgtctacg
cactgtcacaggtgagctggccccaatgaaaggcaaaggtgtgctctcttggactgttgg
ggggagaacacttcgccacaccgcttggatagcggcagtgcaggacccgtgtattctggg
cctggattttttaagggctgcaggctgtcagttagatctgttaagagggactgtgaactt
cttcgcggggtcggttttcaccttgtttcctaggtgtagtgaagaaggacacccagagcg
gctaacagctagggccgcagacacagttggtgtcactcccttccaagagtcaccttctgg
gagtaacagcggttgtgccacttcaagcagacatttttgctcatcaacctctcctgctgg
agctcaaatggagagagagggagcggtgggggtgatacgagaaatatgggagaaaaactg
cgagggtcttgaaccacaacaacgggaccggttgtgggaactgctagtggagtttcagga
ctgttttgccatgagtgatgaagaggtggggaggacggagctggtgcaacatgagattga
cacgggtgatgcacggcctattaggtgccgcccgcgtcgactcccactggctcgacagca
ggcatgtgatgaggctgtgaccaaaatgctgcaggcagacataatcgaaccttcagacag
tccatgggcggcagctgtggtcatggtcccaaagaaggtgtcaggttggcgtctctgctc
tgactacaggcctctgaactctgtgacaaagaaagactcgtacccgcttccgcgcattga
tgagtcgctagatctggtttcagggtcctcctggttttcctccttagacctccgcagtgg
gtattaccaagtgcctctgttttgtactggacgacgcttgtggcagttcaaggtcctttg
ttttggactctgtaatgccccagctacttttgccagactgatggacaaagttctggccga
tgtaccccgccaacaatgtctggtctatctggatgacatacttgtgcatggcagctcctt
tgaggcagccttgggttccttgcagctggtcctgacaagaatcaggatggctggcctgaa
gttacatccagacaagtgtcacttcatgcagtgggaggtgttctttctgggacataaggt
gggaggagaggggattggcactatgaaggaaaaggtgcaggctgtaactgactggcccac
tccaaccactcagaaacaactgaagagttttttaggcctggcgtcatactaccgtatgtt
cgtacggggttttgcatgcacagccgctcctttgtttcagcttatgcaaaaggacagaga
ctatgtatggaccgaggcatgccaggaggctttcagttgcctacagcgtgcattgagtga
agctccagtgttggctccggctgatccctccttacccttcatcttagacacagatgctag
cagtattggagtgggaggcgtgttgtcccaggcggggccagaaggggagcgggtggtcgc
ttattttagccgggattttaacaagcacgaaaagcggtattgcgtcacccgcagagaact
gctagcagtggtgctgtcaatcagacattttaaatactacctgtgtggattaagattcac
agtgaggactgatcactctgcactgcaattgctcatgatgttcaaggagcctgaagagct
ccaagcttttgactttaaggtggagcatagggctggggcacgccacgctaataaagaagc
tctctctcgccgtccatgtgcagcagatgcttgtcgattttgtgagaagagggaggccag
agaaaaggagctacaggaggtaggaatgggggccacagagcagccagtagtcgagtggac
ttgccgggggctgcagactgtagacatgggagagtggaaacggcaacaggagcaggatgt
ggacctacagcctgtgctgcagtgggttgtcgcacagcagcgccgaccgtgggaggaagt
ggcagcactatccaccgcaagcaaggggttttggtctaagtttgaggctctgcggttaga
acagggtgtcttacagcgggcatgggtggcgcctgcaacgggtgagaagaagtggcagat
cgtggtcccaaagggccttcaattggaggtgctgcgggccatgcatggagtggcggggtc
tggacattttttcaggccagtcacatgctcctctccaaccatttcaggtgggagggccga
tgtagagggtggctgttgacattgtgggcccgttgccgcactcttctagaggtaaccgtt
atgttctttctgctatagattattttactcggtggccagaggcgtacgcattgcctgacc
aggaggcagaaacggtggtggatgcccttctggggggcatgatcagccgttttggggttc
cggagaccatacactccgaccagggccggaactttgagtctcgggtgtttgccctcatgt
gcgatcgccttggtgcccacaagactcgcaccacccccttgcgaccgcagagtgatggat
tggtggaaagatttcaccgcaccttggggcagcaactagctatcatcacatcaaagcacc
aaaaggactgggatgaccaccttcccctggtgctaatggcatgtcggtcagctgtgcagg
aatccacatcctgtacacctgctcttctcatgttgggaagagagctccgtacaccggcca
tgatggcttttggccggccacccgattctgacgacacgagtctggggcctgagtatgctt
ggaaacttcaggagcgtctggactctgcgcatacttttgctcgggaacagcagcgaagtg
ccggacagagacaaaagcgccactatgatgtgaaagctaaaggaagacatttcgtagttg
acgagccagtgtgggtttacagcccccaacgcaaaaagggacgatgtccaaagctggaca
gccagtggattgggccatgcagggtcctagagaggctaggggaagtcgtttatagggtgc
agtttccacacagggggagaaaggtgattctccacagagacagactggctccctatcggg
gtatctctgctgcgcctacacagacaacgccagctgtcccatccttgctggtttctacac
caagtcccttttctgcccctccagcttctccagatccacttccagcggcggcaacaccaa
ccctcttaaccccgttgcctccgcggggtaggccgcagcgtcagaggaaagttccaagcc
gattcagagactttgttgcttccttttagcagggaaagttgttaatggtgggacagtttg
ttttagagggcaagaatgcgccctggtccctccggaaggtcaggtggtctacccaaacct
tctttaaaaaaaaaaattaaaaaaaagaagaggaaaactgtgttgatgatgatggttcta
tggttctgtcctgtttttctttacacgttcttggtgtgtaaagttgtgggtcaggtaatg
tgtgtccctcgtgggcaagggacttggtggggcaggggtagtgtaacgacccagggtttg
gacagagctgcaggtggctggcgcccccctctttctgtcagttgctagaccacagtgtgt
gtcaatcagcggtgggctggtgactggtggtagagagggggcggggtctacctgtgggtg
tgtgggtgttcgatgaacgc
>Ol-RETE703#LTR/Gypsy
tgtcaaagatgcgacaaagaacacgggataggaggaaattgccctgctcgtgataaaaga
tgtcggaaatgtaacaagatgggacattttgctgtagtgtgcaagacaaagatgctgaag
gaagttagagcagaggctgtaacagattcagatgaggattcatttttcatcggagaactg
tttttgggtgcagaaaagtcaaatcctactgttattgacgagtcagagtcagacactgac
tggaacattgagttagggataaatggcaacactgtggattttaaaattgacactggtgca
gataccactgttatgacagaagtgactttcagtaagctccagtccaaaccaaaactgatc
caggctaaacccacagtgtatagcccaggtggaaaggtcagatgcgttggtaaattcctc
gccactaccacttacaaaaaacaaaaatacaagttttggattatggtcataaaaggacaa
tatgccagtaatttactgggcaggttggtggccaagcgcatgggactagtcacaagagtc
aatgaggtgaaaagcgatcctcctgatgacgtgtttggggaaataggattgctgaactgt
gagcctgtcagaatagagctcaatgatgatacagggccttacagtgtcagtacgccacga
cgagtcccatttccactctttccaaaggtggaaaaagagataaaacgcatgctgaacctc
gggatcatagaggaggttacggaaccaacagactggtgtgccccaatggtgcctgcacca
aaacgcaacaaagaagaggtcagagtgtgtgtcgatctgaaacgcttaaacaagggagta
aagcgcgaacgttatattttgcccacactggatgacataacacccaagctggccggtgcc
aaagtcttctccactctggacgcttccagtggattttggcaaattccactggacccaagt
tgccaaaaattaaccactttcatcactcctataggcaggttctgtttcagacgcctgcca
tttggcataacctccgcccctgaaattttccagcggctcatgagcaacttattgaaagac
ttggaggggacagtcgtcgttatggacgacattctggtgtatggatcaaacaaagaggag
catgacaaccgtctcaaagctgtcctacaaacagttaaagcatctggactcaaacttaac
agggctaagtgccactttggaaaaactgaactgcagttctttggccacatcattggagcg
gatggtgtgaagccagatgagagcaaagtggaagccatcgcgaagatgtccagcccatca
aatgtggagcagctgcgccaggtgcttggactcattaactatgtcggaaaattcctacct
ggcctatcaacagtgttacatccactcacctccctgctcagaaaggggactgcatgggtc
tgggatgagccacaggaacgagcatttaagaaagcaaagacaatgttagtggctgcacct
gcactccactactatgacgttaacaagcctacagtggtcagcgctgacgccagcagctat
ggtctgggcgctacgttattacaggaccacaatggagagttaatgcctgttgcctttgct
tcgcgcactctcactgatgcggagaagcgatactcacagatagagaaggagtgtcttgca
tcagtctgggcctgtgaacgttttgctcgctatatccagggcatgggaaatgttcgttta
caaactgatcacaagccactggtgccactgatcaactcatatgaccttgacaaaacacca
ttgagatgccagagactgctaatgcgtctgatgcgattcaatgtaactgctgaacatgtt
cctggaaaacagctggttgttgcagacacactctcaagacacccactgaaagacagttct
gtgccacagactgaaaaacaagtaaaggcatatgtaaacacgatagtggatagcaaacca
atcaagtcaaacaagctggaggaaatccgagaagcaacaaaagaggacacagaccttcag
aaggtgatcacattcacgaggacagggtggccccgcaagatgggtaagaattcaacattg
tacagattctttgcagctagacaccacctttcagagtcagatggtttagtgctgtatgaa
gatcgcatagtgattccctcagcactcagatccggtgttttggaccagctacacgaaggt
catcagggtcttactaaatgtcgtgagcgagccaaactaacagtgtggtggcctagcatt
ggagcacaaatcaccagtaaagtaaagtcatgcaacttttgcagagaacataagcctaca
cagagacgtgaaccactgattacgactcccctccccagtggtccatggcagaggattgca
gtggacttgtttgagctggaaggtaaaatgtatctggttgcagttgattatttttccaga
gacattgagattagttctctcacctctatcaccagtaagcaagtaatcaacaagctcaag
cacatgtttgtgagatgggggattccgttagaactagtcagtgacaatgggatgcagttt
acgtccgctgagttccaagacttcaaacagaggtatgggttcactcacatcacctcgagc
ccccattacccacagtccaatggagctgccgagagggctgttcaaactgcaaagtatatt
ttaaaacagccagatccttgcttagtactcatgagttaccggtctactccaatcgcagcg
actgg
>Ol-RETE759#LTR/Gypsy
tgggggctcgtccgggattattctcgtggaagcaactgccaggtgaagagtgcgagcaca
gtattcagggtgcccagaacttcagggatggctacagccacgtgtcatccagagagtctc
tgccacctttgaaaagtcatggccacgaatgcacctcggcggtcgctgattgtcaagatc
cagaaacagcttgcaagactgaacacaaatcagcttcaaataatctaccgctgcatcgat
gacaacaccaccacaggtttgattgatgaaaccaatgacatagacctgtacgnnnnnnnn
nnttggccaccagagaggatggagaaattgctgtacttccacaaagtttcacccctccac
ttcaaactgaaaaaactctgcgtcctcctctgagcgaacttggttcatccttcagcttgg
gaaagcaggtattgagtcttaatgatgttgcaagtctgcttccgcgcagagagttcaaac
tccatggtggacagatttcagacactggttcagatgtttcatttggtaacctgtgtaaac
aaattgatgaaggtctacaagaagggtttactgaatcagaaataatcagaagtgtactaa
aaatgataaaacctggtacatttaaagaaatgttaacttacaaaacagagttaactgttg
atgagcttaaaaagtttctccgctctcacatttgtgacaaaaacagcactgaactttttc
aggagctaagtaatgctaaacagttagtcaacgagagtccacaacagtttttgtaccacc
ttgttgaatcacaacaaggtggtacaggtttcagttatgatgcaaaacttgtacaaggta
cttttctccacaccctttatcaggggttgaatgagaaaaatgatcatgtaaggcgtgact
taaaacccagcctaaatgacatggaagtaagtgatgatttcttattagaacaaatcacca
aatctacacgcgaagaagcagaaagacagaaaagactaggtacaactgttagggccaaat
cagtgactgttgcgacacttgacagtggtgacacgagcaaagacaggaaagttgacaaga
ggggacagattgaacaagataccattagagaactgacagcccaagtgtcctctctgacaa
aacatttagcccaactgacaaagccatccgactacaccgtacctgttgaatctacacctt
tgagacataacccaaagacaccaatagacacacggggtaaatgtaaatcttgtgcacatc
aaaacaaagccacttgccaacattgttttgtgtgtggacaagcgggacatagagccatag
gctgcctacaacagaagaggtcgggaaacgggtcgtggttgctggagaagggcaacaagt
aaccaagacaaccagagtgcccacagtaactattagtcgtttcagacccgcgcaaccacc
gccaagacggagacttgcacagctcatcggtaaaaaatgtatgatttcctgtgctcttaa
tggatctccaattcaaatgctacttgattcaggtgcgcaagtgactatggtaggaaaaac
atggattcaaagaacattacctaatgttgctgttcaaccacttgaatccctcctgtccga
tcagcctctagcaatatctgcagcaaatggcacggatgttccctttgaaggatgggcaga
tgtggaactccaggttagaagtgaaaattgtggccaagtcactatccaagttcctgtcct
agtaacccagaactgtcttaaccaccccatccttggtagtaatgttatcgctgagatgat
caaaactagtaaagagactgatgtagacataataggactacttaaagacgctttaagtgt
aaatgacagcacagttgaagcgttagtgtctgtgcttgaggtgttgactccagctgaaaa
ctctgttgagtgtaatgtcaaaactggaaaaaagggacaacttttacttgctggtcgaat
atgtgaggtccggtgcaaagtaagagaatggccagcaggtggtaccatgctctttcagcc
tgatgtagaaaataactgtccagatggtttggagttgtttcctgcattggtagatgtccc
tgaagggttaataaagactgttaaaatccctatacagaacaccaccagacgtgacattta
ccttccaaagagaactattttgggaactctagaagaggtcagtgacgcaagaccagttaa
ccctgtttcagacatgtcaaaacaccaatctgacgtaaacgcatgttctgccagtctcag
ttcaaaccagaaaaatagtgacaactcccaaaccatagacacaaaaggtcaacaatggct
tccaccagtagatctgtcacacttggagaaggatgaacaaaggattgtggaaaaaatgtt
atttgaagagtcagatgtttttgctaaagaagattcggacattggctgtatcccaagttt
acaactcaaaataaaccttacagacaacaatccagtgcaaacaacatataactcagttcc
caagcccttatataaagaggtcaaagaatatgtccaaaaactactggaccatggatggat
aaggaagtcaacgtcaccctattcttctccggtggtttgtgtgcggaaaaaagacatgac
tttacgtttgtgtgttgattttcggggcctaaatcgaaaaactatccctgaccgccatcc
actgccacgcattcaagacctgctggataacctggggggctactcatggtttacaatact
ggatcaaggcagtgcttaccaccaggggtttgtggatgaaaattcacgacacctcacagc
tttcagcacgccttgggggttgtatgagtggaaccgccttccatttggtctcactaacgc
cccggcggcctttcaaagatgcatggaaggggcacttgaggggttaagggatgagtgttg
ttctccctacttggatgacgtgttatgctattctaagactttccatgaccatgtcagtga
cctaagacgtgtccttcaccgactcaaagaacatggtgtgaaattacgtccaaataaatg
cgagttctttaaacgt
>Ol-RETE77#LTR/Gypsy
acgattttcaccgagcatttttctaaaactaaaacaaaatcatacttgtctgagttacaa
aacacagccaaacttacgggtgttgaatataaggacatgctggcgcatatgttggctcag
gttgggttggctgtcacagagctgggtccagctaccaaggaagaagaggaacaaaccccg
catgcagagcctactctgcttctcccatctgctaaagactctttattcaccccactttca
cctgttccagagacttttagtgtcaaaccggaatgcaagccgcatcaaccagcaccagac
cccctgttaacctccagcaaggaaaaatccaatcctaatatagaagttcagccttctgaa
gtccagcgctacattgtagagcatattgtaaagaacgaagaggttgcagtgcaccatcag
aggctaagggtgttttcgggtaggatacccagaccgtcaaacgaatctgattatgaggcc
tggcggtcaggagtagagctactgttgggagaccctgctgtgtctgattttcagcgttcc
aggcggattgttgaaagccttttgccacctgcagcagatatggttaaacatctgggtcct
aatacaatgccaatggtgtatttagccactcttgactctgcatatggtgccgttcaggat
ggggatgaactatttgccaagtttatggacacctatcaagacaccggagaaaaagcatca
gcttacctccaacgccttcaagtttctttaaatgctgctataaaaagaggtggagtcaag
gagtctgatagtagtcgccatttactaaatcagttctgtcgtggatgttgggatgatggg
ttgataacagaactccaacttaaacaaaagaaaactcaacctcctacttttgcagagctg
ttgttgctgttacgcaccgaagaggacagagaagcgacaaagacccttcggatgaaacag
catctgggtgttactcgacaaaaagttactaatcatccccagtatgtgcgaacagacaat
aatgatgggggagcagtggctaaactgaccaatatcacccaacagcttgctcatcagcta
gcagacatacagcggcagctagctatgctgactcacggacaacccaaatcagcctctcat
ccaccggcaacagcccacaacagaccaccagcaaaagaaaagcaccacacaaaccctctt
cgtcatcccatgccatttccacagaaaccaggcttttgtttccggtgtggtgaagatgga
cacatccgtccccagtgtaagaatgagccaaattctgctttggttgcccataaaaagaaa
ttatttggaaaaaaacaatacaacagttccacttacaatcatttaaactgagtccggctt
cggttgagggacaaacaggagccaaacgggacccaaactgtcccaagaagaggatcgtcc
ggtgtgggaaactgttacaagcaaagcttataaagaaaatgccaaaagggctcgttggtt
ctaaatgcaccgctatccttaaaatagcacaacaaaaccataattgccttttggacactg
gttctcaggtcaccacagtttcagtttccttctttaatcagtttctccatgatcaacaaa
ttcgtccgctttttgacttattacaggtcgaaggtgcagctggacatttagtaccatatt
tgggatatgtggagttgacaataacgtttcccaaagattttttagggtctgagattgata
tgccaactctagcacttgtggtcccagatgcaaagccccacagccacacacctgttttag
tgggaatgaatacattggaatctttgtatgacttgggtcgtaatagtgatgttttttccc
tgcccactattccaaaatatcgagctgttctgaagttgctacagatcaaccatcagcaga
accatgcaggctcttctggagttgtgaagttattaagtcaggctccagtttctgttcccg
ctggccgtactgttgttctagagggcactgcacaattaaatggacagctgtcaggtcagt
gggctgtaattgaccactcaggatctgtacttcctgggaagctgtatgtgcagagttgcc
tggtcacagtctcaacacagtctcccaataaggttcctgttattgtgaaaaatgagtcta
aacaagatgttaccattcccccttttgccgttatagccagtataggggcatcgccaacca
tcttgagtcatcaaacgagggatgtctccctggatgagaaggggagagggaaattgtact
ttcattttggagactcgcccattcctattgactggaaagagcgagtaaaaaataagctca
cccaaatgtctgatgtgttctcccaccatgacctagattttggttgtacaaaccaaataa
aacatcagattcatctccatgacccgacaccattcaagcatcgagccagacccatacatc
cgaatgacatagaagctgtgcggaaacacatacaagatctgctaaaggctggcgtaatta
gggagtctgaatcttcattttcctccccaattgttgttgttcggaagcggaacggagatg
tgcgcttgtgcatcgattatagaaaactaaacttacaaactataaaggatgcctatgccc
tgccaaacctcgaggaatccttttcagcattaactgggtcaaaatggtttacagttcttg
acttgaagtccgggtattaccaaatagaaatggatgaaaaagacagagccaagactgcct
ttgtgactccattgggtttttgggaatggaaccgcatgcctcagggggtgacgaatgctc
caagcacattccaaagattaatggagaagtgcatgggagatttgaacctcagggaagttc
ttgttttcctagatgatatcattgttttttctgccaccctggaagagcatgaagaacgcc
tgttgaaagtgttgaaaagattaaaagagtttggattaaaactctctccagataagtgca
ggttctttcagtcaagcgtgcgctacttgggacatgtggtgtcagaacgcggtgttgaaa
cagacccagagaaagtgtccactttaaaatcctggccagtaccccgaaatctgaaagaac
taagatcatttttaggttttgccggatattatcggcggttcatcaaaagctatgccacaa
tagtaggaccacttaatcatcttactcgtggctatgaacctagccgccggactgacaaga
gcaagaagactgcatcaaagtacacagattcaaaacaaccgtttggagacagatggactc
ctgcttgccaaacatcttttgaaacggtgatagacaaattaacatcggctcctgttcttg
catttgctaaccccaagcttccctatattttgcacacagatgcaagtttgtctggactgg
gggctgtgttgtatcaagaacaggagggccagcttcgtgtcattgcttatgccagcagag
gactctcccagagtgaatctcgctatcctggacacaagctggagtttttagcattaaaat
ggagtgtcacagaaaaatttcatgattatctgtatggttcccattttactgtgatcactg
acaacaatcctctcacttacatcttaacctctgcgaaattagatgccaccagtcatcggt
ggttggctgccttgtcgacgtactcattcaagctgcagtatagatctggcaagcaaaata
atgatgcagatgttttgtcacggcgacctcatccccccatactgaatgaatcacttcaga
atggggagtgggatcctgcctattgtattgtagagcgtctatctcattcaagcagaccct
ctgaattacctccctgaagtggtggatgcaatctgtcaaggtgctctgttgagaagttgt
ctacctccgtcagcttgcattgatgttgcattggttgaatcaatgacagtctctactaac
gtctttccagaagcctttgaggaggagtcatctcatggcttgtacattgtaccgtccatg
actgacattgacctacaagaattacagtatgcagatnnnnnnnnnnccaagattaatgga
gaagtgcatgggagatttgaacctcagggaagttcttgttttcctagatgatatcattgt
tttttctgccaccctggaagagcatgaagaacgcctgttgaaagtgttgaaaagattaaa
agagtttggattaaaactctctccagataagtgcaggttctttcagtcaagcgtgcgcta
cttgggacatgtggtgtcagaacgcggtgttgaaacagacccagagaaagtgtccacttt
aaaatcctggccagtaccccgaaatctgaaagaactaagatcatttttaggttttgccgg
atattatcggcggttcatcaaaagctatgccacaatagtaggaccacttaatcatcttac
tcgtggctatgaacctagccgccggactgacaagagcaagaagactgcatcaaagtacac
agattcaaaacaaccgtttggagacagatggactcctgcttgccaaacatcttttgaaac
ggtgatagacaaattaacatcggctcctgttcttgcatttgctaaccccaagcttcccta
tattttgcacacagatgcaagtttgtctggactgggggctgtgttgtatcaagaacagga
gggccagcttcgtgtcattgcttatgccagcagaggactctcccagagtgaatctcacta
tcctgcacacaagctggagtttttagcattaaaatggagtgtcacagaaaaatttcatga
ctatctgtatggttcccattttactgtgatcactgacaacaatcctctcacttacatctn
nnnnnnnnnacctcctgaagttgtggatgcaatctgtcaaggtgctctgttgagaagttg
tctacctccgtcagcttgcattgatgttgcattggttgaatcaatgacagtctctactaa
cgtctttccagaagcctttgaggaggagtcatctcatggcttgtacattgtaccgtccat
gactgacattgacctacaagaattacagtatgcagatccagcaatcagagaagttataca
gcagcttgaggcgggagagaaagttctgcctgttgcacatcgacttcttcctgagctctc
tttgctactgagggaatggagtaagttgaaactggtgaatggagtcctttatcgggagaa
gaaagaagaggataaacctcatctccaattggttctgccgctggatttgcgccctgttgt
tcttgaaagtctccataatgatatgggtcacatggggattgagcggacattggacttagt
atggcaaaggtttttttggcccaaaatggcagccgcagtggagcattatgtcaagacttg
caatcgctgtgtaaggcgtaaatctttacctgagaaagcagcaccccttgttaacattca
caccaccagaccattggaactcctgtgcatggactttctatctctagagccagatagcag
taatacgaaggacatcttagtattaactgaccattacaccaaatttgctgtcgctattcc
aactccgaatcagaaagccaggactgtcgcaaagtgtttgtggaatgatttcatagtgca
ttatggcatcccagaacgtctgcattctgaccaaggctcagatttcgagtctaggttagt
tggagagctttgtgacatgactggcatcaagaaatccagaacaactccctatcatcccag
agggaatccggtagagcgttttaaccggacattgttaaacatgnnnnnnnnnntgcaagt
ttgtctggactgggggctgtgttgtatcaagaacaggagggccagcttcgtgtcattgct
tatgccagcagaggactctcccagagtgaatctcactatcctgcacacaagctggagttt
ttagcattaaaatggagtgtcacagaaaaatttcatgactatctgtatggttcccatttt
actgtgatcactgacaacaatcctctcacttacatcttaacctctgcgaaattagatgcc
accagtcatcggtggttggctgccttgtcgacgtactcattcaagctgcagtatagatct
ggcaagcaaaataatgatgcagatgttttgtcacggcgacctcatccccccatactgaat
gaatcacttcagaatggggagtgggatcctgcctattgtattgtagagcgtctatctcat
tcaagcagaccctctgaattacctcctgaagtggtggatgcaatctgtcaaggtgctctg
ttgagaagttgtctacctccgtcagcttgcattgatgttgcattggttgaatcaatgaca
gtctctactaacgtctttccagaagcctttgaggaggagtcatctcatggcttgtacatt
gtaccgtccatgactgacattgacctacaagaattacagtatgcagatccagcaatcaga
gaagttatacagcagcttgaggcgggagagaaagttctgcctgttgcacatcgacttctt
cctgagctctctttgctactgagggaatggagtaagttgaagctggtgaatggagtcctt
tatcgggagaagaaagaagaggataaacctcatctccaattggttctgccaccagatttg
cgccctgttgttcttgaaagtctccataatgatatgggtcacatggggattgagcggaca
ttggacttagtacggcaaaggtttttctggcccaaaatggcagccgcagtggagcattat
gtcaagacttgcaatcgctgtgtaaggcgtaaatctttacctgagaaagcagcacccctt
gttaacattcacaccaccagaccattggaactcctgtgcatgnnnnnnnnnnttctatct
ctagagccagatagcagtaatacgaaggacatcttagtattaactgaccattacaccaaa
tttgctgtcgctattccaactccgaatcagaaagccaggactgtcgcaaagtgtttgtgg
catgatttcatagtgcattatggcatcccagaacgtctgcattctgaccaaggctcagat
ttcgagtctaggttagttggagagctttgtgacatgactggcatcaagaaatccagaaca
actccctatcatcccagagggaatccggtagagcgttttaaccggacattgttaaacatg
ataggcacgctcgataatgaacaaaaggttaagtggaatgagcatgtcaagcctctggtt
cgggcatataattgcacaaggaatgatgtaactgggtacacaccatacgaactccttttt
gggcggttacctcgcttacctgtagacttagcatttgggttaccgataaaggaacctcca
attgtagcacatacagactatgtaaagaacttaaaagccagactacaaaagagttataag
cttgcttcaaagaatgcttggaggtctgcagataagaataaaagttcttttgacaagtat
gtgaaacctgctagtctgcaagtgggagaccgtgtgttagttcgtaatgttaaaatccgt
gggaaacataggcttgcagacagatgacagggcagcagtcctgtcctacagtaccacaac
aaattaggttaactttgtttttgagttttagctccacaaaccaagtcttgtgcatttgcc
tttgcaattgtaatgattttcattatttaccaaaatcaatttatatgtccacttaaatgt
taaatggatgattacaaaaagccttttgtttaaatgttgataactgtcagactagtgtca
tggtggcttgtcagactcctccccctcccagctctgctcaggactcgcaggtttttctac
tttcctcatctacgcacctgtcatttaaggagacccacctcaagcattctttgccagtcc
tttaaccctgatggtgcttacctcacctcatgctacacctggccctctatgtcatgtttt
gcctcgcttatcatgtttttgctgtgcttcaggtctgccgttttccacgagagcaacaga
gtcctaatccacctcgagcagaagctaaaaccctccacgctccacaagaactccagccac
gccacagtcaagaactccagccacgccgctgtccaaagactctattctcgccaccttcga
gaacactagtcacgccattgactcccgtgctcaccgttggctgaagactcctcgtcaagc
tccaagcccctctcccctcctggatccactggctccttcaaattaaaacctgttacatac
cttccatctacctgcctcttccttccgggttacagcatctgggtccaccttgatcagatc
atgtcaactagattacatttatttcattctttaacccttttgctatcctaggcaatttaa
cgttgggagttgggtcatctagacccactagacagtgcgttgaaccctttttcttcaatg
atttgtgttcttggtttccatggatcacatgaaatctttccaccttcatccaccattgtc
atggtagggagaacacatcaatgtaagggtggggtcacctaagatagcacaagggtttaa
cacacataatcgtttgtccaacacgttcgctaccaatccactctagtcctttccctgcat
gctgtctgatccaagctgtgtagtagctgcttacagaataagagacctgacaggtgatgg
tcaacctctcacctggctgcagactcacagaggctggctgtgtcagctgttcacacttta
cacctgaagaggacaaacagtttaatggttaatggtgtaacaacagtgaacagtgtcttt
gtctcagtcaaactcacaggctccagcagccagaagcagcagcagaactccagagaacat
gatgaggatgatgatgaagatgactgattagatcttcttcttggctgacaacatgacatc
aagtctttttgaaatgttataaaagggtatgattctgtgacggggcaccatcgtatgcag
agtgtttgtttggcaatgagataataaaaagagagaatg
>Ol-RETE799#LTR/Gypsy
tgcttttattgtgggcagtcacgtcactacatcagaggttgcccaaagagacctcagtca
ctagcagcggggcagctggtgagtcgtacttcacttttttcgttgcccactcaggaggtt
gtgaacagactaaagattccagtagagcctctagttcctgcgttacggataaatgctata
aatggctccttgattcacaaggtctcggcaaagacagtaccagttactgtaactgtatct
ggtaatcatactgaacttatgtcattttttgtggtagaggcaatgagtcctcatattatc
tcaggttttccatggctttgtaagcactctcctcacatttactggtcctcaggaagggtg
ttatcctggagcactttttgtttaatgaactgtttgaatgctgctcctgttcgttcttct
gtctctttctctctgcaacctcctccgaacctgagcagggtccctcctgaatatcatgat
ctcggagaagtgttttgtaagactcgggcaaagtctcttccaacacatcggctgtatgac
tgctccattgaccttctccctggaacacagccacctagatgacatatatatcctctgtcc
tcccctgagcgggaggctatggagcagtatctacaggaaagtctccaggctggcatactc
cgaccttcctcttctccagctggagcagggtttttctttgttggaaaacatgatggagga
ttacgtccctgtatagattaccggggtttgaacattatcactgtacgcaacacttacccc
ctcccactcacgaacactgcttttgacttattaaggggtgctaacattttctccaagctg
gatctccgtagtgcatatcatttggtacgcatcagagatggagatgagtggaagacagcc
ttcaatacccccactggacactttgagtaccttgtcatgccatttggtttaactaacgct
cctgcagtttttcaaagtttgatcaatgatgtacttaaggacatgatcaataagtttgtt
tttgtttatctggacgacatcttgattttttctccagaccaggttacccatgtgcagcac
gtcagagccgtcctacagcgcctgttggaaagccagctcttctgcaaggctgagaagtgc
gagttccataccactgaaacaaagtttctctggcatgtggtcactccaggcgctgttcgt
atggatgtttccaaggttcaagctgttttggagtggcctatccctactggcagaaaacaa
cttcaacacttcctgggttttcccaacttctacaggcgctttattaggggcttcactggc
attgctgcacctctccataggctgtcttccgagaaggtacgttttgtctgggatgagggg
gccaacaaagcgtttaacaaacttaagagatgtttctctgaggctcctattctggttcaa
cctgacatctccaagcaattcattgtggaggtggatgcgtctgactctggggtgggagcc
gtattatcacagagagcatccgataataaagtccatccctgtgcgtacttctcccgcaag
ctctctcctgcggagagaaactacaatatagggaacagagaactgctagcagtaaagatg
gctctcgaggagtggcgtcactggctagaggggtccgagcaccctttccttgtttggacc
gaccacaaaaatctagagtacattcgcactgctaaaagactcaactcccggcaggcaaga
tggtcgctgttttttgataggttcaggtttaccttgtcatatagacctggcagtaagaac
cttaagccagatccactctctcgtcaattccaggaggaggagaaggacagagctagtggt
tccataattccacaatctattgtgttggggacaaattgctgggccctggaacgcaaggtt
aaggctgctgtacgtgatgagtctgctgttcctgcaggttgcccagctggttgtttatat
gtcccttcaagtctccgcccccaggtgctgagatggggacactcatctcgtctggcatgc
caccctggtgttacgaggactgcctttctggtggcacagcgtttttggtggccttccatg
tcctcggacataagggccttcgtctcttcgtgtcccgtctgcgccagcgtgaaggtgcca
cgaagacccccggctggactccttcagcctctacctgtgccttctcgaccttggtcccat
atagctatggactttatcaccggtctccccaactcaagaggtaaaacggtcatcctgacc
attgtagaccgtttctctaagttggtccatgcctttccactgcagaaacttccctcagcc
agagagctagccatgggggtcagggtcagtctgaggtcaggattccatccacagacaaac
ggccaggtagagcgctgcaaccaggacctagagaccacactacgtggtccacccaattaa
cttgggtggagtatgctcttaacactctcgtaaactccactggattctcacctttccagg
cagcttatggataccagccacctatcttcccccaccaggagcagttggcggctacatctg
gtccagctgctttagtacggcgttgtcagcgcacctggaggaccttcaggagtcgtctgt
tgaggaaccagaagaggttcacggttgtggcgaaccgtcgacggacttctcctccagtgt
ataaggtgggagacagggtttggctgagctcaaaggacattcccctcaagggtggctcca
agaagctgcacccccgcttcatcggccccttcaccatcagcaggatcatcaaccctctgg
ccgtgaagctggacctcccgcgcaccctgagggtacaccctgtgttccatgtgagcaagt
tgaagccagagagagtaagtcccctccatgcagcatcagagggactccctcctccccgtc
tcgtggatggtggtccagtgtacacgatcaagtctcttcttgattctcggagggtgggtc
ggggtgtccagtacctggtggattgggatggttatggtccggctgatcgtcagtgggtcc
ctagccgacacatcctggacgaggacctgatcttccggttccatcgggatcatccggacc
ggccatgtcgtccgtctcgtagccgtacgtagggaggggggttctgtcacagtcttcagg
ccccgccctttctcctggtgctctccatgtgtggcactcagctgtctgcggttaggctaa
tttgtttgtacactatttaagtctgtctgtttctgccttctgtgtcggagtgtgtttctt
gtttggtctgtatcatgttggttcttagtcctgttatgttgtggagttttttccccccta
gtgtggtgttttttgttattaaagacctctggatcttttctcaactttggagtcctttta
atggtcctgcacttgggtcatcctgagataccgtaacaatgagtggtttgattttcttat
gctgaatttacaggtttcagataaaagagacaaaaatctttgaacattcatataaatcat
ttccgtatgggttcatatcggtggtatataagaacagcgccattttggaccactggtcgt
tcgcaacccagaatttgagcatgcaacatgatcatgtcgatttacaaatttttagacaac
atgtcttccaagaaacccagcaagggcaaagccccagcgccaaatacaaagagatccaag
ctgtccaaccagcacggggcaggggggtggcaatctgaaatcgtcttatgagatgattgg
aggtcctcctaccacctgcctgtcactggagtgccaccaccaaaatgtgcccgggctgcc
actgatcgatgtcaaaaatgtatctggttgccgtaaaatgtttactttttcttaaaatcc
tgtaaaaatgtgactgccgcccacaaattacaaaagctgttgtgcggccacctgccaaat
ttgctgaaaaacttgcatttaggtcgctgtgtagcggcattttaggaaatgtgacagaag
tcttacctataggttaaaagcctctctcaccacaaaagcaaaatgttttttttaaccttc
tcatgctgatcacttcagttccctcagcagggggcaggctccttaccggcagccccagag
ttgctgatgccgtttcatcttatgattggctcaaattcactgaaaccacagctctgtctt
acagcaaagcagcagctcaccaaacagccgcatacggaaacagatggagagcatgccggg
actcactgagatgagcttcacatctgccgctcacaaggaattgagctcacagacggtggg
gggattacgcagcggaaaaggagtcattg
>Ol-RETE806#LTR/Gypsy
cttggccaaaaaggttcccgacccctgggttagatcattaaaaatgtgcgccaaccaact
cggtaaacgtaaaacttgaaactttgcccaaacaacttattttaaccacaagcaataatt
ctctgatgacatgatagtgcaaaacatacataattgtttaattcagaacaaataaatatt
tgaagatacaaactcgtggagcatgtcatgaatacaaaggatatactagaaaggaacatc
aaaagaagcaacaaatatataatacagaggcgaaagtcataaaatacaataaaaaataaa
ataatacgacttacctagacgtatgtgagttatcaacttgtgccagctgccgctcgcatc
agacctccgccatctggaagacttctgtggctgagttcacgttcatggacgtacgttatg
acgtcatcacgtctcattactcataagttttgactccaaggtttcatttactcaaaatgt
tttagtccaataaagatataactgtggcaaaagttgaatcggcttataggttttaagctg
actcaacttgtttgttacttttgagttcagtgattataaaacttttgagctcattggact
atccgggctaacagtgtggtatgtgtagagccaacacaattctcttctttctcacaatta
atatttttttatgtttattcatgttagattgtttaaatgaattgcgttagatagtttaaa
agaatctgtcacggtgcccccggctggctcctcctcctcatcagctacacctgatgtctc
cagctgcacctcttcatcctcgtctggccgcaggctcttaaggagaccacggtcctgcaa
tcaacgctagttcgttgtacttccacagtgcatctcctggcctcgtttatattcctgttt
catgtttgcctcgttccctgttaacccagtctgtcttacctcgtcacaggattacatctc
tgtttggacccttctggtgactgctctcgtctcgctgtccacgttccggtcgctcctctg
gatatccactttgcatccaccggttgatgccgccaagaccctccaacctcctccgttacc
taccacaggatacctgggactcagcttcatccccgctgccacattaaaaccagttacact
tacctatctgcctgccttgcgtccttccgggttccagcacttgagtctgccttagcctgc
tagccatgacagaacgaactagcctaactcctgactcagctgacccggacggactccgcc
ttgccatcacccaacaaggtatgttgctcaatcgccagtccgacgcccttactcaaatgt
ccgctgcccaacaggagctatttcgccgtctggacaacattacgcaaactctggctggga
tcacgggccaagcacctagcgcccccgccgccgcttcacccccggtttccggtgacacca
tcgccatcaattccgcctccccggaagaaaacatccggtcacagccagagccattctatg
gtgacgtggaagcatgcagcggtttcctactacaatgccggttaatctttcaacaagcac
ccaggtatcaatacaaaatctccctggtggtcaatgcactccgcagtaaagctctccagt
gggcccaggcttttttagccgctaaccctctctcacatctccccttcgaaagattcattg
gggaatttcgcctcgttttcgatcaaccatgcaaacaggaagacgcgacccggcggttac
tcagcctcaagcagcgtaaccgtcccgtgagggatcacatcattgatttccgcattctag
cagtcgaagcaggctggccggacattgctctcaagggaattttctatcaatccctcaatg
aaaaaattaaagatcacttatgcacacaaccagaggcggataattttgaagagttggtga
cagccgcgctccgtgctgatattcggcttcgtgagcgtcaggctgaacggagttttcttc
cgcgtcgactcccctcggatgtttcacgtcatccgttcctggtcccccaacagacggcag
ctagcgccgacgcctctagctcctttccagacgaacccatgcagatagggcactccaaac
tttcccccgaggagagactcaagcgacgcaacgaggggttatgcttttattgtggggagg
ccagtcacattgtgtctcaatgtcccaatcgtttaaacccccgaacccctcgctgagtga
caggacgcgaggggatctgtctgaaaagacctttaagccttttctattcatgcctgtcaa
gtttcctagaccaaatcatgtccatgaattcaatgcactcatcgattctggagctgaaca
tagcctcattgattctagtctcgtctgtcaactagggtttccggttgaatctttagatac
cgctgttaaggctgccggtttggggggcaaactattttccaaaattactttacgcacaga
acccattcagattattacgtccggaaatcaccgtaaataccaccagtttttcgtcactaa
ctcacctcaaactccggttatcctggagtattcctggctgcgtttacataacccccaaat
agactggtctagttctcgagttattaattggagtacgtactgcatggcaaattgtttaca
ttctgctctcccttcctctgccatagctgactcctccgataaggaagatgttgatctcac
taaggtgcccctttgctatcatgatctaaagacagtgttcagtaaatctaaggcttgtgc
cctacccccacataggccctatgattgcgccatcaaactcctcaatggaccccctcttcc
caaggggaaattatataatctttccggacctgaaaagctctctatggagagctacataca
ggaagctctctcctttggtcacattcggccatcctcgtcccgtcggagcggggttctttt
tcgtggagaaaaaggataagaccctcaggccatttattgactaccgcgaactcaaccaaa
ttaccgtgaaagataaatattctcttcctctcattaattctgtttttgattcagtccagg
gagccaacatcttctctaagttggatctccgcaacgcctaccacctcgtttgggttcgtg
aaggagacgagtggaaaactgcgtttaaaactcctctcaggcataatgaatacctagtca
tgcccttcggccttaccaacgcccctgccatatttcagcgtctagtcaatgacgtcctgc
gtgacttcctaaaccgctttgtgttcatctatttagatgacatcctcatttattccagta
acctcactgagcatcgccaccacgtcagactcgtcctcgaacgtttattggaaaataaac
tcttcgttaaagcggagaaatgcgagttccacgtagattctgtttctttcctgggctaca
tcatcgaggctgggcaaatcagacctgatccctccaaactccaaaccgtttccgaatggg
ttgttcccgagtcacgcaaaaaattgcagcagttcctgggctttgccaacttttaccgga
ggttcatacgcaattacagcagtatcgcctcccccgtcacccaactcacgtctgtcaagc
taccctatgtttggacccctgccgctgactctgctttcaggaaactaaaggaactgttta
cctccgctcccatactcatccaaccggacactcgcaaacaattcatagtggaggttgacg
ctacagaaactggggtaggggcagtgctatcccaacgtgaatcaccttctggcatgttaa
aaacctgtgccgtcttttcaaagaaactcagtccggcggaacaaaactatgacgtcggta
atagggaactactggccatcaaactcgctctggaggaatggagacattggttggaggggg
ctgaacaaccgtttatagtatggacagaccacaagaacctggcctacttgcgctccgcta
agagactgaattctagacaggcccgctggtgtttgttcttcgacagattcgactttacca
tcacgtatcgcccgggcagtaagaacggcaaaccggacgctctgtctcgcaagtacaaca
ccacggaggctaccactacaccacctatcatccctgactccctttttgtgggcaacctca
cgtgggacgtggagaccagaatcctacaggcccaaggtgagaaacctgactccattaact
gtccacctggtaccctgtttgtccccgacagactcaggtccgacgccatcacctggggac
actcttctaaggttgcctgccacgggggtgtacgtcgtaccctcatgctcctcaagcgtt
gcttcttttggccgactatggataccgacgtacgacaaaacattgcagcctgtaccacct
gtgctagggccaaattgtccaactcacctcctgctggtcgccttcatccactatccacgc
ctagtcgcccctggtctcacattgccctagattttgtgactggactgcctccatctcacg
gttttacggtcatcctcacggtcatcgaccgtttttctaaagcagctcacttcatttctc
tacctcacctgcccaaatccactgaaactgctaacactctggttaatcaggtttttcgtc
tccacagcattccttccgacatcgtgtcagatcgaggaccgcagttaacgtcccaggtct
ggaaggcgttctgctccgccctcggtgcttccgtcagccttacgtcagggtatcaccccc
aatccaatggccaggccgaaagggccaaccaagaactg
>Ol-RETE814#LTR/Gypsy
tgttacagatgtggtgagaatggacacgtgtccgtcagatgtacagcccctgaaaatgca
cagaaagtgatcaaaaagctcatacgacaagtgcgtgacattacgactgagcagaaagag
ggtgtcgaaaattcagatgagtgcaaggcaagggtgaatacaatgaaagcccctaaagct
gatgctaagctaccgacaggactggttggtccatcgtccatctgtaacattaaagttaat
gacattttatgtgatgcacttatggattcaggttccaatgtaactatcatctttgaggat
tggtaccaaagtcacctacctcatgttcccatacaaccaatctccaaactctctatttgg
ggtcttgctgattctgagtatccttatagaggatatgtggttgttgaaatggaatttcca
gaggacatgtctggggttaaagggcccgtcagtgttcttgctctcatatgtccagagcct
caacatggccaacaggcacctgtaatagtaggcacaaatgcttttctgtttcacagatta
tgggatattgtaaatgagagtggcagcaaacccaaagtccattccatgagaatacaggca
gtgtatgacaaaattcaatcacaggttcaatcaccacccgttatttcagaggatgaaacg
gttggacaggtgaagtggccaggtccaggttcactttacatagcaccgggtgagagccta
tatgccacctgtaaagtagaaaagactgaatccgctgctaagaacctggttcttgttgac
aacccacaggtacaacaactcccaactggagtactagtacaaccaggagtgcttccagac
aacaacattgaccctgatagttttacagtactgctacacaacgaatcccaaaaacccacc
tctattcaggttggaacagtccttgctgaaatatatgtggtagacacagcagtattgcct
catctatctgaccaaccaagccataggcttaatcctgaactgtttgaatttggagattca
ccggtccctgaagaatggaagcagcggctgcgacagaaattatcagacaggccaaaggtt
ttttcgcttgacgagtgggatgttggtctagcccaaggtgtgaaacatcagattcgccta
aaagactccaccccttttagagagcgatcacggcgtttggcacctgctgacattgatgat
gttagaagacacatacagcaattactctctgctggtattctgaaagagtcgcggagtcca
tatgcgtcgccaatagtggtagtgagaaaaaagaatggtgctgtgcggatgtgcgtcgat
tatcgtaccctaaacaggcgtaccatacccgaccagtacacaatgcctcgcattgatgac
gctttggattgcttaaccggtagtaagtggttttctgtgttagatcttcgcagtgggtat
tatcagattgaaatggcggaagaagacaaggagaagactgcattcatttgccctctcggg
ttttatcaatttgagaggatgcctcagggcataacaggagccccagctacgttccagagg
ctaatggaaaaggctgttggtgatatgcaccttcttcaagtcatagtctatcttgatgac
atcattgtctttggaaaaactctggaagaacacgagcaccgtcttctcaaagttcttgac
cgtcttcaggaggttggactcaaagtgtctcttgataaatgtcagttctgtcagcctcgt
gtgaaatatgtgggtcacattgtttcagagaaaggaatcactactgatccagagaaggta
gaagtagtgaaaaactggaaagagcctactgaccttaagacccttaaatcatttcttggg
tttagtggctactatcgccgattcattgcaaactattctcagatagttcacccacttacc
gagttgacaaaaggttacccgccaacgcaaaagaaaggtaaaccgctatgcgcagactcc
accaggccatatttcaaagcaactgaacccttcggagaacggtgggatcaatcttgtaga
gagtcattcagaaaaaccattgactgtttagtgaatgccccagtattgtcatttgctgac
cccactaaaccttacatcttgcatgttgatgccagcatgagtgggttaggtgcagtgcta
aatcaagagtattcggaaggcctcaggcctgtagcatttgcaagtcgaaaactcagcaac
tctgagcagagatacccagctcatcagctagaatttttagcgttgaaatgggcagtcgtt
gataaatttcacgactatttgtatggagctaaatttactgtgaggactgacaacaacccg
ctcacatatgtgttgacttctgccaagctgaatgcaactggacaccgatggttagcggcc
ttggctacatatgactttaccattcagtaccgacccggtcgtcacaatgtagatgcggat
ttactgtcacgtcaacatgaggatgaacttcagactgactggacagtcataccaccctct
ggtattaaagcactgtgtaaatggtcttgtgcaacaagtgactctggagtaccttcaagg
tacatcgatcaactgggagctccgccagaaggtatccctgatgtatatgtttgcccagtg
aatttgagtacaagcaacatagatcagttgagtccaaaagatctcaagtatgctcaggac
acagatctgagcattggcccagtgaaatcagccatcgaagctggcaatgtgccggttcat
ggcaaaaatgatcctccggatgttgctttactctgtagagagatctcaaaactagagatc
agagatggaatactatacagagttagacaaacacaaacggacagtggaagcagacagcta
gtgttgcctgaaaggtatcgaaaaacaattttaaggtcgttgcatgatgattgtggtcat
ttaggagtggagaagacttctgatctactgaaaggcagattttattggccacgcatgact
tctgatgtggaacagtacatcaaaacgtgcggaaggtgtattacaagaaagactcttcct
cagcgttctgcgccattacatcatatcaccagtaaggggccgttagacctggtctgcatt
gattttctgcagatagaaccagatcgcaggggaattgccaatgtgttagtaataaccgac
catttcacgagatacgcacaggcatttcctactaagaaccaaaaggcatcaacagttgct
aaagtgttgtgggatgaatattttctgcattatggacttcctgcccggatacattcagat
cagggcagagattttgaaagtagattgataaaagagcttctttctatgctgggagtccgg
aagtcacatacttcaccctatcatccgcaaggcgatgctcaacccgagcgttttaacaga
actctt
>Ol-RETE875#LTR/Gypsy
tgagacatatttcacaccaatcacacacatatacacacacacacatacgcacacacaccc
ccacacacaggtgcatagttgttatgacttttgacaggaatcatttatgttttagccgga
aaactcaacctacattcagtggacactcaacagggaaggggcaaaacatataaaagattc
tctgcatgggagtccttacttactctctgtcaggcagacctttagaaaatgagcaaccaa
agcagaaagatgacagtccaggaggttctgttagtcatcactgatcatgagaagtctgag
tagtcttcagaaaaagactatcttgagctagtctgattttgaaccagatgagggaattgt
tattcctgttcctccaagcaagacattcatatcaaagaatggtgaaatacattggtcttc
atccccaaatatgcgtcagacaaacctgtctgcagaaaacataataaacacagtgccagg
gcccactaggatggctgtgactcatgtgactgtcaattcaatctaattcaattcaattca
attcaattcaattcaattcaattcaattcaattcaattccattccattttatttgtatag
cccaaattcataacaacagtcgtctcgatgggcttcgtatcggtaattgaaaaagtaaaa
cataaaatcaaaaggatcatgattacatagaattcaataggaaaaaactaaattgaacta
actaaacaaactaaactaaacggtcatcccttcccttagaccctccttcgcggtaaggaa
aaactaataaaaaaaacggattccggaaaaaacgaagaaaccttaggggtgcacacatga
aggagggatcctcccccaggacggacaggcaatgtaccagaactcataaagaggaattag
tttatcaaacactacaactacatatttaaagtccagcagatgagcttcatccagatggag
ttggggggacggccgggggcgcgagtcgagccgcagacaggatccaggtcaagacaagca
tgacctgtgcgaaatgtgcaaaattaatttgcacaaaggacagtgtgatgactggtcact
cttgtgctgtgtagatgtacagacacacatacaacttcatattgcaattgcttgtctgtt
gtattgtgattttgtttttttctggtttacagtgcatgtatgtaaaacaaaatttcaaga
ttatgtttcagtggtttgggttcctgcgacagcatgctcgtgcagcagattgttaaacat
gacagcatgccagccatgcaggacgccattgcagctgccgctgcaggaagaagtggcatg
atgggtgggagtggcacagtgtcacctcggcctcgtccggtcatctgggcgccactggtc
catgctccactgcagactgcagctgccaccagtaannnnnnnnnnttcgggaaatcacaa
gccatctcacagcagttgtcccagctccactcattgctccaaaccattgccgattcacgc
tcacctgactccgccggtgtggctcctatgccgccgactccgccacctcatgcttcacca
ctcctggaagctcgcatccccaatccggatcctttttcgggaacatccgaccattgtagg
ggattcctcctccagtgctcgcaggtgttctcacaacaaggcagcatgtattcctccgac
gcagccaagatagcctatgttaccggactgttacgcggtcgagctcttgaatgggccgaa
gcgttcttagcgaaccacaacatgacggcgttatcatttcaagattttatgggccacttt
aaacaagtattcgagacaccagaaagataccacgacgcctcccgcaaactgctgaccctg
cgcaaagacaaacgctccgtggccgactcagttgacttccgcatcctggccacggaggtg
ggttgggacactagagcgcttctagaagtgttttacaacggtttatccgattccataaag
gacgagcttttgcattacgacaaacctgactccctggaatctcttatttctctctccatt
agaattgacaaccgccttcgagagcgccgctcatcccggaactacaaatcccagcagacc
tttccgaaacctacgtcacggcaggtaacgccccctcccagtttttttgaatcctcagct
cccacgtcatcaacagaggaaccgatgcagttggggaggactcgtttgactccaaaggaa
agacaggatcgatggacaagaggtgaatgcttctattgtggcagtaatacacacagggtg
gcggtctgtccgtaaaaccaaaagacagagcccctcagtgataatggggtnnnnnnnnnn
gccaaagctaacgcccacagtccacaccaagccaagccgacgcccaagccaacgccaaag
ccaacgtccactccaaagccaccagaaccgaagccacaagaacccaagcctccagatcaa
aatttcgcaagaaactctgaatcctcctccaaagaacaaaaacccaaaagaaccaagacc
aacaccaaaaatccaacgcccaacatcatctgtttcatcctacaataaaactcactaaat
caaaccaagtcctcgtctgcctttttgggtccagcaactccaaacctaacagaacgaacc
gaccatcatggacccagcaggcccggaccccgtgaaccagactttgtcctcccacgcctc
caccatggacagacatgaacaaatgcttcacagcctttcgggaaatcaacaagccatctc
acagcagttgtcccagctccactcattgctccaaaccattgccgattcacgctcacctga
ctccgccggtgtggctcctatgccgccgactccgccacctcatgcttcaccactcctgga
agctcgcatccccaatccggatcctttttcgggaacatccgaccattgtaggggattcct
cctccagtgctctcaggtgttctcacaacaaggcagcatgtattcctccgacgcagccaa
gatagcctatgttaccggactgttaacgcggtcgagctcttgaatgggccgaagcgttct
tagcgaaccacaacataactaagtgaaaaattaatctaaattgaacttgcatacatttgt
gaacataagaatttgaagttaatctcctttctctcctgaaactcacccatccatcaatat
caagatttaaatcctgtgcagaaacacatttactgtcattcaagtgagcaaaacacaatg
aaatgtccaagaatcttctcctggtttgttgcctgaattttgtggtnnnnnnnnnntatg
ttaccggactgttacgcggtcgagctcttgaatgggccgaagcgttcttagcgaaccaca
acatgacggcgttatcatttcaagattttatgggccactttaaacaagtattcgagacac
cagaaagataccacgacgcctcccgcaaactgctgaccctgcgcaaagacaaacgctccg
tggccgaatactcagttgacttccgcatcctggccacggaggtgggttgggacactagag
cgcttctagaagtgttttacaacggtttatccgattccataaaggacgagcttttgcatt
acgacaaacctgactccctggaatctcttatttctctctccattagaattgacaaccgcc
ttcgagagcgccgctcatcccggaactacaaatcccagcagacctttccgaaacctacgt
cacggcaggtaacgccccctcccagtttttttgaatcctcagctcccacgtcatcaacag
aggaaccgatgcagttggggaggactcgtttgactccaaaggaaagacaggatcgatgga
caagaggtgaatgcttctattgtggcagtaatacacacagggtggcggtctgtcctgtaa
aaccaaaagacagagcccctcagtgataatggggtcactgaggggcaaagactctcaaag
cctcaccccatcaagttcagaattcctggtttctctttcctctggttcgtggtctggttc
tgtttcggccctgattgactctggtgcagaaggaaacttcctcaatgaggacctggctct
cgaggctggtttatcactcgttccgttagaccctcctctaagagtaagtgcggcagatgg
gcaacccctcacagttattaataaccaaactgctccagttctcctttgtgtttcgggcaa
ccatgtggaaaccctgcagttttatgttttccaggcgccttccagacaaataatcttggg
tcgcccctggctgtgtcaacacaatccccatatcgactggcagtctaacagcattatgag
ctggagtccatattgtcattccacctgtcttcgctctgcatatccagatttacccatgac
cacacctcctccagaggtcccagatctgtccggcgtccctcccatctacattgacctggc
ggctgtctttagtaaaataaaagcatctactcttcctcctcacagaccatatgactgtcc
catagagttgatcccgggggccaccttgcccacttctcgcctctaccgcctttcgaaacc
agagctccaagccatggaactttatatcaaggaatcgctggcggctgggatcatccgacc
atcttcctcccccctggcagcgggttttttctttgtcgagaaaaaggacaaaacacttcg
tccctgtattgactacagccagttaaataaaatcactgtcaaaaataaataccccctgcc
cttgttgaactctgctttcgaatacctccagggtgcttcagtattcagtaagttagactt
acgaaacgcctatcacctggtgcgaattcgggaaggggatgaatggaaaacagctttcaa
caccccattgggccattttgaatatctagttatgccctttggtttaaccaacgcccctgc
tgtgttccaggctcttgttaacgatgtcctacgtgatttcctgaaccgctttgtttttgt
ctatcttgatgacatactcatctattcaccctcactcgagacccactgtcaacatgtccg
cttggtccttcagagattactcgaaaacaaactttttgtcaaggcggagaaatgtgactt
tcatgttcccagagtctctttcctgggtttcattatcgaaagggggaaaatgaatatgga
cccaactaaagtctccgcaatcaaggactggcccaaaccaactacacgaaaagacctaca
gcgcttcctaggttttgcaaacttttatcgccgtttcatacgcaactatagcagtttagt
aaatcccctgaccaacctaacatccaccaaaaagccttttctgtggcaccagggggcgga
ggaggcgttcaaacatctcaaggagctgtttacctcagccccagttttggcccaagccga
ccccacccgtcagttcgttgtggaagttgacgcctcagataccggggtgggagccgttct
ctcccaacgcgcggaggacggcaaactccatccatgtgctttcttctcccgtaagctttc
agcctccgaacgaaactacgacgtgggaaatcgggaattattggccattaaactggccct
cgaagagtggcgccactggttggagggggctgaacatcctttcttagtttggaccgacca
caaaaatttggagtatctgagctcggccaagagacttaaccctcgccaagctcgatgagc
cttgttcttcaatttcacagtttccttccgtcctggatctcgcaacctcaagcccgacgc
actttcgcgtttacaccgccctaatgaccctgacctctcggcaaatccaattctcccttc
ttcgtgtgtggtggccagcctaacttgggagatagagacggccattaatgatgctctgac
caccgaccccgacccaggagggggaccgaccaaccgccaatttgttcctgcagctgttcg
gtctcaagtgctgtcttggatccatgcttctcgtttttcttgccacccgggtctccgtcg
tactctgtctttgattcaacggcgtttctggtggccaactatagtcagggacaccaggtc
gtttgtggcggcgtgcactgtgtgtgctaccagcaagtccacccatcaagcacccgccgg
gctcctccagcctctacctatcccctcccggccgtggtctcacatcgctgttgactttgt
caccggtctccccgcttctaaggggaatacagtcatactcaccatagtcgaccgtttttc
caaggctgctcacttcgtggctatgcccaagcttcccaccgccgctgacactgccagtgc
tctctccatccatgtgttccgccttcatggtattccctcggacatagtctcggatcgggg
gccccagttcacatcccaggtctggaaatgtttttgccaagctctgggagccacggccag
tctgtcctctggcttccatcctcaaaccaatggtcagacagagcgcaccaaccaggactt
g
