# Supplementary material for: The contribution of transposable elements to size variations between four teleost genomes
Source: Mob DNA. 2016 Feb 9;7:4. doi: 10.1186/s13100-016-0059-7 (PMC4746887; doi:10.1186/s13100-016-0059-7)
Supplement: Additional file 9: — TE sequence 3: new repeats identified in stickleback. (FAS 357 kb) [file 13100_2016_59_MOESM9_ESM.fas]

>L1-4_Ga#LINE/L1
GGAGCAACTATGTGCTTTGAAAGAGAAACTCATTAAAAGCACCAAAGTTTTCCCTACTTA
CACATAATGACAAATAACAATATGGAGCTGGGTAATGACCTCGCCCACGATGAGTGGGTT
TGCCATAGATTATGTCTTCACACCTCACTAATAACATTTTTCAGGAGACTGACAAGAAAA
TATTGTCCATTTAAAAACGTCTCACAGTTCAGTGGATTACAGAGAAGATGTTGGATCAAT
GTATCCCTGAACCAGTCATTTAATTAATGAGAGGCAGCATCATCCTTATGTTTCAAACAA
AAAAACTCACATTTTTAGAGGATATAACAAACTATTTGGGTCTGAATGCCTGTTCACATC
ATACACATCTGGAGAGCATATGAGAAGTTCACACATTCTAACCACAACACGTATACATAC
TTGTTTGGGAAGAAGCCGTTGGGATCATCACAACAATACTTCAAGTTGTTGAACCCGCAG
CAGAAAAGTGCCGCAGCGTCACTGTCCGCTTTGGGACACGTGAAGCCCGCCACGAACACG
CCGTCCTCACCGTAGTAACTTCCACACACGGAGCTCATATCAGCAGACAGATCAGATCAC
CAACGACAGAGGGACTGATCCTGGAGGCGCTGCGGACCTGCTGTATATCTCTCTCTCTCT
CTCTCTCTCTCTCTCTCTCTCTCTCTCTCTCTCTCTCTCTCTCTCTCTCTCTCTCTCTCT
CTCTCTCTCTCTCGCTCTCTCTCTCGCTCTCTCTCTCTCTCTCGCTCTCTCTCTCTCTCG
GTGCATGCTGGGAGTGAGTGTGTGTGAGTGTCCTGAGTGAGCGGTTTTTCTCTCGTTGTT
CTTTTTTTCCCTTAGTTATATATATTAATTTAATGTGGTTTAGTGGTTGTTTTTCACTTT
AGTCGTGGTTTTTTTTTTCTTTGGGTTTCTTTTCTCCTGCCGGTGTCTCGCCGGTCGGCG
TCTCTAGACGGTAAATGGAGACACGTTCTCCCAGCTCACGAGGAAGCACGGCATCAAGAT
CGCCGCGGGCTTCCCGTGCAGCGTGGAGGACATCGGGCTGTGGGGGAGAAGTCCAGNNNN
NNNNNNNNNNNNNNNNNNNNNNNNNNNNNNNNNNNNNNNNNNNNNNNNNNNNNNNNNNNN
NNNNNNNNNNNNNNNNNNNNNNNNNNNNNNNNNNNNNNNNNNNNNNNNNNNNNNNNNNNN
NNNNNNNNNNNNNNNNNNNNNNNNNNNNAGAGGGCAGGGAAACACGGAATATTTTTCATA
TTTATATTTATTAAATGTGAAATTCAGCATTTTCCTTGGAAAGTTGAGATGCCTCTAATG
GTAACATACTATTGACATGTGTGCAGTTCTCTCTCCTTCCGGTGTTTTAACATTAATATT
AGATACTAAGTTCCATACTTGAATCATACTGGGAAATTGATTAATAGGCTTCAAACATAG
TTCGGAAAATGTGAAAATGTTGCCCAATCTTTCTTATTGGATACTCCACAATGTGTTGAA
AGGAAATTGAACACAATGATCCTGTGGTGTATCACTTCCATAATCTCTGTAGGAAGTGAG
GTGCTTTTACACTCCATAAATGCTAATACTTCTTTAACAGGGTCTATCTCACCACATGCA
TGCAGCACGTGTGTTATTAAGGATAGAGACAATTTAACTCAAGATGTATGGGGGATTCCT
TCATCCCTAAGCCAAGATCATAGCCGCTAATCCTCGCGCCGTTATTATCCCAGACTGAGA
AGAAAGAAATGTCAGTCAAAGGTGTACCAGGGAAAATGATTAACAGCATAAGGGGGGATA
TAAAAGTTCGAGTGGGGGGGGGTGGGCTGAGCAGGTGGAAGAAGCAGAGATGGAGGAGGA
GGAGGAGGGCTACAGATTAAAGAAGCTCCTAGGGAAAGTACGCAGAGCAATCAACAAGGA
CAATGTCGAAATCTCCAATGTGTGTTTTAATTAATTTATTGGTTTTTATTTTTGGTGTAA
ACTCACTCACAATGAATTCTTTTAAAGTGGGAAGTTTAAATGTGAACGGAGCCAGAGATG
AGAAGAAGAGAGCATCTATTTATGAATTTAAAAAATTGAAGTGTATTGATGTTCTCTTCT
TACAAGAAACTCACAGCGACAGCACCAACGAGGCCGACTGGATGAGGGAGTGGGAAGGGG
AAGTCCTCCTGAGCCACAACACCAACCTCAGTGGAGGAGTGGGCTTCCTCTTCTCCAGGT
CTTTTAATCCACTGTCACTGGAGGTCAAACACATCATCGAGGGGAGGTTGTTCTTAGTCA
AGGCACGGTTCGACCTTTTTACTGTTGTTTTTATCAATGTGTTTGCTCCAACAATCGGTG
CAGAGAGGAAGCGTTTTTTACAAAAAATTGATAATGTTTTAAATGGCTGTGCCCCGGAGG
ATTTTTTATTTTTTGGGGGGGATTTTAACTGTACGGTAAATGATTTGAAAGACCGTAATC
ACGCAGAGCCACATCCAGCTTCCCAGCACGCTCTGAGGCAGCTGGTCCAATCTCATGGCC
TGGTGGATGTGTGGAGAAGGATGCATGCAGACTGCCGACAGTACACGTGGTCCCTTTTTA
GAGAAGGTAGGATCTCCTCAGCCAGGTTAGATCGTTTTTATGTTTTTAAGCAACATTTTA
ATATTTTTAAGATGTGCAGTATTGTCCCTGCTGTTTTTACTGATCATTCTTTGCTTTTAT
GTAATGTTTTTATTGGAAACGTTTTACCTAGAAGTGCATATTGGCATTTTAACTCTGTAT
TAACTTGTGATAAAATTTTTAGAGAGGTCTTTGTTTACTTCTGGGGTGTTTTTAGGCTGA
GGAAGAGTGAGTTTAGCAGTCTTAAACAGTGGTGGGACCACGGGAAGATTGAGATTGGGC
TCCTCTGTCAACAGCACACCTTCAACGTCACCAGAGACATCGCTAGATCTATGAAGGACC
TGGAAACTGAGATAGTGGAACTAGAACATTTAAGCGAGTCCACAGGAGATCGAGGACATT
TTGAAGTCCTCAAAGGGAAAAAAATGGCTCTGGCCGACCTGTTTAACGTTAAAGTCCAGG
GTGCACTGGTCAGGTCCCAATTTCAGACCATCACAGAGATGGACACTCCCTCTAGCTTCT
TCTTCGGCCTGGAGAGGAAGAGTGGGCAGGGGAGGGTGATCCACGCGCTGTTAGGTGACG
CAGGGCAGCCGGTTGTGGAACCATGCCAGATTAGGAGGCGAGCTGTGGCTTTCTTCTCCT
CCCTATATACCAGTGAGTACGGGGAGGAGGAGGCACTGATGGAGGAGCTCCGCAGTGAGC
TTCCTCAGGTCCAGGAGGAGACCAATGCAACGCTTGACAGGCCAATAAGCCCAGGGGAGC
TGAGGGCCGCCTTGATGGGCATGCAGGGAGGGCGTGCCCCGGGAATTGACGGCCTCTCGG
CCGAATTTTACAAGGCGTTCTGGGACATCCTCGCCGATGACATCCTAGAGGTGCTAAATG
ACAGTCTGGCCTCTGGTTCCATGCCGATGTCCTGCCGCAGGGCTGTAATAACGCTACTGC
CAAAAAAGGGAAACCCGCAGGACATCGGCAACTGGCGCCCTGTGTCCCTGCTGTGTGTGG
ATTACAAGCTCCTGTCCAAGGTCTTTGCTTCCAGGCTGAGGGAAGCTATGGAGCAGGTCA
TCCATCGGGACCAGACCTACTGTGTGCCCGGCAGGTCCATGGTGGACAATGTCTACCTCA
TTCGAGATGTTTTGGAGGTCTCCAGCTCATTGGGCAATAACACTGGCCTGATTTCTCTAG
ACCAGGAAAAGGCTTTTGACCGCGTTGAGCACAGCTTCCTCTGGAAGGTCATGGGGAGGT
TTGGGTTCAGCGCTGGTTTCATAGCTAAGATCAAAGTGTTGTACAGCGAGGTTGAGAGTG
TGCTGAAGATAAACAGTAGTCTGTGTGCTCCTTTTAGAGTGTATAGAGGAGTCCGGCAGG
GTTGTGCTCTGTCCGGGATGCTCTATGCACTCTCCCTGGAACCCCTTCTCTGCAAAATAC
GCTCTAGCCTGGAGGGCCTGGTTTTACCTGGTTTTAGTAGAAGAATGATTTTATCGGCGT
ATGCCGACGATGTTGTTGTTTTTATTAAAGACCAGAGGGATGCAGACCTTTTAAATAACA
TCGTGAAAAGTTTTAGTAAGGCATCGGCAGCGAGGGTGAACTGGAAAAAAAGTGAAGCCC
TCGCTGTCGGTGAATGGCGTGGCGGCCTCCCAGTTCTTCCCCAAAGCCTAGTGTGGAGGA
AAGATGGCTTTAAATATCTGGGGATTTATCTAGGACAAGAGAGCATCGTCCAGAAGAACT
GGGAGGGCGTCACAGAGAAGATAGAGGGGAAACTTTCCAAATGGAAATGGCTGCTCCCTC
AAATGTCTTTTAAAGGTAGAGTTTTGGTTTTAAACAACCTGATTGCATCCCAGCTGTGGC
ACCGTCTTACCTGCCTGGACCCTCCCTCAGGCTTCCTTGCCAACTTACAGAAGAAAATGG
TGGATTTCTTTTGGGGGGGTCTACACTGGGTGCCACAAGGGGTGCTGTTTTTAGCCAGAG
AGGAGGGGGGACAGGGCCTCGTCCACCTGGCCAGCCGGACGACCACTTTTAGACTCCAGT
TTTTACAGAAATATCTCACAGGTCCGGAGTTTTTAGTATGGAGGGACGTGGCCAGCTGCA
TTTTTAGACGTGCAAACAACCTGGGGCTGGATACTGCTCTGTTTTTAATTGATTCTAAAT
TTTTAAAGTTAAATGGGCTACCTCCGTTTTATCAGGGTGTTTTTAAGTCTTGGGCCCTTT
TTAATCATAAAAGGTGCCCACAGTCTTTCTCTCTGTACTGGTTGTTGAGAGAACCTTTGA
TCTACAGAGCAAGGCTGGACATCAGCAGCAGTGGTACCCCAGGCCTGATGGGGGCGCTGC
TGAAAGCACGAGTCCTGTGCCTGCAGCAGCTGGTGGACGCAGTGGGGCCGACGCTGAGCG
ACGCCCCGGCCCTGGGCTCTCTGCTGGGGCTGCACTCCGTCCGGATGGCGAGGAGGCTCC
TGGAGCTGTGGAACCAGAGGCTGACTGAGGAGGAAAGGAGCCACCTCACAGACTACAGCC
AGAAAGATGTGGAGCCGGACCCTGCAGACCCCTTCCCCGAGATCTACCTGAGCCCAGGAC
TAGGGGAACTCACCGGCCCCCTGCTCGCCACAACACGCCCCGAAGCGCTGACATTGCACG
AAGCAGACAAGAAGACTCTGTATTTTAACTGTGTGAAGGGCATAAACCGGTCCGGACTGT
GCGACAGGCTCCCCACTGTGTGGTCCAACAGACTGGGACAAAATGGACCGGGCCCACAGT
GGAGGATTTTATACAAACCTCCCCTCAAGAAACGGACTGCCGACCTCCAGTGGAGAATTT
TACACGGTGCTGTCGCCTCCAACGCTTTTATTTCTGTTATTAATCCCACTGTTCTGAGCA
AATGCCCCTTCTGTGACCTCCGAGAGACTATTTATCATGTTTTTACAGAGTGCAAGAGAC
TTACGAGTTTCTTCTCTCTTTTAACATCGGTTTTTAGTCTTTTTAATGTGGTTTTTACTG
AAAAGATTTTTATCATGGGAGCTGCCTACAAGAAAGCAGAAAAAGAAAAGTGGCAGCTCC
TCAACTATCTTTCAGGGGAAGCCAAAATGGCCATTTATTTAAGCAGGAAGGCCAGAGTGA
AGGACGGAGAGGGGCAGGAGGCCAGGGCAGTGTGGCTGGTGAACATCAGGGCAAGACTCT
GGCTGGAGTTCCGCTTTTATAAACACATTGGGGACGTAGACACTTTTAAACAACGCTGGT
GTTTTAATAATGTTGTGTGCTCAGTGGAAAAGAATGAATTGGTGTTTGCCCCTGTTTTTA
TGGCATGAAATGTAATTTTGCTTTGTTTGTTTTTGTTTAGTTTTTTTGTTGTTTTGTGTT
GGCTCTTTTAACAAAGGAAGGAAATCTGTGACCTCTTTTAACACATTGACAAAGTTGTTG
AAATATGTAAAATAAATTGTTTTTCTAAAAAATCAAAAAGAAATCTCTCTCTCTCTCTCG
CGCTCTCTCTCTCGCTCTCTCTCTCTCTCTCTCTCTGAGCGGAAGGAGTGCTGAGTGTGC
GGAGCGTGAGGTGAATTGTTTGGATTGTGTTTTCTATCTGTTATTTCGTCTATTTTCGGT
GTTTTTCTGGTGTGCGTTGTGGGGTGAATGCGTGTTGGTGTGTATGTGTGTCTTTTGTCT
CTTTCTGTGTTAGTTTGTGCGTGTTTGTAGCCGGTCGGCATGTCGGACCTCACGGGGCTG
ACGCGGAAGCACGGCATGAAGCTTGCGCCGGGCTTCGCGTGCTCCATGGAGGACTGCGGT
CTGGCCGTGGGGGGGTTGGTGGGTCATGGTAGCGTGAAGTCCGCGGCGTGGATGAACCGC
GCGGTGGTCATTTTTGTGGACAGCGTGGAGAAGGCGCGCGAGGTGGTGGCGAGCGGCGTG
GTGGTCCGCGGGGCGCACGTGCCCGTTTTTCCGCTCGCCGTGCCGGTAGCGAACGTTCCG
CCGTTCGTCCCGGACGAAGCGCTGGTAGAGGATCTGGCGAAAGACGGGAAGGTGGTG
>L1-7_Ga#LINE/L1
TCGCGCATGAACGGCGCCGTGGTCATCTTCCTGGACCAGGTGGAGAAGGTGAACCGTGTC
GTGGAGACGGGCCTCACGGTGAAAGAATTGTTTGTCCAGGTGGTGCCATTAACGCAACCG
GCAACAAAAATCGTACTATCAAATGTCCCTCCGTTCATCACCGACGAGTTCCTCAGTAGA
GAGCTGTCCAGACACGGAAAGGTGGTTTCACCGATCAAAAAGATCTTGTCTGGATGTAAG
TCTCAGTTACTGAAGCACGTGGTGTCTCACCGCAGACACCTGTATATGATCCTTAACAAC
CGGAATGTGGAGCTCAACCTCCGCTTCCATGTTAAGGTAGATGANNNNNNNNNNNNNNNN
NNNNNNNNNNNNNNNNNNNNNNNNNNNNNNNNNNNNNNNNNNNNNNNNNNNNNNNNNNNN
NNNNNNNNNNNNNNNNNNNNNNNNNNNNNNNNNNNNNNNNNNNNNNNNNNNNNNNNNNNN
NNNNNNNNNNNNNNNNNNNNNNNNNNNNNNNNNNNNNNNNNNNNNNNNNNNNNNNNNNNN
NNNNNNNNNNNNNNNNNNNNNNNNNNNNNNNNNNNNNNNNNNNNNNNNNNNNNNNNNNNN
NNNNNNNNNNNNNNNNNNNNNNNNNNNNNNNNNNNNNNNNNNNNNNNNNNNNNNNNNNNN
NNNNNNNNNNNNNNNNNNNNNNNNNNNNNNNNNNNNNNNNNNNNNNNNNNNNNNNNNNNN
NNNNNNNNNNNNNNNNNNNNNNNNNNNNNNNNNNNNNNNNNNNNNNNNNNNNNNNNNNNN
NNNNNNNNNNNNNNNNNNNNNNNNNNNNNNNNNNNNNNNNNNNNNNNNNNNNNNNNNNNN
NNNNNNNNNNNNNNNNNNNNNNNNNNNNNNNNNNNNNNNNNNNNNNNNNNNNNNNNNNNN
NNNNNNNNNNNNNNNNNNNNNNNNNNNNNNNNNNNNNNNNNNNNNNNNNNNNNNNNNNNN
NNNNNNNNNNNNNNNNNNNNNNNNNNNNNNNNNNNNNNNNNNNNNNNNNNNNNNNNNNNN
NNNNNNNNNNNNNNNNNNNNNNNNNNNNNNNNNNNNNNNNNNNNNNNNNNNNNNNNNNNN
NNNNNNNNNNNNNNNNNNNNNNNNNNNNNNNNNNNNNNNNNNNNNNNNNNNNNNNNNNNN
NNNNNNNNNNNNNNNNNNNNNNNNNNNNNNNNNNNNNNNNNNNNNNNNNNNNNNNNNNNN
NNNNNNNNNNNNNNNNNNNNNNNNNNNNNNNNNNNNNNNNNNNNNNNNNNNNNNNNNNNN
NNNNNNNNNNNNNNNNNNNNNNNNNNNNNNNNNNNNNNNNNNNNNNNNNNNNNNNNNNNN
NNNNNNNNNNNNNNNNNNNNNNNNNNNNNNNNNNNNNNNNNNNNNNNNNNNNNNNNNNNN
NNNNNNNNNNNNNNNNNNNNNNNNNNNNNNNNNNNNNNNNNNNNNNNNNNNNNNNNNNNN
NNNNNNNNNNNNNNNNNNNNNNNNNNCAGAGATGGAGGAGGTGGTGGAGGAGGAGGAGGA
GGGGGACGACTGTGGGGCGGGGGAAAAAAAATTTGCCCCCAAAAGAAAAAGTATGGCAAA
AAACATAGGCAGTGAAGCCAAGGCCAGCAAGGGAGGGGAGGACACGAAGACTGGTCGGGG
GCAGAGGCAGTCAGAGGACAGCGACAGTGAGGAGGGCTTGTCGGACTGCAGCGATGCCCC
GACATTTTTAAGTAACAGCCAACAAAAAAAAATGTACGGCGCTGAAAAAATAAGTATGTT
TTTAAAGAAAACAAAAGGGAAAAAGGGGGTAGAGGTCATAGATTTCTTCCCCGATCTTAA
CTTGTTTTACATTTCCGCCAGACACCATATGAGCCGGAGGGAAGAGTCCGGCCTCACTGA
GCAGGAGGGCTACAGATTAAAGAAGCTCCTAGGGAAAGTACGCAGAGCAATCAACAAGGG
CAATGTCGAAATCTCCAATGTGTGTTTTAATTAATTTATTGGTTTTTATTTTTGGTGTAA
ACTCACTCAAGATGAATTCTTTTAAAGTGGGAAGTTTAAATGTGAACGGAGCCAGAGATG
AGAAGAAGAGAGCATCTATTTATGAATTAAAAAAATTGAAGTGTATTGATGTTCTCTTCT
TACAAGAAACTCACAGCGACAGCACCAACGAGGCCGACTGGATGAGGGAGTGGGAAGGGG
AAGTCCTCCTAAGCCACAATACCAACCTCAGTGGAGGAGTGGGCTTCCTCTTCTCCATGT
CTTTTAATCCACTGTCACTGGAGGTCAAACACATCATCGAGGGGAGGTTGTTCTTCAAGG
CACGGTTCGACCTTTTTACTGTTGTTTTTATCAATGTGTATGCTCCAACAATCGGTGCAG
AGAGGAAGCTGTTTTTACAAAAAATTGATAATGTTTTAAATGGCTGTGCCCCGGAGGACT
TTTTATTTTTGGGGGGGGATTTTAACTGTACGGAAAATGATTTGAAAGACCGTAATCACG
CAGAGCCACATCCAGCTTCCCAGCGCGTTCTGAGGCAGCTGGTCCAATCTCATGGTCTGG
TGGATGTGTGGAGAAGGATGCATGCAGACTGCCGACAGTACACGTGGTCCCTTTTTAGAG
AAGGTAGGATCTCCTCAGCCAGGTTAGATCGTTTTTACGTTTTTAAGCAACATTTTAATA
TTTTTAAGATGTGCAGTATTGTCCCTGCTGTTTTTACTGATCATTCTTTGCTTTTATGTA
ATGTTTTTATTGGAAACGTTTTACCTAGAAGTGCATATTGGCATTTTAACTCTGTATTAA
CTAGTGATAAAAATTTTAGAGAGGTCTTTGTATACTTCTGGGGTGTTTTTAGGCTGAGGA
AGAGTGAGTTTAGCAGTCTTAAACAGTGGTGGGACCACGGGAAGATTGAGATTGGGCTCC
TCTGTCAACAGCACACCTTCAACGTCACCAGAGACATCGCTAGATCTATGAAGGACCTGG
AAACTGAGATAGTGGAACTAGAACATTTAAGCGAGTCCACAGGAGATCGAGGACATTTTG
AAGTCCTCAAAGGGAAAAAAATGGCTCTGGCCGACCTGTTTAACGTTAAAGTCCAGGGTG
CACTGGTCAGGTCCCGATTTCAGACCATCACAGAGATGGACACTCCCTCTAGCTTCTTCT
TCGGCCTGGAGAAGAAGAGTGGGCAGGGGAGGGTGATCCACTCACTGTTAGGTGACGCAG
GGCAGCCGGTTGTGGAACCATGCCAGATTAGGAAGCGAGCTGTGGCTTTCTTCTCCTCCC
TATATACCAGTGAGCACGGGGAGGAGGAGGCACTGATGGATGAGCTCTGCAATGAGCTTC
CTCAGGTCCAGGAAGAGACCAACGCAATGCTGGACAGGCCAATAAGCCCAGGGGAGCTAA
GGGCCGCCTTGATGGGCATGCAGGGAGGGCGTGCCCCGGGAATTGACGGCCTCTCGGCCG
AATTTTACAAGGCGTTCTGGGACATCCTCGGCGATGACATCCTAGAGGTGCTAAATGACA
GTCTGGCCTCTGGTTCCATGCCGATGTCCTGCCGCAGGGCAGTAATAACGCTACTGCCAA
AAAAGGGAAACCCGCAGGACATCGGCAACTGGCGCCCTGTGTCCCTGCTGTGTGTGGATT
ACAAGCTCCTGTCCAAGGTCTTTGCCTCCAGGCTGAGGGAAGCTATGGAGCAGGTCATCC
ATCGGGACCAGACCTACTGTGTGCCCGGCAGGTCCATGGTGGACAATGTCTACCTCATTC
GAGATGTTTTGGAGGTCTCCAGCTCATTGGGCAATAACACTGGCCTGATTTCTCTAGACC
AGGAAAAGGCTTTTGACCGCGTTGAGCACAACTTCCTCTGGAAAGTCATGCGGAGGTTTG
GGTTCAGCACAGGTTTCATAGCTAAGATCAAAGTGTTGTACAGGGACATTGAGAGTGTGC
TGAAGATAAACGGCAGTCTGTGTGCTCCTTTTAGAGTGTATAGAGGAGTCCGGCAGGGTT
GTGCTCTGTCCGGGATGCTCTATACACTCTCCCTGGAACCCCTTCTCTGCAAAATACGCT
CTAGCCTGGAGGGCCTGGTTTTACCTGGTTTTAGTAGAAGAATGATTTTATCAGCGTATG
CCGACGATGTTGTTGTTTTTATTAAAGACCAGAGGGATGCAGACCTTTTAAATAACATCG
TGAAAAGTTTTAGTAAGGCATCGGCAGCGAGGGTGAACTGGAAAAAAAGTGAAGCCCTCG
CTGTCGGTGAATGGCGTGGCGGCCTCCCAGTTCTTCCCCAAAGCCTAGTGTGGAGGAAAG
ATGGATTTAAATACCTGGGGATTTATCTGGGACAAGAGAGCATCGTCCAGAAGAACTGGG
AGGGCGTCACAGAGAAGATAGAGGGGAAACTTTCCAAATGGAAATGGCTGCTCCCTCAAA
TGTCTTTTAAAGGTAGAGTTTTGGTTTTAAACAACCTGATTGCATCCCAGCTGTGGCACC
GTCTTACCTGCCTGGACCCTCCCTCAGGCTTCCTCGCCAACTTACAGAAGAAAATGGTGG
ATTTCTTTTGGGGGGGTCTACACTGGGTGCCACAAGGGGTGCTGTTTTTAGCCAGAGAGG
AGGGGGGACAGGGCCTCGTCCACCTGGCCAGCCGGACGACCACTTTTAGACTCCAGTTTT
TACAGAAATATCTCACAGGTCCGGAGTTTTTAGTATGGAGGGACGTGGCCAGCTGCATTT
TTAGACGTGCAAACAACCTGGGGCTGGATACTGCTCTGTTTTTAATTGATTCTAAATTTT
TAAAGTTAAATGGGCTACCTCCATTTTATCAGGGTGTTTTTAAGTCTTGGGCCCTTTTTA
ATCATAAAAGGTGCCCACAGTCTTTTTCTCTGTACTGGTTGTTGAGAGAGCCTTTGATCT
ACAGAGCAAGGCTGGACATCAGCAGCAGTGGTACCCCAGGCCTGATGGGGGCGCTGCTGA
AAGCACGAGTCCTGTGCCTGCAGCAGCTGGTGGACGCAGTGGGGCCGACGCTGAGCGACG
CCCCGGCCCTGGGCTCTCTGCTGGGGCTGCACTCCGTCCGGATGGCGAGGAGGCTCCTGG
AGCTGTGGAACCAGAGGCTGACTGAGGAGGAAAGAAGCCTCCTCACAGACTACAGCCAGA
AAGATGTGGAGCCGGACCCTGCAGACCCCTTCCCCGAGATCTACCTGAGCCCAGGACTAG
GGGAACTCACCGGCCCCCTGCTCGCCACAACACGCCCCGAAGCGCTGACATTGCACGAAG
CAGACAAGAAGACTCTGTATTTTAACTGTGTGAAGAGCATAAACCGGTCCGGACTGTGCG
ACAGGCTCCCCACTGTGTGGTCCAACAGACTGGGACAAAATGGACCGGGCCCACAGTGGA
GGATTTTATACAAGCCTCCCCTCAAGAAACGGACTGCCGACCTCCAGTGGAGAATTTTAC
ACGGTGCTGTCGCCTCCAACGCTTTTATTTCTGTTATTAATCCCACTGTTCTGAGCAAAT
GCCCCTTCTGTGACCTCCGAGAGACTATTTATCATGTTTTTACAGAGTGCAAGAGACTTG
CGAGTTTCTTCTCTCTTTTAACATCGGTTTTTAGTCTTTTTAATGTGGTTTTTACTGAAA
AGATTTTTATCATGGGAGCTGCCTACAAGAAAGCAGAAAAAGAAAAATGGCAGCTCCTCA
ACTATCTTTCAGGGGAAGCCAAAATGGCCATTTATTTAAGCAGGAAGGCCAGAGTGAAGG
ACAGAGAGGGGCAGGAGGCCAGGGCAGTGTGGCTGGTGAATATCAGGGCCAGGCTCTGGC
TAGAGTTCCGCTTTTATAAACACATTGGAGACGTAGACACTTTTAAACAACGTTGGTGTT
TTAATAATATTGTGTGCTCAGTGAAAAAGAATGAATTGGTGTTTGCCCCTGTTTTTATGG
CATGCTTTGTTTGTTTTTGGTTTGTTTTTTTGTTTTTTTTGTTTTGTTTTTTTTGTTGTT
TTGTCTTGGCTTTTTTTAACAAAGGAAGGAAATCTGTGACCTCTTTTTAACACATTGACA
AAGTTGTTGAAATATGTAAAATAAATTGTTTTTCTAAAAAATCAAAAAAAAAAAATCTCT
CTCTCTCTCTCTCTCTCTCTCTCTCTCTCTCTCTCTCTCTCTCTCTCTCTCTCTCTCTCT
CTCTCAGTTCGTCGGAAACTGTCAGGCGTGTTTTGTAGTTAGTGTCATGGAGTTCTGTTC
TTTTAACACTGCTGAGGTCTTGTCCTGGGGTCTGTGCGTTCTGCTGGAACAAAAATCAGA
TGCTGTTATTGTTCGGGCTCAGCTGTGCGTTGAGATAACTCATTTTGGTGGGACGGATGA
TGTGGTTTAAGGAAATAGATGTTGCTCTGGTATATAGTATATAATAATGTTATTATTATG
ACTTGATTAAAAACATGGGTTTCAATTATATTATCGGAGCAGATGGTACCTTCAAATGAC
CCCACCAAGGTTTTCTGGTGAACAATTACAGTTTTCATATTCTGAAATCTTCCCTGTACA
CATCCGACAAGCCGGTCTCACTTTCCCGTCTCGTCAAATATTGACAGTTGGTAAGTGCCA
CTCGGCTGTCTGAGACCGGCGGGACTCTACATGGGTCGATGTTTGTTCTAACAC
>L1-10_Ga#LINE/L1
NNNNNNNNNNNNNNNNNNNNNNNNNNNNNNNNNNNNNNNNNNNNNNNNNNNNNNNNNNNN
NNNNNNNNNNNNNNNNNNNNNNNNNNNNAGTCACTAGTGGAGCCTTGCAGCAAGTCTCAA
ATCTCTGTCTGAATCCATTGTGAAATCAACAAGATTTTCAGCAGGGCTTTGCAGAGATGA
ATCATCACTGGAGTCACTAGTGGAGCCTTGCAGCAAGTCTCAAATCCCTGTCTGAATCCA
TTGTGAAATCAACAAGATTTTCAGCAGGACTTTACAGTGATTAATCATCACTGGAGTCTC
TAGTGTCTGAAACAACAGTGAAATCAACCAGATTTCAGCAGGAGTTTACACTTTTGCTTG
TAAACAAATCAATGATTGTAGCTTTTTTGAGGACGCACTGCGACAATTGAGATATGTGCT
GGTACGTTGGGTCTGCAAACAAACAGTTTGGTGTTATCGCTTCTCGGCCTTTTGGTTAAG
ATCAAGTGTAGTAGCTGTTTTTGGCCACAAAAGCCAAGCGTTCGAGAACGGAACAATGGC
TATGACACCCCACGAGCAGCCGATCCCAAGGGTCAGGCTGAGATATACTTTAAGGTTTCG
AGCTACGAAAGAAGACGACCAAGTCCTGTCGAGAGTTTTTTTTGGAAAACAAGTAATCAT
GGGACAGCTGCATTTGATGGTGCAGGATGTTCTGTGTATCCAGTGGAACCAGCAGGAAAA
AGCCTTCGACGTTACCCTTGGGAGCGAGGACATCTACAGAAGGGTGTCTGAAATCTGCAG
AAAGGATGCAAAGGTGAGCCCTCTTGCCTACTATGAGGTCCTGAACCTCGACAGACCGAA
CTTCAGAACAGTGTCAGTCCATATGTACAACCCTTTTGTGACTGATGAAGCCTTAGTTTC
ATTCCTGGGCCGCTACGGGGAAGTAGCAACTGCAGCCCGGCATGTAAAGGATCCCCTCGG
TCTTTGGACCGGCCGTCGGCAGTTCCAGGTCCTGCTGAATCCAGACCCGACAGGGCCGGA
TGGGCTACAACACCCCCCTGCTTTTTTTAGTCTTGGGGGAGACCGAGGATATTTGTTCTA
TAACCGCCAGCCAGCCTTCTGCCGAAAATGCAGACGGTCTGGCCACTCGGAGACAGGCTG
CACAGGAGAAAGTTGCCGCTTTTGTGGGCAAACAGGACACGCGGCCAAGGACTGCACTGT
CCCTAAAAACTGCCATGGATGCGGAGGGTCGGACCACCTCTATAGAAGCTGTCCCAGCCG
CAAGAGGACCTTTTCTGAAGTAACCAGACAAACGGGAGTCTCCAACAGAACTTTGGAGCA
GGGGAAAGGATCCAAGACATCGCAGAACTCCGAGGAGGGGCCACTACAGATGGGGTCCGG
AGCAGAAACCACAGAGGGAGAAGGGAAGACCGCATTGCAGGAGGAAGGGGCAGTATTGGA
GGATGAGGTAGCTCGGGCAGCAGACCATGGCGTGATGGAGGAGTTTCCTGAGCTTACACT
TGGTGCATCATTCCCCACAATGAAGCAAGGGGTCCGAAAGCTCTCAGAGGTTTTTGAAGA
GCAGGCACCTGAGTATGAAGAGGGTGCGGAGGAGGAACGCAGCAAAAAAAACAAAAGGAA
GAAGAAGGATGCGGTGGCCAAAAAGGAGGGGATTGACGGCAGTAGGAGAGAGGAAGCTGT
GAAGCCAGGGAAGTCCACTGACGAAGTGCAAGAAGGTGGAACTCAGGAGGAACTACAGGG
CCCAAATGGGAATGTTGCAGTAGAGGGGGCGGAACAGTGCATGGGGGAAGGGGCCGTTTT
GACGGCTGAAGGGCTGGGGATTGATTTCGATCTCCCCCAAGGTTTGCTCATGTTGTCATC
CCCGTATGGGGTGGACATATATGACGGGCCTAGTCGACCGGTAAACTCACCCAACACAGT
GCCCCTTTCCTGGGCTGAAGAGATGGACAAAGACACATCCTACACCCAGTAGGAGTCTGA
ACTTTGCTTTATGGCTTCGTTTAAGGTACTGTCTTTAAACACAAGGGGAATGAGGAATAT
AGTGAAAAGGAGGACTGTTTTTGATTTTGTGAACACACTCCAAGCCGATATTTGTTTTTT
GCAGGAGGTTCATTTACGGGATGCTGGGGACATCCAAACCTTTGCAAAGGAGTGGACCAA
AGGGGACTCAGTCTGGAGTGTAGGGGGGGTCCACGCTACTGGGGTGGGCGTTTTATTTGG
TTCTAAAGAAATTATGGTGGAGGCATCCTTTGTTATTGTCCAGGGGAGGATAATGGGTAC
AGACGTGACATGGGGCACAGTCAAGCTTAGGGTTATTGTGGTTTATGGGCCACAATCAGC
AACCGAGAGGAAGGACATGATCGGCCAAGTGGAACCACACCTTGCCACTAGCAGGCAGGT
TATTTTAGGGGGTGACTTAAATGTCGAGCTAGGTAGAGGGGGGGATACCAGTGACGTTTT
TATCACCAATTTAATGGCCAAGCATGGCTTAGTAGACGGGTTGAAGGGGGTTAAACCACA
TGCGCTAGGTCCTACGTGGCGGAACTCAAGGGGCGCAGCAAAGCGTCTGGACTACATATT
TACCTCGAGGTCCTTGAGTTTATTGGCAGGCAGAGTGCTCCCCGTGTTTTTCTCTGACCA
TGATGGAGTACTGCTGGAGGTGCGCTCATGTGCACCAGTTTTTGGGTCTGGGTTCTGGCG
TCTTAACATTAACATCTTGGAGGAGGAGGTGTTCATTAAAGATTTCCGCCTGTTTTTCAG
AGGTCTGGTGGGTTTAAGGCCGATGTGTCCTGGAGCTATTGAGTGGTGGGAGGTTGCCAA
AGAGAGAATAAAGGCATTTTGTGTACAATACAGCAAAAGAAAGGCAAGGTGGGCAAAGAG
AGAAGTGCTTTGCCTACAGCGACTACTCGAGCTTGAGTACACTAGGGGGAACTCGGACGG
CACTTTAAACCAGCAGGCTTGCGACTCCCTCAAATCGCAGCTTAGGGATGTCTTTGAGTC
AAAAGCCAGAGCCTACCTGTTGCAGTCACGTGAAAAATTCATTGAGAGTTTTGAAACGTT
TTCAGCTTCTTTCTTCAGCTCAATAAGGGCTGACAGGGCAAAACGGGTAGTGACCGGGGT
TAGGGACGAGCAGGGTAGGATTGTGTCGGATAGGGTGCAGATGGTGCGGGCCGCCACCGA
CTACTACCGCACAGAGTTTTCAGAGAAGGAGATAGACGTAGGTAGTGGGGAGGTCTTTCT
GGATTTGTTGACCCAGCGAGTGCCCTTGAACATAGCACAGACGCTAGATGCCCCGCTCAC
CCTTGAAGAACTCGAGGGTGCTCTCAACAGAATGAACAGGCGAAAGGTGCCAGGTATCGA
CGGGCTACCGGCAGAATTTTATCTAAAATTTTGGGACATTCTGGGCCCTGTAGTGTTGGA
GATCCTTTCCGCAGTACTCCGCACAGGTGCGATGGGAGAGTCTTTGGCCACTGGAGTTAT
CTCTCTTCTTTTTAAGAAGGGGGATCCAACCGACCTAGGGAACTGGCGGCCACTGACCAT
GCTGTGTGTCGACTACAAGCTCCTGGCAAAGGTGTTGGCGGACCGTCTGGGCACAGCACT
TGCTCATGTGGTCCATGTGGATCAGACTTGCGCAGTGGCGGGACGTTCGGTGAGATGGAA
TCTCCAGCTTATCCGGGACGCTGTTGCATGGGCGGAAGACAGGCAGCTACCGCTTATGGT
GGTGGGCCTCGATCAGGCAAAGGCGTTTGACAGAGTTCACTGGGGTTTCATGTTTAGGGT
TTTAAGCAGATTAGGGTTCACTGATAGGTTTGTAGGGTGGTTACGTGTATTGTACACAAG
CGTGGGGAGCACAGTTTCGGTTAACGGTCACCTAGGGGAGGTTTTTAGGGTGCACGCAGG
GGTCAGACAGGGGTGTCCGCTCTCACCACTGCTCTACATCCTTTACATGGAGCCACTGGC
GGCAGCCATTCGGGCTGACCCGGGTGTTAAGGGTTTTCTGATACCTGGCAGCGGAGGCCT
ACGGGTCAAACTGTCTCAGTACGCAGACGACACCACACTGCTGCTACACAGCGATGCTTG
CCTAACTCGATCCTTGGAGATTATCCAGAGCTTTGGGCGGGCAGCTGGCGCAAAACTAAA
CACCGCCAAGTCCTCATTGAAGTTCTTTGGGCGCTGGAAAGACAGGACGGACGTACCAGG
GGGGCTTCCGCTCTGCGAAGGACCCCTGAAGGTATTGGGGGTCAGCTTTGAGATAGTCCA
TAGTGCCACGGTCAACTGGACCAGGCGTTTCTTGGCAGCCCAGAAAAAGCTTGCTCTCTG
GAGAAGCAGGAAGCTGACTTTGATAGGGAAGGTACTTGTATTGAAGGTAGACGTTCTGCC
ATCTCTCCTCTATTTGGCATACATTTATCCTTTGCCTGTCAGCATGAGGAGGCCCCTAAT
GCGTCTCGTCTTCTCCTTTATCTGGGGAGGACGATACGAGTATGTGTCGAGGACCCGCAT
GATGGCTGCAATTGAAGCAGGAGGGAGAGATGTGCCACACCTCCCCCTGAAACTGGACTG
CATTTTTGTTTCCTTTTTGTTTAGCCAGTTATCTGTTCCAGTGGCACATCCATCAGGACA
CTTCATGCGGCTATATTTCTCTTACCAGGCCAGGGGTGTGATAGCTTGGAGTAATCTAGC
TCCCCGGGTGGAACAGCAGCCATGGCACTACCATCATGCTGCAAGGTGGCTGCGGGCACA
CCCTGAGGCCTCGGGAACAGGCGTGTTATTGAGCCACAGGGCACTTTACCAAGTCGCCAG
GAAGGGAGTGGTAGCACCTGCAGTGGTCGGGACACCAGCAGGAGTTTGGTGGGGGATCCA
ACCGCGGGGCCTTGACAATGGGCTCAAGGACCTCAACTGGTTATGTCTCCACGGGTGCCT
GCCGGTACGAGAGCTGCTTTATCGGCATGGTTTGACCAGAGCCCCCGTGTGCCCGAGGAT
TGGATGTCTACACGATGAGACCATTAGACATGTAATGTGGGACTGTACTTTTGCAAGTGA
GGGGTGGAAAAGAGCAAATAAGTGGCTAGTACAGCTGGTCCCGGGGTTCCATTTAACTTG
GAGTGTGGTGAAAAGAGGGGTGAGCTTGGGAAGGACAATGGTCCTCACATGGCTAATTGT
AAGCCTTGTCAAGAGGGGCCTGTGGCGGGCGAGGCAAGACCTGGTGAACAACAAGGAAGT
TAGCGTGGAGGGGGTGGTGAAGAGGATCGAGCTGGAGTTGAAGGGGAGAATAAAGATGGA
CATCAGGAAGTGGGGGAAGCATGCCGCCTTGGAGAGGTGGAAGGGAGGACTTGGGTTAAG
GGGGGTTCCTTGGGACTAGGTAGACTGACCTCATCCCTGAAAGTTGTCATTTGGTTTTGG
TTTTTGGTTTGTTTATGTATTGGTAGAAGACCGAACTACAGATATGAGTTTGTATGCATT
TGTGTTTGGTTTGTTGATGTATTGTGAAGAGAAATAACCACAGATATGAGTTTGTATTGT
GCAAAGATCTTTTTCATAAATAAAAAAAAAAATAAAAAAAAAAATCTGTTCTTATCAGTT
TAATATCTGATATGTCCTCTATACGAGGACTACATATTAAGCCGATTTTTAGCTCTGGGA
GATGAAAAAGGGGCTTGCTCCGTTCACTCCAAGCATCGACCCGGTATTGCAGCACCTCCG
GCAACGGTGCACCCTTTAAATTGTGGAAAATAAAAGAAATGGTAACCTGAATCAGTGGTG
TGGTGTTGGAAATGATTTCTGCTTTGAGTAAAACAAGTCTCACCTCCACATAGTTTTTAA
GACTGAGGCTTTTGGCAAGTGACTTATGCTTACTCATCAATAGTGCCTTTGTTTTGCAAG
TCTCAAATCACTGATTTTAGCTTCACCGATCTGTGAGGACGGTGCCATCTGCGAACCGTC
ACCACAAATGCTGTGACTGGGAATACCGTCCCTGCCTCTGTCACCACCAACTCATACTTA
CCTGGCAGGGGAGATACCATGATCAAGAAGGTGGTTCACCCAGGGCGAGGCTCAGTCATT
GCACTGCGACTGTGCTGACCACTGCGAATTCCCCAAATGTGGGAATCTCGACTGCATAAT
TTGTGGTAGTGGGGGACTGCGTTCGCGCTCTCCCCTGATATTGAAGTCAAAGAAAAACCA
GGTGTCCCGTTTAATCATCACTGTCTGAATCCCTAGTGAAATCAACCACATTTCAGCAGG
ATTTTACACGGATTAATCACCACTGCACTGGAGTCTCCAGTGGAGGGAGTCTACAATCAC
TGTCTGAATCCAAAGTGAAATCAACCAGATTTCAGCATTAATCATCACTGCGCTGGAGTC
TCCAGTGGAGCACGTCTCAAATCAGCAAATCACTGTCTGAATCCAAAGTGAAATCAAGCA
CATTTCAGCAGGACTTTACACTTTTGCTTGTAAACAAATCAATGAGTTTTTGGTGGCTGG
TGCTGGGGAATGGGTTTGGCATTGGACAACCGCAGCTCAACCAGTCCCAACCACAAGAGG
GATCAC
>L2-2_Ga#LINE/L2
AACGACAGCTTTGTTTCTCCGACGCGCCCTGAAACAAGCTCCATATCTCACGCGCTTGAG
CGCCGCTCAGCATCTCGCCGTCGTAGACCGAGCTTTGGAATGTTTGGCAGAGCGCCTTGA
GCGCCGTGTACAACCAGTATGGATCAACCGATGAACCAATTGATCCATATATAAGGCGCT
CCGGATTATAAGGCGTACTGTCATTTTTTTGAGAAAATTAAAGGCTTTTAACTGCGCCTT
GGAGTGCGGAAAATGTTGGGTTAAGTGTCTTGCCCAAGGACACATCGACATGTGGGTTAG
CAGGGCCTGGGATCAAACCGACAACCCTGTGATTAGAGGACGACCGTGCTCCCCACTCAC
CCAGTCACAGGTGAACCCTTTTTGGTGATGGTGTCCCCTCGTGTGTAGTGTCTTATTCAC
TCTTTATTTTTGCTTTACCCTTGTGTGTGTTTGGAGCGTTAAGAGTTTCAGTTTATACTA
TCACCCCTCCTCTCACTCACCTTGAGCACGAAGGCCCCAGCCCTGGAAAACACGGTAATC
TGTACCAATAAGGTAACTGTTTAGATAGAAGATTTTAACTGTTTTAATTGTGACCAAAAT
AAACTTTTGTATAATTCTTTTGGAAACACGTCTCACGCCTGCTGAGTGTAACAAACTTGT
AATGTCCTTTGTTTGGATTTAGTAATTTACTTTATTCATAGATTTGTTCTTTTTCCCTGG
GTTACTTTCCGGGGTGGCGTTGCTGGTTTCCTTTTTCCTAAGTTAAAATAAAAACAATCA
GGGCAGTCTTCCCCCCACCTCACGCCTGCCACACTTGTCCAGCTGTTAATTGACGTTTGT
CATGTTTAATGGAGAGAGGGAGAAAGATTTATTTTACATAAAACAATATCAATAAGTACA
CAATATAGCAGGTATAAAATCTAAAATATATAGCATAATCAATATAGTATAATCAATATA
ATATAATCAATTGGTCGATCTGGACTCCGCCGTTCTCCTCCGGCATCTCCTTCTCTGTCA
GTGGGCCCCCGGCTCAGGATCCTCCTCAGCCCCGCAGGTCCCGTCATGGCTACAAACACG
CAAAAACTAACACAGAAAGAGACAAAAGGCAGACATACACACCACCACACATTCACACCA
CAACACACACAGAAAACACTATCAAACAATTCACCTCACGCCCTCAGCACTCCTTCCACT
CAGAGAGAGACGACAGGCAGACAGAGAATTTAAAGGCAGTTTTACTGTTCTACAAATTAG
ACAAGTTCATTAGTTTTGTTTAATATACAATTGTTGAAATGAAAGGTAAGTCTTAAGTTG
AGCTATGACAGTCTTGTGATGTATATTGTGGTGTATTATTGGTGTAATGCTGCTTAGAGG
GAGAGTTACTTGACTCTGCTCTGGGACAAGATGGCGCTAGTGTGCATGGCAAGCCGTCTG
TCTCCGTTTCGTGTGCTTAGTCTATTGTTTGCTATCGCTCTATTTATCTGTGCATTCTGT
CAAGATGTCTCTGCTTTACTAGTTTATGATCGCCAAGCACTTATCAACATTCGACTAGCT
GCTGACTCATTGTCTGAACGACATATTTTGGGAGATCACTCGACCTCGAGGATTCCTCCT
CTGCTGTCGGATATACCTGAGCACCTGCGCCGCTCACATGCTGCCCTTCCCCGTAAGAAA
CGCTACAGGCGACGGGGAAAGCGCGGAGGTGTGCTGGTCAGATTCAAGACTTACTTGGCG
CTCACCTGTGTGACGTGCCCTGATGGATGCTACGTTCCTGCTGCCGGGCGCTTGCTGGGG
ATGAGAGACCGCTGGCTTCGTCCCATTGTCCCTGGCCCACAGGTTATCTCTGAGGCCCAC
CTTCTCCTGACGGCACCACGGACCGAGCCAGCACTTGGATCTTCTCCCAGGTACGCTCGG
TTCCGCCGAGGTGGTGTGGATTTTTCTAACCTGCGCCCACTGGATCGTGCCGCGCCTCCA
GCCAGTGAGGATCAAACTTTTCGCCTTGCTTTGTTTAATGCTAGATCGCTAGCCAACAAG
ACTTTTCTCCTCAATGACTTCTTCACTTCTCGTGAGTTGGATTTTATGTTCTTAACAGAA
ACCTGGCTTCGTGATGGCGAGCTCACGCCTTTTTCTGAACTTTTGCCTCCCCGATGTGGC
TTCCTCAGCTCCCCTCGGACCACAGGTAGAGGTGGAGGATTGGCCGCTGTGTTCAAGTGT
GCTTTTCCATGTCGGGAGATTTCGTTTGACAGCTGCTCCAGCTTTGAGCTGCAGCTGTTT
GAGGCACATCTTCCAGTGACTGTTTTATGTGCTGTGGTTTATCGACCTCCAAAGTTTAAT
AAGGATTTCATTCAGGACTTTGCAGACTTTGTCGCCGGAATTGCCTTGAAATATGATCGC
TTTTTGATCGTTGGTGATTTCAATATACATGTTTGCTGCGAATCCAGGCCAATGTCTAAG
GATTTTCTCGATCTTATTGACTCTTTCAGTCTCACGCAGTCTGTTACTGGCCCGACTCAC
GAAAAAGGACATACGTTGGACCTTGTACTGTCATATGGCTTAGATGTTGCCATTAGTGAA
ATATGCGACACATGCATTTCAGATCACCTACCCGTTGTATTTACTATGGTTGTCCCCTGC
TCGGACACTTTGTCTGTTTCCCCTGCGTGCTGTGTCCGTGCAATTAACCCTCAAACCGCT
TCACAGTTTTCTGCTGCTTTTAAAAACTCAGTGCTTTACAATCTTGGTGATTTTCTTAAT
GTGGAGGAACTCGTCAGCATCTTTGACGCTACTTGTACTGAGATACTTAACTCTGTTGCC
CCACTGAGGGAGAAACGCAGAAAACCTCAAAAAGAACCTTGGCTGAATGTAAATACCCGC
TCTCTCAGACGGGCTTGCAGAACAGCTGAGAGAAAGTGGAAGAAGGACAAACTCCAAGTG
TCACTTCAAATCTTAAAAGATTTATTACATAAATACCAGGGAGCAGTTAAATCTGCTAAA
ACTCATTATTTATCTCACCTGGTTGCTAGTAACACCCAGAGGCCTCAGGTTCTTTTTAAA
GTGTTTAACTCACTTATTAATCCTTGTGAAAATGACTGTGCTGTGCCATCCACATTGTTA
TGTGAAAACTTCCTGAAACATTTCATAGATAAAATTGCTGGCCTGAGCTTTTCATCCCCT
GTTTCTTCCGATGGCCACTCTGTTATTTTTTCATGCCCAGCTGTCTTTCAGCAGTTTGAG
CCAGTTTCACTAAACCTTCTTTCTGACATAGTCAAACAGCTTCGTCCAACTAACTGCCTA
CTGGATTGTATCCCTGCACGCTTACTTAAAGATGTTTTTAACACTGTTGGGTCCAGTATT
TTATCCTTTGTTAACTCATCTCTCAGCTCAGGGTGTGTTCCAGCCGCTTTTAAACATGCT
ATTGTGCAACCACTCTTAAAAAAGAAAAATCTGGATCCGTTAGTTTTGTCTAACTTTAGA
CCTATTTCTAAATTACCTTTTTTATCCAAGGTCTTGGAGAAGGTGGTTTTTAATCAACTT
CAATCATTTTTAGATGATTTTAGTATTCATGAAAAGTTTCAGTCTGGCTTTAAGCCCCGC
CACAGCACTGAAACTGCCCTTCTAAGAGTCTATAACGACCTCCTCTTAGCTGTAGATTCA
GGAAATTCTGCTGTTTTAGTGCTCTTAGATTTGACTGCTGCCTTTGACACTGTCAACCAC
TCTATCCTTTTATCCCGACTCAAGCAAAGTGTTGGCATTACAGGTATAGCCTTAAAATGG
TTTGAATCCTACTTGACAGATAGGAGTTTTTCTGTCCACATTGGTAACTGCTCTTCATCT
GTTGCCCCTCTGTCCTGTGGGGTCCCCCAAGGTTCCATTTTGGGACCAATGCTATTTTCT
CTGTATATGCTGCCCTTAGGGTCCATTTTTAAAAAACACAACATCTCTTTCCATTGTTTT
GCTGATGATGTGCAAATTTACTTGCCTGTAAAAAACAATAAGAAGGACACTATCAAGCCG
CTGATAAACTGCTTGAGTGATCTCAAAGTATGGATGGATCAGAATTTTCTCTGTCTTAAT
GACAGTAAGACCGAGGTTGTTGTGTTTGGACGTGCTGAACATCTCAGTGCCTGTGTAGAT
TCTCTCAGTATTTTAGGCTCCCAAATTCGTCCTTTTACCAGAAATCTGGGAGTGATTTTT
GACAGTGCTTTTAAACTTGACAAACAGATTAGTTCTGTTGTCAAAACTAGCTTCTTCCAG
CTGAGACTTCTGGCTAAAGTCAAGCCCTACTTGCTACGCAAAGACTTTGAGAGAGTCATG
CATGCATTCATTACTTCCCGCTTAGACTACTGCAATTCACTGTATGTTGGGTTGGATCAG
TCATCCCTTCGTCGCTTGCAGTTAGTCCAGAACGCAGCAGCTCGACTTTTGACCAGGACA
AAAAAACGCGACCACATTACACCGGCTTTGGCCACCCTCCACTGGCTTCCTGTTTGTTTC
AGGATTGAATTTAAAATTGTATTAATTGTTTTTAAAATTTTAAATGGGTTGTCGCCTTCC
TACTTGTCGGAGCTCTTACATGTCCACACACCTATCAAAGCACTGAGGTCGTCTAATCAG
ATGCTCCTCGATGTGCCTGGATCCCGGTTAAAATCCAGAGGTGACCGAGCCTTTTCAGTG
GCTGCTCCAAACCTCTGGAATAGTTTACCTATCCATGTAAGAACAGCTCGGACCATTGCA
ACGTTCAAGTCCCTCCTTAAAACCCACTATTATTCATTGGCTTTTAATTCTAGTTGAGCT
TTGATATTTTGACTTTTGTTCTTCTCTACTGTCAGTTATTTTGTATTGTACATTGTGCTC
TGTCTGTGTTTTATTGTATCGCTGCTTTTCGAGCTTGTTAAGCACTTTGGTCAACTGAGG
TTGTTTTTAAATGTGCTATATAAATAAAATTGAACTTGAACTTGAACTTATGCTTCAACT
GTAAAAGAAAACAAAAAACATCTTTCAAGAGATGGCCCCAGGATGCTCATGTGAGGCTCC
TTTAATTTATTCAGAGCAGAGTTTATTTTTAGATTATTTAATCACTTGTTTATACAACTA
TGATATTAATTATGTATTCAATTTGATACTTTCAATTAGTTTATTAAAAAAAAAAATATA
TATATATATATGATTAGAAAAATATTACATAATATACAATACATAACATAATTAATTATT
TATATATTTTTTATTTCATAAATTATTTTGGCGATGGATGCCCTTTTGTTTTGGTTTTAG
CACCTGCCTCCAAATGTGTCTGTGCACATGCCTATACACGAGTGAACAGGGTGCCTCCTT
TTTTTGTTTGGGATCCTCACCCGTACTGGGCCGCCCCCTCACCACTGGTAAGCTAAGACT
AGCTTGGTTTAAAGAAAAGTCTGATTTCAGGTCATCTGGATGTCTGAAGGCCCAGTAGTA
GAGATGCTGTTAAGGTTGATGAGGACAGGATCCAAAAGCAGAACCGGGGACAAAGTCTTG
TGGTCAACAAACGAAAATCTTTATTTCTCAAGAGACTCGTGAGGAGAAGGTCGCGAGTGC
AGGATCCGGGGCGAAGGCTGCGTAAGCGTGCCGGCGCGTGGCGTAGAGTCGCATCGACGA
GAGGTACTGATCCGACGAGGAGGCCTGGGAGACAGCAGGCGACTCGTGTCGGATTGCTGA
TTGGCCACAGGTGCGGGTAGTGAGAGCGCTCCTCTTGGTCGCCCCGCCCAGCCTGATCCA
GCACCCAGGATCAAAATATACAACACTAAATAAAGGCCCAGAAATCATAATCACCACAGA
TGCACACTGTTACGTTGTGAATAGACTAAAAAGAAGGTTGTGTGGGTCACTATAATGTAT
TGCATGAAACTGGGATTATCATTGTAATATAATCACATATGTATATTATGTACATACATA
TTATTGTATATATATAAAGCAAGATACAGTTTTTGACAACATAAAAATATGTATTTTTCA
AGGTACATTTGATGACTGTTTATTGTACAAGCCACAGAGAGCATAGTATTTTAGTGCATG
AAAAAACATTTCATCCCTAAGGCCATACACAAGAGGACTTATACATCTTGGAGCGAGAGT
AAAAGTAATGTAATTAAAATATCTGACATTAATGTATAATATGAAATTAATCTGAAGTAC
AGCAGTCTCTATGAATGGACAGCACAGCTGGATGAGACAGAGCGACAGCTGAAAAGCATG
AAGAATTACTGTTTTGAGACCTTTCCATGTTGACTTTTTATCCTCTCCTGATGCAGCTTT
GGCTACTTGCATTATTTTAACATAACAGAATACAATAGCAATGAACATTATGAAGAAGTA
AACCTGACTCATAGCTGACCGAAGATGACCCTGCCATTTGTGAAAGATGAACATTTCCAC
AGCACATTCTCTGACCTGGGAATAGAAGTTGTGGGACGCTGATGCAAAGAAGGTGGAGAG
AAGAACAAAGCAGGGTATAGCGCTGAGGCTGTGAATGATGAGGACGCAGTGCAGAGCTCT

>L2-4_Ga#LINE/L2
AACGAGTGCGTCGACGCGACGATGCGTAAAGACGCAGACGCAGAAGCACGCGGCAGCATT
AACGTATTGACCAGTGTGAGTTCAATGAATATTAGACCAGCCTAAATGATGGTGCTGTTG
GCCAGTCGTTAACTAACGAACTGTTGCAGACTATGCTCAAATCATATCATCTTAAAGTAG
TTACACGTAAAGAGCAGCTTTTTGAGAAGTATGGCCCATCCTGTGAAAACGCTTCTGTGG
CTCTGATGTGAGCTTTGTCAAGTTTCAAAGAAATACCACTGATGAGCTTTAAGCAAGTAA
ACATTTGCATGTTTTGCAAGTCATTAATCAATTCAGGCCTCTCCCCGGCCAACAGGAAGG
ATGGATCCGTCAGTTACAGTGAATGAAACTAATGAGCCTCATATCTAAAAGGGAATGTGA
CGTATGCAGTTGCACTCAAAATGAATCCCCAATTGCAAATTAGGTTTATTGGAAACATTT
ACAAACTTTCAACTGTTTTCAATAAACAACTCAAACAAGGACAATTTAAAAAACTCAACA
GACCAGACACTGTCGTACAATGGCGCAATGATGCGCAGTGCCAAAATTGTAAAACTCCCC
TGTAGGAGCACAGGCGTTGTCTCAAGCACATGGAAGTAATCAAAGGCCTCATTAGTTGGG
ACAAGATAGAACACATCAAATACCAGGACTAGCAGAGACGTTTGATTGCATATCAGAAAT
ACGGGTGAGTCAAGAGACTTTTCCATTGAGATGTTTGCATTGCGCAAACAAGGGTAATAA
CACAAATAGATAGCAACTGAAAGTTCCTAGAGATACCATTGGAAGCGTAGTAGGCACATT
CAAAGTTGAAGGAACACTAGTGTGTCTGGAGGAATAAGAATGAAGCAAACACATGCGAAG
CATGGCGGGTTCGGTGATGCTCTGAGGCTGCTCTGTTTCTTCTGCCACTGGAAAGCTGCA
GCTTGTGGAGGACAAGATGGATTTAATCAAGAATCTGGAAATCCTAGGACATTACAGTCC
ACCAAGGCAATCCTTGAAGATTCTAGTGGCCGTCCCAGTCGCCTGAATGTCTGGGACCTG
AAGAGGGCGGTTGCAGCACACAAACTGAAGAATATTGAAGAGCTGGGGGCCATTTCCCAT
GAGGAATGGGCCGAGCTTCCTCAGGAACGCCGGCAGAATCCGGTGGCTATGCATTAGGTG
TGCATCTCTTCTACAAGGCCACCAGACATCCAGGCGACCTGAAATCGGACTAAGTATCTC
TTTCTTTAAACCAAGCTAGTCTGCTAAATTTGCTGTTGATTCTAGTGTCTTAAGTTAATT
TGATTGCTGATTTGCTTTAGTTTTTTGTCGTCTCACGACCAGTTCTCTTTGTTTGAAGTT
ATCTTGGTTGCTAGTTTGCTCAAGCTCTTTCAGTCTTTTAGTGCCAGTTTGTGTTCTAGA
TTCTACTATTAAGTTAACTGCCAGTGTGCCCTCCTAACTCTGCTAGGTTTTGACCTGATC
TAAGTCTGTTTTGCCTTGTTTTCTGAAGCAAATAAGACTTGTATCCTTAAACTCTCATTT
TGTCAAAAGACCACATGGTGTTTGTTCACTGATTAGGGTGTCAAGCTATTGGTGCTTTGC
ATTTTGAGGAGTTTCTGTCGAGGCCAATCGACCTTTTGTCTCCTAAACGACGGGGGAGCG
GCCAGCGCAGCCGCAGCCGACTTCCACTAACGAGGGAGTATTTAACTAGAAATCGTAGGA
AGCGTTAGCTTCAGCGTTATCTTATCCTCGCAGCACGAAGACGAGCAGAACAAAGACAAG
GGAGTCTTTCGTGGCAGTCTTCGGGGCGGCTGAATGCGGCGCCTTCTTCTGCTATTTTTA
ATAATGTGTTTGACCCCTTCACCCGTGCCTGTTCGAATCTCTTCCCGCAGATACTACAGG
CCTCGGGCTAGATCTGCTCTCTATCGTAACCTCTCCTCTCTCTCCTATCCCACCCGCTCC
TCACACGTCCAGCACCTCGTCACAGGAGGTCTCTGGAACTGCCAGTCAGCGACTCGCAAG
GCTGACTTCATCTCCGGCTTTGCTATCCAGCAGTCACTCGACTTCCTCGCTCTGACCGAG
ACCTGGATCACACCCGAGAACACATCCACCCCAGCCGCTCTCTCCTCCGCCTTCTCCTTC
AGCCACACTCCCAGGCCCACTGGTAGGGGTGGTGGCACAGGTCTACTCATTTCACCCAAA
TGGAGCTTTTCTCTCTACCCTCTACCACCAGCCACCCCATTGTCCTTTGAATTCCATGCT
GTAACAATCACTCACCCGGTACAATTAACCATCATTGTCCTCTACCGTCCGCCAGGCTCC
TTAGGTCATTTTTTGGAAGAATTGGACATTCTCCTGTCTAATTTCCCCGAAAATGGTCCT
CCGGTCATCCTCCTGGGTGACTTCAACTTCCAGACAGAGAAGTCATCTGACCTCGTACAC
CTACTTTCTTCCTTCGCTCTGTCACTCACTCCCTCTCCTCCTACTCACAAAGCCGGCAAT
CACCTTGACTACATCTTTACTAGAAACTGCTCTACCACTAACCTCTCTGTAACTCCACTT
CATGTGTCTGATCACTTCTTCATCTCTTACTCCCTTCCACTCTCTATAACTAACAAACCT
CCTTCATTGACTAACTCTATACCGGCTCGTCGCAATATTCGCTCCCTCTCTCCCTCCTCG
CTGGCATCCTCTGTTCTATCAGCTCTCCCTTCAACTGACTCCTTCTCACTCTTGCATCCG
AACGCTGCTGCAGAGACTCTCCTCTCATCTCTTTCCTCCTCTCTAGACTCTCTCTGCCCT
CTTACGACACGACGGACTGGCAAATCCCCTCAGGCTCCGTGGCTGTCTCAACCGGTCCGT
GCCATGAGAGCCACCTGGCGAGCGTCGGAAAGGAGATGGCGTAAATATAAACGACCTGAC
GACCTGCTTGAATTTCAATCTCTCCTCTCCTCGTTCTCTGCCTCTATCTCTGTGGCCAAA
AGCTCTTTCTACCAGTCCAAAATCGAATCCTCATTCTCTAACCCCAAAAAACTCTTCTCG
ATCTTCTCCAATCTCCTCGAACCCCCTACCCCTCCTCCCCCCTCCACCCTTCTTCCGGGA
GACTTTGTCAACTACTTCACCAAGAAAATAGCTGACATACGCTCCTCCTTCTCAAACCCA
CCACCTACTTCTCGCGTCCCACCGACCTCACCTCTTTCGCCCTCACTTCCCTCTTTCACC
GCCCTCTCTCCTAACCAAATTCTTACCCTAGTAACCTCTGCCCGTCCGACCACCTGCCCT
CTTGACCCCATTCCATCACATCTTCTACAATCTATCGCACCTGACCTTCTTCCGTTCCTT
ACCTTTCTCATCAACAACGCTCTGTTATCTGGCTGTTTTCCCAATTCTCTGAAGGAGGCA
AGAGTCAACCCTCTCCTGAAGAAACCCACCCTCAACCCTTCTGAAGAAAACAACTACAGA
CCGGTCTCTCTTCTTCCCTTCTTGTCCAAAACCCTTGAACGTGCTATCTTTAATCAACTC
TCCTCTTATCTCCACTGTAACAACCTCCTTGACCCCCACCAGTCAGGTTTCAAGGCAGGC
CACTCTACAGAGACTGCTCTCCTTGCTGTCTCAGAGCAACTCCACACTGCTAGAGCCGCC
TCTCTCTCCTCTGTCCTCATCCTTCTGGACCTCTCTGCTGCATTTGACACGGTCAACCAC
CAGATCCTTATTTCCTCCCTTCAAGAACTTGGTGTCACAGGCTCTGCTCTCTCCCTTCTC
TCGTCCTACCTCGATGGCCGCACCTACCGGGTAACCTGGCGAGGATCTGTGTCGGAACCG
TGTCCTCTTACTACTGGAGTTCCTCAGGGTTCCGTGCTGGGTCCCCTCCTGTTTTCGCTT
TACACCAACTCTCTTGGCGCTGTCATTCGCTCGCATGGCTTCTCTTACCACAGCTATGCC
GATGACACCCAACTAATTCTCTCCTTCCCTCGCTCGGACACCCAGGTGGCGGCTCGGATC
TCTGCCTGTCTAACTGACATCTCTCAGTGGATGTCCGCCCACCATCTGAAAATCAACCCC
GACAAGACTGAACTACTTCTCTTTCCCGGAAAAGATTCGCTTACCCAGGACCTGACAGTC
AACTTTGGAAACTCTGTGCTAACGCCCACTTCGACTGCTAAGAACCTCGGCGTCACACTC
GACAACCAACTCTCCCTGACTCCCAACATCACTGCGACAACGCGATCCTGTAGATACACG
CTCTACAACATCAGGAGAATACGTCCCCTTCTCACTCAGAAGGCAGCGCAGGTACTGATT
CAGGCCCTTGTCATCTCCCGCCTGGACTACTGCAACTCCCTCCTGGCAGGTCTCCCTGCC
ACCGCCATTCGACCTCTGCAGCTCATTCAGAATGCAGCAGCTCGACTGGTCTTCAACCTT
CCGAAATTCTCCCACACTACTCCACTCCTCCGCTCTCTTCACTGGCTACCGGTGGCCGCC
CGCATCCAGTTCAAAACACTGGTGCTCACGTACCATGCTGTGAATGGATCGGGTCCAGCT
TACATCCAGGACATGGTCAAACCCTACATCCCAACCCGCACTCTCCGCTCTGCATCTGCA
AAACTACTCGTCCCTCCCTCACTGAGAGCAAAACACTCGACTAGGTCTCGACTCTTCGCT
GTCCTTGCGCCGAAATGGTGGAACGCGCTCTCTGAAGACATCAGGACCGCAGAGAGCCTT
CACATCTTCCGCCGCAAACTAAAGACACACCTCTTCAGACTCTACCTCGACTAAAGACTA
ACAAATTGTAGCACTTAAATTGTACTTGTGACGTCACTCATCTATAGCAAATTGTAAATT
GGCTTATTTGAGGAAATTGCACTTTCTTGTTTCTTGTTCTCCTGAGTTTGTACCCTATGG
TTGAATGCACTTATTGTACGTCGCTTTGGATAAAAGCGTCCGCTAAATGACATGTAATGT
AATGTAAAAACACACGTATTATTAGTTGTGTTGAGCTTCTGAAATTGTTCTTATTTTAGT
TCATTGAAAACAGAGGAAAGTTTGTTAAATGTATTTATGTGTAGCTGTATATATAGAACC
TGAACCGCCTCTTTTTGTTTTGGTAATTCCATGAACTACAGCAAATGTGCTCCCTGCTCA
CCAAGCGCTCTTTGTGGAAAGCCTTTCACCTCTGCGTTAGCAAGCTGTTGAGAGGGGGGG
GAGGTCTAAGCCGTACCAGGCTCTGCATCCGACAGTGTTTCTCCCTTTCAGGAGCCGATG
TTGCTCCAATGTTACCCGTTGAGGTGAAGGGATGGCTGACAGGCGCTGATATATATCAGT
GTGCTCGTGCTGCCGCTCTCCTTTCTCCGTACGTCATCCGAGGGCCGCTTTAAAGAGTCT
CTCCCCGTCACAACGCTTTCATTGATCTTTCTATCTCATTCCTGTGTTTGTGTGGAAGAA
GCAACCTGTCTGATGTGCTCCTGACAGAGCTGAGCACCAGGAAGGTAAACCGTTTAAAAA
TTGAATAGACATGATGATGGGTAATTTATTTGCAAGTTCCTCAAACAATGAGTTGCATAA
CTGCCATTTGTCACATTACTCACAACTGTTCTCAGTGTCAGCCAGGTGTTACATCACACA
TGGACCTTCAGTGTCAAGACACTGTGGGTGCCCTGAGGTTCTCTCCTTTAAAGCAAGCTG
GAGTAATATGGGATCTTGCTGACGAACAACTGGGGTTCATTGCATTACATTACATGTCAT
TTAGCGGACGCTTTTATCCAAAGCGACGTACAATAAGTGCATTCAACCATAGGGTTCATC
AATCCGCCTGTAATGACAATCAGATGCAGATCTTCCTTTTGCTTTTGAACAGGTCGTGCC
TGATAAGAAGCGCTATACTCGTCTTAATTTCAAAGTCTTTTGCTGGTGGGTTTTTTGGGT
TTCAAGGTTTGTGCCTCACTTAGTGGTTTTCTACACTTCCATAGTTTAATCGCACCACGG
GGCAAAGACTCAAGGCCAGATGGAGGGCTGTCGCAATAGAAAAATTCCACACCGCAAATG
GAACAAGCCTTAAAGAGGAGAAACGCTCAAAGGAGTCTTTTTATTGCAGTACAAGAACTG
ACAACAACAACATTTCAGGGGCATTTCAATTCAGATGTTGTCCCTCTACGGAGTTTTATG
TAATAACATTTACAGATGCGTATTCGGACAGAAAGAATCATGTTAGTTTCCAAACAAGTT
TTAATATGAGTGTGTCGGCATTCACATATTTTTTCACACACAACCCACTTCTCGAGCAAA
AATAATTGGATGCCTTCAGCTGTGGGGGAGGATTAGATGGTGTGGGGAGATGCAGTGATG
GTATTGCAACAACTAAGAAAAATGAATGTTTTCCAGTTAAAAGCGGAGAAATGGTGTTTT
TTTTCCAAAACTCATTTTGTAGCTGCAAAGAGTGGGTCCACTTTTGTTCGGCGGTGGGTG
TAGAAATAGATCTCTGCTTTGCCAAAACGGATGATGATTGTGGATAGTTGGCAGTTGGTG

>L2-50_Ga#LINE/L2
AGGAAGCCAAAGACTTGAGTCGGCAAAGAGAAGAGGTGGAGAAGGAGAAGTCAGAGCTGC
TGAAGATGTTAGAAGAGCTTCAACGGCAATGAGAAGAACTTGTCTTGTTTTCAAGTCGAC
AGCAAGCCACAAGCTGACCTTCTGGATTTTAGATATTCTAATATAAGACTTTGGTACTAC
TTCAAACATATGTTGGTGTAAAAAAGTGAATTTCACTTTTAGTTAGATATAATTAGCAAA
CAATCAATAGACAGTGGTTTCCGTTAGTGTCACAGCTGTGTGGAACTGTCTTTCCACTCC
TGCTCACTCTGCTCATTTCTCATTGAATTATGTGATATCCTGATGTCCTCTTGCATTACA
TGCAAAAAAATACACACTGCAATTTTCTGCAAAAAATACACACTGCAAAAAGTTAAGATT
TTTGGCAAAACATATTTGGTACCAACTTATCAGACTAAAATACAGTTTGTTGTATCACTT
AAATGTGTACTTTTGCCATGGAATTTGATTAATGGGAGTAGAAGCTGACATACATCAGCA
GGTCTATTACAACATTTTAGATTTTTTTTACCTTGAGGGCTTTAAATAATCAAACATATT
GTATTGATTAATGGTTTCTCCACTTGTATTGACACACACGTGTGTTGCGTTACGGTAAGC
GTGTTGCGTCACTTCCTGTTACCAGCGTGTTTGATGTCATCGAACTTTTCACAGCTCTAG
CTATACTGAGTTGAATGTAGCGTGATATTTTTCATCACAACGGTGAATTCTTATCTACGT
GAGGCGCTGTTAAACGCCTCACCGTCTAGCAAATTTTCGCTCCATCGAATAGTTGCTTGG
ACGTTGTTTAGCGGCAACGTTACTTCTATTAGCGTTAGCATTAGCTTAGCAGCTAACCTG
GTGATGTCTTCCCTCCCTGCCTCTCCTGCTCTTTCTTGCTCGGTGTGTCACATGTTTAGC
TATTCCTCTGCCTCCCTTACCGATAACGGTACATGTAAGAAGTGTAGTATATTTGATAAA
TTGGAGGCGAGGCTTAGTGAGCTAGAAGCACGGCTCCGCACCATGGAAGCTCAGTCGTTA
GCCGCTGTAGTTACCCCGCCCACCCCCGTAGCCGGTGCGGGCCACATAGACGTAGTGTTC
GCTCCTGCTAGCCGTCCCCCGGCAACCCCCGAGCAGCCGGGAGGCTGGGTGACTGTTCGG
AGTAAGCATAAGTCTAAGTCGAAGCACACGGTTAACCACCAACCACTTCACGTTTCAAAC
CGCTTCTCCCCACTCGGCGACACACCCGCTGAGAAGCCAACTCTGGTGATAGGTAGCTCC
ATTCTGAGGAACGTGAAGTTAGCGAAACCAGGGACCATAGTTACATGTATACCGGGAGCC
AGAGCGGGCGACATTGAGTCTTATCTTAAACTGCTGGCTAAGGATAAACGTAAATACAGT
AAGATTGTAATACATGTCGGCGGTAATGACTCCCGATTACGTTGCTCGGAGGTCACTAAA
GTTAATGTGGAATCGGTGTGTACATACGCTAAAACAATGTCGGACACCGTAGTTTTCTCT
GGCCCCCTCCCAAACTTGACAAGTGACGACATGTATAGCCGCATGTCGTCATTCCGCCGC
TGGTTGTCGAGGTGGTGCCCAGTAAATAATGTGGGCTTCGTTGATCACTGGAAGACGTTT
TGGGGAGAGCCTGGTCTGATTAGGAGGGACGGCATCCATCCCACTTTGGACGGAGCTGAA
CTTCTTTCTAAGAACCTGACCCAGTTTCTTAGTGGACTTAATCCATGACCCAGAGTTCAG
ACCAGGGAGCAGAGTCGCAGTCTTACACACTTCTCTGCGCTTCAATCTGAGCAGTCACTC
AGCATAATGAACCCTATAGAGACCTTGTCTGCCCCACGGACACACTTATCTAAGTTAAAG
GTAAACAACCGAGGAGTTGTAGTAAATAACTTAATTAAAGTTAAAACTAATAATGCAATA
GTGCAACAAAATAGGAGAATTAAAGGGGGTCTTTTGAATATCAGATCTCTGTCATCTAAA
GCTGTTTTGGTAAATGAACTAATATCAGATCACCATGTTGATGTATTTTGTCTTACTGAA
ACGTGGTTGTTGAATGGGGAATATTTCTGTTTAAATGAAGCGACTCCTCCGAGTCATGTT
AATACTCATATTCCCCGAGGCACAGGCCGAGGGGGGGGAGTGGCAGCTATTTATGACTCC
TGCCTTTTAATAAACTTTAAACCTAAGGTGGATTGTAACTCATTTGAAAGCCTGGTTTTC
AGTCTTTCGCAACCGACCTGGAAAATAATCCAGCCGGTTCTCTTTGTAATAGTGTACAGG
GCCCCAGGTCCTTATTCAGAATTTCTTTCTGAATTTTCACAGTTCTTAACGAGTTTGGTC
CTTAAAACGGACAAGGTAATTATTGTGGGTGACTTTAACATTCATGTGGATGTCGACAAC
GACAGCCTTAGTACTGCATTTCTTTCATTGTTAGATTCAATTGGTTTCTGTCAGTGTGTA
AATAAACCAACTCACTGTTTTAACCACACTCTCGACTTGGTTCTTGTGTATGGGATTGAG
ATTGAACATTTAACAATTTTTCCACAGAACCCTCTCCTGTCGGACCATTGTCTGATAACC
TTTGAATTTCTACTATCAGAACCACCTCCTCCTGCCAAAGGTTTCTACAGTCGACGCTTA
TCGGATACCGCTGTAGCCTTATTTAAAGAAGCCATTCCTTCTGCTCTAAGTTCAGTGCCC
TGCCTCAAGATACAAGAAGACTCCTGTGAAAACCTCAGTCCGTCTCAGATCGATAATTTT
GTCGATACTGCTACAGGCTCTTTGAGAGTGGCGCTGGATGCTATTGCTCCTCTGGAAAGA
AGAATAGCAACAAGAAGGAAGTCTGCTCCGTGGTATAACCCTCAAACACGGAACCTAAAG
CAAACTGTGCGGAAGCTTGAACGATTGTGGCGTTCCACCAAATCAGAAGGATCTAGACTA
GTTTGGCAAGACAGCCTTAAAACGTATAAGAAGGCTCTCCGTAACGCAAGAGCATCTTAT
TACTCATCATTAATAGAGAAAAATAAAAACAACTCCAGGTTTCTCTTCAGCACTGTAGCC
CGACTGACAGAGAGTCACAGCTCTGTCGAGCCGTGTATTCCTTTGGATCTCACTAGTAAC
GACTTCATGAACTTCTTCAATGATAAGATTCTGACTATCAAAGAGAAAATTGATGGTCTC
CTGCCTTCAACCAGTGCCGACCTGTCCTCCTTGGATGCAGCAGTGGGCCCTGATGCCTGT
TTGGATGCCTTCTCTTCCATCAACCTTGATCAACTGACTTCTTTATTTTCAAAGTCTAAA
TCTTCTACTTGTCTCTTGGATCCGATTCCGACCAAACTGCTTAAGGAAGTTTTTCCTTTA
GTTAGCACATCCTTATTAGATATTATGAATCTGTCTTTGTTAACAGGACATGTACCACAG
TCCTTCAAGGTAGCTGTAATTAAACCTCTTCTTAAGAAACCTACTCTTGCTCCAGAGGTG
TTGGCTAACTACAGACCTATCTCTAATCTTCCCTTCCTCTCTAAGATCCTTGAGAAATCC
GTCGCAAATCAATTATGTGACTTTCTACAAAACAATGCTTTGTTCGAGGATTTCCAGTCA
GGATTCCGAGTGCATCACAGTACAGAAACCGCACTGGTGAAAATTACGAATGATCTTCTA
CTTGCATCGGACCAAGGACTCATCTCTTTTCTTGTCTTGCTGGACCTTAGTGCCGCATTT
GATACCATAGACCATTGTATCCTGTTGCAGAGACTAGAACATTTAATTGGTATCAAAGGA
ACTGCACTCAGCTGGTTTAAATCCTACCTATCGGACCGATCCCAGTTTGTGCTTGTAAAC
GGTGAATCCTCAAAGACCACCAATGTTGGTCACGGAGTCCCACAAGGTTCTGTACTTGGA
CCGATTTTATTTACCCTCTATATGCTTCCTTTGGGCGATCTTATCAGGAAACACCGCATA
AACTTCCATTGTTATGCAGACGATACTCAACTGTATCTGTCGATCAAGCCAGAAGAGACG
GACCAGTTAGTTAGACTCCAAGAATGTCTTGGAGACATCAAAACTTGGATGACCGGCAAC
TTCCTGATGCTAAACTCAGAAAAAACGGAAGTTATCCTGATAGGCCCAGAGCGCCTTCGA
AGCCAGCTGTCACGTGATACAGTTTTTATGGATGGAATTGCTCTGGTACCCAGCAGCACC
GTCAGGAATCTGGGAGTTCTCTTCGACCAGGATATGACCTTCAACTCGCATATAAAGAAG
ACTTCAAGGACTGCCTATTTCCATCTACGTAACATATCAAAAATCAGGAACTTCCTGTCT
CAAAGTGATGCAGAAAAATTAGTTCATGCGTTTGTCACTTCCAGACTGGACTACTGTAAT
TCTTTGTTATCAGGCTGCTCTTATAAATCTCTTAAGCCTCTCCAGCTGATTCAGAATGCT
GCAGCACGTGTATTAACAAGAACTAAGAAAAGGGATCATATCACTCCTGTATTAACTTCT
CTGCACTGGCTTCCTGTTAAATCAAGAATAGATTTTAAGGTACTTCTCCTCACCTACAAG
GCACTTGCTGGTGAGGCACCGTTGTATCTTCAAGAGCTTGTAACACCGTATTGCCCTACA
AGGCAACTGCGCTCCATAGATGCTGGGTTACTTGTTGTTCCTATGGTTTTAAAAAGTAGG
CTGGGGGCCAGAGCCTTCAGTTATCAAGCTCCTCTTTTGTGGAACCAGGTTCCACTTTCA
GTCCGGGGGGCAGATTCGGTCAGCTCTTTTAAAGTAAAACTTAAAACGTTCCTCTTTGAT
TCTGCCTATAGTTAGGGCTGGCTCAGGTTAGTCCGGACCAGCCCCTAGTTAAGCTGCTAT
AGGCTTAGAATGCCGGGGGACTTCTTAGGACACACCGAGCTCCTCTCTCACGCTCTCTTT
CTACCATAATTCAAGTTTTATTAATGCACATGACTAATTCAGCTTCTTTCCGGGAGTTTT
TTTGTGCTTTCGCCCCTACCAGGTCTCCATAGATCGTGGTTCCTTCGGGACCCTGGTCCT
GACACCTACCGTGGCCATGCTGACGCCTGCTGCTGCATCATCATCATCATCATCATCATT
ATTTTAGATATTGATCATATTACTTTACTCATAAACCGCCATTACCCTCTCCTAAAATCT
CTGTGCTCTCCCTCCCCACAGGATTCTGTGGATGGTGGTTCTATCTGATGGTGGTTGCCT
CTGCAGTGGTCCTGCTGTGCGCCTGGCTTACTACTCACAATTACTTGAATCATTTCTGTC
ATAGGAATTGCATGTATTATACATTGTTCATTCTGTACACATGGCATCCATTGTAGTCTG
TCCATCCCGGGAGTGGGATCCCTCCTCTGACGTTCTCCCTAAGGTTTCTTCCCTTTTTTT
CCCTCTTGTAAGGGTTTTTTTCATTTTTTGGGGAGTTTTTCCTGTGCCGATGGTGGGTTT
CGGGGCAGAGGATGTCGTATGTGTACAGACTGTAAAGCCCTCTGAGGCAAATTTGTAATT
TGCGATTCTGGGCTATACAAAATAAAATGACTTGACTTGACTTGACTATTAACTGCAATA
CAGCATGTTGTCAATAACAATTAGGATGAGCCTGTTATGCAATTCAATTAAACATTGAAA
ATGAGACTAGCACCCTGTTTGATGAAACCAGATACTTTCCTTTTAAGTGATCCTTAGATG
TATTAAATTGACCCTTGAAATAAAGTCTCCTATCATTTGAAAGTAGAAAGTCGAGTCCGT
TTTGTATCAGGTGTAACTTTATGTCCCTGAGCGGTGCTTCTCAGGCGGAGCTTCTGACAG
CTCGCGCTCTTCCACCAAGCCGACACGGGACTTCATGTTAGGGCCGCGTAAAGACAATAT
TACGGTCAATTTAAAACGACGAGTCCGTGTTTGTCCACTGTCGCCTGGACGGTCTGAAGC
AGGTTAGTCCACGTCACCCTGCGAAGAGGCAGCGCCTGACAGTCTGAACGCGGGGATCAC
GTGCTCGCGTGACGTAGCGCCGAGTCCTCCGGTCTCGGCGGCGGAAGATGGCGGACAGCG
GAACCATCGCAGAGAAGAGATGCGACTCCGGCTCGCTGTCCTCTGTGAGCATGGACACCA
TCTCGGCGCTGACGGAGCTGGAGGACCTGGAGAGGGTTTACCGGCAGCTGTGCTCAGAGG
AGGTTGGTATAAACCACCGTTAATGGCGGTTTGTTTGACGTGGACGCTCTTGTGTCGTCA
TCCACGTAAACTTCCGGGAAGCTGCTGGCTCAAAACAAAAACTCCACTTCGCCGAATGAC
GGCCGAGTTAATGATGAACGATTAAGATATTGTAAGAGCTTGCTAGATAAAGCAAATAAC
ACATGAAGTCAGGCTCCAGTCTCGTATTATACCACTGTTAACGCAACTCTTTCCACACTG
TCTCATGTCCAACATGCATAGACAAGTATTACATGTGTGTGATTTATTTACATTGTTTAT
GCATGTTTTGGTAGAAAAATATTGTTGCTTATGACATGCTGTTGTCTTCTCCTCTCATAC
AGAAAGAAGTGGATTCTGAGCTGG
>R2-6_Ga#LINE/R2
CGACTGCTTGGCCACAGGACTGGAGGGTTGAGTCCCTCCGTGTCCTGGAGGCTCAAGCGA
CTGTCTGTCTCTCTGAGGCGCTGGAGCGGGCCTGGGCTGCTAGGTGCGGATGGTGCGGGG
GGAGGCGCTGCGGTGGCCTCCCCCAGGGGTACGCAGGTCCTGGGAAGTGGGGCCGGGCGT
CGGTGGCTTGGGCACGGGTCGCGAGGGTCTTCTCCTTCTGCGGCCCGGGGGCTAAGGCGG
CTGACGGTACGGTTGAAGCGACTCAGCGGTGGCCTGTTGTCCCCTAAGGCGTGTCGGGAT
GCGGAAGAAGGAAGCTCCAGCAGCCCAGGGTTCCGGAATCCAAAAGGTCTCGGGGGAAGG
GGGTTGACGCCTCTCGGATCCCGTAGATTTTGTCGGCTGACCGTCTCCCTGAATCGCTGG
AGGGGCAGTCTGGTGAAGTTGAACGCTAGTAGCAGGGCCTCCGGCCGGAGGACCCCTGTG
AAACCCGCTTGTGACTCTAGAGCCGGACGGGGCTCGGAGCATGCGGAGGGAGGTGGAGTG
AGCGCTGCACCTATGGTGTTGCGCAGTCGGCGTAAGCTCACCTTCTCTGTGGATGGCGAC
TCTAACTCCGGGGATAGGGCCCGGAGCGGGTCCGTCTCTGCAGCCCGTCCTGGCCACTTG
TTGGTGGATGGTGAGAGTGCGTCCTCAAGATCTGGCCCCGCGGGGGATGCCAGGTTGGCG
GGGCCTTCTACGCGGAGTAGGAGGAAGGGTTGCCTTCCCCCGGTCGACTTTGAAAACCCG
AAGAAGCGCACACGGTTGATGGCTAAGATGACGAATGGTAATCCTACCTCGCACGTCCCT
TGCCCTGCCCCGTGCTCAAATGGGCATGAAGGAGGTGGGCGAGTTGCGGTGATCGAGGGG
CGGCTGCCGGAGTTAAGCGGTAGTAGGATCTCTGGAATACAGCCAGCCCTGCCTGTTGAA
ACCAGCTTTGTCGGCCAATCGACTGGCCGGGGCGCGGACGGCGATGCGAATGCGAATAGT
AGCCCGCCTTCTCCTAATCTGGGCGGCTCGGTTGGGATGGTGCCTGCCGTGCGTGATGGT
ACCCCGCCGCTTGGGCGTCCAGGAGAGGATCACTCGCGGGAGTGTGCAGGGGGAAATACT
CCCCTCTGGATGCTGGAGGACAGTTTCCGGTGTGACTACTGTCCTAGGGAATTCGGCACA
AGAGCGGGGCGCTCGTTGCACATGCGCAGGGCTCACCTGGCCGAGTACGACGGGGCAGGT
TTCTGTTGGGGTGAACGTCTCAGTGAATTCGCCGCTACGCGCCTCTGGTCGACGGAGGAA
ACCAAAAAGCTGGCCGTGTTTTGTGAGAGGGGTGTGCCCTCACCGTCGGAATGCAGAGCC
ATTGCAGCCTCTCTGGGCGCAGGAAAAACACATCATCAGGTTAGATCGAAGTGTCGACTG
GTGTTCGAGGCCATTCGGCGGCGTGAATTGCTTGAGGTGGCTGCTGCCACGGAGCGTTTG
GAGAAAAGCGCTAGGCGGAAGCAGCCCGCCGTACCACCGGCACCCGTACACGGAGTGAGA
GGGGTCCTGCGGGGCCTACTAGGGAAGCGGGTGCCGAGAGAGGGTGGTACCACAGGCAGC
ACCTCAGCAAGGATCGTCAGGAGAGACGACTGCCGTCAGGGGGCAGTTGCGTCGGCTTCT
CTCAATCTGATCAGAAGGCTGGGTCGAAAGGCAACGGGCCGCTCCGGCAGGAGACGGGTC
CTTGGACGCCCACCCAGGATGGATGTAAGGCGTAGCGTGAGGATGAGGAGGATGCGCAGG
TTCCTCTATCGGTTGGCCCGGCTGGGCTGGGCCAAGTTGGCTATGTTTGTCCTGGACGGA
CAGATGGGGGCGAGCTGCCCCGTTCCACTCGTCGAAGTGTCGGCGGTCTTCCGGGAGAGG
TGGAGCATAGTCAGAGCCTTCCTGGGTCTGGGTCAGTTCGGGGGCTTCGGGACTGCCGAC
AACGCAGGATTTGGGAAGCTGATCGATCCGGCTGAAGTCAGGGCCCATCTCCAGTCCATC
AAGAACCGGTCTTCCCCGGGCCCGGATGGCATCACCAAGGTGGCGCTGTCCAAATGGGAC
CCCGAAGGGATTAAATTGGCGCACATGTACTCAACATGGTTGGTATCGGCAGGCATCCCT
AAGGTCTTCAAGAAGTGCAGGACGACACTTATCCCAAAGACCGGGGACGTTAGTCTACAT
GGTGACGTGGGGCAATGGAGGCCCATAACCATTGCGTCCCTGGTCCTGAGACTCTATTCG
CGGATCCTGACGGAAAGGATGACAGTGGCCTGTCCTAGCCACCCGCGCCAGAGGGGCTTC
ATTGCCTCCCCGGGCTGTTCGGAAAACCTCATGCTGTTGGAAGGTTGCATGAGTCTCAGC
AAGGCAGGAAATGGCTCCCTCGCGGTTGTGTTCGTCGACTTTGCGAAGGCCTTCGATACC
GTCTCCCACGAGCACCTCCTGAGTGTTCTGGTGCAGAAAGGCTTGGACCAACACATGGTG
GAGTTGATCAAGGACTCCTACGAGAACAGCGTGACCAAGGTGCACTGTCAGGAGGGTTGT
TCCACTGACATCGCCATGAAGGTGGGAGTGAAGCAGGGTGACTCCATGTCCCCTCTCCTC
TTTAACCTGGCGCTGGATCCGCTTATCCAGCAACTTGAACGCGAGGGCCGGGGCTTCCCA
GTAAATGGGAAGTCCATTACTGCGATGGCATTTGCGGATGACTTGGCCATAGTGAGTGAC
TCTTGGGAAGGCATGAGAGCCAACCTTGATATCCTGGTGGACTTCTGCGAGCTTACTGGA
ATGCGAACCCAGCCCAGTAAGTGCCACGGGTTCCTGATTGAGAAGAGTGGCAGCAGGTCG
TACAAAGTGAACAGGTGCGAACCGTGGCTGCTGAACGACACAGCTCTTCACATGGTCGGG
CCTAAGGAATCAATCAAGTACCTGGGCGTCCAGGTGAACCCGTGGACAGGGATCTTCGCT
GAGGATACGGTTGCCAAACTACGACAGTGGGTAGTTGCAATCTCCAAGACGCCTCTACGT
CCGCTTGACAAGGTGTCCCTGTTGTGCCAGTTTGCCGTACCGAGGGTCATCTTCGTGGCT
GATCACTGCATGCTATCTGCGAAGGCCCTGACAGAAATGGATAGGAGCATAAGACAAGCA
GTGAAGAGGTGGTTGCACCTGGCCAGGTGTACCACGAACGGCCTCCTCTACTCAAGGAAA
TCCAGCGGTGGTCTGGGTATCCCAAAATTGTCGATGATTGTTCCGGCCATGCAGGCCAGG
AGACTCCTGGGCCTGTCCCGTTCTAAGGACGAGACGGTCAGGTGGATGTTTCTGGAGACA
ACTGATCACGTGGCGTTTGAGAGGGCATGGCTGAGGGCTGGAGGGTCGCCAGATGAGGTA
CCGGAGCTGGGTCCGGATCTGGTGGAGGGCTCCCCTGCGGAGGGGAACGCTGACCCTGTC
AGCACGGTGAGGCCAAGGAAGCGCATAGTCCCGTGTGACTGGCGTCAAGTCGAGTTCGAC
AGATGGGCCGGTCAATTGGTGCAGGGAAAAGGGATTCGGACGTTCGAAGCGGACAAGATC
AGCAACTGCTGGTTGTACGACTACCCGCCAAACAAGCTGAAGCCTGGGGATTTTACGGCG
GCTGTCCAGCTTAGAGCGAACGTTTACCCGACCCGGGAGCTAGCGGGTCGCGGAAGGACC
GATACGATAGATGTCTGTTGTCGACACTGTGGGGAGGCCCCAGAGACTTGCTGGCACATC
CTTGCGCTCTGCCCGAAGGTTAAGCGGTGCCGTATTCAGAGGCACCACAAGGTGTGCCAG
GTCCTCGTCGCGGAGGCTGAGCGCCATGGATGGGAAGTGGAAAGGGAAAAGCGCTGGATG
CTGCCCTCCGGGGAGTGTGTCGCGCCGGACCTGATCTGCTGGTTGGATGAGCTGGCGCTC
ATTGTCGATGTGACGGTGAGGTACGAGTTCGATGAGGAGTCGCTAGAACGCGCGCGAATC
GAGAAGGAATGCAAGTACCGCCCTCTCATTCCAGTGATCAGGGCGAGCAGAGTTCAGACG
AAGAAGGTGACGGTCTATGGCTTCCCTCTGGGAGCCAGGGGAAAGTGGCCTGCTAAGAAC
GAGCTGCTGCTCGCCGACCTCGGCCTGAGCAAGGCTCGGACTCGGAGTTTTGCTAAACTC
CTGAGCCGCAGAGTTCTCTTACATTCTCTGGATGTTATGAGGACGTTTATGCGTTAAGGA
GGGGAGTAGGTCTCTACTCTGACCCGAAGGGCCCCCCCGTTTCAGACCTGATTCTAGGCT
ACCTGTGCCTAATTGGGGGGGTCCCAAAGAGATGTTGTCTGTTGTAGAAGGGTTTGCGCC
ACTGACTGCACGGAAGGGTGGGCCTCGACAGGTAGGGGTTACATGACTCCGTGCTGCTCA
GCAGACCCGCGCCTCTGAGACCGGGTAGGGCTACTTGAACAAGCGACGCCCTGGTGTATG
TCCGTATCCTAACCTGGTTTGGGAAAGCCGATACCGGCAATGCCCGCCACAGGTGTCGCG
CACCCCACGGGATGACGTATGGGCCCCGGGGGACCTCATGGATACTCCACTGGACTTGCA
CAATCCTGGTGTACTGGATGCAGCGACGTTGGTGACATAAGCAATCGCTAAGTCGGGGTA
GGGGAGGTGGGGACCTCGGCACGGCTGTAGGAACGGGTGTATGGGCTCCGGCAGCCGTCG
TCACTCCCATACAACACAGGGGCTGCATCCTGGTGGCCGGTGCTAGTTGGTTCTGGAAGC
CCGCCCGGGCTGGTTCGCAGAAGCAGGGTGCGCCCAGGGTAGGTTTGGTATATCTGGGTC
CGGTGCGATACCTATCGATGGGCAGCGAGGGCCGCCTCGTGACGCGCTGTGTGGAGCTGG
AGCCGGCCTGGGTATGAACAGTTCTTGCGGATGTGGCGTAGCTAGATAGTACCCGTGGTT
GTGGGCGTGGTGTCGACCAAATGTTGTCCTGTGTGCACATAGGCCAAGGGTTACGTGGGT
GGCAGTCAGAAGCACCCGCACCTGGAAGTGATTGCCCCGGGATCCCGGCTCTCTGTGAAG
AGCTACCTTGAGGAAAGGTGTTCCGCTGGAACTCAAGACCCTACAGTAGGGGATATCAAC
TGGCTTTGAGGTGCTGTGATTCCGGAACCAGGGCGAGGGCGAGTACTTAGAGCATGTCCA
AAAGCCCGGGGAACGTTCCGGGGGCCTGCTTGGGTCGTTGGACCCACATCCGTA
>Rex1-3_Ga#LINE/Rex-Babar
TTGTTCCTGTTCCCGTTACTTCATCTCTAATGGGCAATTACTTCAGACTCAATGTTGAGG
CCGTGTTATTGCGCCAACCTCCAATTGATTGGTTGCCCGTAGTACTCAGCCTCCACAAGC
ACTTTAAAGTTGGATTTCCCTGTTTAAATAATGAATTACAAGACCATGAAAAGAGACTTT
GTGCAATATAAAAGGTTGAGGTAGCTCTTATCGGAGGGGCCTCTCGGAGGAGATGAGAAG
GGAACAGATTCAACGCCAGTCTCCAGAGAGTACGCTAGTTATGAGGGGGAGAAACGGCGA
CATCGTTTGTTTGTCTCCTTCAGTGCAGCTCTTTGTCTCTCTTGTGTGTTTCCTGATTTA
AGGTCAACCCACACAACAATATGCAGGTTTATATTATTTCACTAACAACTCCTTCACTGC
ACGGGCTGTTTTCCACACCTCCAGAAATGCAACATTTCCATCACAGGGAGACGTCAAACT
GAACACCGCAGGAAGTCCACTTGACTTGTGGGCACTTAGAGAAGGAAACCAGGGGGGATT
GTTGGAATTAGGGGAAATATACATCCTCTGTTCAAAGACACTAACACATCCCTCCCAGCA
ACACCGGAGGACACCTCAAGCTCCAATTACTGTGGTGTGACTGTGTGTTGGGGTAATAAG
AAAAGGACATTGTGGACGGACACGCGTCACCATCGACACAACCCAAAAGTTCTGGTCTGT
TCAAATCTGACGGTTTGTTAGCGTAAGAGGATCGAGAGGGTTATTTACGTAACTGGTTTT
AAAACCTCGTCTGAAACATTTTACCTTCTTACACTTCTTAAGTATGCTAAAGATAACGTC
ATGTATAATGTTGGTAAAACTAGTTTTAAAGGCCCAGAAGTTAATTAAACCAACCGGTCC
CATTGTTCAGATGGTCACTTGAATTAATATAAGGAAATATACAAAGTAATTGTGTATAAT
GAGCATACAATGTATCACATTTGCCACATTATAGCATGCTGTGTAAAAGCTCAATCTATT
CTATTCTAAATCTATTGCAAACAGTCGTGATGCAGTTAGAATATCACACAGTTGGAACAA
GCATTCGCAGCAGGAAAATAAAAGCCTGATGTCTTTAAAATTACGAGTTTGCAAATAATG
CACTGAAATACTTTTTTCCCTAGGTGTGGGTTAAAATAGAAGAATGTAAATTATATATAT
ATATATATATATATATATATATATATATATATATCTCTCCCACTGAAACAAAAAAGATAA
TAGTCGTAGAAACAAATATCATGTAAAAATAAATGACCTGTGAACGATTGGAAAACACAG
TTGCGAGATGATGTGTAACGTAAACTCCCAGCAAACTAACTTTAAGCTTGTGATTTTCAT
TTTGAAAGTCAAACCGCCTCAGCCGCGCAGTGAGTGTGTAGTTGTGATTTACTCAGGACG
TGCGAGGAGGATACAGCTCACACAGTCCCACATAGTGTGCTCTGCAGACACGTGGTCCTC
TCATATCGGTCTTCTGATCAGAGCGAATGCGCGTCAATCAATCTTATCTGGGCTCCGCAC
ACTCTGGAGCGAACCTCTGGAGGTGGGCCGCACTGAGCCCCGAGCCACTCACATTACATT
AGACACAGCGAGCAAATTTTCTCTTTGTATACGTGCGTGCGTGTGTGTATAAGCGCGTGT
GAGCGTTAAAAACGATCCAAGATGGCGCCGTTGATGGCCGCCTCGGTGCTTCGGTGCGCT
TCGTTTTTTGTTGTTTTTGTTGTTAATTATGTTTCCTGCTGCGATTCCCGGAGCTCTTTC
ACCAGAGATGAGCTCTTGAACATCCGTGGAACAACTCCAGCGGAGTTACTTCCAACTTTC
CTGCTTTCTTCCGTGGAATTACTGGACATTATAGTCAAAGGTGCGCTCACCTTTCGTCAC
GCGGTGAGACGCCGTAGGAGAGGAAAACGAGCCGGCTCGCTGGTGAGACTCCGCAGGCGG
GGTTCTCGCACTCCGCTGCCGGGCATCTTTCTCTCCAACGTGCGCTCACTGTGCAACAAA
CTGGACGAAATTCAGCTGCTGATGAGGAGAGACAGAGACTTCTCTACATCCTCCGTCTTG
TGCTTCACGGAGACGTGGCTCTGCGGATCGATACCGGACTCCGCGCTCCAGCTGGCGGGC
TTCCAGCTGCTCCGAGCGGACCGCGACACGGAGCTCTCCGGCAAGACGAAGGGTGGAGGA
ATCTGCTTCTACTTCAACAACAGCTGGTGCAACGACGTAACGGTGATCCTACAACACTGT
TCTCCTGATCTGGAAACTTTTTTCATTCACTGCAAACCCTTTTATTCCCCCCGCGAGTTC
GCTTCATTCATCCTGGTCGGTGTTTACATGCCGCCGGCGGGCAACGTGCACGAGGCACAG
CGGACACTCGCCGACCAGATACGGCGTGTGGAGCGGACCAACCCGGACTCTTTAGTTATT
GTCCTCGGGGACTTTAACAAAGGAAATCTCACCCATGAACTCCCTAAATACAGACAGTTT
ATTAAATGCCCCACCAGAGAGGAGAACACGCTGGATCACTGTTACACCACAGTCAGCAGG
GCTTATCACGCCGTCCCTCGTGCTGCACTGGGACTCTCTGACCACGTCATGGTCCATCTG
ATTCCTGCATACAGGCAGAAACTAAAGCTCTGCAAACCTGTGGTGAGGGAATTCAAGAAG
TGGACCAGTGAGGCGCTGGAGGATCTTCGGGCGTGCTTTGACTGCACAGACTGGGATGGT
TTCAGGACTGCTACTGACAGTCTGGATGAGTTCACAGAGGCTGTAACTTCCTACATCGGC
TTCTGTGAGGACAGCTGTGTTCCATCATGCACCAGGGTGAGTTNNNNNNNNNNNNNNNNN
NNNNNNNNNNNNNNNNNNNNNNNNNNNNNNNNNNNNNNNNNNNNNNNNNNNNNNNNNNNN
NNNNNNNNNNNNNNNNNNNNNNNNNNNNNNNNNNNNNNNNNNNNNNNNNNNNNNNNNNNN
NNNNNNNNNNNNNNNNNNNNNNNNNAACAGTTCTCAGCAAGTGAGTCGTTCATTGCGGTT
TGGAGAGGCCTCAAACACCTCACCAACTACAAGCCAAAAACCCCCCACTCCATGAATGAC
CTCCGCCTGGCAGACGAGCTCAATGAGTTCTACTGCAGATTTGAAAGACAATGTCCTGTT
CCCATCCCCCACAGCTCCACCAACCTGCCGCAGTCCCCCTCCCCTCCCTCCCCCAGCCCA
TCAGGTGCTCACGCCTCTTCATCATTATCACCTTCCCCTCCCCCACCAGCAACGACCCTC
TCTATTCTGGAGAGAGACGTTAACCGGCTCTTTAGAAGACTAAATCCCCGTAAGGCAGCC
GGTCCAGACTCCGTTTCCCCTCACTCCCTGAAGCATTGTGCTGACCAGCTGTCTCCGGTG
TTCACTGACATCTTCAACACCTCCCTGAAGACATGCCACGTACCAGCCTGCTTCAAGGCC
TCCACCATCATCCCTGTCCCCAAGAAGCCCAGGATCACAGGACTCAATGACTACAGGCCC
GTCGCCCTGACCTCTGTAGTCATGAAGTCTTTTGAACGGCTAGTCCTGTCCCACCTGAAG
TCCCTCACCGACCCCCTCCTGGACCCCCTGCAGTTCGCCTACAGAGCCAACAGGTCTGTG
GACGATGCTGTCAACATGGCCCTCCACTACATCCTCCAGCATCTGGACTCCCCAGGAACC
TACGCCAGGATCCTGTTTGTGGACTTCAGCTCTGCTTTTAACACTATCATCCCGTCTCTG
CTGCAGGACAAACTCTCCCAGCTGCACGTGCCCGACTCCACCTGCAAGTGGATCACAGAC
TTCCTGTCTGACAGGAAGCAGCACGTGAAGCTGGGGAAACATGTCTCAGCCTCTCGGACC
ATCAGCACCGGTTCCCCCCAAGGCTGCGTTCTTTCCCCTCTGCTCTTCTCCCTGTACACC
AACAGCTGCACCTCCAGCCACCAGTCCGTCAAGCTCCTGAAGTTTGCGGATGACACCACC
CTCATTGGACTGATCTCTGGTGGGGATGAGTCCGCCTACAGGTGGGAGTCTGACCATCTG
GTGTCGTGGTGCAGCCAGAACAACCTGGAGCTCAACGCTCTAAAGACAGTGGAGATGGTT
GTGGATTTCCGGCGGAACAGAGCCCCAACCTCCCCCATCACCCTGTGTGACTCCCCCGTC
ACTATTGTGGATTCCTTCCGTTTCCTGGGCTCCATCATCACCCAGGACCTCAAGTGGGAG
CTGAACATCAGCTCCATCACCAAGAAGGCTCAGCAGAGGTTGTTCTTCCTGAGGCAGCTG
AAGAAACTCAACCTGCCAAAGGCGATGATGGTCCACTTCTACACGGCCATCATCGAGTCC
ATCCTCTGCTCCTCCATCACCGTCTGGTACGCTGCAGCCACAGCCAAGGACAAGGGCAGG
CTGCAGCGTGTCATCCGCTCTGCAGAGAGGGTGATCGGCTGCAATCTGCCGTCCCTGGAG
GACTTGTTCGCTTCCAGGTCTCTGAAGCGAGCTAAAAAGATCGCGGCCGACCCCTCCCAC
CCCGGACATAAACTGTTTGTGCCCCTTCCATCTGGCAGGAGGCTGAGGTCCATCAGGACT
ACGACCTCCCGCCACACGAACAGTTTCTTCCCGTCGGCAGTCGGGCTCATCAACAGAGCC
CGGTCCCCCACTGACTGACTATAACATTCCACCGGTCACTCCCCCTCACACTGCACATGC
CACTTTAACTGCAATTCATCACTTTGTCACTTGTCACTTTGTCTCTTGTCTGTTACTTGT
TTGTTAGTGCACTTTATGCTTAATACTTCTTTTTAACTTTTTAATATTTAAAATTTGTTT
AACTTTATTCCCTTGTTTTTTTACTAACCCATAGCCTTAGCCTTATTCTTACTAACCCAT
TGCATTAGCATTTCATTCCACCTTATTTTATTACCTGTGCACTGTTGTCTTGTCTGTCTA
CTGTCGCGCACTAACCGCCAAGACAAATTCCTTGTATGTTTGACATATTTTGGCCAATAA
ATGTTTCCTGATTCCTGATTCCTGATTCCTGATTCCTGAAAAGGTCCGTCAGAGGACGGA
CAGAATACGCGGGAGAAAAGTGAGAGCTGGAAGTGGAAGCTCAGCTTAACCTTGTCTTTA
TGTGTGCGCGCAATCGTCTTTGCCTCAGAACTTAGTCCTCCGCTTATCCTGCTGACGCAA
AATCAAACCTCTCGCCATCTGCGAGGTGGGCTGCCGCGCAGAAGGCTGGCGTGCGCTCCA
GATTAAGAATCAATGCTGATGTGCCTTTTCGAGTACGCCGGAGGTGGATGTGATCAAGGT
GGAAGTGCAGCGCGTCGCGCTCAGCGAAATGCATGAAACAAAATCAATTCAAACATTCCA
ATGATGTAGGAAACCTGCGATCCGAGGTACGCACACCGAAAATAGCACAATTTCCTGTCA
CCCGTCTTCAGTCAAGTGATTTGCTGTAATAAGAGCAGCCCCTCAATAATAAGAAAATGG
CGAAAATCCATCTCGTCCATCAACGAGAGGCAACGCACTCGGATAACAACTGAGGGAAGT
TCATGACGAGTGGATGTTGTACTTCTTACTCACCTCGACATACGTTGCCGTTGTCAGGTT
CGAACCCGGCCTTGCACGTGCAGCTGCCGATAGGAACCATCCACTCCCCGTCTCCGTTGC
AGTACAGCTTTATGGGGACATCCACCTCCTCCGAGTTGGGAATGCAGACTCCTCGCGCAA
TAACCAGCGAGGTGCTCTCTGCCCCCGTCATGGTCTCTGGAAAGATTGCAAAGTTCTGGA
CCACACTCGGGCACTTCTTGTAAAACACCCGGACCGACAGCAGAGACATGCAGGCGCCGT
AGTCCTGGAACGCCAGGTAGAAGCCGTTTTTGGACAACGGGCCGAAGCTTCGCACCTCAG
TGTTGACCTTCATCAGGCGCCCGCCAAAGTCCACCTGCGAGAAGCTCTCATCCGCAGCGA
TGGTGTCCACTTTGAGGTACGGGGCCTCCATCCAGAAGGCCGTGCCTTTAGTGGCGATGA
CGGCGTCAGTTTCATAGTAATAGAGATTGAACGTCTCCTTGCACGAGCCGGGAACGTTGG
GGATGGAGCTGCAGTCGCGCACGGTGAATCTAATCTCCACATAGATGCGCTGCGCTCCGC
GCCGATCAATGAAGGTGGTGAGGAGCCAGTTGTTTTGACTGGGCTCGAAGACATTACACA
CCTGGTAGGTCCTGATTGTGTTGAGGTTTTCATCGTAGCCGCTCACCTCCTCCCACTACA
GCAAGAGAAGGAAAGAGAAGAGTGCAGATGGTTCGTTATCACTGGTGCTAAGGCTGTTTT
TTTTTTTAATGGAGCGTTCTAATACTGGCAGCTCCACAGAGAGTTTGTACAGATATCAGC
GAAACTCCCCAAGGCTCTAGATTTGAGTCTACTTCCTGGATTAACAGAAGGGAATCAGCC
GGTCGAGCTGTGGGGCTCATTCAACCACACACACACACATCCTACTTTTTGGGAAACAAC
TTT
>RTE57_Ga#LINE/RTE-X
GGTCATGAGTCTCGGAGCGGGGACTGGAGGCGTCGGGGTCATGAGTCTCGGAGCGGGGAC
TGGAGGCGTCGGGGTCATGAGTCTCGGAGCGGGGACTGGAGGCGTCGGGGTCATGAGTCT
TGGAGCGGGGACTGGAGGCGTCTGGGTCATGAGTCTCGGAGCGGGGACTGCAGGCGTCGG
GGTCATGCGTCTCGGAGCGGGGACTGGAGGTGTCGGGGTCATGAGTCTCGGAGCCGGTAC
TGGCCGAGTCGGGGTCGGGGCTGAGAGTCTCGGAGACGGTACTGGCCGAGTCAGGGTCGG
GGCTGAGAGTCTCGGAGCCGGTACTGGCCGAGTCGGGGTCGGGGCTGAGTGTCTCGGGGG
CGGTACTGGCCGAGTCGGGGTCGGAGGACCGAGTCGGGGAACGGCAACGGGAGATCGCTG
AGGCGGCCCAGCGGGAACGGGAGATCGCTGCGGCGGCCCAGCAGGAACGGGAGATCGCTG
CGGCGGCCCAGCGGGAAGTCGGTGCTTCCTCTGGCCAGGGCTCCTCCTGGGATTTAGAAG
ATCCCTGAGCTCGAGGCAGGCGAGCTGATAGCCCCTGGGACCGAAGATAAAGTTAGTCTT
ACGCCGCCAGAAGGGACTTCTTACGTCCAAGTACTCAAGTAGGTCCGTAATCTGGTCCGT
AAAGCGGGTCTGCTGAGCCCTTCTTTGGTCGCGTCATTCTGTCAGGGATGGGTGGAGGAG
GCAGGATTCAAACGCAGACTTCTTAGAAAGTAAAAGACTTTAATAGTCAAAAGGCAAAAG
CAAAAGGGCAAGGGGCAAAAACACACAGGAACCAGGGGAAAAACAGCAGGCAGGAACTAC
GAACATCCACGACGATAGACAATGACGCGACAAGTGACACAAGAGACTAGGGAGGTGCAG
GTGATTGGACACAGGTGGAAACTATTAGACGATCACAGGGGATGACAGGACAAGGCAGGA
AGTGAAGTTACCCGGGGACACGAGTGGCAGAAAACTACAAAATAAGACAGGAAGTGAACC
ACACCGTGACACTGTTGCCCATTTCATTTTTAGGTAATTACTTGGAGGCCAGGCAAAGGA
TAAAAATATATATGTCATGCAGCACATCCAATCTGCAGTCAGAGGAGGAGGAGGATGACA
TTTGTAAGAAAGGAAAGCCAATCTCAGTGTGAGTAAATATATTGGATTCTCAGCCAAATT
ATCTCGAAGACACTACCCCTACGTAGAAGCGGTAAATAAACCATCCTCAGTGGCAGGTGC
AAATTATAATTAATTGACACAAAGTAGAAACGTGAATCTGAAAACTTTCGTACCAAATAG
GATATGAACCAAGGCCATGAACAGAAGTCCCTTGTATTGAAGCGTCGATACAAGCGTCAC
ACGGTTCACCACTAACCACGTTTGAAACCGCTTCTCCCCACTCAGCGACACACCCGCTGA
GAAGCCAACTCTGGTGATAGGTAGCTCCATTCTGAGGAACAGGAAGTTAGCAATATAGTG
ACCATAGTTACATGTATACGCGGGGCCAGAGCGGGCGACATTGAGTCTTAAACTGCTGGC
TAAGGATAAACGTAAATAAAGTAATTTCGTAATTCACGTCGGCGGTAATAACTCCTGATT
ACGTCGCTCGGAGGTCACTAAAGTTAATGTGGAATCGGTGTGTTCATACGCTAAAACAAT
GTCGGACACCGTAGTTTTCTCTGATCCCCTCCCAAACTTGATCAGTGACGATATCTATAG
CCGCATGTCGTCATTCCGCCGCTGGTTGTCGAGGTGGTGCCCAGTAAATAATGTAGGCTT
CGTTGATCACTGGAAGACGTTTTGGGGAGAGCCTGGTCTGATTAGGAGGGACGGTATCCA
TCCCACTTTGGATGGAGTGGACTTAATCCACTCCCCATGGGCTCACCACCTGTGGAGGAA
ACCGATGGGGTCGGGTGCGCTGCTACAAGGGTGGCAGTGACAGTGGGGGGTCTAGACGGA
ACAGACCTGGGCGGCAGATGCTGGCTCTGGGGACGTGGAACGTAACCTCTCTGGGGGGGA
AGGAGCCGGAGCTTGTGCGGGAGGTGGAGCGTTATCAGTTGGATCTGGTGGGGCTTACCT
CTACGCACAGCCTCGGCTCTGGAACCACACTCCTGGATAGGGGGTGGACTCTATTCTACT
CCGGAGTGGCCCATGGTGTGAGGCGCCAGGCGGGTGTGGGGATACTCATAAGTCCCCGGC
TGAGTGCTGCTACATTGGAGTTTACCCCAGTGGACAAAAGGGTCGCCTCCCTACGCCTTC
GGGTGGTGGGGGGGAAAACTCTGACTGTTGTCTGTGCATATGTACCAAACAGCAGCTCAG
AGTATTCGGCCTTTTTGGAGACCCTGAATGGAGTCCTGCATGGGGCTCCTGTAGGGGACT
CCATAGTCCTACTGGGAGACTTCAATGCGCACGTGGGCGACGATGGAGATAACTGGAGAG
GCGTGATTGGGAGGAATGGCCTCCCTGATCTGAACCCGAGCGGGTGTTTGTTACTGGACT
TCTGTGCTAGTCACGGATTGTCCATAACAAACACCATGTTCGAACATAAGGATGTTCATA
AGTGTACGTGGTACCAGAGCACCCTAGGCCAAAGATCAATGATCGATTTTGTAATCGTAT
CGTCTGATCTGAGGCCGCATGTTCTGGACACTCGGGTAAAGAGAGGGGCAGAGCTGTCAA
CTGATCACCATCTGGTTGTGAGCTGGGTCAGAGGATGGGGGAAGACCCGGGACAGACCCG
GTAAACCCAAGCGTGTAGTGAGGGTGAACTGGGAACGTCTGGAGGAGGCCCCGGTCCAAA
TGATTTTCAACTCACACCTCCGGCGGAGCTTCTCTCACATTCCTGTGGAGGTAGGGGACA
TTGAACCAGAGTGGTCTATGTTCAAAACCTCCATTGCTGAAGCCGCGGCGGTGAGTTGTG
GCCTCAAGGTCTTAGGTGCATCAAGGGGCAGTAACCCTCGAACTCCGTGGTGGACACCGG
TGGTCAGGGAAGCCGTCCGACTGAAGAAGGAGGCCTTCCGGGTTATGATATCCGGTGGGA
CTCCAGAGGCAGTTGCAGTGTACCGACAGGCTCGAAGGGCAGCAGCCTCTGCCGTGATGG
AGGCAAAGCAGCGAGTATGGGAGGAGTTCGGGGTAACTATGGAGAAGGACTTTCGGTCGG
CACCAAAGTGTTTTTGGAAGACCATCCGGCACCTCAGGAGGGGGAAACGGGGAACCATCC
AAGCTGTGTACAGTAAGGATGGGACCCTGTTGACCGCGACTGAGGAGGTTATCGGGCGGT
GGAAGGAACACTTTGAGGAACTCCTGAACCCAACTACTACGCCCTCTTTGGTGGAGGCGG
AGCTGGAGGCGGAGGAGGGATCATCGTCAATTAGCCTGGTGGAAGTCACTGAGGTAGTCA
AACAACTCTGCAGTGGCAAAGCCCCGGGGATTGATGAGATCCGTCCAGAGATGCTAAAAG
CAATGGGTGTTGGGGGGTTGTCTTGGATGACACGCCTCTTCAACATTGCGTGGAAGTCTG
GGACAGTGCCAAAAGAGTGGCAGATCGGGGTGGTGGTACCCCTCTTCAAAAAGGGGGACC
AGAGAGTGTGTGCCAATTACAGGGGTATCACACTACTCAGCCTCCCGGGTAAAGTCTACT
CTAAGGTGCTGGAAAGGAGGGTTCGGCCGATAGTCGAACCAAGGATTGAAGAGGAACAAT
GCGGTTTTCGTCCTGGTCGTGGAACAACGGACCAGCTCTTCACTCTTTCCAGGATCATAG
AGGGGGCTTGGGAGTATGCTCAACCAGTCTACATGTGTTTTGTGGACTTGGAGAAGGCGT
ATGACCGGGTCCCCCGAGAGATACTGTGGGAGGTGCTGCGGGAGTACGGGGTGAGGGGGT
CCTTGCTTGGGGCCATCCAATCCTTGTACGCCCAAAGCGAGAGCTGTGTTCGGGTGCTCG
TCAGTAAGTCGAAGGCGTTTCCGGTGGGGGTTGGCCTTCGCCAGGGCTGCGCCTTGTCAC
CAATCTTGTTTGTGGTCTTCATGGACAGGATATCGAGGCGTAGTCGGGGGGAGGAGGGTC
TACAGTTCGGGGGGCTGCGGATCTCATCGCTGCTTTTTGCAGATGATGTGGTCCTGATGG
CATCTTCCGTCTGTGACCTCCAACTCTCACTGGAGCGTTTCGCAGTCGAGTGTGAAGCGG
TCGGGATGAGGATTAGCACCTCTAAATCTGAGGCCATGGTTCTCAGCAGGAAACCGATGG
ATTGCCTACTCCAGGTAGGGAATGTGTCCTTACCCCAAGTGAAGGAGTTCAAGTACCTCG
GGGTCTTGTTCACGAGTGAGGGGAAGATGGAGTGTGAGTTTGGCCGGAGAATCGGAGCAG
CGGGGGCGGTATTGCACTCGCTTTACCGCACCGTTGTGACGAAAAGAGAGCTGAGCCGGA
AGGCAAAGCTCTCGATCTACCGGTCAATCTTCGTTCCTACCCTCACCTATGGTCATGAAG
GATGGGTCATGACCGAAATAACTAGGTCACGGGTACAAGCGGCCGAAATGGGTTTCCTCA
GGAGAGTGGCTGGCGTCTCCCTTAGGGATAGGGTGAGAAGCTCAGCCATTCGCAAGGAGC
TCGGAGTAGAGCCGCTGCTCCTTTGCGTCGAAAGGAGGCAGTTGAGGTGGTTTGGGCATC
TGGTGAGGATGCCCCCTGGGCGCCTCCCTAGGGAGGTGTTTCAGGCACGGCCAGCTGGGA
AGAGGCCCCGGGGAAGACCCAGGACTAGGTGGAGAGATTATATCTCTGCACTGGCCTGGG
AACGCCTTGGGATCCCCCAGTCAGAGCTGGTAGATGTGGCCCGGGAAAGGGAAGTTTGGG
GTCCCCTGCTGGAGCTGTTGCCCCCGCGACCCGACCCCGGATAAGCGGTTGAAGATGGAT
GGATGGATGGACTTAATCCATGATCCAGAGTTCAGACTAGGAAACAGAGTCGCAGTCTTA
CACACTTCTCGCTTCCATCCGAGCAGTCACTCACCCAAACCATAATTAACCCTATATAGA
CCTTGTCTGTCCCACGGACACAGTTATCTAAATCAAAGGTAAAATACCAGAAGTAGTTAT
AGTAAATAACTTAATTAAAGTTACAACTAATAATGCAACAGTGCAACAAAAAAGGAGAAT
TAAAGGGGGACTTTTGAATATTAGATCTTTGTCATCTAAAGCTGTTTTAGTAAATGAACT
AATATCAGATCACCATGTTTATATATTTTGTCTTCCTGAAACATGGTTGTTGAATGGGGA
ATATTTCAGCTTAAATGAAGGGACTCCTCCGAGTCATGTTAATACTCATATTCCTCCAAG
CACATGCAGAGCGATGTCGATAACGACAGCCTCGGTACTGCATTTCTTTCATTGTTAGAT
TCGAATGGTTTCTGTCAGAGTGTAAATAAACCAACTCACTGTTTTAACCACACTCTCGAC
TTGGTTCCTGTGTATGGGATTGAACAATTAACTATTTTTCCACAGAACCCTCTCCTGTCG
GACCATTGTCTGATAACCTTTGAATTTCTACTACAGGATTCTCCTCCTCCTGCCAAGGGT
TTCTACAGTTGACACTTATCGGATACCGCTGTAACCTCATTTAAAGAAGCCATTCCTTCT
GCTCTAAGTTTAGTGTCCTGTTTGACGATATCAGAAGACTCCTGTGAGAACTTGAAGTCC
GTCCCACATCGATCATTTTGTCGATGCTGCTACAGGCTCTTTGAGAGGGGCGCTGGACGC
TATTGCTCCTCTGGAAAGAAGAATAACAACAAGAAGGAAGTTTGCTCCTTGGTGTAACCC
TCAAACCCGGAACCTAAAGCAAACTGTGCGGAAACTTGAACGATTATGGCGTTCCACCAA
ATCGGAAGGATCTACGCTAGTTTGGCAAGACAGCTATAAAACATATAAGAAGGCTCTCCG
TAACACAAGAGCATCTTATTTCTCATATATATATCATTAATATCATAATAGAGAAAACAA
AAAAAAACTCCCAGGTTTCTCTTCAGCACTGTAGCCAGACTGACAGTCACAGCTCTGTCA
AGCCGTGTATTCCTTTGGACCTCAGTAGTAACGTCTTCATGAATTTCTTCAATGATAAGA
TTCTGACTATAAAAGAGAAAATGTATGGTCTCTTGCCTTCAACCAGTGCCGACCTGTCCT
CAGATGTAGGAACCTTGGATGCAGCAGTGGGCCCTGATGCCTGCTTGGATGCCTTCTCTT
CCATCAACCTTGATCAACTGACTTCTATGATTTCAATGTCTAAATCTTCTACTTGTCTCT
TGGATCCGATTTCCGTCTGCTTAAGGAAGTCTTCACTCGATATTACGAATCTGTCGTTGT
TGACCTCAATGCCGCATTTGACACCATATACCATTGTATCATGTTGCGGAAACTAGAATA
TTTGATTGGTATCAAAGGAACTGCACTCAGCTGGTTTAAATCCTATTTATCGGAACGATG
CCAGTTTGTGCTTGTAAACGGCAGGGGTGGAAGTAACAAATTACAAATTCTCACGTTACT
GTAATTAAGTCGATTTTTTGAGTACTTGTACTATAGGCCTACTGTGGGTTTTACGATAGT
TGATGTTATGCCTGTAAAGGGAGGCACTGTGATCCATTAAACCAAGGCGGCTAACTAAGA
AGCCTCTAATACATTTATTTA
>LTR247-Ga#LTR/PAO
tgttggagccattctgaatactgcaatgggatggcgctgtttttgccaccagcctattta
acaccagggctaattagtgcaggtgtggcccacagctaggcagataacttttgaccgtga
ggcacggcggattgggaattgaattgtttgttatttttgttataaataaatggattgaca
tatccgatgttaagttcagaagttttgaaagtaagttatttttattttaagccacaaaca
acacgccggaaaacacgaggacaaaacaacttaaatgtgcgccaacaattagtcaaaagt
ttggctcagtatgagaaaaagaccgatcaagtttagacggcacgatccttgtgctgtttg
agcaccttgtcttcgacggcgatcggctgaatggaaacgctgtcgcgtgctttggatgta
gcgttagtcgtattctacgggcgcagcgcgtctcacattggacagtggagcaaaccacgc
agccacgggcggagatcggtgaccggtagcggggatcggcggcggaggacggtgaccggt
agcggtgattggtagcggatgtcggtgaaactacgctggagcctcacagtggatagtgag
gcagtccgaactcggtcacgacggaggttggtgagcgttctcacattggtcagtgaggat
tggacactacgtcaccaagtgaagaaaagttggttggacctggaacgagccgcgaggtat
gagcagttaacacacacgagtaagaaggaatgaagcagagctgcctgcagttattaaagc
gtaaacggcaggactaacgagaacacaatggacggacatttggtttatcgacattgacat
tttccaacgaggacttgaaataagagacatttgggtttgcaagaaaatgaaagtgttaat
ggtttgttttttattctgatgctcgttttcatgatattgtgaaatattgctgtttctggg
tggttgactggaaaacaaggtaaaatggatgaagatcatcaaggtagtgaggtaacaaat
gtgtcagctgacttacaaaaggttaatgaggatgaagcctctgtgaaaaaaggtctgtaa
aattgacacaaaaagtactgctttccaaactaggtaacttagagacactaaggaaatcca
agttaagtaaagctgccaatataaaacaaactgttcaagggttaatgtgtcagtctggtt
atgaatctgaaataaaaggtagcttcagcaaatgtcaagccttgattaaagacgcaaaag
ttgcacataaccaactgcctgagtttctacccgtagatgaaaaggaaaggcatgaaacct
ggttcaaagcaaagctgttaagtgtgaacgaattttgccattgcgtagaaaatcgtttta
agagtgcaaataatggtactactgaaaccgttgcccttgaggatgatataaagccaacgg
atagtgtatcaaatgttggtacatcatcatgcattaaaagccgtaccagtgaaagatcaa
gtcgatcaagcaaagctgcattggaagttgcacacgcgcaagcaaaggccaggaaagctg
cactcatagcacgtgcagcagcgttaaaaaagaaacatgaattggaaagggaggtggaat
caataaggaaaaaactggaacaggtggaaatggatgctgagattgaagcctcagatgcag
aattggcagtactgcaaacattttcagatcaggatggtatggagtcgtacattgagaagc
aaaaatcaaaagaaagccctaacatttctgaggcaaagtttgaaaaatctacaagattga
tgagtaataaaggtttatctactgctaatgttgcacatgcagttgatgacaattctacac
aacagattctgcaaaggcaaaatgaaatatccgagctgctcttacaacaacacaaagcaa
gccaactgccacctagacaactacctgttttcaaaggtgacccattgaagctcaaaatgt
tcatgcaagcttttaagcattgtgtggaggagaaagctgcatctaaaggggattgcatgt
attttttggaaaggtacaccagggggcgtcctcacgaccttgtgcaaagctgtttacata
tgagtgcggagagaggttttgaaacagctaaagctctcctacgggaacacttcggcaatg
aaacaaagattacagcagcatatatggaaaaggttctcaactggcctgtggtgaagcctg
aaggtgttttgtttctacaggactatgcatgtgtcctgatgtgtatacagccaagcctag
gtcaaagcaaggtaactttgctacaaacgtctgtgctgttagcaaagtgcaacgcaggga
cacacaagaaggtaaacacagggagagcaacatcggcatcaattgtttattctgtttgca
agatcacagtctggatgaatgtcaacgacttgcaaaaaacaaacatcgtgaaaagatcaa
cttcttaaaggaaaaaggagtatgttttgggtgtctcaacattgggcatttgagcaaaaa
ttacgataagcggaaaacctatgaaaaatgcaaacagagccatccaacagctttacacat
tcacgtcaaacaagtggacaaatcgatgaacagcagtggcatctatcccaaggaacctaa
accagctgtaaaccatacgcttgtgtcagctcagacatttgggagccaaaccggggccgg
tggtagtggaatgctctccatcctgccagttcaggtaaaagcaaaaaagggcaacaaggt
cattcagacttatgcttttctggacaatggctcgacatccacattctgctctgaagctct
tatgcgtagacttaatcttactggaacaaagtcaaaaataggtttgttaacgatgaaccc
aaagacatcagtgtcaacatacattgtgaatggacttgaagtagctagccttaatggaac
aaggtactacagtcttccaaatgtttacacacagaaaaagatgccagttgacacagcaaa
catcataaaaccagaggacatatcacagtggccttaccttgatcacattgaaatccctga
aattgatgctaccgtggagttattaataggtactaatgcttcaaagttgctagaaccatg
ggaaattgtgaatagccaaggtgagggtccttttgctgttaaaaccctattagggtggat
gatcaatggcttaggaaaggattccaaagacaataggaatggcattggctatccttctgt
ttctgtaaacagattatctgtagaatcacttcagctgttattggagaagcagtaccaaag
tgacttcaatgagaaaatcgccgacgacaatgaagaaatgtcaaggcaagaggcaagatt
cattaaaataatggatcaatctgtaaagttaaaggacggacattacagtttaaagctgcc
atttaaagcccaagaggcaactttgccaaacaaccgttgtattgctcaacagcgcctcat
tggactaagaaggaaaatggaaagaaatgagaaattccaccaagaatacacaagctttct
tgaaaatgtcatcagtagtggctatgcagaaatggtaccacaggatgaattgcgttgtgg
agaagataacctgttctatatacctcatcatggagtatatcacccacggaagggcaagtt
gcgagttgtcttcgactgtggagctaagtttaaaggaacttctttgaacgaacaacttct
gcagggtccgaaccttacaagttccttaataggagtgtttctacgattcagacaagaacc
agttgcttttatgtctgatgtgaagtctatgttctatcaagttagagtggccgacgaaga
caaagactttctaaggttcctgtggtggcctaatggagaacaaacaagcaagttgaagaa
tatagaatgactgtacatctctttggagcagtgtcgtcgcctagttgtgcatgttatgct
ctaaggaagacagcagaggatagtcggaatgggttttcggaggaggtgattgacacggta
tataaaaatttctatgtggacgattgtctgaaaagctcaccgtctgtgcagaaagccgta
cagattgtccaggacctgactgaactttgccagaaaggagggtttcatcttacacagtgg
ataagtagcagtcgcaaagtccttgaaacaattcctgagaaagaacattctaaaagtgtg
agtgaactaaatttggacatagaccaacttccggtggaaagagcactggggctacattgg
tgtctggaaaatgacaagtttaacttccatgtgaactgcaaagaacggatgcagacacgg
cgagggattctatcagtcactagtgcagtgtacgatcccttagggtacgttgcgccagtc
cttcttccagccaagcacatattacaagagttgtgcaaaaggaactatggctgggatgaa
gaagttccacaaaccttaaaacagcagtggataaagtggttaactgacctgaaagagatc
tcagagttccgagtgagtaggtgcttgaaaccacatgactttggaacaccagtccacgcc
cagttgcatcactttgccgatgccagcgaaaggggatatggcacggtaacttacctaagg
ttacagaacaaagcaggtcatgttcatatttcctttcttcttggaaagtccagagtaaca
cctcttaaacccgtaaccattcctcgtttggaactcactgctgccgttttagctgttcga
gtggacaggatggtaaaatcagagttacagctttctttgtcagaatcctgtttctggact
gatagtactacagtcttgaagtacatcagcaatgaaaacaaaaggtttcgaacatttgtg
gccaacagagtagccatcattagggaatcttcagagccagcacagtggcgctatgttcat
acaaaacaaaatcctgcagatgatgcatctagaggactgacagtccataagcttttgaac
agcaaaacatggctatcaggtccggaattcctgtggagagcaagagaaacatggttacag
tacgaagtggagtccacattggaggaggatgatccagaggtcaaagtggaaatctccaca
aacgcaataaccattcaagaggataatgcaaccagccaactcatcacctatttctctgac
tggaaaaggttgaaagtcgcagttgcatggttgctgttggtcaaagggactctattggag
ttgagtcaaagaaggaagcaacttgtgaaagatggaatggctaatcttgatgttgacaga
aaaatgttggaagccagaaagtcgttcaaactagaacgtgtatccacggaggatctatta
gcagcagaaaacgctatccttcagttctgtcagagggaaagatttgacactgagatttgt
gcactaaagacaggaaaacctgtaaaagggtgtagccctatctacaagctgaatcctgtc
ttagaggaaggactggtaagagttggtggaagattgtccaggactgcaatgcccgaagag
agcaaacatccagtcatcctgtgtaaagatcagcacatctccatgttaattcctaaaaat
attcacgaacagacaagacacggtgggagaaattacatcctttccaaattgagagagaag
ttctgggtcactcatgccaatgcagcagcaaggaaaatcttgtcaaattgtcctttttgc
agacgtcaccaaggaaaattccatccatccatccattgtcaaaccgcttatcctgcacac
agggtcgcgggggggctggagtccatcccagccaacttcgggcgatagacagggtacatc
ctggactggtcgccagccaatcgcagggctacacagagacacacaaccattcacactcac
attcacacatctacgggcaatttaaagtccccaatcaacctgatccccagagcatgtctt
tggactgtgggaggaagccggagaacccggagagaacccacgcagacacggggagaacat
acagactccacacagaaaggccactgggcggaatcgaacccaggaccttcttgctgtgag
gcaacagtgctaaacaccacgccaccgtgccgcccccaaggaaaattgtgtgatcaaaag
atgtcggatcttcccaaagagaggattactccagacttccctccatttactaacgtgggc
gtggactattttgggcctattgaggtaaaacaaggacgttcttatgtgaaacgttatgga
gttatctttacatgcatggccagcagggcaattcatttagaagtggcacactcgttagac
acagactcctgcatcagtgctattcgtcgattcatatgccgaagaggacccgtggcacac
tttcgctcagacaatggcacaaatttcacaggtgcagaaaaggaactaaaaagagcaatt
gcagatttaaaccacagatcaattgagaaggctttaattcatgacaatatcaagtggacg
ttcaacccacctgcagcttcccatcatggcggtgcttgggaaagcatgatcagactggtc
aggaaggtcttggtatctgttttacatctacagactctaactgatgaaacgttagtcaca
gtcttatgcgaagccgaagcaatcttgaatgaccgaccaattacgagagtttctgaggat
cctaatgatttagagccactaacacctaatcatcttcttactttgaaaagaataccagtt
ttgccgccaggtctgtttgatcaaaaggaccagtacgtaagatgaagatggaaacaggct
cagtatctttcagatttgttctggaaaaggtggacgaaggagtatcttgcaacgctacag
gaaagaaaaaagtggaacaaaacacaacgtaatcttatggaaggagatattgttttgatt
gcagatgctacagcaccacgaaattcttggatgattggaaggattattaaatcctttcca
gacaaatcaggcatagttagatctgtgcaaatcaaaaccaaaacaaatgtaattgaaaga
ccagtgacaaaactaggactattggtagagcagtcaatgtaaaagtaaaacaaatgcacc
aaaagagggttgatttgcttttgtttattatttttgtttgcaaacgttgttttcgttgta
tgaatgtctccatacatgaattgtttataattgtcatgtcttgaagtgccatgaacaatt
aggggccggttgtgttggagccattctgaatactgcaatgggaatggcgctgtttttgcc
accagcctatttaacaccagggctaaatagtgcaggtgtggcgcacagcgaggcagataa
cttttgaccgtgaggcccggcggattgggaattgaattgtttgttatttatgttataaat
aaatggattgacatatccgatgttaagttcagaagttttgaaagtaagttatttttattt
taagccacaaacaacacgccggaaaacacaagtacaaaacaacttaaatgtgcgccaaca

>LTR788-Ga#LTR/PAO
tgtaggagccatatacatttggtattatttcatctcagacacaggtgttactaatttggg
aagcaaacagttttcgactgtgccagtgtgcgtgtgtgcctttgtggtgagcaatgcggt
ttgttattttgggtacatgtattatcagttaaatttttgccgttttataatatttggatg
taaaataaacatgcaaggtaattgtaacatcagagaactctccgttttgctgtgttcgag
cgcaccgggcgcatgtctaaactaatccaccatattagcaaccagtactagacttcgttt
aggacttcgtcagtacactttaggtcgaaaactgcttcgatttggataaccattcatcga
gacgacgtggacctgttacactgtggattaacggagtttgtttggaacccacggatgtga
ggtgggcaaaatgtttggagttgccgattgttgactgaagctgcaccggagccagctgca
ggggcaaaaataccagcatcagctgaccgggacaacattcatcaaagccggccaacgctc
gattggggtatgtggtgatcagcgctgatattatgaatggccatggtaatttgtgtggac
acattcgcgtaaatccaatgcattggtagcaaactcgcaaccgtctaaaaagaactttgc
gcgtctggacgagttgttgcgcaacataaactattttgcgggcttgttgattaataagcc
aattcactttgcgtggtcattatggccgaagagcaaaagggccaactgggccttgagact
gaacttgtaagtgcacgggtaaaaactgtaactgaaaaacgtgtagttaaattaacaccc
aaagctttgttggaaaaaataagcattttagaaaaggaacgagagtctaaattttgtaaa
ctgtcgaatgcaaaagaatctattgctaaattaatggctgataaagggaatgtaagtgag
gttgaaaaataattcaacatgttcaatgggttgagtggcaaaatacagcaggtgcataca
tctttaatgggtttattgcctgccgatgaagcaagcaaacatgaaatatggtaccaggct
aaaatgttgaatatccatgagtttattgcgggtacaaatcaatggttgtatgacattaaa
ggatgtccagccaccaaagcaggtgatgatcatgatgatgatttcccaggtcaaactgaa
attcaaactgagcgaagtgaaaatgtaattggaccaacagaaaaacacacagttgttgac
aacactttaaaggagcatgaaagggaaggtcctcaaaccgttgatgtcaatgatggaagg
ggaaatgaggctgatgccagcaatagaattggagttgctggtggaaaggaagaggaagat
cagattcaacctcatgacagcatttcaaatgtccagtcaaggcaccatggctcaaggagc
ggatcctcaagcagcagatcctccacttcttcagccagacgcagggcgaaggcggaacag
gccgcattcttggctcgagctgccgctttaaaagataagcatgcattggaggagcaggag
ctcatctggaggagaaaaagggagcagctcgagctagacacggagatagccgcaacttct
gctaagctagcagtgctacaggtcggtagcagcgtccattcaaggcaatctaatggaatg
gcttcctacgtcaggaaaggggctagatcaaagctcccgcgcacccctttcaatccacag
gcctcgatatttgtgcctcagtcctcacagcgacacgcatctctaccactacaaagcaat
gcttcacaagtagccacgccaactatcatgccaaagccaaccgtcattcaaggctctcaa
ctccctcagttacgaacaaagacaaccttcagtcaagcctttcaacccactctaggccaa
caagtgtttcaacccctgcaaggccaaaatcaaacagcaggtctctataatgtgctgcaa
caacagaatgacataacagctctccttgttcaaatgcaaacctcgcaactgctgccacgc
cgagaaattccaatttacgatggagatcctctaaggttcaatacattcatgaaggcgttt
gagcactgcgtggaagcaaagaccagctgtaaaggagactgtttgtactaccttgagcaa
tttactagggggcagccaagagatattgtgcgcagctgccttcatatgactgcagataaa
ggatttgctattgctaaaaaattgctcaaggagcactttggaaatgagtttaacataaca
gcggcctacatggagaaggtcacaggatggtatcaaagtatcaaagctgaggacccccaa
gcgctgaaagcttatggacgtttcctccgtgagtgttcgaacgctatggatgatcttcag
tacttggaggaacttaacatgccagcaaacataaagattctgagtcagaagcttccttat
aaacttcgagacaagtggagagcaaagacatgtgagatactggagaaaactggtcgaaga
gcacgattctcagacatggtgaagtacatcgagcgtcaggtcagaatcacttcagatcca
gtctttggtgacatacaggacacttcacctgttatcaaaggagctaacaaagcaagcaag
tcaccggtgaaacaacatctgagaagaaacagctttgcaacacaggtggtcattgaggat
ggatgcagcaaaccagatggtaacacaaaggaaaaagctcagaacaaagtgacatccttt
gccaagactgattctatttcctgcctgtattgtgctgctggtaatcatgttctggaacaa
tgttttaaactggaaagacacagggagaaactggactatccaaaggagaaaggtctgtgt
ttcagttgcttgtgcacaggacacttgagcaagaattgcgacaggcgcataatatgcaac
aagtgtaaccgaacgcatcccagtgttttgcacatagagaaggaaagggttactcagaaa
gctcagaaggatggcgagcagaagaatactgagaagcccagtacttcagacagctgtaca
acatcctccgcttgtggtcttacaggggctggccactgcaatggaattcttcccattttg
cctgttaaggtgaagtgctcaaagagaaacaaagttattgaaacctatgcttttctggac
ccgggagtacaggaactttctgcaccaggaagctcattgacaagttgaatatggaaggac
gcaaattcaagattcatatccgcaccttgggccataataacgcagtagaaagctctgttg
ttgaaggtctggagatttcaggattttctggtgagtgcttctatccacttcccaaagtgt
gtacccagaaagagatgccggtctctgcagccaacataatcagcgaaagggagctgagaa
aatggccttatttagaggatgttaaaattccccacgtaaacgctgatgttgacctgttaa
ttggcacaaatgcctccaagttgatggagccttgggaggtgattaacagtcgcgaaggtg
aagatggaccctatgcgatcaaaaccctactggggtgggtaataaatggtccgttacggc
gaagtagcgactgtggaagtgaacacccttccatttatgccaacagaattgaagaactgt
taactagccagtacaactatgacttcaatgagcgagcgtctgcagaacaggaagaaatgt
caagggaagaaaagaagtttgtggatataatggaaagctctgttcagcttcagaatggac
actacgtgtttcaaatgcctttcaaagggaaagatgtttcgatgccgaacaacctcggtg
ttgccatgcaacgtgtttgtggtctgaaaaggagacttctgaaagacgcaagcttttatg
aggaatacaacaactttcttgttgatgtcattagcaatggctatgccgaagaagtaccgc
agcatcagttggaaacgccaacaggaaaggtgtggtatatcccgcacctcggcgtgtacc
atccacggaagggaaagctacgggtggtgtttgactgtggagcagagtacaaagggatct
cgctcaacagtcagcttttgcaaggaccgaacctcaccagctcgttagttggagttcttg
tgaggttcagggaggaacaagtggccataatggcagacataaaggctacgttccaccagg
ttaaagtggcagaggaacaccgggactacttaagattcttatgggggcctcaaggtaccc
tggaacaagatcttgtagagcatcgcatgactgtccatttatttggagcggtttcatcac
ccagtgttgcctgccttgctcttagaaagaccgctgaagacaatcaggccaacttttcaa
cagaagtgattgaaacggtcaaccgaaacttctatatggatgacttattgaagagtctac
cctctgaagcggatgcagtcaccatggctaagaatcttacaaccatttgcggcagagaag
ggttcaccctcactcaatggattagtaacagtcgaagagtgcttcaaagcctcccagagg
atctcaggtccaagaacctgcatgagcttgatctggacagggataagctgccattggaca
gagctttaggtttgcagtggtgtattgagacggacactttcaaattcaagctaaaagtca
aagagaagccgccaaccaagcgaggcatgctatccatcatcagttccgtctacgacccat
tgggattcctggcacctctaatactccccgccaagctgctgttgcaggagttatgcagaa
caaagtgtgattgggacgatccaatacctccagctttccagcagaagtggaacaaatggc
tgacagatcttgagaaagtggcatatttcaagatccccagatgtgtgaaacctgaaggat
ttggaaggactgtcagtgcccaattgcatcacttcgccgatgcaagcgagaacggctatg
gtacggctacttacctgaggatgcagaacatggatgagagggttcatgttgctttcttac
ttggcaaagcccgagtgtcccccctgaagcctgtcaccattccccgtttggagctcaccg
ctgccattgttgcagtacgagtggacaagatgcttcaatcagagctccagcttccactga
agaagacctgcttttggactgacagcacatccgttcttaattacataaaaaatgaggacc
gaagatttcaaacctttgtagcaaacagggtaaccaccatcagggacaactctgaagttg
accagtggagatacgttcccacatccctgaaccctgctgacaaccctgcttcgcgtggat
tgaaggcagaagatctgaagcaaagatggatagaaggcccggaattcctacgggaacctg
aagaaacatggccaacatttcctgtggattccagtgtcactgccgacgacccagaagtaa
agcgaagtctgacggtcaatgcaatacttgttgacaccaacgccacatcacaactgatta
cccagttctctgattggcaaatattgaaggttgcagttgcgcggctcattaagctgaaag
gaactctgctcaaactgaggatgaaaagaaaagagttacaatgtgcaaacagccagggtt
gatgtgcaaaaggagatgcaagctttctcaacatcacttgggaatcagaaggtgacactg
gaagatctcttggaggccgagacctccataatcactttttgccagcaagagagattcccc
actgaattttctgcactaacctctggcaagccacaagtaccaagaagtagcagcatcctc
aaattggatccagttctagaaggaggacttctacgagttgggggacggttgaataaggca
gcaatccccgaggacgttaaacaccccctcatcttgtcaaaagaccaacacattgccgac
cttatcctccatcatgtccatttacagcttggacatggaggtagaaaccatgttctttct
gctataaggagaaaatactggatcacaagtggacccactgcagtgaggaagatcatatca
agatgcctcatctgtaagctccatggtaggaaaaccgctgagcaaaaaatggcagacctg
ccagaagagcgagtggtacctgatcttccgccattcactaacgttggcgtagattacttt
gagccagttgatgtgaaaagagggcgtagcatcatgaaaaggtatggagtagtatttact
tgcatgacaagcagggccgtgcacctggaagtggcctattctctggacacggactcgtgc
atcaacgcgttgcgaaggttcatctgtcgaagaggacaagtctcgcacttgagatccgac
aatggcaccaactttgtgggtgcagaaaaggagctgcgaaaagccttagcctctttgaat
cataaccgcattgaaaaagccatgtccaagaagggaatcaagtggcgctttaaccctcca
gctgggtcacatcacggtggcggttgggagcacatgatacggatgatcaggaagatttta
tgctctgtgctccgtcagcaaaccttggatgacgaagggttccatacagtgctctgtgag
gctgaagctatgctcaatgatcgccccaacgaccttgaggcgttgacgccaaaccatctg
ctactcctcaaagggaaaccagttctcccaccaggactgttcgacaaaggggatgtttat
gcaaggagaaggtggaaacaaacacagtacatctcggatctcttttggaagaggtggatc
cgcgaatacttaccacttttacaggagcgtcaaaaatggaaccaggagaagaggaatttt
gttcctggagacctggtcatggttgcggactccacagcaccacgtggatcatggatgcta
ggaagagttctggaaaccttccctaataagagaggtctagtacgtgtggttcgtttaaag
accaagacaaacatcattgaacaacccataaccaaaatatgattgcttattgaaactaaa
gagtaattggttctattggtaactatttttttttgttttgttcatggctcttttcgattt
ggggtaattgctctggcagacgcaattaggggctggagtgtaggagccatatacatttgg
tattatttcattaaattttgctctgtgccactagggggctgtatgtgctttgtggctcag
ctgacctcggatcagcccaggtaggccatttaacatgcaggaatctcagacacaggtgtt
actaatttgggaagcaaacagttttcgactgtgccagtgtgcgtgtgtgcctttgtggtg
agcaatgcggtttgttattttgggtacatgtattatcagttcaaagttttgccgttttat
aatatttggatgtaaaataaacatgcaaggtaattgtaacatcagagaactctccgtttt
gctgtgttcgagcgcaccgggcgcacgtctaaactaatccaccatattagcaaccagtac
tagacttcgtttaggacttcgtcagtaca
>RETE36-Ga#LTR/ERV
tgaccacctttgtttaagcatgttgggagagcaaggatacggtcaaagagctgacgtgtc
ttacatggacaaggtgttcccagtaccctggctgtagatactcaacaagatggtcaacgg
tctctgttgacgccaccgatatctaagtttaggtataagaactgcctcgatgtgttggga
agaaaaaggaggttcttgacagtctactgaccacgtagctgttgtgaccctttttccctt
gcaaggaaataaacggagaaaagacatacttgactcagagcctttgtttcttacttaacg
attgtctgtgcaaaatcttccaccacaatttggtgtcagaagtgggatcgtttgaagctc
cgtcgggactccgaggacgtccgggaagggaccccttcaggatccaccaaacgtgattct
gccctataactcatcacactcagagagaggggaccggcgaccaaaagagacctgattggc
ttcaacacgatccgatgaggaagattttcacacgaatcgggtgagaagttgatattctga
ttttcaaacggggcttcctgaattataacgggtgataacagattacaaagacgggtattt
agtactttgggattttttttaaaattattttttctctctcttcttagaaaatccaaattt
cggttatttgattgggcttctaatgatgataacttgtctttttatccggttatttgaaaa
atgtgtataaaattataggagtaattgtacagtatttccggttcatcagcatccaacttt
ttactgaggaagacagggagcaatgtgcgcatttacgattgtattcagactaactatctg
aaaatcgcataattgtgacccttgaccaaaagggggaagacagggagcaatttgcgtatt
acgattgtattcagactaacactctgaaaacgcataattgtgacccttgaccaaagggga
agacaggggcaattgacaattgtgacccttgaccgaaggggaagataggagggattttga
gagttcactgaaatcgcaaaatctcagcccttgacctaacaggaagacaggaacaatatc
gggattttcggacagtaatctgagaacagatatttgcgcccttgacctatatttattaac
caatagttctggtggggttttaacttgtatttttcctacgtaaaagaaaatcaagactta
tagtgacgactatattttaagtaataaaaagtatacttcaccacgcctgaaagatgggtg
gtgtacagggtaaaggtaaaaaggaaatgggttctccggagggacccattgtggatctga
tgagaaggaaatatggagatcaatctctagagtttttgcccgagtggtcaaaagattttg
ggttccctgcaaatggttctttcagtagaataaaactgaacatgttacaaacaggcttag
agggaaaagagaagggtataaaaactcagagggtgataaaaggcaaagacttggagaaca
ttgagaaacaaagtaaatggttaaaatggtgggaggatgaatgtgaatgtagagaaagga
aacaaatggctaaagaattgacatgcgcaaaaaccacattggttgaaaaaccagatacaa
atgttattgaacaaaatgaccgatgtgcttcttctcccttgtatccgagtctcacagggg
ctggcggccctctcctcaacacatgcccaccaccgtaccctgcttcatctgcgaaccagc
aaccttcgtctgcatggtcacaagctccaaaagttcactacacccggcagagggaggaaa
aggaagcggcagtgaaagcagcacatgtcacgcacaggaacgactcctcggcgaagagga
ggaaaagagacaggctgctctcctcactcgctctcgctctccaggagcaaccggagggga
cacttctgccatcaacatactgattgcagagcaaccatctacatcagatgttttttccct
ctctttcgacccagagggagttcccccggatgcaaaatctgtgctccaaaccccaatgat
tcaagtaccaggacactcagtcccatacttgttttccggccttggactgatacggacatt
agagctgcaatggctcatctcccgccgatacagcactcgggaagagtgtttgctgaagca
ttcatggacttctgtaagcaattcctgcccaactttgctgaaattcgacgtgttctaatg
agtcacgtgggtccgactcactaccagaagctcaaccagctggttgcaggagacaccagt
gcggcagacgttgaatggagttcaaatcaaaataagccgtacagagacgcactcacggct
ttgaacgacggcataaagacattgttccctgacaaagtggatatgactcccatcaacaat
agcaagcaggcagcgggtgagtccgtccatgattactaccaaagacttctcacagtgttt
aatcttaacagtggcattccacaacccgccgcgttaggagacgctctggggacgtgggaa
tcacacctgaagaatgctttcatgaatggactattgcccgacataaaaatgaatgtgcag
cgctctgtggctggaatggaagactcgcgactcgcggatgtaaagaaacatgctgcacat
gcgcaatccatggacatagagagaactgaccacgaggggaaaaggcgctcacgtcagatt
gaactcgcccaactgactatgctccaagctgtcactcaacttgccagaaacgaccgccca
cgggatcccaaccaacggggcggattcagggggcgtggtcgggatatgacgaggggacgc
tcctcctggaaccaggagggatcacagctgtctccacccaatgactatgatacgtgtttc
cgctgtggcgaacagggacattggcacagagaatgtccacaaaatgcacctcgtagagga
tgggggcgtggactggccagacgaggaaggggtggcaacgcacattccgattgacgtgag
gcggagggggaggaggctgcatgtgagggggagacggcaaccatgctgaggcctcacatg
ataagggaagtaaaacacacacacaccgcagcctgcaatgaagaaacgctttctgcacta
actccctgcacgcacacgcacactcacacacacacactggagcaacaacaagctctcgtg
gacatcacagagcaattgagaacacaacaaaagctttcacttaaacacacatatgcaaag
ttttcaggaaaatcatttgaaaatatgcccaccactatggtgcaaattcaagggaaactt
ttatcgtttttggttgattcgggggctacacattctgtaatacaacaaaagtattttcca
ggtcagaaacttagtggaaaacaggttttctcacaaggagcttcagggatgactattgta
gagagatttacagcacctatgaccagtacacacactgactcaactgaccctgaaccagac
atcacagtaaaacattcctttttgctgtcctcttgctgtcccattaatctaatgggcaga
gacctcatgtgttccttcggcattagcctcatctccactcctacagggttgcaagtggtg
agatgcagagccattgaccagatggcaaagacagttataagtgatccaatgtttgtgtac
cagtggtggcttccggttgactcacaatcagaactgtcccacctggcagcatcacgcgtc
cagcctgaggcagagtgcatggatgcttcatatctccactgcacagctcatgtgtcacat
gggccagataagcaatatgatgcattatttctacaggatctgaatgatcaaattgcatgt
atgacattgttttggtccacacttaaatgtgctgtttccgtttctctcaccccctctcag
cagcacctctttaatgtggactcttctttcccacacatctccttgtctaaagcagcaaca
gaccaatggagagatttgggaccttttgtcgcagcgtgcgaggcattggcagattgggag
gctacaccagatccacttgtgatgcgctctctgtcgacaggcttctttaaacagccattc
gcattttgcacacctgctctcagatctgtttatgtcatggatgaaaataacatattttct
gacacacacactgatacatttttgactaatgtctcctctatttctcctgccctcagttct
gttccagacaccttgtgggcagcgcataaatatgacgtgggactcatcaaaaaatgtcaa
cctgtggtcatcactcctcgatcagacttccgtccccacaaacatcaatacccactgcgc
caagaggccattgacggtataacaccggtgttcaactccctcttaaaggccggagtcatt
gttccatgtcctgactcgccggtaagaacacctatttttccagttaaaaagatcagagat
gcaggcaaaccaactgagtggcgcttcgtgcaggacctaaaagccgttaatgcagccgtc
cacgcacgagccccaaatgttcccaacccttacaccattatggcacaggttccacctgat
gctcgatggttttccgtggttgacctctcaaatgcttttttcagtgtccctgtggacatc
gacagtcagttttggtttgcgtttaatttcaatggcaagccttacactttcacacgcttg
tgtcagggctacacagaatcacctacgatctacaacgaggcactcagggaaagtttggag
agcctcactttgtctccaggaacagcgcttttgcagtatgttgatgactgtttaattgca
gctccaacacaacagcagtgtgaacaggacacactcaaattgcttcaacacttagcagcg
gaaggacacaaggccagcctatccaaactacagtttgtttcacagaacgttcatttccta
ggccataacatttccggtgaagggaagacactataaaccacaaaccaagaaacagatgat
gtcatttttgggaatgtgttcctactgtaggtcatttattccaaattactcccaactcga
gcaacctctgtccgcattgatacatgggaaaaatctcagcgcgcatgataaaattcagtg
gctccctgcagcctctcaagctttcacggacatgaaatgcgcgttacaagttcctccgac
tttgggtcttcctgatcctcacaaaccgttcacacaaaccgttgacgaacgttctggatg
tatgacatcagtgctcctacaatcccatggcgataaactacgaccagtagcttatttctc
cgcgaaactcgatccggtagcagcaggcttaccacagtgccttcgagctgtggcagctgc
tgaaaaggctcttacagcctctcgtgacattgtaggctatgctacgctaacattattggt
tccacattcggtttcactgattcttctcgaacagaagtcgtctcatttgtctgcagcgcg
ttaccttcgatatcacacatgtctcctagacatgccgaatgttacagtaaaacgctgcaa
tgtcctcaatcctgcatctcttctccccactccggaggatggagaggagcataattgttt
ggctgagctggaagctcagtgcacacctcgaccagacctcgcagacacacctctgctcaa
cagtgacatggtaatgtatgttgacggatctgctacacaggatcccctgactggttctaa
tcttgtgggtttctctgtggtttccgactcagctgttctgtgttccggccctcttccatg
tcacctctcagcccaagcagcagaattaatcgcactaacagaagcttgtaaactagctaa
ggataaaacgacaaccattcacactgattccagatacgcttttggcgtggttcatgattt
cggcgcgctatggaaacacagaaattttctcaaatcggatggcaaaccagtgttacacca
cactctgatagcagaactattggataccattttgttgcccacagctattgccgtttgtaa
atgtgcagcgcacacatccggcacaggcgacattgcaaaggggaatgagcgagcagactt
agctgcaaaagcggctgctagacgtcctcttcccaaaccatcacgcccagttccggccat
gtgttctcttccctcctctcttgcagcagtgcagtccctctctacttcagatgagagacg
tttttggtcctcctcaggctccaaattcatagacggcatctggtatggtccgaatggtaa
tccatgcttacctaaacatttcttccctcactatgcgaaattgactcatgggttagacca
tgtgtcaaaagggggaatgttaagtatcattgatgcaacatggttcacaaaaggttttgc
agcttacgcacaaaggttctgccaagcgtgcataacatgtgcaactcacaatgtaggtcg
ttcagtacaggtgtcacatcatgcagcacatccaccgcctgcaagaccatttgaacatgt
aatgatggattttgtggaactctccccatcggaaggtaagaaacactgtcttgtaatggt
agacatgtggtccaaatgggttgaggtgtttccctccagtaagcagacagcctccacagt
ggctaaagccttgatttcagagatcattccccgctggggaatcccaagcaaaatttctag
cgacaatggttcacattttgtcaaccaagcaatcacagaattaagtgcatacctgggtat
tgacttaaaaacacactgcgcataccatccagctagtggaggagcggtagagagagaaaa
tggaacattgaaaacaaaactggccaaatgttgcacagacacaggtctaccgtgggcaaa
agcactgcccttggttctgatgtacatgcggatgaggaaacgaacacgcagcaacctaag
cccatttgaaatccttttcgcagttcctccccatataggtgtggaagctccaggaacacc
actcccttccaccacaatgtgcgagaatgacatgttaacctattgcattcgactgtcttc
cactttgtctgatgtaagaaaacaggttgtagctgcacttccaagagaagcaacgggtcc
actacaccgactgcaaccaggtgactttgtggtggtgaaggacttcaggaggaaaagttg
gaaagctaaacggtggcagggtccattccagattctcctggtcacccaaacagcggtcaa
ggtagctgaaagagcaacttgggtccacgcatcccattgcaagaaggttccagatccagt
accatcagtgggctcaggcgaccctacctccacaacaagtgtcaatcaaccgacaccacc
gatccagtgaccacggacgggcagttgaccgacagacacacagtgcattgtgatctgtgt
tgactgtctacaacgcggatgcctcacaagaaagaaggttggcagactccacatcccaac
gtgtacctgcggaccaacacaagaagaagaacacggccaggacccctccacatggacaca
gtagtcgtttgtgccacgacagttttattcatattattgcttccttcagtttcattgaat
ctcggcatctttttgtgattccgtagtccgctgcctaaagagtgggtctctcttatcatg
gaacgacagcgttcatggaaccccctcagacgactgggggggactcgtgtaaccatgtgt
ttatttgcaggtgtcactttatttgtgttgattccatattttgtcctccaccagaaacat
ttagacgacttacttgaccgacgcaacaactcaactcactctaactcgaccattcgcaac
cgcaccaagcgagcactgacccgcctagacaaccggttcgaaaatgggatgaacccattg
aacaaatattctgcaaatatgtggtggcgctatgctcaacacgtagcgacaaaagaaaat
gcttccgactgttacgtatgttctccgctacccatcagcactaatcaaccacggctagcc
gtagcccccctggggaagtctgaaggatgtttctgcgggctctcggttagtgggtggtat
gtgccccccatagtcctgtatatatccaacgatagcgacaaagattctttgtttatttat
gagttatccccatgggaaacaatagatgatttggactgtgcacaatctcacgatatcaaa
cgatacacggctaaccaaacgtctacattcgcactccaggctcaggaaagccgaacacgg
tttcctctctgctatgctcgtgatgggacacatccagtggggaaaacagaccctgcaagg
tgtgacacgatcctcattgcaggaaaccatgcgtttaatgatttaaattgcaataaagac
catttcccacctttccgaaacgactgcgccaaaaaccacaacaggagcttttgccaagct
aagggcactgcagaaagggccgcaaaagtgcccattcatctccaaaaatggtcgtgttct
ggctggactttcactccagtaaatccacgagattgcccgcccaatgttaattgttctgtt
ttccatttcactttcctccctgggaagaacagtacttatccagtgaccgagggatggtgg
ctgtgtggcaccaccctccgcgtgtctctcccccctcagtggagcggaatatgtactcct
gttcgcgttactgatcatacttttattctcacagctacaacagggacaagcaaacgaaca
aaacgaatggccgcattggacactggccttaacccggaagtcaattttgcgccacacgac
tcaatctggggcagcgatgtgcctgacgagttcaaacacgccagtacgtcagttaaagtt
ttgtggggactgtttccatggataggagtgggaaaaaacacgctacgacttgaaaccgtt
gattaccgtttcaaaagctttgtaaacatgactctagctggccttaagggtattcgcgag
gaaatgaccgccatgcgtttaatgatcatgcagaaccgcatggtactagaccaattgacc
gctgcccaaggaggtgtttgtgctatcgtaggagaatattgctgtacgtttatccctgag
aatgacaaagacgaaggcataatccatcaggcgatacaaaacatgacaaaacttcaggaa
tctatgacaagagataaatctccctccccagattggctcacacgggtgtggtattcatgg
aaaggaacactaatacaagcagctactatcctctgtgttctcttcgcattcgtaatttgc
ggtatcccattgatccgtcatacgattgcccaactcctggcgaaacaaatggctatgtac
agcctggggtcacctgatgactcaccaccaaacttgttccctagacgcgactctgacaat
aaccccaacagtgactcggactcccttgacgagctgaacacttacgacctcgacacatag
tgacatagtgacacactgtctgtgtgcattcctggtgttctaaatgtttttggtttcaca
gtagcttgctgaaacaatgagaaataacattctcacaaaaacagcttttattcttgcatt
tattagtatgtaacgtaaatatgattgaaataatgacctttccacaatattctatatctg
tattgtgtgaaaggggatcaagttctggtattgtgatttaaacatgttctcatttctttt
ttatttcaatactgtacacatgacatctggggtgtaacgctcaaatcctgtgagaaggtt
tccagtctttatcttctcctaacagatttcttcctattttcccatttcggagggtttttt
tagggagtttttgttctgtggcaggcaaagttttgtgagcgatgtccagatgttcatgtt
ttgtgatatttgatgtggtagatatcagctagtaaatttttagagtagtcattctaaatt
gattgcatagtttgtgattattatgtaatcaaaagagtggaatgtaatgggaaaatgata
tgtgacccttttaaatgcttcattcgtataaccagtttattagttgcaagtgcttaggtc
acaaaggccctgacaaagaactgatgtctcccacttggattagatgtttccagcggcata
gctgtagagactgaacaaagtgtttgttatgtctatgaccacctttgtttaagcatgttg
ggagagcaaggacacggtcaaagaactgatgtgtctcacatggacaaggtgttcccagta
ccctggctgtagagactcaacaagatggtcaacggtctctgttgacgccaccgatatcta
agtttaggtataagaactgcctcgatgtgttgggaagaaaaagaggttcttgaca
>RETE90-Ga#LTR/ERV
ctccctccccctatctcccctccacatgcatagatgcatgcctgcctgctcatcccagtt
ctccaggaataattactgtgagtgaaaaacgctctccttcggggcacctttttcactccg
tgtctgttgaggggaaattacgtgtctaatggatggaatagttgtgcaatttgaagaaat
gaaacacacttttcatttttttttctaccttgaattagattttaatttggatcatactcc
cacataatggagtgcagctagccgtctctggcacgtctcctaattgcctgtggctttctt
gttcctgtaggtcacctgctgtattcattataaactccgctgaccaccgttttaagtggg
attgcttttgaggcagagacgtgacgtcaggacaactcacagcaagtgtcagagccccgt
ccaagctctccttcttattttggtttctgtgtcatataaacttcaactagaactagaaag
gaatcagcattcatgctccgtcgctctgcctccggaggaacaacctgctgacgttcagag
ttttcctctggaaaaagcaccggcgtaccaagaggcccccggcgtggtggggatgtggcc
ccgcgtctggttttaccagccttcccaacagggagccaaagacactgtacggccgcgtct
cgtcccatcgagtggacagacggcttttacacgcgtgggggggggggttcagactgtgca
acaggatgcttggacaaaaatagggggggtgggggatatttctgccatgaaaaggatttt
attctgataacttgatctgaaacatagcaggtgaacaaacagcattacaacagcaactgt
tgaatgtcatagaaatgagtagaactccttccagctcatgtttgtcagagtcaataagct
tttatttgtaaaatacactctgtcatctgttggttcgcttattgcccgtttacggtgtat
tattagttaatcgtcatgctttgcgtcttatgtagcattctgttgtacgaagctccccta
tgtgtcacttttactttcatttaaccaagacagcattggccaaaacgctgcaacaaccac
actgcctgactcaaggcttgaagcaatggtgacgtcacagtggccacgcccacttcctgt
gactcataagtctcgagataagcaggaaagtgcccccctgtaaaaataattggtaatctc
aaaagatacaaatgcttttattgcgaataccaaactgctccgtcaccacctgcacacaca
aacacaagatatctcagtggtgtcttttcactgctcttacatttcctcctccatcctcct
ccatccgaacaggccagagtttgattaaaagcgtaaaggagaaggacgagacgcagctgc
ttgagttaaaaataagcagaagctgcacttagaggaggagaactggtggaagctttggag
acttgcgacctcgcggtccggaggaacctcgtgtgtgtggagaggaagagacacgagttc
aggtggaaagtcacaaacaaaacttttttaacacaaaagacgatgtgagatataaaagaa
tgaaacagacaatgtgatagaacgcagtagatttggctgaccttttcaaaaatacacaat
ctcctactattaaccaaattacattttcaacaattgacgtgatattttctgctgaatggt
gaaacgtgagatgaagattaggcttctttaaaaaaacagcttttattcattcttacattt
ccccgttgttattcccattgaggaatgtgtgggacggctcccagcataccaagatctact
gatacatgtcttcatctagtcttattaaggttgtgctgcagcccattagctgatgtaacc
cccccccccatgaaagctttcatgtcatacatgagggatttctggcagctgtcaagatac
tgctcagataaagtaagagacaaagcagatgtgctgaaagaattgcagtaagaatagttc
cttatcaccaggccgctccctgactagtgtgtccatgcgctctactgtgtgtgtgtgtgt
gtgtgtgtgtgtgtgtgtgtgtgtgtgtgtgtgtgtgtgtgtgtgtgtgtgtgtgtgtgt
gtgtgtgtgtgtgtgtgtgtgtgtgtgtgtgtgtgtgtgtgtgtgtgtgtgtgcgtgtgt
ctgcatatatatttaaaacaaaatatcttggctgtagtagttgtactgatgtatttctca
tagatagtatttggatgctttaaatgtcataattgtaaattataaaaaaaatgttttata
ttcctgtaaaatcaatttcttcaaaagtgcccgactagaaatacatttcacaagattcca
tttttacacatcctgatatcttttggttactcgagagctacaactcagtttagaatagat
gccctgcccagctccaaaaggagtggcagcacacgtcttacaggagatcaaggcggtgtc
ccgtttcagagagttgctctgttcctttaagatgtgagcttgatgaccagatgacgaaac
attcttttctagtgtcacaaaattgccccggtgaatctgatggggagagatctgatgtgt
tactttggcattgcgttaagctcaacatcagatggcatcaaggtgttgaaaaaagctgag
ctcccattaattcagatgtttaactgtagtccaaaacccctcctttacgtatatgaatgg
aaactaatgttagaccatgtagtatcgacctctcacgacctagtaaaaatcgcacacact
cgcagtactgcagcagaagattacatgcatgaacagtcattacattgtacatcccatgta
agcatagggccagacagaaggtacgaggaagtgtggcatgaccaaaagttggagaaagag
ggattatggttgaagcatgtttattggtcagaggaggctgctgctgtgtctgtatctctc
tctccctcccaggaaaaaatgctccttggttccactccacacatttcattggctaaacca
tctcactgggaatggcaggatcttggtccatggttgcagcagtgtctcggcctaacagat
ttcaggccgggtgcagaggatcctcatgaagtatcctcggagtagtatagcgctagtggt
aatgtaggtcgcactacattgaacacacgagtaagtgtacacagaacggtagagctcgtc
gaggaacacacacaatacgcggagttgtatccgatcgcagcagcagacggaattccagag
ctgtcacaagtaccgccttcactatgggccgcacacaagtacgatgtgggtctcataaaa
ggtgcagcgtcattggtagtgtgtcctaagtcaaattacaggccgtgccttaaacaatac
ccactcaaacaagaagccattgagggtataggaccagtgtttgaatccctcttaaaatca
ggtattattgtaccatgtgaagattcacctgttcgcacccctatttttccagttaaaaag
gtttgcgataaaggtcaacccacagaatggagatttgtgcaggatttgcaagcagtaaat
gcagccacctatcagcgagcaccagaagtggcaaatccacatacaatcttgtcactggtc
ccaccaggctccacgcatttttctgttattgacctggccaatgcattcttttctgttcct
gttcacccagatagtcaaagctggtttgggttttcctttaatggccgcggctacacgtgg
accagatgtccaatgggctaccacgaaagcccaggtgtatttcacagagcgcttagcgaa
aacctacaaaatttacaactccctgcagggtcggcccttctaaattatgtggatgatatg
atgatttgcagcccatcaaaagaggcttgtaaaattgatacggtagcgctacttaaacat
ttggcagagaacgggcataaggctagcctgcaaaaacttcaatttgctctagagcaagtg
acttatctgggacatgtgatcacagctgagggcaaatccctctctcccaaacgtattggg
gcaattcaatcggtagcaaaaccaattacgaaaaaacaaatgatgagtttcctggggatg
acttcgtactgtagacagtggatccctaattattcagaaagagaggcacctctctcgtcc
atggtccatggtaaaggcctcagcgcgcatgacaaactgacttggactactgaagctgat
aaggcttttcaggacttaaagacttccttatcacaggccccaactttgggcctaccaaga
cccgacttaccgtatactcagttcatagaccagaaggactgctacatgacatccgttttg
tgccagcctcatggagggaaacttaggccggtcgcctacttctcctcaaaacttgaccct
gttgcttcgggtcttcctctctgtttgcgagcagtggcagcagccgagaaagccatttta
gcatcacgcgacattgtgggctactctgatgtcacacttatggtcccacatgctgtctcc
catatcttgcatgcccagaagacttctcacctctctgctcagagatggctcaggtatcat
acaacattgttagaactgcctaatgtaattgtcaaacgatgcaatgtccttaacccggct
acactccttccaactgcagatgacggagagcctcatgattgtgtcgaagtcttgcagcag
acgtgcgttccgaggcctgatctgtcggacacacctctgcctaatgcagatcttgagctg
tttgtggacggctccgcttctcgctcacccgaaactggcagcggtcaggttgggttttcg
gtggttacatcacacagcacacttgttagtggcaggcttctttcacacttctcagctcag
gcagcagagctgattgcactcacggaggcatgtaaggtagctgaaggcaagacagttaac
atctacacagattcacgttatgcttttggtgtggtgcatgattttggagctctttggaga
cacagagggtttcttacatcatctggcaggcctattgcacatcatacccttgtgtcggct
cttttggatgccattttattgcccagagccattgcagtcgttaaatgtgaagctcacact
tcttcttttgaccctgtatccgtaggaaacaggggagcggatgtggcagcaaagaaggca
gcctcacagggcctccttttccccctggctcaaatgctgtccacaccgaccgatcctagt
cctcatgctgatcttcccacacttcaatctcttgccagtgcacaggagcgttccctgtgg
aaacgatctggtgccgttcttgggggcggaatctggacagggcctgacagtaggccttgt
ttgccacgtgctctcttccacacttatgccaaattgtctcacgggagagaccacgtgggc
aaaggggggatgtgcactgctataaatgcaaattggtacacaagggggttttcaactttt
gcagcagatttttgcaggaaatgtgttatttgtgcagcaaataatgcatctggggcgatt
aaagtgccacagcagggtcacccgcctccagataaaccgtttgagcatttaatgatggat
tttattgaattaactccatcggaggggaagaaatactgcttggtgatagtctgcatgttt
agcaaatgggttgaagttttccccacgtccaagcaggacgcaggaacagtagcaaagatt
ctaatgagagagattattcctcgctggggcatacctcaacttattagcagtgacaatggt
cctgggtttgcaaaccaggccattgatgaaatttcacaatatttaggtttcaacatcaga
catcactgttcttaccatccacaatcagcaggtgcggtcgaacgggaaaacggcacaatt
aaatctaagcttgcaaagtgttgcgaggaaacagggctatcgtgggtgaaggcactacca
ttagtccttttccacatgcgcatgcgtatcaggaacaaacacagtcttagccctttcgac
atagtgtttgggagaccaccctacactggggtgggtccagtaaaactagctatgacaact
ggtaactatgaagatagcatgctgagatattgtgctaacctctcttcctcactctcagca
ctgcatggccaggtaaaagcggcgctcccatccccggctactgcagtccagcaccacctg
aaaccaggagactgggtcctcattaagaatcaccggaggcagcactggaagcagagacgc
tacacggggcccttccaagtactcctgaccacggagacggcagtcaaggtggaagggaaa
gcgacgtgggtccacgccagccactgcaaacgcatcccggatccaggagacgaaggagca
cctacatctggttccggttaaggggttgcagggtggagagccctcccccactgcagtgtt
ccaagacaccaacgggcccagcagagatggcagagatggcagggacggcagagacgacgg
ccacccgaagaacagcgatagaagacagatctccagcgccaaagaacactccaagaaggc
atggttggagcctgagtatgaacatgtgtttatcactatcactggccacatttgtgctga
tcccactcacgatcaatgagctacaacctccctatgtgaacaccacaggttccggccttc
tccatcgctccaatagggaatttcaggaagggaaaataagcttccactgcccagctaaac
aatgcgacaagaccgagtgtttgctctacacaataaaacacgatgcatgggttgaaatag
aaggtcacgtaattgaaattgtgtgtgttgcccggtggggaggagacagagtatgtactg
tgtgggtgcacaagagttttgatttagcagatccaccattctggtgcagtaaaccacgat
cgtgtcaggagatgccagcctacactggctccagcaactggagggaggcatgcaaaagaa
cttaccagcctgtccgtgagacacagcctaaaacagcacaacctgaaataatttacgggg
cccttaaaccacaggccctgacctcccttgggccagaacagccccccactaaagcaactt
ggaggcaagggttgatctctttcaaatgtccgagaggggtgtgtggggaggagggttgta
aagcttacatgttacggctgagcacgccgcacttaggtcactggtcagtcctggactcgg
aggacgttagaactcagtgtcagacaaatgatacttgtacggtgtctgtaagtcctaaat
atgatgcaagttgggaatacccgttctggtgcgctctacctgacggttgtacgacggagc
cagcccatttcactcggctagattggcagtatgcatgcaaagtaagcctacagttaagaa
accttccaaaccgaacaccaccgtacgagcatgacaatattgcgttgactattatgaatg
agtttgctaatgaaaggaatgtctctaattgtgagatatgtcagcatatgcccatttcat
ctagagcacctatgttggttcctgttccattcacggaagccgactgggctgtcatggggt
gggctgagctatctcatcgatttgtgagtaatgatgaagactgttacactcctccatcgc
atacggcgacaagagcgcaaagcacaactgcctatgagggtgaaaaggggaaagttgtgg
gttttgcagttaagcaatttaatcttgagaaaaggcccgtaggtattaatcaagtgatgt
tgtttagattaacctattacaaaagatacgtccaacaagggttaagatatcaagtgcaaa
tgactctcggtgagactaattgtacggcggagaatgaattgttaaaaactgcatgtactc
tcataccaaatacagcatctattcgattggagatgggtatacagagcatcccttgggcaa
attatttaaaagtcacacatacaacttggagtagacataattgtagtaaacctttaatcc
caactagacctccgaatagagattgtactaacccagcacctcccattccggtccatccct
taaccaacgtcagccgctgtgttaacttctatgccctggatggatttcatctaggtacga
gtgactgtagtaatgatattatcagctttgccactgagtctaaggacctcgcattaccgg
gaaaggtgtatttagtttgtggcaacatcgcttacagctgtgttccggtcgtagggaacc
ttcgtaaaaggtcagttactgggaaatgctatttagcatatcttatacccctaattagac
aagctgactccaaggaacttgtgccattccatgtacgtcataaacgcgccatttcactag
gttcaaggattttgagcatactaataccgtcctatggcacctacaggagccaagaagaaa
taagggcactctcaacagtactggaaagacacatgaataagacttcaatagcactttccg
aaatgcaaaaggaagtaaatgacatcaaacacatggtactacaaaatagaatggctctgg
acctcgttctggcctcacaaggcggggtatgcaagataatcaacactgaatgttgcgctt
acatctccgatgcaacatcatcagtttatgatgtggtggcagacacagagcaaggcatta
aggaattgcatgaagaccacggctggaatccttttggggaaatgcaggcatgggttggat
catggggaatttctcttctcaaaggactgctatggatgttggggggaatcattttgtctg
taattgttataaccctaattctaaccgttcttaagatctgtgtaaggaaggttgttagta
cacatgtatcagttgaacacacaagtactactaaacagtgtccggttcaggaatggactc
caccatatccggatagctctgacagtgatgatgaatgtgaggattgtgtgtaacagcatt
gttgtgttgatgtttagcaagagtttttaaagtacttagaagttaatgatgtgatgttct
gaatcttcgtgaatttacaccactgatgtatgttctaagagttttttgttgtttaatttt
ctttcttaatttcgatttggtcgttgtctagagtttcttaagttgattcctgattgtcag
aaaatgacaaaaagagagggatgttg
>RETE245-Ga#LTR/ERV
acagtctactgaccatgtagctgttgtgaccctttttcccttgcaaggaaataaacggag
aaaagacatacttgactcagagcctttgtttcttacttaacgattgtctgtgcaaaatct
tccaccacaatttggtgtcagaagtgggatcgtttgaagctccgtcgggactccgaggac
gtccgggaagggaccccttcaggatccaccaaacgtgattctgccctatacctcatcaca
ctcagagagaggggaccggcgaacaaaagagacctgattggcttcaacacgatccgatga
ggaagattttcacacaaatcgggtaagaagttgatattctgattttcaaacggggttttc
tgaattataacgggtgataacagtttacaaagacgggtatttagtactttgggatttttt
taaattattttttctctctcttcttagaaaatccaaatttcggttatttgattgggcttc
taatggtgataacttgtctttttatccggttatttgaaaaatgtgtataaaattatagga
gtaattatacagtatttccggttcatcagcatcaaactttttactgaggaagacaggggc
aatgtgcgcatttacgattgtattcagactaactatctgaaaatcgcataattgtgaccc
ttgaccaaaggggaagacaggggcaatttgcgtattacgattgtattcagactaacactc
tgaaaacgcattattgtgacccttgaccgaaggggaagacaggagggattttgagagttc
actgaaatcgcaaaatctcagcccttgacctaacaggaagacaggaacaatatcggggtt
ttcggacagtaatctgaaaacagatatttgcgtccttgacctatatttattaaccaatag
ttctggttgggttttaacttgtatttttcctacgtaaaagaaaatcaagacttatagtga
cgactatattttaagtaataaaaagtatacttcaccacgcctgaaagatgggtggtgtac
acggtaaaagtaaaaaggaaatgggttctccggagggacccattgtggatctgatgagaa
ggaaatatggagatcaatctctagagtttttgcccgagtggtcaaaagattttgggttcc
ctgcaaatggttctttcagtagaataaaactgaacatgttacgaacaggcttagagggaa
aagagaagggtataaaaactcagagggtgataaaaggcaaagacttggaggacattgaga
aacaaagtaaatggttaaaatggtgggaggatgaatgtgaatgtagagaaaggaaacaaa
tggctaaagaattgacatgcgcaaaaaccacattggttgaaaaaccagatccaaatgtta
ttgaacaaaatgatgtgcttcttctcccttgtatccgagtctcacaggggctggcggtcc
tctcctcaacacatgcccaccgccgtaccctgcttcacctgcgaaccagcaaccttcgtc
tgcatggtcacacgatccaaaagttcactacacccggcagagggaggaaaaggaagcggc
agtgaaagcagcacaggaacgactcctcggcgaagaggaggaaaagagacaggctgcact
cttcactcgctctcgctctccaggagcaaccggaggggacacttctgccatcaacaaact
gattgcagagcaaccatctacatcagatgttgtttccccctctttcgacccagagggagt
tcccccggatgcaaaatctgtgccccaaaccccaatgattcaagtaccaggacactcagt
cccatacttgttttccggccttggactgatacggacattagagctgcaatggctcatctc
ccgccgatacagcactcgggaagagtgtttgctgaagcattcatggacttctgtaagcaa
ttcctgcccaactttgctgaaattcgacgtgttctaatgagtcacgtgggtccgactcac
taccaaaagctcaaccagctggttgcaggagacaccagtgcggccgacgttgaatggagt
acaaatcaaaataagccgtacagagacgcactcacggctttgaacgacggcataaagaca
ttgttccctgacaaagtggatatgactcccatcaacaataccaagcaggcagcgggtgag
tccgtccatgattactaccaaagacttctcacagtgtttaatcttaacagtggcattcca
caacccgccgcgttaggagacgctctggggatgtgggaatcacacctgaagaatgctttc
atgaatggactattgcccgacataaaaatgaatgtgcagcgctctgttgctggaatggaa
gactcgcgactcgcggatgtaaagaaacatgctgcgcatgcgcaatccatggatatagag
agaactgaccacgaggggaaaaggcggtcacgtcagattgaactcgcccaactgactatg
ctccaagctgtcactcaacttgccagaaacgaccgcccacgggatcccaaccaacggggc
ggattcagggggcgtggtcggggcatgacgaggggacgctcctcctggaaccaggaggga
tcacagctgtatcgacccaatgacaatgatacgcgtttccgctgtggcgaacaaggacat
tggcacagagaatgtccacaaaaagcacctcgtagaggatgggggcgtggactggccaga
cgaggaaggggtggcaacgcacattccgattgacgtgaggcggagggggaggaggctgca
tgtgagggggagacggcaaccatgctgaggcctcacatgataagggaagtaaaacacaca
cacaccgcagcctgcaatgaagaaacgctttctgcactaactccctgcacgcacactcac
actcacacacacacacacaccggagcaacaacaagctctcatggacatcacagagcaatg
gagaacacaacaaaagctttcacttaaacacacatatgcaaagttttcaggaaaatcatt
tgaaaatatgcccaccactatggtgcaaattcaagggaaacttttatcgtttttggttga
ttcgggggctacacattctgtaatacaacaagtattttccaggtcagaaacttagtagaa
aacaggttttctcacaaggagcttcagggatgactattgtagagagatttacggcaccta
tgaccagtacacacactgactcaactgaccctgaaccagacatcacagtaaaacattcct
ttttgctgtcctcttgctgtcccattaatctaatgggcagagacctcatgtgttccttcg
gcattagcctcatctccactcctacagggttgcaagtggtgagatgcagagccattgacc
agatggcaaagacagttataagtgatccaatgtttgtgtaccagtggtggcttccggttg
actcacaatcagaattgtcccacctggcagcatcacgcgtccagcctgaggcagagtgca
tggatgcttcatatctccactgcacagctcatgtgtcacatgggccagataagcaatatg
atgcattatttctacaggatctgaatgatcaaattgcatgtatgacattgttttggtcca
cacttaaatgtgctgtttccgtttctctcaccccctctcagcagcacctctttaatgtgg
actcttctttcccacacatctccttgtctaaagcagcaacagaccaatggagagatttgg
gaccttttgtcacagcgtgcgaggcattggcagattgggaggctacaccagatccacttg
tgatgcgctctccgtcgacaggcttctttaaacagccattcgcattttgcacacctgctc
tcagatctgtttatgtcatgaatgaaaataacatattttctgacacacacactgatacat
ttttgactaatgtctcctctatttctcctgccctcagttctgttccagacaccttgtggg
cagcgcataaatatgacgtgggactcatcaaaaaatgtcaacctgtggtcatcactcctc
gatcagacttccgtccccacaaacatcaatacccactgcgccaagaggccattgacggta
taacaccggtgttcaactccctcttaaaggccggagtcattgttccatgtcctgactcgc
cggtaagaacacctatttttccagttaaaaagatcagagatgcaggcaaaccaactgagt
ggcgcttcgtgcaggacctgaaagccgttaatgcagccgtccacgcacgagccccaaatg
ttcccaacccttacaccattatggcacaggttccacctgatgctcgatggttttccgtgg
ttgacctctcaaatgcttttttcagtgtccctgtggacattgacagtcagttttggtttg
cgtttaatttcaatggcaagccttacactttcacacgcttgtgtcagggctacacagaat
cacctacgatctacaacgaggcacttagggaaagtttggagagcctcactttgtctccag
gaacagcgcttttgcagtatgttgatgactgtttaattgcagctccaacacaaaagcagt
gtgaacaggacacactcaaattgcttcaacacttagcagcggaaggacacaaggccagcc
tatccaaactacagtttgtttcacagaacgttcatttcctaggccataacatttccggtg
aagggaagacactataaaccacaaaccaagaaacagatgatgtcatttttgggaatgtgt
tcctactgtaggtcatttattccaaattactcccaactcgagcaacctctgtccgcattg
atacatgggaaaaatctcagcgcgcatgataaaattcagtggctccctgcagcctctcaa
gctttcacggacatgaaatgcgcgttacaagttcctccgactttgggtcttcctgatcct
ctcaaaccgttcacacaaaccgttgatgaacgttctggatgtatgacatcagtgctccta
caatcccatggcgataaactacgaccagtagcttatttctccgcaaaactcgatccggta
gcagcaggcttaccacagtgccttcgagctgtggcagctgctgaaaaggctcttacagcc
tctcgtgacattgtaggctatgctacgctaacattattggttccacattcggttccactg
attcttctcgaacagaagtcgtctcatttatctgcagcgcgttaccttcgatatcacaca
tgtctcctagacatgccgaatgttacagtaaaacgctgcaatgtcctcaatcctgcatct
cttctccccactccggaggatggagaggagcataattgtttggctgagctggaagctcag
tgcacacctcgaccagacctcgcagatacacctctgctcaacagtgacatggtaatgtat
gttgacggatctgcttcacgggatcccctgactggttctaatcttgtgggtttctctgtt
gtttcagactcagctgttctgtgttccggccctcttccatgccacctctcagcccaagca
gcagaattaatcgcgctaacagaagcttgtaaactagctaaggataaaacgacaaccatt
cacactgattccagatacgcttttggcatggttcatgatttcggcgcgctgtggagacac
agaaattttctcaaatcagatggcaaaccagtgttcaccacaccacactctgatagcaga
actattggatgccattttgttgcccacaggaggagcgctagacagagagacagacacagg
tctaccgtggacaaaagcactgcccttggttctgatgtacatgcggatgaggaaacgaac
acgcagcaacctaagcccatttgaaatccttttcgcagttcctccccatataggtgtgga
agctccaggaacaccactcccttccaccacaatgtgcgagaatgacatgttaacctattg
cattcgactgtcttccactttgtctgatgtaagaaaacaggttgtagctgcacttccgag
agaagcaacaggtccactacaccgactgcaaccaggtgactttgtggtggtgaaggactt
caggaggaaaagttggaaagccaaacagtggcagggtccattccagattctcctggtcac
ccaaacagctgtcaaggtagctgaaagggaaacttgggtccacgcttcccattgcaagaa
ggttccagatccagtaccagcagtgggctcaggcgaccctacctccacaacaagtgtcaa
tccaatccaaccaacaccaccgatccagtgaccacggacgggtagttgaccgacagacac
acagtgcattgtgatctgtgttgactgtctacaacgcgggtgcctcacaagaaagaaggt
tggcagactccacatcccaacgtgtacctgcggaccaacacaagaagaagaacacggcca
ggacccctccacatagacacagtagtcgtttgtgccacgacagttttattcatattattg
cttgcttcagtttcattatatctcagcatctttttgtgattccgtagtccgctgcctaaa
gagtggttctctcttatcatggaacgactctgacaataaccccaacagtgactcggactc
ccttgacgagctgaacacttacgacctcgacacgtacgcatagtgacatggtgacacact
gtctgtgtgcattcctggtgttctaaatgtttttggtttcacagtagcttgctaaaacaa
tgagaaataacattctcacaaaaacagcttttattcttgcatttattagtatgtaacgta
aatatgattgatataatgacctttccacaatattctatatctgtattgtgtgaaagggga
tcaagttctggtattgtgatttaaacatcttttcatttcttttttatttcaatactgtac
acatgacatctggggtgtaacgctcaaatcctgtgagaaggtttccagtctttatcttct
cctaacagatttcttcccattttcccatttctgaggtttttttagggagtttttgttctg
tggcaggcaaagttttgtgagcgatgtccagatgttcatgtttgtgatatttgatgtggt
agatatcagatggtaaatttttagagtaggcattctaaattgatgcatagtgtgtgatca
ttatgtaatcaaaagagtggaatgttgtgaccctttttcccttgcaaggaaataaacgga
gaaaagacatacttgactcagagcctttgtttctcacttaacgattgtctgtgcaaaatc
ttccaccacactatacttata
>RETE346-Ga#LTR/ERV
gctctcctcactcgatctcgctctccaggagcaaccggaggggacacttctgccatcaac
aaactgattgcagagcaaccatctacatcagatgttttccccctctttcgacccagaggg
agttcccccggatgcaaaatctgtgctccaaacaccaatgattcaagtaccaggacactc
aggtcccatacttgttttccggccttggactgatacggacattagagctgcaatggctca
tctcccgccgatacagcactcgggaagagtgtttgctgaagcattcatggacttctgtaa
gcaattcctgcccaactttgctgaaattcgacgtgttctaatgagtcacgtgggtccgac
tcactaccagaagctcaaccagctggttgcaggagacaccagtgcggcagacgttgaatg
gagttcaaatcaaaataagccgtacagagacgcactcacggctttgagcgacggcataaa
gacattgttccctgacaaagtggatatgactcccatcaacaataccaagcaggcagcggg
tgagtccgtccatgattactaccaaagacttctcacggtgtttaatcttaacagtggcat
tccacaacccgccgcgttaggagacgctctggggacgtgggaatcacacctgaagaatgc
tttcatgaatggactattgcccgacataaaaatgaatgtgcagcgctctgtggctggaat
ggaagactcgcgactcgcggatgtaaagaaacatgctgcgcatgcgcaatccatggacat
agagagaactgaccacgaggggaaacggcggtcacgtcagattgaactcgcccaactgac
tatgctccaagctgtcactcaacttgccagaaacgaccgcccacgggatcccaaccaacg
gggcggattcagggggcgtggtcgggatatgacgaggggacgctcctccaggagggatca
cagctgtctccacccaatgactatgatacgtgtttccgctgtggcgaacagggacattgg
cacagagaatgtccacaaaatgcacctcgtagaggatgggggcgtggactggccagacga
ggaaggggtggcaacgcacattccgattgacgtgaggcggagggggaggaggctgcatgt
gagggggagacggcaaccatgctgaggcctcacatgataagggaagtaaaacacacacac
acaccgcagcctgcaatgaagaaacgctttctgcactaactccctgcacgcacacgcaca
ctcacacacacacaccggagcaacaacaagctctcgtggacatcacagagcaattgagaa
aacaacaaaagctttcactcaaacacacatatgcaaagttttcaggaaaatcatttgaaa
atatgcccaccactatggtgcaaattcaagggaaacttttatcgtttttggttgattcgg
gggctacacattctgtaatacaacagaagtattttccaggtcagaaacttagtggaaaac
aggttttctcacaaggagcttcagggatgactattgtagagagatttacggcacctatga
ccagtacacacactgactcaactgtccctgaaccagacatcacagtaaaacattcctttt
tgctgtcctcttgctgtcccattaatctaatgggcagagacctcatgtgttctttcggca
ttagcctcatctccactcctacagggttgcaagtggtgagatgcagagccattgaccaga
tggcaaagacagttataagtgatccaatgtttgtgtaccagtggtggcttccggttgact
cacaatcagaactgtcccacctggcagcatcacgcgtccagcctgaggcagagtgcatgg
atgcttcatatctccactgcacagctcatgtgtcacatgggccagataagcaatatgatg
cattatttctacaggatctgaatgatcaaattgcatgtatgacactgttttggtccacac
ttaaatgtgctgtttccgtttctctcaccccctctcagcagcacctctttgatgtggact
cttctttcccacacatctccttgtctaaagcagcaacagaccaatggagagatttgggac
cttttgtcgcggcgtgcgaggcattggcagattgggaggctacaccagatccacttgtga
tgcgctctccgtcgacaggcttctttaaacagccattcgcattttgcacacctgctctca
gatctgttcatgtcatggatgaaaataacatattttctgacacacacactgatacatttt
tgactaatgtctcctctatttctcctgccctcagttctgtcccagacaccttgtgggcag
cgcataaatatgacgtgggactcatcaaaaaatgtcaacctgtggtcatcactcctcgat
cagacttccgtccccacaaacatcaatacccactgcgccaagaggccattgacggtataa
caccggtgttcaactccctcttaaaggccggagtcattgttccatgtcctgactcgccgg
taagaacacctatttttccagttaaaaagatcagagatgcaggcaaaccaactgagtggc
gcttcgtgcaggacctaaaagcagttaatgcagccgtccacgcacgagccccaaatgttc
ccaacccttacaccattatggcacaggttccacctgatgctcgatggttttccgtggttg
acctctcaaatgcttttttcagtgtccctgtggacattgacagtcagttttggtttgcgt
ttaatttcaatggcaagccttacactttcacacgcttgtgtcagggctacacagaatcac
ctacgatctacaacgaggcactcagggaaagtttggagagcctcactttgtctccaggaa
cagctcttttgcagtatgttgatgactgtttaattgcagctccaacacaaaagcagtgtg
aacaggacacactcaaattgcttcaacacttagcagcggaaggacacaaggccagcctat
ccaaactacagtttgtttcacaaaacgttcatttcctaggccataacatttccggtgaag
ggaagacactatcaccaaaacgcatcgcctcaattgtaacacttccaaaaccacaaacca
agaaacagatgatgtcatttttgggaatgtgttcctactgtaggtcatttattccaaatt
actcccaactcgagcaacctctgtccgcattgatacatggaaaaaatctcagcgcgcatg
ataaaattcagtggctccctgcagcctctcaagcttcacggacatgaaatgcgcgttaca
agttcctccgactttgggtcttcctgattctcacaaaccgttcacacaaaccgttgacga
acgttctggatgtatgacatcagtgctcctacaatcccatggcgataaactacgaccagt
agcttatttctccgcaaaactcgatccggtagcagcaggcttaccacagtgccttcgagc
tgtggaagctgctgaaaaggctcttacagcctctcgtgacattgtaagctatgctacgct
aacattattggttccacattcggtttcnnnnnnnnnnnnnnnnnnnnnnnnnnnnnnnnn
nnnnnnnnnnnnnnnnnnnnnnnnnnnnnnnnnnnnnnnnnnnnnnnnnnnnnnnnnnnn
nnnnnnnnnnnnnnnnnnnnnnnnnnnnnnnnnnnnnnnnnnnnnnnnnnnnnnnnnnnn
nnnnnnnnnnnnnnnnnnnnnnnnnnnnnnnnnnnnnnnnnnnnnnnnnnnnnnnnnnnn
nnnnnnnnnnnnnnnnnnnnnnnnnnnnnnnnnnnnnnnnnnnnnnnnnnnnnnnnnnnn
nnnnnnnnnnnnnnnnnnnnnnnnnnnnnnnnnnnnnnnnnnnnnnnnnnnnnnnnnnnn
nnnnnnnnnnnnnnnnntctcagcccaagcagcagagttaattgcgctaacagaagcttg
taaactagctaaggataaaaggacaaccattcacactgattcccagatacgcttttggcg
tggctcatgatttcggcgcgctgtggagacacagaaaatgttctcaaatcggatggcaaa
ccagtgttacaccacactctgatagcagaactattggatgccattttgttgcccacagct
attgccgtttgtaaatgtgcagcgcacacatccggcacaggcaacatcgcaaaggggagt
gagcgagcagacttagccgcaaaagcggccgctagacgtcctcttcccaaaccatcacgc
ccagttcctgccatgtgttctcttccctcctctcttgcagccgtgcagtccctctctact
tcagatgagagacgtttttggtcttcctcaggctccaaattcatagacggcatctggtat
ggtccgaatggtaatccatgcttacctaaacatttcttccctcactatgcgaaattgact
catgggttagaccatgtgtcaaaagggggaatgttaagtatcattgatgcaacatggttc
acaaaaggctttgcagcttatgcacaaaggttctgccaagcatgcataacatgtgcaact
cacaatgtaggtcgttcagtacaggtgtcacatcatgcagcacatccaccgcctgcaaga
ccatttgaacatgtaatgatggattttgtggaactctccccatcagaaggtaagaaacac
tgtcttgtaatggtagacatgtggtccaaatgggttgaggtgtttccctccagtaagcag
acagcctccacagtggctaaagccttgatttcaaagatcattccccgctgtggaatccca
agcaaaatttctggcgacaatggttcacattttgtcaaccaagcaatcacagaattaagt
gcatacctgggtattgacttaaaaacacactgcgcataccacccagctagtggaggagcg
gtagagagagaaaatggaacattgaaaacaaaactggccaaatgttgcacagacacaggt
ctaccgtggacaaaagcactgcccttggttctgatgtacatgcggatgaggaaacgaaca
cgcagcaacctaagcccatttgaaatccttttcgcagttcctccccatataggtgtggaa
gctccaggaacaccactcccttccaccacaatgtgcgagaatgacatgttaacctattgc
attcgactgtcttccactttgtctgatgtaagaaaacaggttgtagctgcacttccaaga
gaagcaacgggtccactacaccgactgaaaccaggtgactttgtggtggtaaaggacttc
aggaggaaaagttggaaagctaaacggtggcagggtccattccagattctcctggtcacc
caaacagcggtcaaggtagctgaaagagcaacttgggtccacgcatcccattgcaagaag
gttccagatccagtaccagcagtgggctcaggcgaccctacctccacaacaagtgtcaat
caaccgacaccaccgatccagtgaccacggacgggcagttgaccgacagacacacagtgc
attgtgatctgtgttgactgtctacaacgcggatgcctcacaagaaagagggttggcaga
ctccacatcccaacgtgtacctgcggaccaacacaaga
>RETE353-Ga#LTR/ERV
tgggaaaatgatatgtgacccttttaaatgcttcatttgtataaccagtttattagttgc
aagtgcttagatcacaaaggccctgacatacgaactgatgtctcccacttggattagatg
tttccagcggcatagctgtagagattgaacaaagtgtttgttatgtctatgaccaccttt
gtttaagcatgttgggagagcaggacacggtcaaagaactggtgtctggttcacatgcgc
aaggtgttcccagtaccctggctgtagagactcaacaagatggttaacggtttctgttga
cgccaccgatatctaagtttaggtataagaactgcctcgaggtgttgggaggaaaaagga
ggttcttgacagtctactgaccacgtagctgttgtgaccctttttcccttgcaaggaaat
aaacggagaaaagacatacttgactcagagcctttgattcttacttaacgattgtctgtg
caaaatcttccaccacaatttggtgtcagaagtgggatcgtttgaagctccgtcgggact
ccgaggacgtccgggaaggggccacttcaggatccaccaaacgtgattctgccctatacc
tcatcacactcagagagaggggaccggcgaccaaaagagacctgattggcttcaacacga
tccgatgaggaagattttcacacgaatcgggtaagaagttgatattctgattttcaaacg
gggcttcctgaattataacgggtggtaacagattacaaagacgggtatttagtactttgg
gattattttttctctctcttcttagaaaatccaaatttcggttatttgattgggcttcta
atgatgataacttgtctttttatccggttatttgaaaaatgtgtataaaattataagagt
aattgtacagtatttccggttcatcagcatccaactttttactgaggaagacagggagca
atgtgcgcatttacgattgtattcagactaactatctgaaaatcgcataattgtgaccct
tgaccaaaagggggaagacagggagcaatttgcgtattacgattgtattcagactaacac
tctgaaaacgcataattgtgacccttgaccaaagaggaagacaggggcaattgacaattg
tgacccttgaccgaaggggaagataggagggattttgagagttcactggaatcgcaaaat
cccagcccttgacctaacaggaagacaggaacaatatcgggattttcggacagaagtctg
agaacagatatttgcgcccttgacctatatttattaaccaatagttctggttgggtttta
acttgtatttttcctacgtaaaagaaaatcaagacttgtagtgacgactatattttaagt
aataaaaagtatacttcaccacgcctgaaagatgggtggtgtacacggtaaaggtaaaaa
ggaaatgggttctccggagggacccattgtggatctgatgagaaggaaatatggagatca
atctctagagtttttgcccgagtggtcaaaagattttgggttccctgcaaatggttcttt
cagtagaataaaactgaacatgttacgaacaggcttagagggaaaagagaagggtataaa
atctcagagggtgataaaaggcaaagacttggagaacattgagaaacaaagtaaatggtt
aaaatggtgggaggatgaatgtgaatgtagagaaaggaaacaaatggctaaagaattgac
atgtgcaaaaaccacattggttgaaaaaccagatccaaatgttattgaacaaaatgaccg
atgtgcttcttctcccttgtatccgagtctcacaggggctggcggccctctcctcaacac
atgcccaccaccgtaccctgcttcatctgcgaaccagcaacctccgtctgcaggagcaca
tatcaaagttcactacacccggcagagggaggaaaaggaagcggcagtgaaagcagcaca
ggaacgactcctcggcgaagaagaggaaaagagacaggccgctctcctcactcgatctcg
ctctccaggagcaaccggaggggacacttctgccatcaacaaactgattgcagagcaacc
atctacatcagatgttttttccctctctttcgacccagagggagttcccccggatgcaaa
atctgtgctccaaaccccaatgattcaagtaccaggacactcaggtcccatacttgtttt
ccggccttggactgatacggacattagagctgcaatggctcatctcccgccgatacagca
ctcgggaagactgtttgctgaagcattcatggacttctgtaagcaattcctgcccaactt
tgctgaaattcgacgtgttctaatgagtcacgtgggtccgactcactaccagaagctcaa
ccagctggttgcaggagacaccagtgcggccgacgttgaatggagttcaaatcaaaataa
gccgtacagagacgcactcacggctttgagcgacggcataaagacattgttccctgacaa
agtggatatgactcccatcaacaataccaagcaggcaacgggtgagtccgtccatgatta
ctaccaaagacttctcacagtgtttaatcttaacagtggcattccacaacccgccgcgtt
aggagacgctctggggacgtgggaatcacacctgaagaatgctttcatgaatggactatt
gcccgacataaaaatgaatgtgcagcgctctgttgctggaatggaagactcgcgactcgc
ggatgtaaagaaacatgctgcgcatgcgcaatccatggacatagagagaactgaccacga
ggggaaaaggcgctcacgtcagattgaactcgcccaactgactatgctccaagctgtcac
tcaacttgccagaaacgaccgctcacgggatcccaaccaacggggcggattcagggggcg
tggtcgggatatgacgaggggacgctcctaacctggccaggagggatcacagctgtctcc
acccaatgactatgatacgcgtttccgctgtggcgaacagggacattggcacagagaatg
tccacaaaatgcacctcgtagaggatgggggcgtggactggccagacgaggaaggggtgg
caacgcacattccgattgacgtgaggcggagggggaggaggctgcatgtgagggggagac
ggcaaccatgctgaggcctcacatgataagggaagtaaaacacacacacaccgcagcctg
caatgaagaaacgctttctgcactaactccctgcacgcacactcacactcacacacacac
actggagcaacaacaagctctcgtggacatcacagagcaattgagaaaacaacaaaagct
ttcacttaaacacacatacgcaaagttttcaggaaaatcatttgaaaatatgcccaccac
tatggtgcaaattcaagggaaacttttatcgtttttggttgattcgggggctacacattc
tgtaatacaacaaaagtattttccaggtcagaaacttagtggaaaacaggttttctcaca
aggagcttcagggatgactattgtagagagatttacggcacctatgaccagtacacacac
tgactcaactgaccctgaaccagacatcacagtaaaacattcctttttgctgtcctcttg
ctgtcccattaatctaatgggcagagacctcatgtgttccttcggcattagcctcatctc
cactcctacagggttgcaagtggtgagatgcagagccattgaccagatggcaaagacagt
tataagtgatccaatgtttgtgtaccagtggtggcttccggttgactcacaatcagaact
gtcccacctggcagcatcacgcgtccagcctgaggcagagtgcatggatgcttcatatct
ccactgcacagctcatgtgtcacatgggccagataagcaatatgatgcattatttctaca
ggatctgaatgatcaaattgcatgtatgacattgttttggtccacacttaaatgtgctgt
ttccgtttctctcaccccctctcagcagcacctctttgatgtggactcttctttcccaca
catctccttgtctaaagcagcaacagaccaatggagagatttgggaccctttgtcgcagc
gtgcgaggcattgacagattgggaggctacaccagatccacttgtgatgcgctctccgtc
gacaggcttctttaaacagccattcgcattttgcacacctgctctcagatctgtttatgt
catggatgaaaataacatattttctgacacacacactgatacatttttgactaatgtctc
ctctatttctcctgccctcagttctgttccagacaccttgtgggcagcgcataaatatga
cgtgggactcatcaaaaaatgtcaacctgtggtcatcactcctcgatcagacttccgtcc
ccacaaacatcaatacccactgcgccaagaggccattgacggtataacaccggtgttcaa
ctccctcttaaaggccggagtcattgttccatgtcctgactcgccggtaagaacacctat
ttttccagttaaaaagatcagagatgcaggcaaaccaactgagtggcgcttcgtgcagga
cctaaaagcagttaatgcagccgtccacgcacgagccccaaatgttcccaacccttacac
cattatggcacaggttccacctgatgctcgatggttttccgtggttgacctctcaaatgc
ttttttcagtgtccctgtggacattgacagtcagttttggtttgcgtttaatttcaatgg
caagccttacactttcacacgcttgtgtcagggctacacagaatcacctacgatctacaa
cgaggcactcagggaaagtttggagagcctcactttgtctccaggaacagcgcttttgca
gtatgttgatgactgtttaattgcagctccaacacaaaagcagtgtgaacaggacacact
caaattgcttcaacacttagcagcggaaggacacaaggccagcctatccaaactacagtt
tgtttcacaaaacgttcctaggccataacatttccggtgaagggaagacactatcaccaa
aacgcatcgcctcaattgtaacacttccaaaaccacaaaccaagaaacagatgatgtcat
ttttgggaatgtgttcctactgtaggtcatttattccaaattactcccaactcgagcaac
ctctgtcctcattgatacatggaaaaaatctcagcgcgcatgataaaattcagtggctcc
ctgcagcctctcaagctttcacggacatgaaatgcgcgttacaagttcctccgactttgg
gtcttcctgatcctcacaaaccgttcacacaaaccgttgacgaacgttctggatgtatga
catcagtgctcttacaatcccatggcgataaactacgaccagtagcttatttctctgcaa
aactcgatccggtagcagcaggcttaccacagtgccttcgagctgtggcagctgctgaaa
aggctcttacagcctctcgtgacattgtaggctatgctacgctaacattattggttccac
attcggtttcactgattcttctcgaacagaagtcgtctcatttatctgcagcgcgttacc
ttcgatatcacacatgtctcctagacatgccgaatgttacagtaaaacgctgcaatgtcc
tcaatcctgcatctcttctccccactccggaggatggagaggagcataattgtttggctg
agctggaagctcagtgcacacctcgaccagacctcgcagatacacctctgctcaacagtg
acatggtaatgtatgttgacggatctgctacacgggatcccctgactggttctaatcttg
tgggtttctctgtggtttcagactcagctgttctgtgttccggccctcttccatgtcacc
tctcagcccaagcagcagaattaatcgcactaacagaagcttgtaaactagctaaggata
aaacggcaaccattcacactgattccagatacgcttttggcgtggttcatgatttcggcg
cgctgtggagacacagaaattttctcaaatcggatggcaaaccagtgttacaccacactc
tgatagcagaactattggatgccattttgttgcccacagctattgccgtttgtaaatgtg
cagcgcacacatccggcacaggcgacatcgcaaaggggaatgagcgagcagacttagctg
caaaagcggctgctagacgtcctcttcccaaaccatcacgccgagttcctgccatgtgtt
ctcttccctcctctcttgcagccgtgcagtccctctctacttcagatgagagacgttttt
ggtcctcctcaggctccaaattcatagacggcatctggtatggtccgaatggtaatccat
gcttacctaaacatttcttccctcactatgcgaaattgactcatgggttagaccatgtgt
caaaagggggaatgttaagtatcattgatgcaacatggttcacaaaaggttttgcagctt
acgcacaaaggttctgccaagcatgcataacatgtgcaactcacaatgtaggtcgttcag
tacaggtgtcacatcatgcagcacatccaccgcctgcaagaccatttgaacatgtaatga
tggattttgtggaactctccccatcggaaggtaagaaacactgtcttgtaatggtagaca
tgtggtccaaatgggttgaggtgtttccctccagtaagcagacagcctccacagtggcta
aagccttgatttcagagatcattccccgctggggaatcccaagcaaaatttctagcgaca
atggttcacattttgtcaaccaagcaatcacagaattaagtgcatacctgggtattgact
taaaaacgcactgcgcataccacccagctagtggaggagcggtagagagagaaaatggaa
cattgaaaacaaaactggccaaatgttgcacagacacaggtctaccgtggacaaaagcac
tgcccttggttctgatgtacatgcggatgaggaaacgaacacgcagcaacctaagcccat
ttgaaatcctttttgcagttcctccccatataggtgtggaagctccaggaacaccactcc
cttccaccacaatgtgcgagaatgacatgttaacctattgcattcgactgtcttccactt
tgtctgatgtaagaaacaggttgtagctgcacttccaagagaagcaacgggtccactaca
ccgactgcaaccaggtgacttcgtggtggtgaaggacttcaggaggaaaagttggaaagc
taaacggtggcagggtccattccagattctcctggtcacccaaacagcggtcaaagtagc
tgaaagagcaacttgggtccaagcatcccattgcaagaaggttccagatccagtaccagc
agtgggctcaggcgaccctacctccacaaaaagtgtcaatcaaccgacaccaccgatcca
gtgaccacggacgggcagttgaccgacagacacacagtgcattgtgatctgtgttgactg
tctacaacgcggatgcctcacaagaaagaaggttggcagactccacatcccaacgtgtac
ctgcggaccaacacaagaagaagaacacggccaggacccctccacatagacacagtagtc
gtttgtgccacgacagttttattcatattattgcttgcttcagtttcattatatctcagc
atctttttgtgattccgtagtcagctatctaaagagtgggtctctcttatcatggaacga
cagcgttcatggaaccccctcagacgactgggggggactcgtgtaaccatgtgtttattt
gcaggtgtcactttatttgtgttgattccatattttgtcctccaccagaaacatttagac
gacttacttgaccgacgcaacaactcaactcactctaactcgaccattcgcaaccgcacc
aagcgagcactgacccgcctagacaaccggttcgaaaatgggatgaacccattgaacaaa
tattctgcaaatatgtggtggcgctatgctcaacacgtagcgacaaaagaaaatgcttcc
gactgttacgtatgttctccgctacccatcagcactaatcaaccacggctagccgtagcc
cccctggggaagtctgaaggatgtttctgcgggctctcggttagtgggtggtatgtgccc
cccatagtcctgtatatatccaacgatagcgacaaagattctttgtttatttatgagtta
tccccatgggaaacaatagatgatttggactgtgcacaatctcacgatatcaaacgatac
acggctagccaaacgtctacattcgcactccaggctcaggaaagccgaacacggtttcct
ctctgctatgctcgtgatgggacacatccagtggggaaaacagaccctgcaaggtgtgac
acgatcctcattgcaggaaaccatgcgtttaatgatttaaattgcaataaagaccatttc
ccaactttccgaaacgactgcgccaaaaaccacaacaggagcttttgccaagctaagggc
actgcagaaagggccgcaaaagtgcccattcatcttcaaaaatggtcatgttctggctgg
actttcactccagtaaatccacgagattgcccgcccaatgttaattgttctgttttccat
ttcactttcctccctgggaagaacggtacttatccagtgaccgagggatggtggctgtgt
ggcaccaccctccgcgtgtctctcccccctcagtggagcggaatatgtactcctgttcgc
gttactgatcatacttttattctcacagctacaacagggacaagcaaacgaacaaaacga
atggccgcattggacactggccttaacccggaagtcaattttgcgccacacgactcaatc
tggggcagcgatgtgcctgacgagttcaaacacgccagtacgtcagttaaagttttgtgg
ggactgtttccatggacaggagtggggaaaaaacacgctacgacttgaaaccgttgatta
ccgtttcaaaagctttgtaaacatgactctagctggccttaagggtattcgcgaggaaat
gaccgccatgcgtttaatgatcatgcagaaccgcatggtactagaccaattgaccgctgc
ccaaggaggtgtttgtgctatcgtaggagaatattgctgtacgtttatccctgagaatga
cgaaggcataatccatcaggcgatacaaaacatgacaaaacttcaggaatctatgacaag
agataaatctccctccccagattggctcacacgggtgtggtattcatggaaaggaacact
aatacaagcagctactatcctctgtgttctcttcgcattcgtaatttgcggtatcccatt
gatccgtcatacgattgcccaactcctggcgaaacaaatggctatgtacagcctggggtc
acctgatgactcaccaccaaacttgttccctagacgcgactctgacaataaccccaacag
tgactcggactcccttgacgagctgaacacttacgacctcgacacgtacgcatagtgaca
tagtgacacactgtctgtgtgcattcctgatgttctaaatgtttttggtttcacagttgc
ttgctaaaacaatgagaaataacattctcacaaaaacagcttttattcttgcatttatta
gtatgtaacgtaaatatgattgatataatgacctttccacaatattctatatctgtattg
tgtgaaaggggatcaagttctggtattgtgatttaaacatgttctcatttcttttttatt
tcaatactgtacacatgacatctggggtgtaacgctcaaatcctgtgagaaggtttccag
tctttatcttctcctaacagatttcttcctattttcccatttcggagggtttttttaggg
agtttttgttctgtggcaggaaaagttttgtgagcgatgtccagatgttcatgttttgtg
atatttgatgtggcagattatcagatggtaaatttagtagtcattctaaattgattgcat
agtttgtgattattatgtaatcaaaagagtggaatgtaatgggaaaatgatatgtgaccc
ttttaaatgcttcatttgtataaccagtttattagttgcaagtgcttaggtcacaaaggc
cctgacataagaactgatgtctcccacttggattagatgtttccagcgtcatagctgtag
agattgaacaaagtgtttgttatgtctatgaccacctttgtttttgaatgttgggagagc
a
>RETE427-Ga#LTR/ERV
ctaatgggcagagacctcatgtgttctttcggcattagcctcatctccactcctacaggg
ttgcaagtggtgagatgcagagccattgaccagatggcaaagacagttataagtgatcca
atgtttgtgtaccagtggtggcttccggttgactcacaatcagaattgtcccacctggca
gcatcacgcgtccagcctgaggcagagtgcatggatgcttcatatctccactgcacagct
catgtgtcacatgggccagataagcaatatgatgcattatttctacaggatctgaatgat
caaattgcatgtatgacattgttttggtccacacttaaatgtgctgtttccgtttctctc
accccctctcagcagcacctctttaatgtggactcttctttcccacacatctccttgtct
aaagcagcaacagaccaatggagagatttgggaccctttgtcgcagcgtgcgaggcattg
acagattgggaggctacaccagatccacttgtgatgcgctctccgtcgacaggcttcttt
aaacagccattcgcattttgcacacctgctctcagatctgtttatgtcatggatgaaaat
aacatattttctgacacacacactgatacatttttgactaatgtctcctctatttctcct
gccctcagttctgttccagacaccttgtgggcagcgcataaatatgacgtgggactcatc
aaaaaatgtcaacctgtggtcatcactcctcgatcagacttccgtccccacaaacatcaa
tacccactgcgccaggaggccattggcggtataacaccggtgttcaactccctcttaaag
gccggagttattgttccatgtcctgactcgccggtaagaacacctatttttccagttaaa
aagatcagagatgcaggcaaaccaactgagtggcgcttcgtgcaggacctaaaagcagtt
aatgcagccgtccacgcacgagccccaaatgttcccaacccttacaccattatggcacag
gttccacctgatgctagatggttttccgtggttgacctatcaaatgcttttttcagtgtc
ccggtggacattgacagtcagttttggtttgcgtttaatttcaatggcaagccttacact
ttcacacgcttgtgtcagggctacacagaatcacctacgatctacaacgaggcactcagg
gaaagtttggagagcctcactttgtctccaggaacagctcttttgcagtatgttgatgac
tgtttaattgcagctccaacacaaaagcagtgtgaacaggacacactcaaattgcttcaa
cacttagcagcggaaggacacaaggccagcctatccaaactacagtttgtttcacaaaac
gttcatttcctaggccataacatttccggtgaagggaagacactatcaccaaaacgcatc
gcctcaattgtaacacttccaaaaccacaaaccaagaaacagatgatgtcatttttggga
atgtgttcctactgtaggtcatttattccaaattactcccaactcgagcaacctctgtcc
tcattgatacatggaaaaaatctcagcgcgcatgataaaattcagtggctccctgcagcc
tctcaagctttcacggacatgaaatgcgcgttacaagttcctccgactttgggtcttcct
gatcctcacaaaccgttcacacaaaccgttgatgaacgttcgggatgtatgacatcagtg
ctcctacaatcccatggcgactacgaccagtagcttatttctctgcaaaactcgatccgg
tagcagcaggcttaccacagtgccttcgagctgtggcagctgctgaaaaggctcttacag
cctctcgtgacattgtaggctatgctacgctaacattattggttccacattcggtttcac
tgattcttctcgaacagaagtcgtctcatttatctgcagcacgttaccttcgatatcaca
catgtctcctagacatgccgaatgttacagtaaaacgctgcaatgtcctcaatcctgcat
ctcttctccccactccggaggatggagaggagcataattgtttggctgagctggaagctc
agtgcacacctcgaccagacctcgcagacacacctctgctcaacagtgacatggtaatgt
atgttgacggatctgcttcacgggatcccctgactggttctaatcttgtgggtttctctg
ttgtttcagactcaactgttctgtgttccggccctcttccatgtcacctctcagcccaag
cagcagaattaatcgcgctaacagaagcttgtaaactagctaaggataaaacgacaacca
ttcacactgattccagatacgcttttggcgtggttcatgatttcggcgcgctgtggagac
acacaaattttctcaaatcggatggcaaaccagtgttacaccacactctgatagcagaac
tattggatgccattttgttgcccacagctattgccgtttgtaaatgtgcagcgcacacat
ccggcacaggcgacatcgcaaaggggaatgagcgagcagacttagctgcaaaagcggctg
ctagacgtcctcttcccaaaccatcacgcccagttcctgccatgtgttctcttccctcct
ctcttgcagcagtgcagtccctctctacttcagatgagagacgtttttggtcctcctcag
gctccaaattcatagacggcatctggtatggtccgaatggtaatccatgcttacctaaac
atttcttccctcactatgcgaaattgactcatttgttagaccatgtgtcaaaagggggaa
tgttaagtatcattgatgcaacatggttcacaaaaggctttgcagcttacgcacaaaggt
tctgccaagcgtgcataacatgtgcaactcacaatgtaggtcgttcagtacaggtgtcac
atcatgcagcacatccaccgcctgcaagaccatttgaacatgtaatgatggattttgtgg
aactctccccatcggaaggtaagaaacactgtcttgtaatggtagacatgtggtccaaat
gggttgaggtgtttccctccagtaagcagacagcctccacagtggctaaagccttgattt
cagagatcattccccgctggggaatcccaagcaaaatttctagcgacaatggttcacatt
ttgtcaaccaagcaatcacagacttaagtgcatacctgggtattgacttaaaaacacact
gcgcataccacccagctagtggaggagcggtagagagagaaaatggaacattgaaaacaa
aactggccaaatgttgcacacacaggtctaccgtggacaaaagcactgcccttggttctg
atgtacatgcggatgaggaaacgaacacgcagcaacctaagcccatttgaaatccttttc
gcagttcctccccatataggtgtggaagctccaggaacaccactcccttccaccacaatg
tgcgagaatgacatgttaacctattgcattcgactgtcttccactttgtctgatgtaaga
aaacaggttgtagcggcacttccgagagaagcaacgggtccactacaccgtctgcaacca
gttgactttgtggtggtcaaggacttcaggaggaaaaagttggaaagctaaacgttggca
gggtccattccagattctcctggtcacccaaacagcggtcaaggtagctgaaagagcaac
ttgggtccacgcatcccattgcaagaaggttccagatccagtaccagcagtgggctcagg
cgaccctacccccacaacaagtgtcaatcaaccgacaccaccgatccagtgaccacggac
gggcagttgaccgacagacacacagtgcattgtgatctgtgttgactgtctacaacgcgg
gtgcctcacaagaaagaaggttggcagactccacatcccaacgtgtacctgcggaccaac
acaagaagaagaacacggccaggacccctccacatagacacagtagtcgtttgtgccacg
acagtttattcatattattgcttgcttctgtttcattgaatctcagcatctttttgtgat
tccgtagtccgctgcctaaaagagtgggtctctcttatcatggaacgacagcgttcatgg
aaccccctcagacgactgggggggactcgtgtaaccatgtgtttatttgcaggtgtcact
ttatttgtgttgattccatattttgtcctccaccagaaacatttagacgacttacttgac
cgacgcaacaactcaactcactctaactcgaccattcgcaaccgcaccaagcgagcactg
acccgccaagacaaccggttcgaaaatgggatgaatccattgaacaaatattctgcaaat
atgtggtggcgctatgctcaacacgtagcgacaaaagaaaatgcttccgactgttacgta
tgttctccgctacccatcagcactaatcaaccacggctagccgtagcccccctggggaag
tctgaaggatgtttctgcgggctctcggttagtgggtggtatgtgccccccatagtcctg
tatatatccaacgatagcgacaaagattctttgtttatttatgagttatccccatgggaa
acaatagatgatttggactgtgcacaatctcacgatatcaaacgatacacggctagccaa
acgtctacattcgcactccaggctcaggaaagccgaacacggtttcctctctgctatgct
cgtgatgggacacatccagtggggaaaacagaccctgcaaggtgtgacacgatcctcatt
gcaggaaaccatgcgtttaatgatttaaattgcaataaagaccatttcccaactttccga
aacgactgcgccaaaaaccacaacaggagcttttgccaagctaagggcaccgcagaaagg
gccgcaaaagtgcccattcatctccaaaaatggtcatgttctggctggactttcactcca
gtaaatccacgagattgcccgcccgatgttaattgttctgttttccatttcactttcctc
cctgggaagaacggtacttatccagtgaccgagggatggtggctgtgtggcaccaccctc
cgcgtgtctctcccccctcagtggagcggaatatgtactcctgttcgcgttactgatcat
acttttattctcacagctacaacagggacaagcaaacgaacaaaacgaatggccgcattg
gacactggccttaacccggaagtcaattttgcgccacacgactcaatctggggcagcgat
gtgcctgacgagttcaaacacgccagtacgtcagttaaagttttgtggggactgtttcca
tggacaggagtgggaaaaaacacgctacgacttgaaaccgttgattaccgtttcaaaagc
tttgtaaacatgactctagctggccttaagggtattcgcgaggaaatgaccgccatgcgt
ttaatgatcatgcagaaccgcatggtactagaccaattgaccgctgcccaaggaggtgtt
tgtgctatcgtaggagaatattgctgtacgtttatccctgagaatgacaaagacgaaggc
ataatccatcaggcgatacaaaacatgacaaaacttcaggaatctatgacaagagacaaa
tctccctccccagattggctcacacgggtgtggtattcatggaaaggaacactaatacaa
gcagctactatcctctgtgttctcttcgcattcgtaatttgcagtatcccattgatccgt
catacgattgcccaactcctggcgaaacaaatggctatgtacagcctggggtcacctgat
gactcaccaccaaacttgttccctagacgcgactctgacaataaccccaacagtgactcg
gactcccttgacgagctgaacacttacgacctcgacacatacgcatagtgacatagtgac
acactgtgtgtgcattcctggtgttctaaatgttctcacaaaaacagcttttatccctgc
atttattagtatgtaacgtaaatatgattgatataatgacctttcaacaatattctatat
ctgaggcggtggatattgtgtgaaaggggatcaagttctggtattgtgatttaaacatgt
tttcatttcttttttatttcaatactgtacacatgacatctggggtgtaacgctcaaatc
ctgtgagaaggtttccagtctttatcttctcctaacagatttcttcctattttcccattt
cggagggttttttagggagtttttgttctgtggcaggaaaagttttgtgagcgatgtcca
gatgttcaatgttttgtgatatttgatgtggcagattatcagctggtaaatttttagagt
agtcattctaaattgattgcatagtttgtgattattatgtaatcaaaagagtggaatg
>RETE656-Ga#LTR/ERV
tgaccacctttgtttttgaatgttgggagagcaaggatacggtcaaagagctgacgtgtc
ttacatggataagatgttcccagtatcctgactgtagatactcaacaagatggttaacgg
tttctgttgacgccaccgatatctaagtttaggtataagaactgcctcgatgtgttggga
ggaaaaaaggaggttcttgacagtctactgaccacgtagctgttgtgaccctttttccct
tgcaaggaaataaacggaggaaagacatacttgactcagagcctttgattcttacttaac
gattgtctgtgcaaaatcttccaccacaatttggtgtcagaagtgggatcgtttgaagct
ccgtcgggactccgaggacgtccgggaaggggccacttcaggatccaccaaacgtgattc
tgccctatacctcatcacactcagagagaggggaccggcgaccaaaagagacctgattgg
cttcaacacgatccgatgaggaagattttcacacgaatcgggtaagaagttgatattctg
attttcaaacggggcttcctgaattataacgggtgataacagattacaaagacgggtatt
tagtactttgggatttaaaaaaaaaaaaaaaaaaaaattttctctctcttcttagaaaat
ccaaatttcggttatttgattgggcttctaatgatgataacttgtccttttatccggtta
tttgaaaaatgtgtataaaattataagagtgattgtacagtatttccggttcatcagcat
ccaactttttactgaggaagacagggagcaatgtgcgcatttacgattgtattcagacta
actctctgaaaatcgcacaattgtgacccttgaccaaaagggggaagacagggagcaatt
tgcgtattacgattgtattcagactaacactctgaaaacgcataattgtgacccttgacc
aaagaggaagacaggggcaattgacaattgtgacccttgaccgaaggggaagataggagg
gattttgagagttcactgaaatcgcaaaatctcagcccttgacctaacaggaagacagga
acaatatcggggttttcggacagtaatctgaaaacagatatttgcgcccttgacctatat
ttattaaccaatagttctggttgggttttaacttgtatttttcctacgtaaaagaaaatc
aagacttatagtgacgactatattttaagtaataaaaagtatacttcaccacgcctgaaa
gatgggtggtgtacacggtaaaggtaaaaaggaaatgggttctccggagggacccattgt
ggatctgatgagaaggaaatatagagatcaatctctagagtttttgcccgagtggtcaaa
agattttgggttccctgcaaatggttctttcagtagaataaaactgaacatgttacaaac
aggcttagagggaaaagagaagggtataaaaactcagagggtgataaaaggcaaagactt
ggagaacattgagaaacaaagtaaatggttaaaatggtgggaggatgaatgtgaatgtag
agaaaggaaacaaatggctaaagaattgacatgcgcaaaaaccacattggttgaaaaccc
agatacaaatgttattgaacaaaatgaccgatgtgcttcttctcccttgtatccgagtct
cacaggggctggcggccctctcctcaacacatgcccaccaccgtaccctgcttcatctgc
gaaccagcaaccttcgtctgcatggtcacaagctcaaaaagttcactacacccggcagag
ggaggaaaaggaagcggcagtgaaagcagcacaggaacgactcctcggcgaagaggagga
aaagagacaggctgctctcctcactcgctctcgctctccaggagcaaccggaggggacac
ttctgccatcaacaaactgattgcagagcaaccatctacatcagatgttgtttccccctc
tttcgacccagagggagttcccccggatgcaaaatctgtgctccaaaccccaatgattca
agtaccaggacactcaggtcccatacttgttttccggccttggactgatacggacattag
agctgcaatggctcatctcccgccgatacagcactcgggaagactgtttgctgaagcatt
catggacttctgtaagcaattcctgcccaactttgctgaaattcgacgtgttctaatgag
tcacgtgggtccgactcactaccagaagctcaaccagctggttgcaggagacaccagtgc
ggccgatgttgaatggagttcaaatcaaaataagccgtacagagacgcactcacggcttt
gaacgacggcataaagacattgttccctgacaaagtggatatgactcccatcaacaatac
caagcaggcagcgggtgagtccgtccatgattactaccaaagacttctcacagtgtttaa
tcttaacagtggcattccacaacccgccgtgttaggagacgctctggggacgtgggaatc
acacctgaagaatgctttcatgaatggactattgcccgacataaaaatgaatgtgcagcg
ttctgttgctggaatggaagactcgcgactcgcggatgtaaagaaacatgctgcacatgc
gcaatccatggacatagagagaactgaccacgaggggaaaaggcgctcacgtcagattga
actcgcccaactgactatgctccaagctgtcactcaacttgccagaaacgaccgcccacg
ggatcccaaccaacggggcggattcagggggcgtggtcgggatatgacgaggggacgctc
ctcctggaaccaggagggatcacagctgtctccacccaatgactatgatacgtgtttccg
ctgtggcgaacagggacattggcacagagaatgtccacaaaatgcacctcgtagaggatg
ggggcgtggactggccagacgaggaaggggtggcaacgcacattccgattgacgtgaggc
ggagggggaggaggctgcatgtgagggggagacggcaaccatgctgaggcctcacatgat
aagggaagtaaaacacacacacaccgcagcctgcaatgaagaaacgctttctgcactaac
tccctacacgcacactcacactcacacacacacaccagagcaacaacaagctctcgtgga
catcacagagcaattgagaacacaacagaagctttcacttaaacacacatacgcaaagtt
ttcaggaaaatcatttgaaaatatgcccaccactatggtgcaaattcaagggaaactttt
aatggttgttttccagcttggggctacacattctgtaatacaacaaaagtattttccagg
tcagaaacttagtggaaaacaggttttctcacaaggagcttcagggatgactattgtaga
gagatttacggcacctatgaccagtacacacactgactcaactgaccctgaaccagacat
cacagtaaaacattcctttttgctgtcctcttgctgtcccattaatctaatgggcagaga
cctcatgtgttccttcggcattagcctcatctccactcctacagggttgcaagtggtgag
atgcagagccattgaccagatggcaaatacagttatgagtgatccaatgtttgtgtacca
gtggtggcttccggttgactcacaatcagaactgtcccacctggcagcatcacgcgtcca
gcctgaggcagagtgcatggatgcttcatatctccactgcacagctcatgtgtcacatgg
gccagataagcaatatgatgcattatttctacaggatctgaatgatcaaattgcatgtat
gacattgttttggtccacacttaaatgtgctgtttccgtttctctcaccccctctcagca
gcacctctttgatgtggactcttctttcccacacatctccttgtctaaagcagcaacaga
ccaatggagagatttgggtccttttgtcgcagcgtgcgaggcattggcagattgggaggc
tacaccagatccacttgtgatgcgctctccgtcgacaggcttctttaaacagccattcgc
attttgcacacctgctctcagatctgtttatgtcatggatgaaaataacatattttctga
cacacacactgacacatttttgactaatgtctcctctatttctcctgccctcagttctgt
tccagacaccttgtgggcagcgcataaatatgacgtgggactcatcaaaaaatgtcaacc
tgtggtcatcactcctcgatcagacttccgtccccacaaacatcaatacccactgcgcca
agaggccattgacggtataacaccggtgttcaactccctcttaaaggccggagtcattgt
tccatgtcctgactcgccggtaagaacacctatttttccagttaaaaagatcagagatgc
aggcaaaccaactgagtggcgcttcgtgcaggacctaaaagccgttaatgcagccgtcca
cgcacgagccccaaatgttcccaacccttacaccattatggcacaggttccacctgatgc
tcgatggttttccgtggttgacctctcaaatgcttttttcagtgtccctgtggacatcga
cagtcagttttggtttgcgtttaatttcaatggcaagccttacactttcacacgcttgtg
tcagggctacacagaatcacctacgatctacaacgaggcactcagggaaagtttggagag
cctcactttgtctccaggaacagctcttttgcagtatgttgttgactgtttaattgcagc
tccaacacaacagcagtgtgaacgggacacactcaaattgcttcaacacttagcagcgga
aggacacaaggccagcctatccaaactacagtttgtttcacagaacgttcatttcctagg
ccataacatttccggtgaagggaagacactatcaccgaaacgcatcgcctcaattgtaac
acttccaaaaccacaaaccaagaaacagatgatgtcatttttgggaatgtgttcctactg
taggtcatttattccaaattactcccaactcgagcaacctctgtcctcattgatacatgg
aaaaaatctcagcgcgcatgataaaattcagtggctccctgcagcctctcaagctttcac
ggacatgaaatgcgcgttacaagttcctccgactttgggtcttcctgatcctcacaaacc
gttcacacaaaccattgacgaacgttctggatgtatcacatcagtgctcctacaatccca
tggcgataaactacgaccagtaccttatttctctgcaaaactcgatccggtagcagcagg
cttaccacagtgccttcgagctgtggcagctgctgaaaaggctcttacagcctctcgtga
cattgtaggctatgctacgctaacattattggttccacattcggtttcactgattcttct
cgaacagaagtcgtctcatttatctgcagcgcgttaccttcgatatcacacatgtctcct
agacatgccaaatgttacagtaaaacgctgcaatgtcctcaatcctgcatctcttctccc
cactccggaggatggagaggagcataattgtttggctgagctggaagctcagtgcacacc
tcgaccagacctcgcagacacacctctgctcaacagtgacatggtaatgtatgttgacgg
atctgctacacgggatcccctgactggttctgatcttgtgggtttctctgttgtttcaga
ctcagctgttctgtgttccggccctcttctatgtcacctctcagcccaagcagcagaatt
aatcgcgctaacagaagcttgtaaactagctaaggataaaacgacaaccattcacactga
ttccagatacgcttttggcgtggttcatgatttcggcgcgctctggagacacagaaattt
tctcaaatcggatggcaaaccagtgttacaccacactctgatagcagaactattggatgc
cattttgttgcccacagctattgccgtttgtaaatgtgcagcgcacacatccggcacagg
cgacatcgcaaaggggaatgagcgagcagacttagctgcaaaagcggctgctagacgtcc
tcttcccaaaccatcacgccgagttcctgccatgtgttctcttccctcctctcttgcagc
cgtgcagtccctctctacttcagatgagagacgtttttggtcctcctcaggctccaaatt
catagacggcatctggtatggtccgaatggtaatccatgcttacctaaacatttcttccc
tcactatgcgaaattgactcatgggttagaccatgtgtcaaaagggggaatgttaagtat
cattgatgcaacatggttcacaaaaggttttgcagcttacgcacaaaggttctgccaagc
atgcataacatgtgcaactcacaatataggtcgttcagtacaggtgtcacatcatgcagc
acatccaccgcctgcaagaccgtttgaacatgtaatgatggattttgtggaactctcccc
atcggaaggtaagaaacactgtcttgtaatggtagacatgtggtccaaatgggttgaggt
gtttccctccagtaagcagacagcctccacagtggctaaagccttgatttcagagatcat
tccccgctggggaatcccaagcaaaatttctagcgacaatggttcacattttgtcaacca
agcaatcacagaattaagtgcatacctgggtattgacttaaaaacacactgcgcatacca
cccagctagtgggggagcggtagagagagaaaatggaacattgaaaacaaaactggccaa
atgttgcacagacacaggtctaccgtggacaaaagcactgcccttggttctgatgtacat
gcggatgaggaaacgaacacgcagcaacctaagcccatttgaaatccttttcgcagttcc
tccccatataggtgtggaagctccaggaacaccactcccttccaccacaatgtgcgagaa
tgacatgttaacctattgcattcgactgtcttccactttgtctgatgtaagaaaacaggt
tgtagctgcacttccaagagaagcaacgggtccactacaccgactgcaaccaggtgactt
cgtggtggtgaaggacttcaggaggaaaagttggaaagctaaacggtggcagggtccatt
ccagattctcctggtcacccaaacagcggtcaaagtagctgaaagagcaacttgggtcca
cgcatcccattgcaagaaggttccagatccagtaccatcagtgggctcaggcgaccctac
ctccacaacaagtgtcaatcaaccgacaccaccgatccagtgaccacggacgggcagttg
accgacagacacacagtgcattgtgatctgtgttgactgtctacaacgcggatgcctcac
aagaaagagggttggcagactccacatcccaacgtgtacctgcggaccaacacaagaaga
agaacacggccaggacccctccacatagacacagtagtcgtttgtgccacgacagtttta
ttcatattattgcttgcttcagtttcattgaatctcagcatctttctgtgattccgtagt
ccgctgcctaaagagtgggtctctcttatcatggaacgacagcgttcatggaaccccctc
agacgactgggggggactcgtgtaaccatgtgtttatttgcaggtgtcactttatttgtg
ttgattccatattttgtcctccaccagaaacatttagacgacttacttgaccgacgcaac
aactcaactcactctaactcgaccattcgcaaccgcaccaagcgagcactgacccgccta
gacaaccggttcgaaaatgggatgaacccattgaacaaatattctgcaaatatgtggtgg
cgctatgctcaacacgtagcgacaaaagaaaatgcttccgactgttacgtatgttctccg
ctacccatcagcactaatcaaccacggctagccgtagcccccctggggaagtctgaagga
tgtttctgcgggctctcggttagtgggtggtatgtgccccccatagtcctgtatatatcc
aacgatagcgacaaagattctttgtttatttatgagttatccccatgggaaacaatagat
gatttggactgtgcacaatctcacgatatcaaacgatacacggctaaccaaacgtctaca
ttcgcactccaggctcaggaaagccgaacacggtttcctctctgctatgctcgtgatggg
acacatccagtggggaaaacagaccctgcaaggtgtgacacgatcctcattgcaggaaac
catgcgtttaatgatttaaattgcaataaagaccatttcccacttttcggaacgctgcgc
caaaacccacaacaggagcttttgccaagttaagggcactgcagaaagggccgcaaaagt
gcccattcatctcaaaatggtcgtgttctggctggactttcactcccagtaaatccacaa
gattgccccgcccaatgttaattgttctgttttccatttcactttcctccctgggaagaa
cggtacttatccagtgaccgagggatggtggctgtgtggcaccaccctccgcgtgtctct
cccccctcagtggagcggaatatgtactccctgttcgcgttactgatcatacttttattc
tcacagctacaacagggacaagcaaacgaacaaaacgaatggccgcattggacactggcc
ttaacccggaagtcaattttgcgccacacaactcaatctggggcagcgatgtgcctgacg
agttcaaacacgccagtacgtcagttaaagttttgtggggactgtttccatggacaggag
tgggaaaaaacacgctacgacttgaaaccgttgattaccgtttcaaaagctttgtaaaca
tgactctagctggccttaagggtattcgcgaggaaatgaccgccatgcgtttaatgatta
tgcagaaccgcatggtactagaccaattgaccgctgcccaaggaggtgtttgtgctatcg
taggagaatattgctgtacgtttatccctgagaatgacaaagacgaaggcataatccatc
aggcgatacaaaacatgacaaaacttcaggaatctatgacaagagacaaatctccctccc
cagattggctcacacgggtgtggtattcatggaaaggaacactaatacaagcagctacta
tcctctgtgttctcttcgcattcgtaatttgcggtatcccattgatccgtcatacgattg
cccaactcctggcgaaacaaatggctatgtacagcctggggtcacctgatgactcaccac
caaacttgttccctagacgcgactctgacaataaccccaacagtgactcggactcccttg
acgagctgaacacttacgacctcgacacgtacgcatagtgacatagtgacacactgtctg
tgtgcattcctggtgttctaaatgtttttggtttcacagttgcttgctaaaacaatgaga
aataacattctcacaaaaacagcttttattcttgcatttattagtatgtaacgtaaatat
gattgatataatgacctttccacaatattctatatctgtattgtgtgaaaggggatcaag
ttctggtattgtgatttaaacatgttctcatttcttttttatttcaatactgtacacatg
acatctggggtgtaacgctcaaatcctgtgagaaggtttccagtctttatcttctcctaa
cagatttcttcctattttcccatttcggagggtttttttagggagtttttgttctgtggc
aggaaaagttttgtgagcgatgtccagatgttcatgttttgtgatatttgatgtggtaga
tatcagctagtgaatttttagagtagtcaatctaaattgattgcatagtttgtgattatt
atgtaatcaaaagagtggaatgtaatgggaaaatgatatgtgacccttttaaatgcttca
tttgtataaccagtttattagttgcaagtgcttaggtcacaaaggccctgacataagaac
tgatgtctcccacttggattagatgtttccagcgtcatagctgtagagattgaacaaagt
gtttgttatgtctatgaccacctttgtttttgaatgttgggagagcaaggatacggtcaa
agagctgacgtgtcttacatggataagatgttcccagtatcctgactgtagatactcaac
aagatggttaacggtttctgttgacgccaccgatatctaagtttaggtataagaactgcc
tcgatgtgttgggaggaaaaaggaggttcttgaca
>RETE661-Ga#LTR/ERV
aaatgttattgaacaaaatgaccgatgtgcttcttctcccttgtatccgagtctcacagg
ggctggcggccctctcctcaacacatgcccaccaccgtaccctgcttcatctgcgaacca
gcaacctccgtctgcagggtcacatatcaaagttcactacacccggcagagggaggaaaa
ggaagcggcagtgaaagcagcacaggaacgactcctcggcgaagaggaggaaaagagaca
ggctgctctcctcactcgctctcgctctccaggagcaaccggaggggacacttctgccat
caacaaactgattgcagagcaaccatctacatcatatgttttttccccctctttcgaccc
agaaggagttcccccggatgcaaaatctgtgctccaaaccccaatgattcaagtaccagg
acactcaggtcccaaacttgttttccggccttggactgatacggacattagagctgcaat
ggctcatctcccgccgatacagcactcgggaagactgtttgctgaagcattcatggactt
ctgtaagcaattcctgcccaactttgctgaaattcgacgtgttctaatgagtcacgtggg
tccgactcactaccagaagctcaaccagctggttgcaggagacaccagtgcggccgatgt
tgaatggagtacaaatcaaaataagccgtgcagagacgcactcacggctttgagcgacgg
cataaagacattgttccctgacaaagtggatatgactcccatcaacatagcaagcaggca
gcgggtgagtccgtccatgattactaccaaagacttctcacagtgtttaatcttaacagt
ggcattccacaacccgccgcgttaggagacgctctggggacgtgggaatcacacctgaag
aatgctttcatgaatggactattgcccgacataaaaatgaatgtgcagcgttctgttgct
ggaatggaagactcgcgactcgcggatgtaaagaaacatgctgcgcatgcgcaatccatg
gacatagagagaactgaccacgaggggaaaaggcgctcacgtcagattgaactcgcccaa
ctgactatgctccaagctgtcactcaacttgccagaaacgaccgcccacgggatcccaac
caacggggcggattcagggggcgtggtcgggatatgacgaggggacgctcctcctggaac
caggagggatcacagctgtctccacccaatgactatgatacgtgtttccgctgtggcgaa
cagggacattggcacagagaatgtccacaaaatgcaccgcgtagaggatgggggcgtgga
ctggccagacgaggaaggggtggcaacgcacattccgattgacgtgaggcggagggggag
gaggctgcatgtgagggggagacggcaaccatgctgaggcctcacatgataagggaagta
aaacacacacacaccgcagcctgcaatgaagaaacgctttctgcactaactccctgcacg
cacactcacacacacacactggagcaacaacaagctctcgtggacatcacagagcaattg
agaacacaacaaaagctttcacttaaacacacatatgcaaagttttcaggaaaatcattt
gaaaatatgcccaccactatggtgcaaattcaagggaaacttttatcgtttttggttgat
tcgggggctacacattctgtaatacaacagaagtattttccaggtcagaaacttagtaga
aaacaggttttctcacaaggagcttcagggatgactattgtagagagatttacggcacct
atgaccagtacacacactgactcaactgaccctgaaccagacatcacagtaaaacattcc
tttatgctgtcctcttgctgtcccattaatctaatgggcagagacctcatgtgttctttc
ggcattagcctcatctccactcctacagggttgcaagtggtgagatgcagagccattgac
cagatggcaaatacagttataagtgatccaatgtttgtgtaccagtggtggcttccggtt
gactcacaatcagaactgtcccacctggcagcatcacgcgtccagtctgaggcagagtgc
atggatgcttcatatctccactgcacagctcatgtgtcacatgggccagataagcaatat
gatgcattatttctacaggatctgaatgatcaaattgcatgtatgacattgttttggtcc
acacttaaatgtactgtttccgtttctctcaccccctctcagcagcacctctttaatgtg
gactcttctttcccacacatctccttgtctaaagcagcaacagaccaatggagagatttg
ggaccttttgtcgcagcgtgcgaggcattgacagattgggaggctacaccagatccactt
gtgatgcgctctccgtcgacaggcttctttaaacagccattcgcattttgcacacctgct
ctcagatctgtttatgtcatggatgaaaataacatattttcggacacacacactgataca
tttttgactaatgtctcctctatttctcctgccctcagttctgttccagacaccttgtgg
gcagcgcataaatatgacgtgggactcatcaaaaaatgtcaacctgtggtcatcactcct
cgatcagacttccgtccccacaaacatcaatacccactgcgccaagaggccattgacggt
ataacaccggtgttcaactccctcttaaaggccggagtcattgttccatgtcctgactcg
ccggtaagaacacctatttttccagttaaaaagatcagagatgcaggcaaactaactgag
tggcgcttcgtgcaggacctaaaagcagttaatgcagccgtccacgcacgagccccaaat
gttcccaacccttacaccattatggcacaggttccacctgatgctcgatggttttcctct
caaatgcttttttcagtgtccctgtggacattgacagtcagttttggtttgcctttaatt
tcaatggcaagccttacactttcacacgcttgtgtcagggctacacagaatcacctacga
tctacaacgaggcactcagggaaagtttggagagcctcactttgtctccaggaacagctc
ttttgcagtatgttgatgactgtttaattgcagctccaacacaaaagcagtgtgaacaga
acacactcaaattgcttcaaaacttagcagcagaaggacacaaggccagcctatccaaac
tacagtttgtttcacaaaatggtagaaaatggtaaaaacgttcatttcctaggccataac
atttccggtgaagggaagacactatcaccaaaatgcattgcctcaattgtaacacttcca
aaaccacaaaccaagaaacagatgatgtcatttttgggcatgtgttcctactgtaggtca
tttattccaaattactcccaactcgagcaacctctgtccacattgatacatgggaaaaat
ctcagcgcgcatgataaaattcagtggctccctgcagcctctcaagctttcacggacatg
aaatgcgcgttacaagttcctccgactttgggtcttcctgatcctcacaaaccgttcaca
caaaccgttgatgaacgttctggatgtatgacatcagtgctcctacaatcccatggcgat
aaactacgaccagtagcttatttctctgcaaaactcgatccggtagcagcaggcttacca
cagtgccttcgagctgtggcagctgctgaaaaggctcttacagcctctcgtgacattgta
ggctatgctacgctaacattattggttccacattcggtttcactgattcttctcgaacag
aagtcgtctcatttgtctgcagcgcgttaccttcgatatcacacatgtctcctagacatg
ccgaatgttacagtaaaacgctgcaatgtcctcaatcctgcatctcttctccccactccg
gaggatggagaggagcataattgtttggctgagctggaagctcagtgcacacctcgacca
gacctcgcagacacacctctgctcaacagtgacatggtaatgtatgttgacggatctgct
acacgggatcccctgactggttctaatcttgtgggtttctctgttgtttcagactcaact
gttctgtgttccggccctcttccatgtcacctctcagcccaagcagcagaattaatcgca
ctaacagaagcttgtaaactagctaaggataaaacgacaaccattcacactgattccaga
tacgcttttggcgtggttcatgatttcggcgcgctgtggagacacagaaattttctcaaa
tcggatggcaaaccagtgttacaccacactctgatagcagaactattggatgccattttg
ttgcccacagctattgccgtttgtaaatgtgcagcgcacacatccggcacaggcgacatc
gcaaaggggaatgagcgagcagacttagctgcaaaagcggctgctagacgtcctcttccc
aaaccatcacgcccagttcctgccatgtgttctcttccctcctctcttgcagccgtgcag
tccctctctacttcagatgagagacgtttttggtcctcctcaggctccaaattcatagac
ggcatctggtatggtccaaatggtaatccatgcttacctaaacatttcttccctcactat
gcgaaattgactcatgggttagaccatgtgtcaaaagggggaatgttaagtatcattgat
gcaacatggttcacaaaaggttttgcagcttacgcacaaaggttctgccaagcgtgcata
acatgtgcaactcacaatgtaggtcgttcagtacaggtgtcacatcatgcagcacatcca
ccgcctgcaagaccatttgaacatgtaatgatggattttgtggaactctccccatcggaa
ggtaagaaacactgtcttgtaatggtagacatgtggtccaaatgggttgaggtgtttccc
tccagtaagcagacagcctccacagtggctaaagccttgatttcagagatcattccccgc
tggggaatcccaagcaaaatttctagcgacaatggttcacattttgtcaaccaagcaatc
acagaattaagtgcatacctgggtattgacttaaaaacacactgcgcataccacccagct
agtggaggagcggtagagagagagaatggaaca
>RETE680-Ga#LTR/ERV
cttatgggaagggatcttctcattaaaacgggagcttcgatcttgtgcagccctgatgga
ctaagcgtcaccatgatggatggaacggttctgcattgcaatgaaaatggacaaacgagt
ggtggtgcagccactgcagcaacaacaacaatatgctgacatttattggggcctcctgaa
gcctgagtgtcctgatgtcccaggggttatgactctttaccaaaagtggaagccttggat
aactcttcttgatccttatgttcctcctccagatcctcctcatgtaacattgttttatga
tagacaaggggatgagtgctattgtgacgaattcatggaacatttagaaaacacggaatc
ggaggtgacgtcccaaaatctccatgtgggcccggaaggggtagcctcagctgtcatcct
ctcccccgatcaatcaaaatggtatttaatgaaccacaatgcagtgccgcatgtgtcgtt
ggctctgcatcccaaacatcaggctaaagacttaggtctaatgacgaaacgggcgctgct
gctagacgactgggtaggcactcaactgcctgatatttgtttttctccctccgctagaat
gtacagaattacagggaaagcaactaactctgtcattttaacacacaaacaggtgtccag
agaccacggatgcgaaaagaccgaccatccctgcacagcaacccttcttgagaaacttcc
agactacctctggtcagaaggtccgactgacgtaggtttttgtaacgcatgtaaaccagt
gacgtctgaagtccatgatggtcctcccatttggcaacctcaataccctcacaagccagc
cgcggcagaagggatcaaagaaactatcgagggcctcatcaaatcaggtgtattggagcc
ctcacagtctgcctggaacacgcccatccttcccgtagaaaagacagggaccggtaaata
tcgcatggcacatgacctcagaaagataaatgacatactggtaaccactacagtacctgt
cccaaacccgtacactaaattgacctgtctgacaccacaacagcaatggttcacttgcat
tgatttggcgaacgcgttcttttgtctgccgctacaggaacacttacgggatgtgttctc
attcacgtatggaaacagacagctacggtatactcggctaccacaagggttcgcgctttc
gccaggtatctttaaccaagtgttgaaacaagcgttaacagggtgccccctgccagaggg
cacgacattgatccaatacgtggacgacatcctcctcgcatccacttcagtggaatcctg
tttggaagcgacagacaccgtcctacgccggttggccgaaacaggttttaaggtcagtaa
gtctaagttgcaggtcgccagacgtcaggtttcatttttaggtagagtgctgtctggaag
cggctcagggctctcggccgctcacaggtccagtattctgcatcatccacgtccacaaaa
cgtaaaggaaatgctttcgtttttgggcctcacggggttcagtagacaattcattccgcg
ctcttcaaatctcgctcaagttctgcgtgcgaaggtaaacgagaaagggatgcgaaatct
cactgctaatctcgaatcggaccaaagagcggaggaggcgtttatcaagctaaaaacaga
actggcacaggccgcggacctcgcagtaccagattacagcgcgtcgttttacctggatgt
ttctgatacaacaggggttgttaatggggttttgtttcagaagaaggggggtggtgaaag
gaaggcgcttctgtataacagtgtcatgttggataacatggaaaaacaacatcatgaatg
cacacaacacgcagcaggggtcgcaaagcttgtaatgaaaacagcacgtattgtcatggg
ccatccactacatgtgctaacaacacatagcatagtagcttacataaattcacaaacttt
tacgatgacgtcactaagacaaagaaggctgagtaagctgttagaagctccaaatctcac
cttcacacatgaaggcatcaacatggctgatcacatgcgaaagggagaaccacaccagtg
tgaatacgaggtggaactagaagcaaaagcgcgaacagacttaaaaggcacaccactgac
acactgattggcaattgttcactgatggcagctgctttagacatccacagaagaggttgc
agtcgggatacgtggtagtcagaagccatggggcagggacagaggttctggaagcagaaa
ggatccagggaagtcagtcagctcaaagagctgaggtactcgcattgataagagcattac
agctggcagaagtaaaggcagtaaacatctaaactgactcggcgtatgcagtaggagcaa
ctcatgtggagctgggacagtggttaagagaaggttttctgacggccggaggtccccaaa
cgcactctcaacggggagttgacatcatgtgcattcagatgtttttgtgacagagcaaaa
ctaaaaaacaagacaaattacattactttacatcacatgtcatttagctgacgcttttat
ccaaagccacttacattacactttcttttttacatttggcccggggagcaatgaggggtt
atgtgtcttgctcagggacacttcgacttgagacatcacatcacatcacatgtcatttag
ctgacgcttttatccaaagcgacttacaataagtgcattgaaccataaggacacaaaccc
agaagaacaagaaagtgcaatttcatcaaataagccaattttcaacttgctgtagataag
aaccattataagtccaatgtaagtggtacagttatttagtgtgttagtggaggtagagtc
tgaagaggtgtgtctgtattctgaagatgtgaaggctctctgtggtcctgatgtcttcag
agacctccttccaccatttaggagccaaagagtcaaatcttctcctttgtgtgacactga
tgaagaattctgctggcgggaggttttcagttaataagcgacgaggacctcctaaaccac
acaaacacacacacacaggcattaaatcacacaacatgaagccgaatgaacagacacaca
atcccctcatgaagatgtaatggttaacatttaatacagtcctgctcctctttggagaca
caaacatcctgaagaacaagtgactttagatagaaatagatcatgaaaaaataaaaatgt
ctttaatttattttaaacttattatgagaagtaaatggaccaaagtgtcaccaatataag
gaaacacaatgcttttaatgttacaacattcacatttctacatcctgctctctgctccgt
gttcagtcacagtttctataatttatagtcacattcattcatatgtctgtctcagatcaa
tcaattatgacgtcatagtttctctttacacaatctggttcaacggcttgtttggggtgt
gatttgacatgagacaagtagaatctcagtttgccttctcttgtgatacggcccccgttc
ctgtgagtctctgacgcaccttgatgacatcactgcactgacagtccggggcccagcagg
tttctgttgaacaccgtcaggtgagatcaccactttaaaacctttaaaacgtcccaccac
gtgacagccgatgactttgctgttcacttcaaacttgccgctgtctcccattcatagagt
ttaggttgagttaataaacttctgcggctacgctacggccgttaactagtccgctagcta
agtaggctagcggacttaacttagttaagcgttatctcgtagcgtatattgttaaatttg
ctgttatattaacatgatcagttatctatctgtctctgtccctcagtcatgtctcgtagg
agttcacacccgacatttgttactgagaaaccccggttaagtgtgtgtgcgtgtgtgtgt
gtgtgtgtgtgtgcgtgtgtgtaagctgtcagccgcccgctaccttaaaccggattcttc
ggttttactgtctgccttcaaaataaaagctcagtagcgggaaaagaagcggac
>RETE686-Ga#LTR/ERV
tgcagacccctgtaatgggaaaatgatatgtgacccttttaaatgcttcatttgtataac
cagtttattagttgcaagtgcttagatcacaaaggccctgacataagaactgatgtctcc
cacttggattagatgtttccagcgtcatagctgtagagattgaacaaagtgtttgttatg
tctatgaccacctttgtttttgaatgttgggagagcaaggatacggtcaaagagctgacg
tgtcttacatggataagatgttcccagtatcctgactgtagatactcaacaagatggtta
acggtttctgttgacgccaccgatatctaagtttaggtataagaactgcctcgatgtgtt
gggagaaaaaaggaggttcttgacagtctactgaccacgtagctgttgtgaccctttttc
ccttgcaaggaaataaacggagaaaagacatacttgactcagagcctttgtttcttactt
aacgattgtctgtgcaaaatcttccaccacaatttggtgtcagaagtgggatcgtttgaa
gctccgtcgggactccgaggacgtccgggaaggggccccttcaggatccaccaaacgtga
ttctgccctatacctcatcacactcagagagaggggaccggcgaccaaaagagacctgat
tggcttcaacacgatccgatgaggaagattttcacacgaatcgggtaagaagtgatattc
tgattttcaaacggggcttcctgaattataacgggtgatacagattacaaagacgggtat
ttagtactttgggatttttttaaaaaaaatttctctctcttcttagaaatccaaatttcg
gnnnnnnnnnnnnnnnnnnnnnnnnnnnnnnnnnnnnnnnnnnnnnnnnnnnnnnnnnnn
nnnnnnnnnnnnnnnnnnnnnnnnnnnnnnnnnnnnnnnnnnnnnnnnnnnnnnnnnnnn
nnnnnnnnnnnnnnnnnnnnnnnnnnnnnnnnnnnnnnnnnnnnnnnnnnnnnnnnnnnn
nnnnnnnnnnnnnnnnnnnnnnnnnnnnnnnnnnnnnnnnnnnnnnnnnnnnnnnnnnnn
nnnnnnnnnnnnnnnnnnnnnnnnnnnnnnnnnnnnnnnnnnnnnnnnnnnnnnnnnnnn
nnnnnnnnnnnnnnnnnnnnnnnnnnnnnnnnnnnnnnnnnnnnnnnnnnnnnnnnnnnn
nnnnnnnnnnnnnnnnnnnnnnnnnnnnnnnnnnnnnnnnnnnnnnnnnnnnnnnnnnnn
nnnnnnnnnnnnnnnnnnnnnnnnnnnnnnnnnnnnnnnnnnnnnnnnnnnnnnnnnnnn
nnnnnnnnnnnnnnnnnnaacttgtatttttcctacgtaaaagaaaatcaagacttattg
tgacgactatattttaagtaataaaaagtatacttcaccacgcctgaaagatgggtggtg
tacacggtaaaggtaaaaaggaaatgggttctccggagggacccattgtggatctgatga
gaaggaaatatggagatcaatctctagagtttttgcccgagtggtcaaaagattttgggt
tccctgcaaatggttctttcagtagaataaaactgaacatgttacgtacaggcttagagg
gaaaagagaagggtataaaatctcagagggtgataaaaggcaaagacttggaggacattg
agaaacaaagtaaatggttaaaatggtgggaggatgaatgtggatgtagagaaaggaaac
aaatggctaaagaattgacatgtgcaaaaaccacattggttgaaaaaacagatccaaatg
ttattgaacaaaatgaccgatgtgcttcttctcccttgtatccgagtctcacaggggctg
gcggccctctcctcaacacatgcccaccaccgtaccctgcttcatctgcgaaccagcaac
ctccgtctgcagggtcacatatcaaagttcactacacccggcagagggaggaaaaggaag
cggcagtgaaagcagcacaggaacgactccttggcgaagaggaggaaaagagacaggctg
ctctcctcactcgctctcgctcctcaggagcaaccggaggggacacttctgccatcaaca
aactgattgcagagcaaccatctacatcagatgtttccccctctttcgacccagagggag
ttccccggatgcaaaatctgtgctccaaccccaatgattcagtaccaggaacattcaggt
cccatacttgtttttccggnnnnnnnnnnnnnnnnnnnnnnnnnnnnnnnnnnnnnnnnn
nnnnnnnnnnnnnnnnnnnnnnnnnnnnnnnnnnnnnnnnnnnnnnnnnnnnnnnnnnnn
nnnnnnnnnnnnnnnnnnnnnnnnnnnnnnnnnnnnnnnnnnnnnnnnnnnnnnnnnnnn
nnnnnnnnnnnnnnnnnnnnnnnnnnnnnnnnnnnnnnnnnnnnnnnnnnnnnnnnnnnn
nnnnnnnnnnnnnnagccgtacagagacgcactcacggctttgaacgacggcataaagac
attgttcactgacaaagtggatatgactcccatcaacaataccaagcaggcagcgggtga
gtccgtccatgattactaccaaagacttctcacactgtttaatcttaacagtggcattcc
acaacccgccgcgttaggagacgctctggggacgtgggaatcacacctgaagaatgcttt
catgaatggactattgcccgacataaaaatgaatgtgcagcgttctgtggctggaatgga
agactcgcgactcgcggatgtaaagaaacatgctgcgcatgcgcaatccgtggacataga
gagaactgaccacgaggggaaacggcggtcacgtcagattgaactcgcccaactgactat
gctccaagctgtcactcaacttgccagaaacgaccgcccacgggatcccaaccaacgggg
cggattcagggggcgtggtcgggatatgacgaggggacgctcctcctggaaccaggaggg
atcacagctgtctccacccaatgactatgatacgtgtttccgctgtggcgaacaaggaca
ttggcacagagaatgtccacaaaatgcacctcgtagagggtgggggcgtggactggccgg
acgaggaaggggtggcaacgcacattccgattgacgtgaggcggagggggaggaggctgc
atgtgagggggagacggcaaccatgctgaggcctcacatgataagggaagtaaaacacac
acacaccgcagcctgcaatgaagaaacgctttctgcactaactccctgcacgcacactca
cactcacacaccagagcaacaacaagctctcgtggacatcacagagcaattgagaacaca
acaaaagctttcacttaaacacacatacgcaaagttttcaggaaaatcatttgaaaatat
gcccaccactatggtgcaaattcaagggaaacttttatcgtttttggttgattcgggggc
tacacattctgtaatacaacagaagtattttccaggtcagaaacttagtggaaaacaggt
tttctcacaaggagcttcagggatgactattgtagagagatttacggcacctatgaccag
tacacacactgactcaactgaccctgaaccagacatcacagtaaaacattcctttttgct
gtcctcttgctgtcccattaatctaatgggcagagacctcatgtgttccttcggcattag
cctcatctccactcctacagggttgcaagtggtgagatgcagagccattgaccagatggc
aaagacagttataagtgatccaatgtttgtgtaccagtggtggcttccggttgactcaca
atcagaactgtcccacctggcagcatcacgcgtccagcctgaggcagagtgcatggatgc
ttcatatctccactgcacagctcatgtgtcacatgggccagataagcaatatgatgcatt
atttctacaggatctgaatgatcaaattgcatgtatgacattgttttggtccacacttaa
atgtgctgtttccgtttctctcaccccctctcagcagcacctctttaatgtggactcttc
tttcccacacatctccttgtctaaagcagcaacagaccaatggagagatttgggaccttt
tgtcgcagcgtgcgaggcattgacagattgggaggctacaccagatccacttgtgatgcg
ctctccgtcgacaggcttctttaaacagccattcgcattttgcacacctgctctcagatc
tgtttatgtcgtggatgaaaataacatattttctgacacacacactgatacatttttgac
taatgtctcctctatttctcctgccctcagttctgttccagacaccttgtgggcagcgca
taaatatgacgtgggactcatcaaaaaatgtcaacctgtggtcatcactcctcgatcaga
cttccgtccccacaaacatcaatacccactgcgccaagaggccattgacggtataacacc
ggtgttcaactccctcttaaaggccggagtcattgttccatgtcctgactcgccggtaag
aacacctatttttccagttaaaaagatcagagatgcaggcaaaccaactgagtggcgctt
cgtgcaggacctaaaagcagttaatgcagccgtccacgcacgagccccaaatgttcccaa
cccttacaccattatggcacaggttccacctgatgctcgatggttttccgtggttgacct
ctcaaatgcttttttcagtgtccctgtggacattgacagtcagttttggtttgcgtttaa
tttcaatggcaagccttacactttcacacgcttgtgtcagggctacacagaatcacctac
gatctacaacgaggcactcagggaaagtttggagagcctcactttgtctccaggaacagc
gcttttgcagtatgttgatgactgtttaattgcagctccaacacaaaagcagtgtgaaca
ggacacactcaaattgcttcaacacttagcagcggaaggacacaaggccagcctatccaa
actacagtttgtttcacagaacgttcatttcctaggccataacatttccggtgaagggaa
gacactatcaccaaaacgcatcgcctcaattgtaacacttccaaaaccacaaaccaagaa
acagatgatgtcatttttgggaatgtgttcctactgtaggtcatttattccaaattactc
ccaactcgagcaacctctgtccgcattgatacatgggaaaaatatcagcgcgcatgataa
aattcagtggctccctgcagcctctcaagctttcacggacatgaaatgcgcgttacaagt
tcctccgactttgggtcttcctgatcctcacaaaccgttcacacaaaccgttgacgaacg
ttctggatgtatgacatcagtgctcctacaatcccatggcgataaactacgaccagtagc
ttatttctccgcgaaactcgatccggtagcagcaggcttaccacagtgccttcgagctgt
ggcagctgctgaaaaggctcttacagcctctcgtgacattgtaggctatgctacgctaac
attattggttccacattcggtttcactgattcttctcgaacagaagtcgtctcatttatc
tgcagcgcgttaccttcgatatcacacatgtctcctagacatgccgaatgttacagtaaa
acgctgcaatgtcctcaatcctgcatctcttctccccactccggaggatggagaggagca
taattgtttggctgagctggaagctcagtgcacacctcgaccagacctcgcagacacacc
tctgctcaacagtgacatggtaatgtatgttgacggatctgctacacgggatcccctgac
tggttctaatcttgtgggtttctctgttgtttcagactcagctgttctgtgttccggccc
tcttccatgtcacctctcagcccaagcagcagaattaatcgcgctaacagaagcttgtaa
actagctaaggataaaaacgacgaccattcacactgattccagatacgcttttggcgtgg
ttcatgatttcggcgcgctctggagacacagaaattttctcaaatcggatggcaaaccag
tgttacaccacactctgaatagcagaactattggatgccattttgttgcccacagctatt
gccgtttgtaaatgtgcagcgcacacatccggcacaggcgacatggcaaaggggaatgag
cgagcggacttagctgcaaaagcggctgctagacgtcctcttcccaaaccatcacgccca
gttcctgccatgtgtttctcttccctgctctctagcagccgtgcagtccctctctacttc
agatgagagacgtttttggtcctcctcaggctccaaattcatagacggcatctggtatgg
tccgaatggtaatccatgcttacctaaacatttcttccctcactatgcgaaattgactca
tgggttagaccatgtgtcaaaagggggaatgttaagtatcattgatgcaacatggttcac
aaaaggttttgcagcttacgcacaaaggttctgccaagcatgcataacatgtgcaactca
caatgtaggtcgttcagtacaggtgtcacatcatgcagcacatccaccgcctgcaagacc
atttgaacatgtaatgatggattttgtggaactctccccatcggaaggtaagaaacactg
tcttgtaatggtagacatgtggtccaaatgggttgaggtgtttccctccagtaagcagac
agcctccacagtggctaaagccttgatttcagagatcattccccgctggggaatcccaag
caaaatttctagcgacaatggttcacattttgtcaaccaagcaatcacagaattaagtgc
atacctgggtattgacttaaaaacacactgcgcataccacccagctagtggaggagcggt
agagagagagagaatggaacattgaaaacaaaactggccaaatgttgcacagacacaggt
ctaccgtggacaaaagcactgcccttggttctgatgtacatgcggatgaggaaacgaaca
cgcagcatcctaagcccatttgaaatccttttcgcagttcctccccatataggtgtggaa
gctccaggaacaccactcccttccaccacaatgtgcgagaaagacatgttaacctattgc
attcgactgtcttccactttgtctgatgtaagaaaacaggttgtagctgcacttccaaga
gaagcaacgggtccactacaccgactgcaaccaggtgacttcgtggtggtgaaggacttc
aggaggaaaagttggaaagctaaacggtggcagggtccattccagattctcctggtcacc
caaacagcggtcaaagtagctgaaagagcaacttgggtccacgcatccccattgcaagaa
ggttccagatccagtaccagcagtgggctcaggcgaccctacctccacaaaaagtgtcaa
tcaaccgacaccaccgatccagtgaccacggacgggcagttgaccgacagacacacagtg
cattgtgatctgtgttgactgtctacaacgcggatgcctcacaagaaagaaggttggcag
actccacatcccaacgtgtacctgcggaccaacacaagaagaagaacacggccaggaccc
ctccacatagacacagtagtcgtttgtgtcactacggtttttgagattttgtaatcagct
atctaaagagtggttctctcttatcatggaatgactctgacaataaccccaacagtgacc
cggactcccttgacgagctgaacacttacgacctcgacacatacgcatagtgacatagtg
acacactgtctgtgtgcattcctggtgttctaaatgtttttggtttcacagtagcttgct
aaaacaatgagaaataacattctcacaaaaacagcttttactcttgcatttattagtatg
taacgtaaatatgattgatataatgacctttccacaatattctatatctgtattgtgtga
aaggggatcaagttctggtattgtgatttaaacatgttttcatttcttttttatttcaat
actgtacacatggcatctgggttgtaacgctcaaatcctgtgagaaggtttccagtcttt
atcttctcctaacagatttcttcctattttcccatttcggagggttttttagggagtttt
tgttctgtggcaggcaaagttttgtgagcgatgtccagatggtcaatgttttgtgatatt
tgatgtggtagattatcagatggtaaatttttagagtagtcattctaaattgattgcata
gtttgtgattattatgtaatcaaaagagtggaatgtaatgggaaaatgatatgtgaccct
tttaaatgcttcatttgtataaccagtttattagttgcaagtgcttaggtcacaaaggcc
ctgacataagaactgatgtctcccacttggattagatgtttccagcgtcatagctgtaga
gattgaacaaagtgtttgttatgtctatgaccacctttgtttaagcatgttgggagagca
aggatacggtcaaagagctgacgtgtcttacatggataagatgttcccagtaccctggct
gtagatactcaacaagatggttaacggtttctgttgacgccaccgatatctaaatttagg
tataagaactgcctcgatgtgttgggaaaaaaaagaggttcttgacagtctactgaccac
gtagctgttgtgacccttttttcccttgcaaggaaataaacggagaaaagacatacttga
ctcagagcctttgattcttacttaacgattgtctgtgcaaaatcttccaccacaaca
>LTR20-Ga#LTR/ERV
tgaatacaaagtgaggattattttgtaaaatgtagctttcaatcccattcttgcctatat
cagcatcttgcgctgcattgatacgataccgagctcctttgtcagctgactctctgattt
caagctttataacatcctttgggaaactgggtgcattgtcgtttatgtcctgcacctgca
gagacaaccggtgtaattccaaaggattctcaagcagcaagtcgaatttaataacacacg
agggtttttctccacaatgctcctctctgtcgattctttccgcaataattaaatctccac
ttcgaaggtttatcccacaatactgtccgtcgtttgcttccatgtcaacacgagcttttc
tagcagccagtctgctcacctccaggccgagatccttggcaatatttccaataacggatc
cgcgcttgagctcctcctgtacagaatagctcaggtctccgtgtgcggactccaccacaa
caaagaaaaggacaaagccacagctttgaagaacacgccgcgtagtcatcatcctcagag
tgaactataagttatttaccatcgagcattgaaaagactatttgatgaatatagttgtct
tctaagcagtagttggtgttgaatgaaataaagaacgcaaggctggtccatccaaataat
gggtgttgtgcaaaccaggctgaacactcgactcctcagctggtctatagtgacaccgtg
agtttaaaacataaaatggcaaggtattcttaaatccacttttgtatagttttagctttc
gtcttttgttaacatgcacattaattggacatcaaacagtgtaatactaaggtaatgtgt
tatataccatttcaaaggatatttacacactgattcatagtttttatattttacaaaaat
taatccacaatgcctctggtttgtgattgtaattgaggtattattgaatcaacattcata
aattatttatcttaaacaatgtccgaccgtagatttgttttgtacaatgttttacttaat
ggtgcaaattataccggtaacttagctaaaaaagactaagtctttccttaatgtggcttt
ttcttttattatgttgttaattgtctcacaggtttccaaagagacgttggtattcgagtc
aactactagataaaatgaagaaacttactgtttgcagaagcaaatgcttgttgttcatgt
tgtgttgcgtatttcacattaaatctttgctattgtcacggtgtatttcacttcctgtct
tattatgtagttttctgccactcgtgtccccgggtaacttcacttcctgcctggtcctgt
catcccctgttattgtcagattgtttccacctgtgtccaatcacctgcacctccctaagc
agtgtgtgttgtttgtcacttgtggcgtcattgtctattgtcacggatgttccctgtctt
ttgtcctggatctttctcgttcctgccagactttttccccccggtacttgtatgtgtttt
ttgcccgttagcatcttgctttgttggagtctatgactattaaagtatttttgctttaaa
gtctgcgtttgagtcctgccttcctacccaaccctgacaactatgagctaaatacgattt
gcaaggaagggtgttgaaagttataccatcgtatcggtcgatattgtttgtacagatttc
gacatgtcacttgagtaataagtcattcgtaaatacttgtgataaaactagcagtaccat
caaaaatataaataatattacggaaatgattaagtataataatccgaatgtagaaaacat
gtttaaaaaaaaagtgcaatagttgtaaaatgaaattactttgtgcacacacccaaaact
aaagactcatcactgatcattattgaaccttatcaaaaaaagcacaagtgagattgagaa
tgaaatagtttccaatttactaaataacacatattcccattccacttgttattacgtcca
tcatttaagaccaaacctaaacgttttttttacaaagtggaagtatatggatgtaaggta
ttattataaaaggacaaaaccgggtccaacatattataaatgtatagttaaaacgagcaa
aaaataataattagaaaaaaagtgatgttcagcaccaaggacagaggcacgacgaatcag
atgcatctccattaaagtcacacggacgaacaaaaatgtgctcattaggtaaatataatt
agctaataagggaattaaaattgttaaaagggggaggacccgaatagaggactatttggc
cgccgacggaaatactagcaaaaggctacccaaattagatgaaatatttttttatatatt
attggaaaaaaaatccattggtgaatccttacaatttaggaaatgtgatgaaaccgtccg
aaaacgtattcttccaaaacttgagaaagtaatcatcgtctgacaaaggcccaaaaagta
agtaaaatagtttaaaggatatgtaaaatctgttcctacctcaggagaattatcacaatc
ttcaaacgtatccgcaaagtctgatggacttttcctcagagtctggtcagcaggcagagt
gttgtcattgtaagatgacacgaacttaaagtcactggttcgtgaaccggtcgtcaggta
cgcgtcatagttgtaagtgctgcgtaacgttccggttccatccacgtctgcgtaattagg
agggagatacgcgctggggatggcaactgctccatcaaacaacagtctgggctttctcct
gcgacaaaacctcacaccgaggatgatgatgatgaaggtcataaaaaaggtggacacgga
caccagcgcgataatcagataagaggtcagtttggagttcttctcgtcataagaaatatc
cttcagttctggcgcctcagccaagttatcagaaataagtaaatacatggaacaggtggc
agagagagagggctgtccgttatctttcaccgacacaatgaggttctgcttcatgctgtc
agattcagaaatgtcccgctgtgtcctgatctctccgctgtggagaccaatagtgaaaag
tcccggatcaatggattttactatatgataggacagccaggcattctgtccggagtccgc
gtccaccgcgatcactttggacaccagagaccctccgtgcgcagctttcgggaccagctc
ggtcatgaaggagtttccctccgggttggggtacagtatctgaggagagttgtcgttcac
atccgatacgaacacactgacggtgacgttgctgctgagcggaggagaaccgttgtctct
ggccatcacgtggactttaaagctcctgaactgttcataatcaaacgatctcacagcgtg
gatcacccccgtgtctccgttaacagacagataggaggacaccggagcaccgttcacctc
accgggtaagagggaataaatgactgtgccgttttgtctccagtcggggtctcgagcggt
aacggaacataaagtggagccagctttgttattttcagtcacatacgcgctgtaggattg
ttcctcaaacacaggtgggttgtcgttgatgtctgctacagataactgaacggttttaga
ggaggacagaggtggagagccctcgtcagtggcagtgattgtaatgttgtaatcagactc
tagttcacggtccagttgtcctgtagtcaccagagaataatagtttttaatagaaggaac
caacttaaaagggacgttatgctgaatggagcagcggacctgtccgttagcctcagagtc
tctatcctgcacattaaggatgcccacgtctgtaccaggtgacacgttctcagctatggg
gttagtcaaagatttcatataaatcactggtgtgttgtcattaatatcagcaatatctac
aacaattttggcgtaagaggttagtcctaaaccatcttttgctttcactcgcatctcaaa
agatctttgttcttcaaaatcaatcacaccagttacttttatttctccagtttttgtatc
aatagaaaatacatttatattatcatcagaaacgtggccaaagtcataagtaacatatcc
attcactccttcatcagcgtcacgtgcggtaatattaatcactacagtaccaggaggaga
gttttcaggcagactggctttataaacggcctgactaaacactggcgcgttatcattagc
atccagtacagtgacgtgtatgacgacagtacctgatctctgaggagaacctccatctaa
agccgtgagaagcaaattaatgtctttctgtttctctcgatcaagtttattctcgagcac
gagttcaaccttgttgctgtcaacaacgagaataaagttatcgttctttcgcaggttgta
tctctgaacagcattttgacctatatctgcgtcatgggcctcttcgatagagaaacggtt
tcccttttctgcggactctgttatttccatttcgaaaaaatcagccttaaattttggcga
gttgtcgtttacatcttgaacatgaagacttaatcgatgaagctccaaaggattttctaa
cacaagatcttctttcacaacacacgagggtttctttccacaaagactttctctgtcaat
tctctccaacgtgatcaaatctccggttctcagattaatatcacagtaccgtttacgagc
gccctgaaaatcaactcgggccttccggaaggataaagtcctcaaatcgagaccaagatc
ttttgctatgttcccaataacagtctctcgtttcatctcttctggaatagaataactcag
gtctccgttaacaaggttcagcgttagaataaaagaagcgatgccgagaagcgaacgaat
cgctggaaatcctttgtctcccatcctgacgcaattcggcaccttttgctcaatatccct
gttgaaaatgccaaatacatccaaaaagaattgtattccaaagcactgcagcagtgttca
caaaatgatgtccacgatctgacaaattacctcgaaaaaataccactgagattcttcgag
tatgggtggagtagagtgtatttctgttatgcgggccaacagtgacaccgtgagtcactt
gttatcctcacagtgttacgatttaatatggctatgtctatatgcaccattttaccgttc
agacatcttaaatttcactaaaacatttccctgtcagtaatttcttctccagcaaacaat
tgaggtacgtttcagcatcatagtggttgaagaacagctctgattatttgttagaaaagt
aaacacgaagtgttaaaacgtccacatctcataatagacgcaagtcctccatttgaactt
aaaccttttcgaaaaagtaaacaactagtagcagtccaaataaaataaatgttgaaaata
aaaatcggtgtttcaggtgaagaagcccccagtgactcatatattatcatgtgagaaaat
attagattatttgtggcgatgcaatgttcaagcagtatttcttttgagaggcttgtggac
gtgaaattagacatcatttacaagcagtaaatccaaaggtttcagactgtcggttacctc
tgaagagtaattagattcttgatatacaaagtaactagctgtcaaattaatgtggtgaaa
taagacagcctaattaaacattaaaatagtgggaaacaatgaatagcagaagagggaaac
gccagagtaaagaatcaatcatccaaaatgttacttaagttcagtgtttgatttaaaata
tttactctccgctataaaaaataaaacgaggcgattcaagttgttattctttacaataca
acaaactacaggcagaaagtggtccgtgtaaacaatgtacctgaaatacacagaccatgc
atctcttcatccagtcatcgtgatgtcacggtgtgggttcatgttcggttttattttttt
agtttcctgcctctggtgtccctgggttaacgttatttcctgccttggtgcttttttttc
tcttgtgagtgaaatgttttgccgtgtccctgtttttttcatactctgtaaaatcacctg
cacctcccagtgtatttactccatgtccatcccttgtctcgttcttcattcgttgttggt
gagtcttgttacatgtacgttcctgcattttgctctttagcaaatagtgtttttgttttg
gaaaagtgacgggttagggtttgagtccttattctgatgaagctaatatattatttattc
cgttatgtgcattaaaacagaggtggatggcgtttatttttagcagttacaacacctttt
caatattaatgtgtgtgatgcttttatttatatcaaaatttcgttatagatgttagctct
acatcaccgtacatcacaaattacatgtaatcacaacaaattgtgatgatcacgtcaaag
aatgccaacatgaatttaaggattacactataagatacactgggttgcaaccggacatac
caaggggggaattcttagcagtcagggaatacaaccaattgtaaagacatttcaaatttg
acaaaattgcattaacaaacgcagagaaactaacatgtctactaattttttgctcttatg
aaagcttgttaggaattttgattcaaaagatatatgcatttgcatatataagggaaagtt
actaacatattaaataacatatttattaaaagaataacgtaaaaaattagccatgattgt
ctttactgacagacacataggtggctttgatgccgataagtgacagtgatcattaagctg
tttaaaaaaattatgatggaaatgaaaacttctaacagcggacgctaaaggaacgaatca
aaaagactaaatattccatgaaagcttcatgtaaaacactttttgtaaaatattttgaga
aatcaatcctctctactggcgggtattgatcgcggatattatctttatgagaataacatc
tcgcaaattactgtgttttcttactgccaacatttacataattcacaaaaatctaaatgc
atgaaactatgacggttaactgcctggagagaatgacattcagagtaaggccttttataa
gaaaagggccttacaacaatgtacaactgtatcggtaatgtattgttagaaatgaaacag
ctatagctgtaatagtcctatgagtgtcaggcgtatctgacaaatttaagagctgtcggg
aaaaacgttttttcctcgataattcacaacgttaactttaaaagataaaataccggacag
aaaaaccaaaccatactgcaggcaggaaggcagacgttaaaaagacaacaacccgaaata
gatagtgacaggaagtatactctgaaagggtcctacctcaatggaaggctctaaaacatc
aaaattgtcggcaaagtctgatggacttttcctcagagtctggtcagcaggcagcgtgtt
gtcattgtaagatgacacgaacttgaagtcactggttcttgaaccggttgtcaggtatgc
gtcataattgtaagtgctgcgtaaagttcctgttccgtccacgtctgcgtaattaggagg
gagatacgcgctggggatggcaactgctccatcaaacaacagtctgggctttcttctgcg
acaaaacctcacaccgaggatgatgatgatgaaggtcagaaaaaaggtggacacggacac
cagcgcgatgatcagataagaggtcagtttggagttcttctcgtcataagaaatatcctt
cagttctggcacttcagccaagttatcagaaataagtaaatacatggaacaggtggcaga
gagagagggctgtccgttatctttcaccgacacaatgaggttctgcttcatggtgtcaga
ttcagaaatgtcccgctgtgtcctgatctctccgctgtggagaccgatagtgaaaagtcc
cggatcagtggatttgactatatgataggacagccaggcattctgtccggagtccgcgtc
taccgcgatcactttggacaccagagagcctccgtgcgcagctttggggaccagctcggt
catgaaggagtttccctccgggttggggtacagtatctgaggagagttgtcgttcacatc
cgatacgaacacactgacggtcacgttgctgctgagcggaggagaaccgttgtctctggc
catcacgaggactttaaagctcctgaactgttcataatcaaacgacctcacagcgtgcat
cacccccgtgtctccattaacagacagataggaggacaccggggcaccgttcacatcacc
gggtaacagagaataaatcacggtgccgttttgtctccagtcggggtctcgagcggtaac
ggaacataaagtagagccaactttgttattttcactcacatacgcgctgtaggattgttg
ctcaaacacaggtgggttgtcgttgatgtctgctagagacaactgaaaggttttggagga
ggacagaggtggagagccctcgtcagtggcagtgattgtaatgttgtaatcagactcttg
ttcacggtccagttgtcctgtggtcaccagagaataatagtttttaatagaaggaaccaa
cttaaaagggacgttttgctgaatggagcagcggacctgtctgttagtctcagagtctct
atcctgcacgttaacgatgcccacctctgtaccaggtgacacattctcgggtatgtggtt
agtcagtgacttcatgaatatcaatggggcgttgtcgtttacatctgagacatcaataat
tacttttgctcctgtagacagtccataaccatctttggcttcaacaaacacttcatattt
cgacccttcttcataatctacgttacctagtagactgatttcaccagttttttcatttat
tgagaagagcttgcgtgatttattagacattcggctaaattcataagttacctccccgtt
gacaccgtcgtctttatctgatgcactcagagtaataactggtgtgttgatgacggagtt
ttcgggtactgtggcttcataaacggcttgagtaaaaactggggcgttatcattagcatc
aagtacaacgacatgtatgagcactgtcccggatctctgaggagaaccaccgtctacagc
tgtaagtaataatttaatttcctgctgctcctctcggtctaattctttatccaaaaccaa
ctcaccatatttactaacagcatctgtcgtctgactattgaatacaaagtgaggattttg
tcccaaaatgtagctttcaatcgcattcttgcctatatcagcatcgtgtgctgcattgat
acgataccgagctcctttgacagctgactctgtgatttcaagctttataacatcctttgg
gaaaattggtgcattgtcgtttatgtcctgcacttgcagagacaaccggtgtaattccaa
aggattttcaagcagcaagtcgaatttaagaacacacgagggtttttctccacaatgctc
ctctctgtcgattctttccgcaacaattaaatctccgcttcgaaggtttatcccacaata
ctgtccttcgtttgcttccatgtcaacacgagcttttctagcagccagtctgctcacctc
caggccgagatccttggcaatatttccaataacggatccgcgcttgagctcctcctgtac
agaatagctcaggtctccgtgtgcggactgcaccacaacaaagaaaaagacaaagccaca
gctttgaagaacacgccgcgtagtcgtcatcctcagtgtgaactacaagttatttactat
ccattgaaaatattattcgacca
>LTR95-Ga#LTR/ERV
tgtggtggaagattttgcacagacaatcgttaagtaagaatcaaaggctctgggtcaagt
atgtcttttctccgtttatttccttgcaagggaaaaagggtcacaacagctacgtggtca
gtagactgtcaagaacctctttttcttcccaacacatcgaggcagttcttatacctaaac
ttagatatcggtggcgtcaacagagaccgttgaccatcttgttgagtctctacagccagg
gtactgggaacaccttgtccatgtgagacacatcagttctttgaccgtgtccttgctctc
ccaacatgcttaaacaaaggtggtcatagacataacaaacactttgttcagtctctacag
ctatgccgctggaaacatctaatccaagtgggagacatcagttctttgtcagggcctttg
tgacctaagcacttgcaactaataaactggttatacgaatgaagcatttaaaagggtcac
atatcattttcccattacattccactcttttgattacataataatcacaaactatgcaat
caatttagaatgactactctaaaaatttactagctgatatctaccacatcaaatatcaca
aaacatgaacatctggacatcgctcacaaaactttgcctgccacagaacaaaaactccct
aaaaaaaccctccgaaatgggaaaataggaagaaatctgttaggagaagataaagactgg
aaaccttctcacaggatttgagcgttacaccccagatgtcatgtgtacagtattgaaata
aaaaagaaatgagaacatgtttaaatcacaataccagaacttgatcccctttcacacaat
acagatatagaatattgtggaaaggtcattatttcaatcatatttacgttacatactaat
aaatgcaagaataaaagctgtttttgtgagaatgttatttctcattgtttcagcaagcta
ctgtgaaaccaaaaacatttagaacaccaggaatgcacacagacagtgtgtcactatgtc
actatgtgtcgaggtcgtaagtgttcagctcgtcaagggagtccgagtcactgttggggt
tattgtcagagtcgcgtctagggaacaagtttggtggtgagtcatcaggtgaccccaggc
tgtacatagccatttgtttcgccaggagttgggcaatcgtatgacggatcaatgggatac
cgcaaattacgaatgcgaagagaacacagaggatagtagctgcttgtattagtgttcctt
tccatgaataccacacccgtgtgagccaatctggggagggagatttatctcttgtcatag
attcctgaagttttgtcatgttttgtatcgcctgatggattatgccttcgtctttgtcat
tctcagggataaacgtacagcaatattctcctacgatagcacaaacacctccttgggcag
cggtcaattggtctagtaccatgcggttctgcatgatcattaaacgcatggcggtcattt
cctcgcgaatacccttaaggccagctagagtcatgtttacaaagcttttgaaacggtaat
caacggtttcaagtcgtagcgtgttttttcccactcctatccatggaaacagtccccaca
aaactttaactgacgtactggcgtgtttgaactcgtcaggcacatcgctgccccagattg
agtcgtgtggcgcaaaattgacttccgggttaaggccagtgtccaatgcggccattcgtt
ttgttcgtttgcttgtccctgttgtagctgtgagaataaaagtatgatcagtaacgcgaa
caggagtacatattccgctccactgaggggggagagacacgcggagggtggtgccacaca
gccaccatccctcggtcactggataagtactgttcttcccagggaggaaagtgaaatgga
aaacagaacaattaacattgggcgggcaatctcgtggatttactggagtgaaagtccagc
cagaacacgaccatttttggagatgaatgggcacttttgcggccctttctgcagtgccct
tagcttggcaaaagctcctgttgtggtttttggcgcagtcgtttcggaaaggtgggaaat
ggtctttattgcaatttaaatcattaaacgcatggtttcctgcaatgaggatcgtgtcac
accttgcagggtctgttttccccactggatgtgtcccatcacgagcatagcagagaggaa
accgtgttcggctttcctgagcctggagtgcgaatgtagacgtttggttagccgtgtatc
gtttgatatcgtgagattgtgcacagtccaaatcatctattgtttcccatggggataact
cataaataaacaaagaatctttgtcgctatcgttggatatatacaggactatggggggca
cataccacccactaaccgagagcccgcagaaacatccttcagacttccccaggggggcta
cggctagccgtggttgattagtgctgatgggtagcggagaacatacgtaacagtcggaag
cattttcttttgtcgctacgtgttgagcatagcgccaccacatatttgcagaatatttgt
tcaatgggttcatcccattttcgaaccggttgtctaggcgggtcagtgctcgcttggtgc
ggttgcgaatggtcgagttagagtgagttgagttgttgcgtcggtcaagtaagtcgtcta
aatgtttctggtggaggacaaaatatggaatcaacacaaataaagtgacacctgcaaata
aacacatggttacacgagtcccccccagtcgtctgagggggttccatgaacgctgtcgtt
ccatgataagagagacccactctttaggcagcggactacggaatcacaaaaagatgccga
gattcaatgaaactgaaggaagcaataatatgaataaaactgtcgtggcacaaacgacta
ctgtgtccatgtggaggggtcctggccgtgttcttcttcttgtgttggtccgcaggtaca
cgttgggatgtggagtctgccaaccttctttcttgtgaggcatccgcgttgtagacagtc
aacacagatcacaatgcactgtgtgtctgtcggtcaactgcccgtccgtggtcactggat
cggtggtgtcggttgattgacacttgttgtggaggtagggtcgcctgagcccactgatgg
tactggatctggaaccttcttgcaatgggatgcgtggacccaagttgctctttcagctac
cttgaccgctgtttgggtgaccaggagaatctggaatggaccctgccaccgtttagcttt
ccaacttttcctcctgaagtccttcaccaccacaaagtcacctggttgcagtcggtgtag
tggacccgttgcttctcttggaagtgcagctacaacctgttttcttacatcagacaaagt
ggaagacagtcgaatgcaataggttaacatgtcattctcgcacattgtggtggaagggag
tggtgttcctggagcttccacacctatatggggaggaactgcgaaaaggatttcaaatgg
gcttaggttgctgcgtgttcgtttcctcatccgcatgtacatcagaaccaagggcagtgc
ttttgcccacggtagacctgtgtctgtgcaacatttggccagttttgttttcaatgttcc
attttctctctctaccgctcctccactagctggatggtatgcgcagtgtgtttttaagtc
aatacccaggtatgcacttaattctgtgattgcttggttgacaaaatgtgaaccattgtc
gctagaaattttgcttgggattccccagcggggaatgatctctgaaatcaaggctttagc
cactgtggaggctgtctgcttactggagggaaacacctcaacccatttggaccacatgtc
taccattacaagacagtgtttcttaccttccgatggggagagttccacaaaatccatcat
tacatgttcaaatggtcttgcaggcggtggatgtgctgcatgatgtgacacctgtactga
acgacctacattgtgagttgcacatgttatgcacgcttggcagaacctttgtgcgtaagc
tgcaaaaccttttgtgaaccatgttgcatcaatgatacttaacattcccccttttgacac
atggtctaacccatgagtcaatttcgcatagtgagggaagaaatgtttaggtaagcatgg
attaccattcggaccataccagatgccgtctatgaatttggagcctgaggaggaccaaaa
acgtctctcatctgaagtagagagggactgcactgctgcaagagaggagggaagagaaca
catggccggaactgggcgtgatggtttgggaagaggacgtctagcagccgcttttgcagc
taagtctgctcgctcattcccctttgcaatgtcgcctgtgccggatgtgtgcgctgcaca
tttacaaacggcaatagctgtgggcaacaaaatggtatccaatagttctgctatcagagt
gtggtgtaacactggtttgccatccgatttgagaaaatttctgtgtttccatagcgcgcc
gaaatcatgaaccacgccaaaagcgtatctggaatcagtgtgaatggttgtcgttttatc
cttagctagtttacaagcttctgttagtgcgattaattctgctgcttgggctgagaggtg
acatggaagagggccggaacacagaacagctgagtcggaaaccacagagaaacccacaag
attagaaccagtcaggggatcctgtgtagcagatccgtcaacatacattaccatgtcact
gttgagcagaggtgtgtctgcgaggtctggtcgaggtgtgcactgagcttccagctcagc
caaacaattatgctcctctccatcctccggagtggggagaagagatgcaggattgaggac
attgcagcgttttactgtaacattcggcatgtctaggagacatgtgtgatatcgaaggta
acgcgctgcagacaaatgagacgacttctgttcgagaagaatcagtgaaaccgaatgtgg
aaccaataatgttagcgtagcatagcctacaatgtcacgagaggctgtaagagccttttc
agcagctgccacagctcgaaggcactgtggtaagcctgctgctaccggatcgagtttcgc
ggagaaataagctactggtcgtagtttatcgccatgggattgtaggagcactgatgtcat
acatccagaacgttcgtcaacggtttgtgtgaacggtttgtgaggatcaggaagacccaa
agtcggaggaacttgtaacgcgcatttcatgtccgtgaaagcttgagaggctgcagggag
ccactgaattttatcatgcgcgctgagatttttcccatgtatcaatgcggacagaggttg
ctcgagttgggagtaatttggaataaatgacctacagtaggaacacattcccaaaaatga
catcatctgtttcttggtttgtggtttatagtgtcttcccttcaccggaaatgttatggc
ctaggaaatgaacgttctgtgaaacaaactgtagtttggataggctggccttgtgtcctt
ccgctgctaagtgttgaagcaatttgagtgtgtcctgttcacactgctgttgtgttggag
ctgcaattaaacagtcatcaacatactgcaaaagcgctgttcctggagacaaagtgaggc
tctccaaactttccctgagtgcctcgttgtagatcgtaggtgattctgtgtagccctgac
acaagcgtgtgaaagtgtaaggcttgccattgaaattaaacgcaaaccaaaactgactgt
cgatgtccacagggacactgaaaaaagcatttgagaggtcaaccacggaaaaccatcgag
catcaggtggaacctgtgccataatggtgtaagggttgggaacatttggggctcgtgcgt
ggacggctgcattaacggcttttaggtcctgcacgaagcgccactcagttggtttgcctg
catctctgatctttttaactggaaaaataggtgttcttaccggcgagtcaggacatggaa
caatgactccggcctttaagagggagttgaacaccggtgttataccgtcaatggcctctt
ggcgcagtgggtattgatgtttgtggggacggaagtctgatcgaggagtgatgaccacag
gttgacattttttgatgagtcccacgtcatatttatgcgctgcccacaaggtgtctggaa
cagaactgagggcaggagaaatagaggagacattagtcaaaaatgtatcagtgtgtgtgt
cagaaaatatgttattttcatccatgacataaacagatctgagagcaggtgtgcaaaatg
cgaatggctgtttaaagaagcctgtcgacagagagcgcatcacaagtggatctggtgtag
cctcccaatctgccaatgcctcgcacgctgcgacaaaaggtcccaaatctctccattggt
ctgttgctgctttagacaaggagatgtgtgggaaagaagagtccacattaaagaggtgct
gctgagagggggtgagagaaacggaaacagcacatttaagtgtggaccaaaacaatgtca
tacatgcaatttgatcattcagatcctgtagaaataatgcatcatattgcttatctggcc
catgtgacacatgagctgtgcagtggagatatgaagcatccatgcactctgcctcaggct
ggacgcgtgatgctgccaggtgggacagttctgattgtgagtcaaccggaagccaccact
ggtacacaaacattggatcacttataactgtctttgccatctggtcaatggctctgcatc
tcaccacttgcaaccctgtaggagtggagatgaggctaatgccgaaggaacacatgaggt
ctctgcccattagattaatgggacagcaagaggacagcaaaaaggaatgttttactgtga
tgtctggttcagggtcagttgagtcagtgtgtgtactggtcataggtgctgtaaatctct
ctacaatagtcatccctgaagctccttgtgagaaaacctgttttccactaagtttctgac
ctggaaaatacttttgttgtattacagaatgtgtagcccccgaatcaaccaaaaacgata
aaagtttcccttgaatttgcaccatagtggtgggcatattttcaaatgattttcctgaaa
actttgcatatgtgtgtttaagtgaaagcttttgttgtgttctcaattgctctgtgatgt
ccacgagagcttgttgttgctccagtgtgtgtgtgtgagtgtgcgtgtgcgtgcagggag
ttagtgcagaaagcgtttcttcattgcaggctgcggtgtgtgtgtgttttacttccctta
tcatgtgaggcctcagcatggttgccgtctccccctcacatgcagcctcctccccctccg
cctcacgtcaatcggaatgtgcgttgccaccccttcctcgtctggccagtccacgccccc
atcctctacgaggtgcattttgtggacattctctgtgccaatgtccctgttcgccacagc
ggaaacacgtatcatagtcattgggtggagacagctgtgatccctcctggttccaggagg
agcgtcccctcgtcatatcccgaccacgccccctgaatccgccccgttggttgggatccc
gtgggcggtcgtttctggcaagttgagtgacagcttggagcatagtcagttgggcgagtt
caatctgacgtgagcgccttttcccctcgtggtcagttctctctatgtccatggattgcg
catgtgcagcatgtttctttacatccgcgagtcgcgagtcttccattccagccacagagc
gctgcacattcatttttatgtcgggcaatagtccattcatgaaagcattcttcaggtgtg
attcccacgtccccagagcgtctcctaacgcggcgggttgtggaatgccactgttaagat
taaacactgtgagaagtctttggtagtaatcatggacggactcacccgctgcctgcttgc
tattgttgatgggagtcatatccactttgtcagggaacaatgtctttatgccgtcgttca
aagccgtgagtgcgtctctgtacggcttattttgatttgaactccattcaacgtctgccg
cactggtgtctcctgcaaccagctggttgagcttctggtagtgagtcggacccacgtgac
tcattagaacacgtcgaatttcagcaaagttgggcaggaattgcttacagaagtccatga
atgcttcagcaaacactcttcccgagtgctgtatcggcgggagatgagccattgcagctc
taatgtccgtatcagtccaaggccggaaaacaagtatgggactgagtgtcctggtacttg
aatcattggggtttggagcacagattttgcatccgggggaactccctctgggtcgaaaga
gagggaaaaaacatctgatgtagatggttgctctgcaatcagtatgttgatggcagaagt
gtcccctccggttgctcctggagagcgagagcgagtgaggagagcagcctgtctcttttc
ctcctcttcgccgaggagtcgttcctgtgcgtgacatgtgctgctttcactgccgcttcc
ttttcctccctctgccgggtgtagtgaacttttggagcttgtgaccatgcagacgaaggt
tgctggttcgcagatgaagcagggtacggtggtgggcatgtgttgaggagagggccgcca
gcccctgtgagactcggatacaagggagaagaagcacatcggtcattttgttcaataaca
tttgtatctggtttttcaaccaatgtggtttttgcgcatgtcaattctttagccatttgt
ttcctttctctacattcacattcatcctcccaccattttaaccatttactttgtttctca
atgttctccaagtctttgccttttatcaccctctgagtttttatacccttctcttttccc
tctaagcctgtttgtaacatgttcagttttattctactgaaagaaccatttgcagggaac
ccaaaatcttttgaccactcgggcaaaaactctagagattgatctccatatttccttctc
atcagatccacaatgggtccctccggagaacccatttcctttttacctttaccctgtaca
ccacccatctttcaggcgtggtgaagtatactttttattacttaaaatatagtcgtcact
ataagtcttgattttcttttacgtaggaaaaatacaagttaaaaccccaccagaactatt
ggttaataaatataggtcaagggcgcaaatatctgttctcagattactgtccgaaaatcc
cgatattgttcctgtcttcctgttaggtcaagggctgagattttgcgatttcagtgaact
ctcaaaatccctcctatcttccccttcggtcaagggtcacaattgtcaattgcccctgtc
ttcccctttggtcaagggtcacaattatgcgttttcagagtgttagtctgaatacaatcg
taatacgcaaattgctccctgtcttcccccttttggtcaagggtcacaattatgcgattt
tcagatagttagtctgaatacaatcgtaaatgcgcacattgctccctgtcttcctcagta
aaaagttggatgctgatgaaccggaaatactgtacaattactcctataattttatacaca
tttttcaaataaccggataaaaagacaagttatcatcattagaagcccaatcaaataacc
gaaatttggattttctaagaagagagagaaaaaataattttaaaaaaaatcccaaagtac
taaatacccgtctttgtaatctgttatcacccgttataattcaggaagccccgtttgaaa
atcagaatatcaacttctcacccgattcgtgtgaaaatcttcctcatcggatcgtgttga
agccaatcaggtctcttttggtcgccggtcccctctctctgagtgtgatgagttataggg
cagaatcacgtttggtggatcctgaaggggtcccttcccggacgtcctcggagtcccgac
ggagcttcaaacgatcccacttctgacaccaaattgtggtggaagattttgcacagacaa
tcgttaagtaagaaacaaaggctctgagtcaagtatgtcttttctccgtttatttccttg
caagggaaaaagggtcacaacagctacgtggtcagtagactgtcaagaacctcctttttc
ttcccaacacatcgaggcagttcttatacctaaacttagatatcggtggcgtcaacagag
accgttgaccatcttgttgagtatctacagccagggtactgggaacaccttgtccatgta
agacacgtcagctctttgaccgtatccttgctctcccaacatgcttaaacaaaggtggtc
atagacataacaaacactttgttcaatctctacagctatgacgctggaaacatctaatcc
aagtgggagacatcagttcttatgtcagggcctttgtgacctaagcacttgcaactaata
aactggttatacaaatgaagcatttaaaagggtcacatatcattttcccattacagtctc
cagccacccgtcgacctggtccaaacaactaatgtgggtggagtacgcccaca
>LTR541-Ga#LTR/ERV
tgtggtggaagattttgcacagacaatcgttaagtaagaatcaaaggctctgagtcaagt
atgtcttttctccgtttatttccttgcaagggaaaaagggtcacaacagctacgtggtca
gtagactgtcaagaacctcttttttcctctcaacacctcgaggcagttcttatacctaaa
cttagatatcggtggcgtcaacagaaaccgttaaccatcttgttgagtatctacagtcag
gatactgggaacatcttatccatgtaagacacgtcagctctttgaccgtatccttgctct
cccaacatgctaaaacaaaggtggtcatagacataacaaacactttgttcaatctctaca
gctatgacgctggaaacatctaatccaagtgggagacatcagttcgtatgtcagggcctt
tgtgatctaagcacttgcaactaataaactggttatacaaatgaagcatttaaaagggtc
acatatcattttcccattacattccactcttttgattacataataatcacaaactatgca
atcaatttagaatgactactctaaaaattcactagctgatatctaccacatcaaatatca
caaaacatgaacatctggacatcgctcacaaaacttttcctgccacagaacaaaaactcc
ctaaaaaaaccctccgaaatgggaaaataggaagaaatctgttaggagaagataaagact
ggaaaccttctcacaggatttgagcgttacaccccagatgtcatgtgtacagtattgaaa
taaaaaagaaatgagaacatgtttaaatcacaataccagaacttgatcccctttcacaca
atacagatatagaatattgtggaaaggtcattatatcaatcatatttacgttacatacta
ataaatgcaagaataaaagctgtttttgtgagaatgttatttctcattgttttagcaagc
tactgtgaaaccaaaaacatttagaacaccaggaatgcacacagacagtgtgtcaccatg
tcactatgcgtacgtgtcgaggtcgtaagtgttcagctcgtcaagggagtccgagtcact
gttggggttattgtcagagtcgttccatgataagagagacccactctttagatagctgac
tacggaatcacaaaaagatgctgagatacaatgaaactgaagcaagcaataatatgaata
aaactgtcgtggcacaaacgactactgtgtctatgcggaggggtcctggccgtgttcttc
ttcttgtgttggtccgcaggtacacgttgggatgtggagtctgccaaccctctttcttgt
gaggcacccgcgttgtagacagtcaacacagatcacaatgcactgtgtgtctgtcggtca
actgcccgtccgtggtcactggatcggtggtgtcggttgattgacacttgttgtggaggt
agggtcgcctgagcccagtgctggtactggatctggaaccttcttgcaatgggatgcgtg
gacccaagttgctctttcagctactttgaccgctgtttgggtgaccaggagaatctggaa
tggaccctgccaccgtttagctttccaacttttcctcctgaagtccttcaccaccacgaa
gtcacctggttgcagtcggtgtagtggacccgttgcttctcttggaagtgcagctacaac
ctgttttcttacatcagacaaagtggaagacagtcgaatgcaataggttaacatgtcatt
ctcgcacattgtggtggaagggagtggtgttcctggagcttccacacctatatggggagg
aactgcgaaaaggatttcaaatgggcttaggttgctgcgtgttcgtttcctcatccgcat
gtacatcagaaccaagggcagtgcttttgtccacggtagacctgtgtctgtgcaacattt
ggccagttttgttttcaatgttccattttctctctctaccgctcctccactagctggatg
gtatgcgcagtgtgtttttaagtcaatacccaggtatgcacttaattctgtgattgcttg
gttgacaaaatgtgtaccattgtcgctagaaattttgcttgggattccccagcggggaat
gatctctgaaatcaaggctttagccactgtggaggctgtctgcttactggagggaaacac
ctcaacccatttggaccacatgtctaccattacaagacagtgtttcttaccttccgatgg
ggagagttccacaaaatccatcattacatgttcaaatggtcttgcaggcggtggatgtgc
tgcatgatgtgacacctgtactgaacgacctacattgtgagttgcacatgttatgcatgc
ttggcagaacctttgtgcgtaagctgcaaaaccttttgtgaaccatgttgcatcaatgat
acttaacattcccccttttgacacatggtctaacccatgagtcaatttcgcatagtgagg
gaagaaatgtttaggtaagcatggattaccatttggaccataccagatgccgtctatgaa
tttggagcctgaggaggaccaaaaacgtctctcatctgaagtagagagggactgcacggc
tgcaagagaggagggaagagaacacatggcaggaactgggcgtgatggtttgggaagagg
acgtctagcagccgcttttgcagctaagtctgctcgctcattcccctttgcgatgtcgcc
tgtgccggatgtgtgcgctgcacatttacaaacggcaatagctgtgggcaacaaaatggc
atccaatagttctgctatcagagtgtggtgtaacactggtttgccatccgatttgagaaa
atttctgtgtctccacagcgcgccgaaatcatgaaccacgccaaaagcgtatctggaatc
agtgtgaatggttgtcgttttatccttagctagtttacaagcctctgttagtgcgattaa
ttctgctgcttgggctgagaggtgacatggaagagggccggaacacagaacagctgagtc
tgaaaccacagagaaacccacaagattagaaccagtcaggggatcccgtgtagcagatcc
gtcaacatacattaccatgtcactgttgagcagaggtgtatctgcgaggtctggtcgagg
tgtgcactgagcttccagctcagccaaacaattatgctcctctccatcctccggagtggg
gagaagagatgcaggattgaggacattgcagcgttttactgtaacattcggcatgtctag
gagacatgtgtgatatcgaaggtaacgcgctgcagataaatgagacgacttctgttcgag
aagaatcagtgaaaccgaatgtggaaccaataatgttagcgtagcatagcctacaatgtc
acgagaggctgtaagagccttttcagcagctgccacagctcgaaggcactgtggtaagcc
tgctgctaccggatcgagtttcgcggagaaataagctactggtcgtagtttatcgccatg
ggattgtaagagcactgatgtcatacatccagaacgttcgtcaacggtttgtgtgaacgg
tttgtgaggatcaggaagacccaaagtcggaggaacttgtaacgcgcatttcatgtccgt
gaaagcttgagaggctgcagggagccactgaattttatcatgcgcgctgagattttttcc
atgtatcaatgaggacagaggttgctcgagttgggagtaatttggaataaatgacctaaa
gtaggaacacattcccaaaaatgacgtcatctgtttcttggtttgtggttttggaagtgt
acaattgagccgatgcgtttggtgatagtgtcttcccttcaccggaaatgttatggccta
ggaaatgaacgttctgtgaaacaaactgtagttgggataggctggccttgtgtccttccg
ctgctaagtgttgaagcaatttgagtgtgtcctgttcacactgcttttgtgttggagctg
caattaaacagtcatcaacatactgcaaaagagctgttcctggagacaaagtgaggctct
ccaaactttccctgagtgcctcgttgtagatcgtaggtgattctgtgtagccctgacaca
agcgtgtgaaagtgtaaggcttgccattgaaattaaacgcaaaccaaaactgactgtcaa
tgtccacagggacactgaaaaaagcatttgagaagtcaaccacggaaaaccatcgagcat
caggtggaacctgtgccataatggtgtaagggttgggaacatttggggctcgtgcgtgga
cggctgcattaacggcttttaggtcctgcacgaagcgccactcagttggtttgcctgcat
ctctgatctttttaactggaaaaataggtgttcttaccggcgagtcaggacatggaacaa
tgactccggcctttaagagggagttgaacaccggtgttataccgtcaatggcctcttggc
gcagtgggtattgatgtttgtggggacggaagtctgatcgaggagtgatgaccacaggtt
gacattttttgatgagtcccacgtcatatttatgcgctgcccacaaggtgtctggaacag
aactgagggcaggagaaatagaggagacattagtcaaaaatgtatcagtgtgtgtgtcag
aaaatatgttattttcatccatgacataaacagatctgagagcaggtgtgcaaaatgcga
atggctgtttaaagaagcctgtcgacggagagcgcatcacaagtggatctggtgtagcct
cccaatctgccaatgcctcgcacgctgcgacaaagggtcccaaatctctccattggtctg
ttgctgctttagacaaggagatgtgtgggaaagaagagtccacattaaagaggtgctgct
gagagggggtgagagaaacggaaacatcacatttaagtgtggaccaaaacaatgtcatac
atgcaatttgatcattcagatcctgtagaaataatgcatcatattgcttatctggcccat
gtgacacatgagctgtgcagtggagatatgaagcatccatgcactctgcctcaggctgga
cgcgtgatgctgccaggtgggacagttctgattgtgagtcaaccggaagccaccactggt
acacaaacattggatcacttataactgtctttgccatctggtcaatggctctgcatctca
ccacttgcaaccctgtaggagtggagatgaggctaatgccgaaagaacacatgaggtctc
tgcccattagattaatgggacagcaagaggacagcaaaaaggaatgttttactgtgatgt
ctggttcagggtcagttgagtcagtgtgtgtactggtcataggtgccgtaaatctctcta
caatagtcatccctgaagctccttgtgagaaaacctgttttccactaagtttctgacctg
gaaaatacttttgttgtattacagaatgtgtagcccccgaatcaaccaaaaacgataaaa
gtttcccttgaatttgcaccatagtggtgggcatattttcaaatgattttcctgaaaact
ttgcgtatgtgtgtttaagtgaaagcttttgttgttttctcaattgctctgtgatgtcca
cgagagcttgttgttgctctggtgtgtgagtgtgagtgtgcgtgtgcgtgcagggagtta
gtgcagaaagcgtttcttcattgcaggctgcggtgtgtgtgtgttttacttcccttatca
tgtgaggcctcagcatggttgccgtctccccctcacatgcagcctcctccccctccgcct
caacgtcaatcggaatgtgcgttgccaccccttcctcgtctggccagtccacgcccccca
tcctctacgaggtgcattttgtggacattctctgtgccaatgtccttgttcgccacagcg
gaaacacgtatcatagtcattgggtggagacagctgtgatccctcctggttccaggagga
gcgtcccctcgtcatatcccgaccacgccccctgaatccgccccgttggttgggatcccg
tgggcggtcgtttctggcaagttgagtgacagcatggagcatagtcagttgggcgagttc
aatctgacgtgagcgccttttcccctcgtggtcagttctctctatgtccatggattgcgc
atgcgcagcatgtttctttacatccgcgagtcgcgagtcttccattccagccacagaacg
ctgcacattcatttttatgtcgggcaatagtccattcatgaaagcattcttcaggtgtga
ttcccacgtccccagagcgtctcctaacgcggcgggttgtggaatgccactgttaagatt
aaacactgtgagaagtctttggtagtaatcacggacggactcacccgctgcctgcttggt
attgttgatgggagtcatatccactttgtcagggaacaatgtctttatgccttcgttcaa
agccgtgagtgcgtctctgtacggcttattttgatttgaactccattcaacatcggctgc
actggtgtttcctgcaaccagctggttgagcttttggtagtgagtcggacccacgtgact
ctagaacacgtcgaatttcagcaaagttgggcaggaattgcttacagaagtccatgaatg
cttcagcaaacagtcttcccgagtgctgtatcggcgggagatgagccattgcagctctaa
tgtccgtatcagtccaaggccggaaaacaagtatgggacctgagtgtcctggtacttgaa
tcattggggtttggagcacagattttgcatccgggggaactccctctggctcgaaagaga
gggaaaaaacatctgatgtagatggttgctctgcaatcagtttgttgatggcagaagtgt
cccctccggttgctcctggagagcgagagcgagtgaggagagcagcctgtctctttcctc
cttcttcgccgaggagtcgttcctgtgctgcttttcactgccgcttccttttcctccctc
ggcagggtgaagtggaacttttttgagcttgtgaccatgcagacgaaggttgctggttcg
cagatgaagcagggtacggtggtgggcatgtgttgaggagagggccgccagcccctgtga
gactcggatacaagggagaagaagcacatcggtcattttgttcaataacatttggatctg
gtttttcaaccaatgtggtttttgcgcatgtcaattctttagccatttgtttcctttctc
tacattcacattcatcctcccaccattttaaccatttactttgtttctcaatgtcctcca
agtctttgccttttatcaccctctgagattttatacccttctcttttccctctaagcctg
ttcgtaacatgttcagttttattctactgaaagaaccatttgcagggaacccaaaatctt
ttgaccactcgggcaaaaactctagagattgatctccatatttccttctcatcagatcca
caatgggtccctccggagaacccatttcctttttacctttaccgtgtacaccacccatct
ttcaggcgtggtgaagtatactttttattacttaaaatatagtcgtcactataagtcttg
attttcttttacgtaggaaaaatacaagttaaaacccaaccagaactattggttaataaa
tataggtcaagggcgcaaatatctgttctcagacttctgtccgaaaaccccgatattgtt
cctgtcttcctgttaggtcaagggctgagattttgcgatttcagtgaactctcaaaatcc
ctcctatcttccccttcggtcaagggtcacaattgtcaattgcccctgtcttcccctttg
gtcaagggtcacaattatgcgttttcagagtgttagtctgaatacaatcgtaatacgcaa
attgctccctgtcttcccctttttggtcaagggtcacaattatgcgattttcagatagtt
agtctgaatacaatcgtaaatgcgcacattgctccctgtcttcctcagtaaaaagttgga
tgctgatgaaccggaaatactgtacaattactcttataattttatacacatttttcaaat
aaccggataaaaagacaagttatcatcattagaagcccaatcaaataaccgaaatttgga
ttttctaagaagagagagaaaaaataatttttaaaaaatcccaaagtactaaatacccgt
ctttgtaatctgttatcacccgttataattcaggaagccccgtttgaaaatcagaatatc
aacttcttacccgattcgtgtgaaaatcttcctcatcggatcgtgttgaagccaatcagg
tctcttttggtcgccggtcccctctctctgagtgtgatgaggtatagggcagaatcacgt
ttggtggatcctgaaggggtcccttcccggacgtcctcggagtcccgacggagcttcaaa
cgatcccacttctgacaccaaattgtggtggaagattttgcacagacaatcgttaagtaa
gaatcaaaggctctgagtcaagtatgtcttttctccgtttatttccttgcaagggaaaaa
gggtcacaacagctacgtggtcagtagactgtcaagaacctccttttcttcccaacacat
cgaggcagttcttatacctaaacttagatatcggtggcgtcaacagaaaccgttaaccat
cttgttgagtatctacagtcaggatactgggaacatcttatccatgtaagacacgtcagc
tctttgaccgtatccttgctctcccaacatgcttaaacaaaggtggtcatagacataaca
aacactttgttcaatctctacagctatgacgctggaaacatctaatccaagtgggagaca
tcagttcgtatgtcagggcctttgtgatctaagcacttgcaactaataaactggttatac
aaatgaagcatttaaaagggtcacatatcattttcccattaca
>RETE23-Ga#LTR/Gypsy
tgggggctcgttcgggatgagaagttttcctgcacaggtggattcgatctaaaacgctta
cacctgctgaacgcgacgtattcccaggtcggcctcaaaataaggtaagcagaaacctgt
tacatctaattctgcatattgaataagctaaagtaaggagtatgttgtggattggtggtg
tacgagctgtaggatattagaaacaaatatacgacccggttcataaaattaataaaaatg
catatagtgtacaccagaataccgccatgattctgaaactgtgtaatcaataaagtaatg
acaatattgtaaaaccactgtaattctgcaactgtaatagaataataccaatgcagttat
gattgtatttgatgtaatgtaatcaactggaatgcatgcatgtaatacttgaacaacaac
tgatattgactaaggatcattcgaaatccgagttacattgaactcaccagaagaccactc
ccagaggtgtggacactgattttcacacctttaagcattgttataaatacctgtggcaac
cattgttctcgagttcgctggtggaggcaagagacgggcactagggatggtcaaaggatt
gacctggggcctgttggttgctgagaccagcggctcctcagctgagatgtactttttacc
acaacaccatctcttttattaaatacatttgatttaacctcttgatctgcgatgacctct
gtccgtccggcgtttcttcatttttgaacacaacagagccgaagtaatacttgagcaatt
ctctaaaaagaaaaaagaaaagaataaaaaaatgtatcgatgggttgaacaccgccgagt
gtttggaggtgtattggagccctcacagtccgcctggaacacccccattcctcctgtaga
aaagacagggactggtaaatatcgcatggcatatgacctcagaaagataaatgacagact
ggtaacaactacagtacctgtcccaaacccgtacactacattgactagtctgacaccaca
gcagcaatggctcacttgcattgatttggtgaacgcgttttttttgtttttttttggcct
tccgctacgcgaagacttacgggatgtgttctcattcacgtatgggaacagacagctacg
gtatactcggctaccacaagggttcgcgctttcgccaggtatctttaaccaagtgttgaa
acaagcgttaacagggtgctcactgccagagggcacgacattgatccaatatgtggacga
catcctcctcgcatcccattcagcggaatcctgtttggaggcaacagacaccgtcctacg
ccagttggccgaaacaggttttaaggtcagtaagtctaagttgcaggtcgccagaagaca
ggtttcctttttgggcagagtactgtcgggaagcggctcagggctctcggccgctcacag
gtccagtattctccatcatccgcgtccacagaacttgttgtaggggatacaactgtcacg
ccctaattgtgttcacccgttttcacctgtttttcccctgtctcctcccacaccaggtgt
tccctgtttgtcaattatcccttgggcatataaccggtgtcttctccctgttcttgttgc
cagttcgtcttgtgtgtttcaccaggtcttaccagcgttatatcctggccatgacagacc
cagcagaacctgacttcctccggaatgccgtcgctcttcagggagctgctataggaaggc
acgaagacatcctacaacgggtcatggagggacttcaaggcctctctgaccaccacgatc
ggacatatcaatccctgatggagcagtttcgtgggatgtctatgggactacaactacagc
ggcccctgccccagaccaaggtggcctcgcagccagtgcggccttgccggtaaccaacac
ggcccctcgggaacccaacttaccacctcctgagcgctattctggagacccgagaacctg
tcgttcgttcctctccaagtgttccctgatcttcgagctacaaccatcctcgtttcaatc
agaggattccaaggtagcgtacatcgtttcacttatgtccgggagggcaggaacttgggc
tacggcagtgtgggaacagcaaacacccatctgctccagtctggctgcctttatggccga
aataaagaaggtttttgagtcaccggtgtcggggagggaagcagcgcgtaaactcctgcg
actccgacagggctctcgcagcgtgtcagactacgcggtggacttccgcactctggctgt
ggatagttcatggaattccgtctctctctttgacgcttttcttaatgggctgtccgacat
tatcaaggatgagctagcagcacgagagctgccccctgatctcgactccctcgtgaacca
ttctatccggatagatagccggctacgggatagaaaccgggagagacaatcagccccccc
taaacccccacaaactggaagtatccggctctccaaccaaagagacactaggggctcagc
agagtctttccggaattatccgaggcctcacaaagtcgatagaccagagcccatggacct
cggaagggcgagaataagccctgctgagcgggagaggcgatttagcagccgcagctgttt
gaactgtggcacttccggccattacatctccacctgcccactaaaagagcaggctcatca
gtaggggcgggtatgctggtgggccaaacagagactccctggactcatactacctgtgcc
ccgctgcatgcaattcttttgtggggggcccaatccaacaccatcagagtgctcattgac
tccggggctgatgagagcttcattgactccgccctggtccagcaactgggcatctcgacc
caacgcctctccactcctatagaggctcgagccttggacggccggccccttggcaaggtg
acgctgtaatggtaaaaatatgttataacattgtcttgtgctaaagccgtgtctcaagtg
tcctgtatttgaccctgatgtgcaaagagcagcatgatacaaaatgttagtttgcagctg
tgctctgagaagggaggacggttgactcgatctcatagaagcttcaaaacaaaggactcc
tcttcatggccttggttgatatcttattctgtacgaaagttctggatccaagttttactt
tcatgtcaagtaataatgatttgcagcggccattgaggaggatcttgtgtgtgtgtgtta
ccctcagcttcacctgggttcttatctcaacctgctttgcagcttctcgtagctggcacg
aagaatgtcctccacatatgtataaaaactcagcgtctttagtgctcggagacgccattt
ccacagagcaccgtgatacgtgcctgtgtatttgacctcctgcttgcaagcaataaatgg
actttttgcaactttgatcattcatcaagactctgttttatcagacaaatcattctcttc
taccgagcttttattgaaatattccacaacaatgctctgtaccgttccagtggttctacg
catctctagcaatcatagcgagcccgtcaggtttttacttataagttctcctcacgtgcc
tgtggttctgggccattcctggcttcaaaagcataacctcctcattgattggacaacggg
cttcataaagggctggagcccattctgccacgcccactgcttgggggctgcacaacaccc
ctcgccttcccccaacccggcatcgggggacccccctgacttgtcctccgttccggccga
ataccaggacctgcgggaagtcttcagcaagtcccgggcgacatctttgcccccgcaccg
cccctatgattgcgccatcgacctatttcctggcacttccccccctagggggcgtctcta
ctccctgtctggtccggagaccaaggccatggaggcctatgtggagagctctctagcggc
aggaattatccgcccgtcgtcatcctctgcgggggcgggattcttctttgtggacaagaa
ggataaatccctacgcccctgcattgattacaggggccttaatgacatcaccatcaagaa
ccgctatccgcttcccctcatctcctcagccttcgagctccttcagggggcgacggtctt
ctccaaactggacctgcgaaatgcctaccatctggttcggatccgggcagggacaagtgg
aagtcggctttcaacaccgctaacggccactatgaatatctagtgatgcccttcggcctg
accaacgcccctgcagtgttccaggcactggtcaatgacgtaatccgggacatgctgaac
cggtgcgtctttgtgtacctggacgacatcctggtattctcccgttctgcccaggagcat
gttgctcacgtccgccaggtgctccagcgcctcctagagaaccagctgttcgtcaaggcg
aagaagtgtgaattccaccgctccactatctcgttcctgggattcatcattgcagctggg
agcatccgaatggatccctgcaaggtgaaggcggtggaggagtggccacaaccgcactcc
cgggttcaactccagaggttcctgggattcacaaacttttatcgtcgcttcatccgggac
tacagcaccttggcatctcccctcaccgcgctcacctctaccaaggtccgctttcgctgg
tctctgttatgtccagccctgagtattaagttaagttggcgggctatttataattcttcg
gttatgtgttattgtttactcacctctcgtttcagactcctcactccctccctcaggtgt
gtgggttccacctgggtgattgtcagcccctccctgattgtttgcacctggccctcatca
cccggtgtatttagtctgtgggttcctgtcctctgttgccagttcgtctttgatacaatg
ttcctagcgttccagcatttactcctgatagcctccctgttaccgacccctgcctggtta
acgagttacgtctctgccttttccctgccggataccttgcctggtaatcgactgcctgcc
cgtgtaccgaccttggaccggaacgtttacgaactttgcacctgcctgcctcctgtcgga
ttcttacacccgtgtttgtactgccatccaacagtaaaattggttaactgcaccttcttg
tgtctccgagtcgtgcaattgaacccacacacttgtctgcaccccttacagtacgaactg
gccacaaagatggattcagccgactctggttccgggctcactgtcctgccgacaccatta
ctgcagcagacggaggaacaatttaatgcagttcacctcgggatgcaggggatgtcggag
cgccaggagagccttcacagccaggttacctttctgactagtcaggtccaacggctcatg
gatcgtctggacaccttcgccactccgattactgttccagctccagctccagcttcactt
cccgctgcttccccgcctgttgtcccgccacgtctcgctcgtcccgaaaggttctccggg
gactctggcgactgtcggccctttctggttcagtgtgggctccacttcgagttaaacgcg
ccagctttccagatggaacgctccaaggtggcgtacgtaatctcgcacctctctggcagg
gcagagagatgggctacagcggaatggtcaagaaactcacgcatctgctcctcggttcag
ctgttcacagaaactttaagcaagatcttcaacaccactaatcccggtcgagaggcggca
agagcattgatgggatttcgccagggcaatcggcgggtctcggattacgccattgaattc
cgcacattggcagccgacagtgggtggaatgaggagtccttgttcgacgcattcttgtat
gggttagcagagcccattaaagatctattaatcaaccgtgagttaccagaagatgtggat
ttgctcattgctttggtggtcaagatcgataaacgtctccaggaccgggggagatccaga
ccggaatattctgctcctgtccagagggggcagtcgacttcagctcagcagtcctctgat
ggggcggaggagcctatgcagctggggcgcaccaagctcagtccagaggagcgtcaacgt
cgagtgcgtgagggtagatgcctttattgtgggcagaggggtcactacctatcaaactgc
ccagtgagggaccaggcagcggcaagatatacactggtgagtcacactactgtgtcttct
gttcgaccttctatgcaagccaagctcatcacaccttctcagactgtcacttatcctttc
ttggttgactccggggctgatgagaattttatggactggaggttagcgaagagattaaat
ttaaaattaattccccttccaaagcaattggaggctcacgctctagatggtcggttacta
tgtaagataacgcaccggactgatcccattcagatgattatttccgagagacattctgaa
gccctgagtttttaccttttcgactctccatcacaccctctcattttgggttttccatgg
ctctccaaacacaacccccacatgaa
>RETE32-Ga#LTR/Gypsy
gcgttgcctctctgaatatcgccatgtttccatcatgcgaacggcaggtcacgtgatctg
aaggcgccttctgataatattgtttaggaggactgacatgttctgtgagcaaggttacac
attaagagtttgtccttaatggaattttttctcttacattacttttacttttatacttaa
gtagttttgaaaccactacttttatacttttactacttcatacttcaacttctacagaag
tctttttaaaccctagtatcggtacttctacttgagtaatgaatgtgaatactattgaca
cctctggggaccactgtggtaatacacacacactgtttgattctttagtgttttcttgtt
tgttgttgacatatccggtactctagtgcgcttgcagaagttatatgggagttaacgtgt
actgtaaacgggcgctcatgggacgatattaaagaaccagccagcgaacaacgaagcctc
cctcgcattcatttacatggtgtcagaagtataagcggagtcggcgtgcaaagaccggga
gagaaagctgagacgtatatcagagccttgtacaagctagcggagcattgtgaatttggc
gcgagcagagatgaaaatatccgcgactggatcgtcgtcggtgtactcgacaaaaacatc
tcacagaagttgcagctgacgaaggacctgacgctagcgctgaccatagagacggtcagg
cagtcagaggaggttgcttcgcaagtcagcatgcagggagagatatcgggattgatacag
gaagttgagcgcggcaaatacccccaccattacggtaagccaaaggagggaaataaagga
caatgtggacagtgtgggaaagtggggcacagtagagatgaaaattgcccagccagaaag
tcttcatgcaatacatgcaacaaggttggacattggagcagagtgtgcaggagtagaagg
gcagtgagtgaggtgacagagcaagcagagcaacagcaatcatactttcttggggctgtg
agtaaagcagatgggtcaccagagcaatgggctgtcgagttgctggtgggctctacacca
gttgacttcaaaattgacacaggggcggatgttagcaacatctgtgaagagacctatcat
tcactcacctccaaaagaccgctggagccggcagatatgccattagacagcccaggcggc
gagctgcagtgcattggtcaggtccagagcactgtgacctccaaaggaaagactcaccca
ctcacagcatacgtcgttcggggtcgtactgtaaacaaccttctcagcaggccgttgtct
gtggaaatgaatctggtgaagagaatcaatgaaacggtgtgtgacagaggacatccacag
acatatggcgagcatgagacattaaaaaaagaacctgtgagaatactgctgaaggacaat
gctcagccgtatgctgtgcacacagcacgacgcgtacccctccccatgctgcaaaaggtg
aaggaggagctccagaggatggaaaagaatggcatcatcgagagggtgacagagcctaga
gactggtgtgcacccatggtaccagtcttgaagaagagtacaggtaacgctcgcatctgt
gttgatctcaagagactgaatgaagctgtgaaacgagaacggtatctcctgccaactact
gatgagattacagcaaagctgagtggagccactgtcttctcttcgcttgatgccgccaga
gggtttttccagataccattgcatcctgacagctgtaagttcacaaccttcattacgcca
tttggtagattcaattttaagaggctaccgttcgggataacgagcgcaccagaaatcttc
cagaggaagatgatggagaccctccaggggctagagggtgttgagatcttcatggacgac
atcctggtctacggggccacagagaaggagcatgactgtcgcctggagaaggtaatgcag
cgcatagaggcagctggtctcaagcttaatcgtgtgaagtgttccatcaggcggagtcag
ctgcggttcctcgggcaccttatttaccagtccgggatccgacctgaccccgacatagtg
gaagctattcagcagctaccaccaccagcagacgtgcaagaactgagagggatactggga
atggtgaactacctcgggagatacatacccaaactctcaacggtgggacagccactgtac
gagctcctgaaagacaagaatacatggacatggagccatgcacagcaaactgcttttaaa
catatcaaaaagttgttgacaactgcaccggtactggccttctataacttgagcaagccc
acaacggtgtcagcggatgcaagcagttatggattggggggtgtactcctacagctccac
ggggtgcagtggaaaccggtggcatactgctccagacgcctcactgaagcggaaacacgc
tacgcccaaatagagaaagaaggtttggctgctgtgtgggcgtgcgagcagttcgacaga
tatctcaatgggctagagcagttcaagctaatcactgaccacaagccgctagtgcctctc
atcaacagccgcagcctggacaatgtacctatacgatgtcagcgtcttctcatgaggctc
atgagattcaacccagtggcagagtacgccccaggtaaaactctggttgtagcggacacc
cagtcacgcagtcccctggcaggcacgtgcacagagacggacacgcacagtgaggtcgca
tgctatgtggctagtgtggtagaggggattccggcgtccacaagaaaattggatgaaatc
aggatggtgacgatggccgacgcggaactgcagtcagttgttaggctcataaaggatgga
tggcctgaacacattagcaacgtccccatggtcgcgagagagtacgtccaggtaaaatca
gagctgtcggaacacaaaggccttgtcctcagaggtaacaggattgtggtgcctaggtcg
ctgagaggtgagatcctccagaagatccatgaaggtcaccagggtctaatcaagtgtaga
gagagagcgtgctcttctgtgtggtgggccggagtctccacggagataaatgaacttgtc
acgtcctttcaggtgtgctgtgaactaaaaaggacacaacaaaaggaacctctcatcacc
acaccgcttccggagcgaccatggaagaggatagcaatggacctctgtgagtacaatcac
cataactacctagtaatctcagattactaccacaggtttctagagatactacagcttccc
tttacaacaagtgcacaagttattttgagattgaaagcagtattcgccaggttcggcatc
ccagatgaggtggtgagcgataatggacctcaattttcgagtgcagagttcaaggagtgc
gcaagacaactcgatttcaagcactgcacatccagcccacaccacccacagggaaatggg
cacgcagagagagccgtacagatg
>RETE56-Ga#LTR/Gypsy
gaggtgcgccaggcgacagccgccagccaacaggccagcgccgctcaggagcagacgtta
accgccctggtcgcccagatccagcagctcgccctaaggatctcccagacggaatcacag
agccctccagctgcacctcccgcagctgtatctccgccgactccccccggccccgccttc
gaaccccggataggagctccagagcgctacggcggagacccagagagctgctcccccttc
ctgactaactgctccatcctcttcgccctgcagccccacaccttcgcctccgaggaggcc
cgggtggccttcgccattaatcacctcactgggagggcccggctgtggggaacggcggaa
tgggaacgccagacccccgtctgcaggtcattccagtccttcgccgccgaggtccgaaag
gttttcggtccgccagctctaggcccagatgccgccggcggtctcctgaacctccaccag
ggagaccgtgcggtggcagattacgccgtagattttcgcacccgagcccgctagaatagg
tggaacaccgaggctcagtgcgacgcctacctgcggggcctggaggactatgtaaaggac
gagctggtgtccttcgacctacccacctccctggatgagctcatagagctaacacggcga
gttgatcgacgcatccttgcccgacaggaggagaggcgacagggaggggctggacgcctc
caaccccgccgcagcagtccgccacaccaggcttcatcccttcgatctgcacccctggtg
gaggacccggaacccatgcaactcagccggaccaccctgtcaaccgtggagcgccagcgc
cggcgcagactgaatctgtgcatgtactgtgggggagagggacactttgtctccaagtgc
ccgggaaaagccaaggctcaccagtgactggggacgcaccggtgagccctccctccaaac
tgtcccccatcaagagaccaatctgccactgccgcctgctggtgccagggggttcccaca
ccctggcggtgttcattgactcgggggccgacgtatccattatcaacagcgagttagccc
ggcagttggggattgagagagtgcctctgcctcagcccgtgcccgccaatgccctggatg
gtcacgccctcggaatggtgacccaccagactgtccctgtccagatgctgctctccggga
accaaccatgagtcaatttcctttcacatcctgggactcaactcggatcccgctccttct
ggggtttcccctgggctttcgccgtcataagccggcacatcgactggggcgacagggtcc
atcctggggtggagcacagcctgtcatcaagtctgcctgaaacaagccctcgtcccccag
cccccatcctgccccacttcagccccggacctggcgggcgtcccggctgagtaccacgat
ttcaaggaggtcttcagcaagtcaaacgctacctccctgcctccgcaccggccgtatgac
tgtgccattgacctcctccctggcactagccctccccggggccgcctctactccatctcg
gccccagagagaaaggcaatggaggattacatcaacgactctctgtccgccggcattatc
cgtccctcctcgtccccggctggggctgggttcttttttgtccaaaagagggacaaaacg
ttaagaccctgcatagactatcggggcctcaatgacatcacggtaaagaaccgatacccg
ctccccctcatctcctcagcgtttgaactcctggagggggccaccgttttcacgaaactg
gaccttcgaaacgcgtatcacctggtccgcatccgagaaggggacgagtggaagacggct
ttcaatacgcccaccggccactacgagtatctggtcatgccctttggcctcaccaacgcc
cctgccgtcttccagtccatggtcaacgacgtgctacgggacatgcttgacaaatttgtc
tttgtatacctggatgacatcctagtgttttccagatccatggaggaccacatccaccac
gtccaggcggtcctccaaagactcttgtaaaactcgctcttcgtcaaggccgagaagtga
gagttccatgctccctctgtgtccttccttgggtacattatcggtcagggggacatccgc
atggatccggctaaagtatcctctgtcactgcctggccggtgccagagtctcgaaagcag
ctacaacgtttcctgggtttcgcaaacttctatcgccgcttcatccgagggtacagcacg
gtggcagcccctctcacggctctcacctcccccaaggtccctttccgatggtcacctgcg
gccgactccgccttccagaccctgaagagccgcttcacctccgcctccatcctgcgcatg
cccgacccagagaggcaatttgtagtggaggtggatgcctcggatgttggcgtaggggcc
gtcctgtcgcagcgggccgccgacgaccagaaactccacccctgcgccttcttctctcgc
cgtctgaaccctgcagagagaaactacgacatcggcaaccgagagctcctggcagtgaag
gcggctctggaggagtggcggcactggctggagggggccaaacagccgttcctggtgtgg
accgaccacaagaacctggagtacatcaggacggccagaagactaaattccaggcaggcc
cgctggtcactcttcctcacccgcttcaatttcaccctctcctatcgaccaggtagccgc
aacgtcaagcccgacgccctgtctcgcctatttctgaagggggaggaggagggtactgca
gaggcggtcaccatccttcccccggctcgcctggcggctgccatcacctggggagtcgag
gagagggttcaggcagctctggaggagcagccaggtcccagcgcctgcccacccaaccga
ctctttgtctcgaggcaactccggtctgaggtactccagtggggccacagtacccatctc
acctgccacccagggatccagcgaaccagagaatttctccggcgccggttctggtgggag
tccctgaacaaagacgtccaggagtttgtaaaagcctgccccgtctgtaaccggaacaag
tcctccaaccaggctccggctggactcctgcacccgcttcccgtccctcaccgcccctgg
tcccacgtatccctggactttgtaaccggcctaccaccatctcaagggcacaccgccatt
ctcacggtggtggaccggttcagcaagatggcgcattttatttccttgcctaagttgccg
tcggccaaagaaactgcggatgtggtccttcgcgacgtgtttagactccatggtctccct
gtggacgtggtctcggaccggggaccacagttcacctctgtcttttggaaagagttctgc
accctcatcggggccacggccagcctgtcctctgggttccacccccagtccaatggccag
acggagcggaagaaccaggagatggaggcgtctctccggtgtatggtctccagccacccg
tcgacctggtccaaacaactaatgtgggtggagtacgcccacaatacactggtcagctcg
tccaccggcctctccccattccagtgcgcccatgggtaccaaccacccctgttcccagcc
ctggagagggaggtctcctgcccagccgtacagaccttcatccgccaatgtcggcgcacc
tgggcccaggccagggccaacctccagcggtcagtgactagatactccgcctctgctaac
cgccgacgctccactgcgcccacttaccgggtgggccagaaggtcttgttatcgacccag
gaccttccccttcgtgacgactcaaagaaactggcccagaagttcactggcccatttgag
attctcaagatcaatcctgctgcagtccgcctgaagcttccgcggaccatgcgtgtccac
cctacatttcacgtctctaaaatttagcctgtggtggagagccctctcgttcccgccacc
ccggcccccccacctccccgcattgtagatggaggtcctgtctattctgtccgacgcctc
atccgctcccgccgccgggggaggggcatccagtacctggtcgactgggagggctatggt
ccggagacaagatcctgggtccccgccggttttattgtcgacccacgacttatcaccagc
ttccaccagcaacacccggaccagccctccaggacccgcccggcagccaagacgcgccct
tcccccagatcccagtccacccggctcacaattcagaccgggccgagtctgaggagtatt
gaggagactcctccagaacccgcccctccctccctcggtgacagcgtttggggacgtcag
gagacgccccttgaggggggggttctgtcacactcacctgccagctcgatcttccacacc
tgccccacatccacaatcagtcactctcctgccttccacacctgcttcgcattcacaatc
agccccgctacataagcactgcacacccagcctgtcattgccagattgttcttcgcgtca
tgcaagtctctccagcactctaccttggactgatctcccggtgtcgaccctgcctgttcc
cgacccgttcgtctgtctccgccccggtgagcacgtcagccttctgtccccgaccacgag
tcctgcctgagcgcctcgggtttctgttgcctgctccttggactgctcggcgcttctgcc
cttgtgctccggatccccgaccggcccagcgatcgcaccagctgcctcccggcatctcct
ccccgatcctgaggagcgcactctgctctgcccctcattgtgcccgaacgcctgctgtga
ggccgtgttcaataaaagcgttaaccaaacactccgtgccgttgtgctgcatttggctcc
gccacacgctcgtgtcagagtcagtttatgtcctggctgaaggtctgcgggtcaactaga
agatttaccagccaaagggggttagagacacaccaacactattcaacatacacactctgt
ttacgttaagtcaggagtctggacattggatgtgaccggatcttagatgcgggaggggga
aggtcctcctctacgccagtttagggccaatagaaatctttccttctctgtctttcaagg
gttataaaacatgatgttcttgctgatgttagttagttgtcggcctgtgtgctgcctgaa
ctgctcctgcctttgcaaacgcagcgctgatacttgacctgtgatctgacaaatacattt
ccagaacgagagaagtcgttcagctgaatttttgataaccccgaccaggctccaaatctt
gaacacgtattcttacacctcccttgtgtatttaagccgtgtgtgtgttgtttgtcacct
gtggcgtcattgtcttttgtcacgcatgtccctgtcaatcgtcctgcctgcctctcgttc
ctttttgcccttagttcctgtgtgtttttgcccgttttgactattagtcctttttgtttt
gtttgagtcctgccttccacgcacccctgacaacctcagccacaggtttcaaccataaga
acaagaaagtgccatttcatttaataagccgattcagaacttagagccattataagtaga
attacagtttgttgggacaggaatcaggaaacaaacccacgctgggacaaagtctgcgtc
tgctgcttcttttgggtccacgttgacgctgttaaatgaaagcgtttggcttttaactgg
ttgtgaagctgtctcatgataataagtatgaaagagcagagacgagtccacgtcttctcc
ttctgagtctcattgtgtcctcacaaacacacagacacaaaccttcagtgatcattttat
taacaacaacgatgacacatctgtgaaagaagtcgtgagcgcgtggaagagaaaaagaaa
cttcagtctactgcagattaaatgtggattaagtctg
>RETE328-Ga#LTR/Gypsy
tgcctttactgcggtgcggtgggccactttgccgcttcctgtccggcaaaagacagagct
cgccagtagacagaggagtactggcgagcgcggcggtgtcttcatcctcacccagatccc
gcaccactctccccgccgttcttcggtgggctggctcatctgcctcctgtccggcgctga
ttgactcgggggcggagggaaacttcctagacgagagatgggcgcgggaacacaacattc
ccctggtggatttagaaaaacgcaccaccatattttccctggatggtggaactctagctg
aggtccatcaggtcaccagtccggtgagtctgactgtctccgggaaccaccaagagacta
tttcttttttcgttttttgttccccctcttcccccatggtcttagggcacccctggcttg
tccagcataatccccatattaactgggtcaggagtactatttttagagaaatatctctcc
gagtcgctggaggctgggattattgttccatcctcttctcctgccggtgcggggttcttc
ttcgtggagaaggacgggtcgttgcgtccttgtattgattatcgggggttaaacgacata
acggtcaagaatcgctaccccttgccccttatgtcatcagggttcgagatcctacagggc
gctagattcttcactaaattggatctgcgtaatgcgtaccatctagttcgtatcaaacag
ggggatgagtggaagaccgcgttcaatacccatattggtcactttgaataccgggtcctt
cccttcggattggccaacgcccccgccgtgtttcaggcactggtgaatgacgtcctgtgc
aacatgttaaacatcttcgtatttgtttatctggacgacattctaatcttctcaccctct
ctcgagttacacgtccaacacgtccgtcgagtcttacaacgcctactcgagaaccgcctt
ttcgttaagtccgagaaatgtgtctttcactcgcgctcggttacgttccttgggtccgtg
atctccgctgggggaatcagcatggacccccagaaggtacgggcggttctcaattggcca
gccccggagtctcgcgttgctctccagcggtttttaggattcgctaatttctacaggcga
ttcattcgcaattttagtcaggtggctgcccccctgtccgcactcacgtcgaccaagtca
aggttttgttggtcagaaccggcacaagaggctttcaaccgtcttaaaagtttattcacc
tccgcgcccattttagtcactccggaccccgcaagacaatttattgttgaggtcgacgcc
tctgacgtaggggttggggctattttgtcgcaacgctcctcccgtgacgataagattcac
ccgtgcgcctttttttcgcaccggctctcacccgcggagcgaaactatgacgtcggcaac
cgggagctcctggctatccggttggctatgggggagtggcggcattggctagagggggcc
agcgtgccattcattgtttggaccgaccaccggaacctcgaatacattcgctccgctaaa
agacttaatgcacggcaggcccgctgggctttattttttggctgcttcgacttctccatc
tcgttcagaccaggttcaaagaatgttaagcctgatgccctctaccgtcagttcggctcc
acggaggatgcctcaatccaggagggaattgttccccaacactgtgtggtcggaggggtg
gtctggggagttgaacagaccgttaagagggcccttgcgcacgccatcagacctcctact
gcccccgaggggaggttgttcgttcccgagagcgcgcgaaagtccgtactcgagtggggc
catgcctctaaactattcgcgcaccccggcgtaaagggcactttagccgctgtccgtcaa
agattctggtggcccaccagagagcgtgacatacgtagtttcgttgcctcttgccctgtc
tgcgcgcaaactaaatcaagcaacgctccgccggtgggtctcctcagaccccttcccatc
ccatcacgcccgtggttacacatcgcgttagactttgttaccggtctccctccatccgcc
ggcaacacagttatcctgacggttgtcgatcgtttttctaaggcggcccattttattcca
cttcccaaattaccgtccgcccgtgagaccgcgcaggttatggtcgatcatgtgtttaag
attcacggtcttccctcggacattgtgtctgacagaggtccccaatttgcctcactgttt
tggagggagttctgtcgactgattggggcttcccccagtctgtcgtcaggattccacccg
cagaccaatgggcaagccgagcggaccaaccagattctcgggcgcatgttacgcagtttg
atctctcagaccccggcgtcctgggtagatcagatctcctgggccgagttcgcccataat
tctttaccctcctccgcaaccggtctgtctccttttgagagttgcctcggctatcaacct
ccacccttttcgtcacaggagtgtgagacttctgtcccctccgttcaagcttttattcag
agatgcaagcgcacttggaggagagtgagatccgctttatgtcgcaccagaacgcgcact
tgtaaggctgccaaccgccgccgtgtaaaggcacccagatacgtttgtgggcagaaggtg
tggctctccactcgcaatctgcccacacgcgaaggctcacggaaactcgctttgtcggtc
ctttttccgttgttaaggtttttaacccggtaaccgtcaaattaaagctgctcggttcgt
tacgtcggatacacccagtatttcacgtttcgtgtctcaaacctgtcattcgtgcaccca
cccgcccgctccccccacctcttgacgaggtggactctatttatagggttcgcaaacttc
tggatgttcgtccccgagggcggggccgccagttcttggtggattgggaggggtacggtc
ctgaggagtggcagtggattccggcccgggacgtcctggaccgcttgctcattgaggact
tctaccggtctcgccagactccttcctcggaagcgcctgggggcgctcgttgagggaggg
gtactgtcagcatccgggtctctctctcttcccctctgccatatacattcactgacacac
tcatttgcccattagtctcacctctgcacacacacacacttctcacagagccttcccatc
cacctgccgctcatttcaatcagtgcccgcgccgtttgctgttacacctgtttctcgtca
tgtctaatcaccctgtctatatctcgcatgtgttccctttgtgtcttgtcggattattct
tgtgagtcaacccttcccctgtccagcagcctcaagaccttatctgttttgcgcacagcc
aagtcctgctcatccggtctccagcgtcgtgccgcaggggctgcatcctgcgggctcctg
acgagcttcgttctccaaggaggagattcccctgtcccgaggattatctttcgttttgcc
ttttgcctagctggtctcctagagaatacatttttgttctatgttttgccatcaagctcg
gctcgctgtttctgttgaacattaaaacccttattttgtcacctccctctgcacgtagat
ctttgccgcccgttaccgtgaccgaacgtgacagatggcttcagtcttggagctgtttag
ctgcagaaagttttgcttcatccacgcctttatctcctccaggcaggtggtcagagtgga
tgatggcagggcagcagagggggttgggtttgtcctgaggcagagttgagtgtcatcagc
atagcagtggaatgaaatccatgctggctgatgacatggcaaagggggaacatgtagata
atgaacagggtggggccgagcactgagccatgagtgacaccacaggtgacattgtgtgta
ggaggaaggagccggagcttgtgcgggaggtggagcgttatcagttggatctggtggggc
ttacctctacgcacagcctcggctctggaaccacactggataggggatggactctattca
actccggagtggcccatggtgtgaggcgccaggcgtgtgtggggatactcataagtcccc
ggctgagtgctgctacattggagtttactccggtggacaaaagggtcgcctccctacgcc
ttcgggtggtgggggggaaaactctgactgttgtctgtgcatatgcacaaaacagcagct
gagggtattctgccttttcggagaccctgaatggagtcctgcatggggctccagtagggg
actccatagtcctactgggagacttcaatgcgcacgtgggcgacgatggagataactgga
gaggtgtgattgggaggaatggcctccctgatctgaacccgagctggtgtttgttactgg
acttctgtgccagtcacggattgtccataacaaacaccatgttcgaacataaggatgttc
ataagtgtacatggtaccagagcaccctaggccaaagatcaatgatcgattttgtaattg
tatcgtctgatctgaggccgcatgttctggacactcgggtaaagagaggggcagagctg
>RETE342-Ga#LTR/Gypsy
cctttcaggggagaaggcacagaccgactttcaatttctgagtgggaaggttctgttagg
gtgtatctggctagaaggggcgttgagttatgtgaacaagcaggggaagtattgaacaag
ctgcaaggaagggcgagtgatgttgtgagagttggactacgttgcaggccctcgttaaac
ttgcagttgggccctgaaccagtttttgacatactcaaacagcattttagcgatagtgtg
acctccttcatgcccctagctgacttctatgacaccaagccattctcggctgagacggca
gttgattactggattcggcttaacaaggccattgacattgctgtggagggactgcaaaga
caaaacaaaactcttgataacccctctcgtgaggtgactgtcatgtttatcactcactgt
cctgaccctgatctgtctctagtcttcggctgcaagccacttgaggaatggacagctgct
gatgttcaagtccggctggatgaacatcaccgtaagaagcgtcttcagcagcgtcagccc
acacaccctgttaggggtttgcattctgcccaggcaacagatgctctgcacagccacatt
caagctgcggtgagccctcctgctccacaaccagctgctaggctgcttccaagtggtggt
cagtcccttgagcatgttatcactctgttggagcgcttgttgcagcaggactcttctcag
cgttccaggccgctgaggcagaggaacagcgggcgctccaggtttagggacccgtgtgca
gtttgtggtagcgatgaccatgacactgtgtcccactgtcggaatgaacgcttgtgcttt
cgctgccatgctgctggacaccaggcgatggcttgccctgtcaaccctggtcctgactca
cctgctgtccaaccggacacttcgccgaggcagggaaactagctggcctacacgaggagg
ggactagtggagggcccgatgacacgtccccgattgatgatgttgactttgaatctgttt
attctcagttttgtgcctcgacggactctgattccacggtggtatttcagaacgcacaga
gactggctgcgactgataaccttttctacaccagtgtgttgattcaggacgctctggagc
tgcgtgccatgctggacagtggctcgatggcctgttctctaagttctcgtgtgcttcctt
tgctggaaaaggctaaccttgtttctccggattctattgctcccacatcggttgttctga
ttggatgtgggggtctgaggacgtccccaaccggagtgtgtgagcttcagatgaaagtgt
ttgactgtcacatctctgttcccacactcattgtggatggccaaagcgacgacttgattc
ttggcagcaacgtgataaagcatctcattcgtgtgctgaatgtttctggagatttctgga
ccaaagtttcgctcccggatcaagcttctagtgaagagggggccctgttgcagatgttgg
ctactgtggagaaatggagaggtggtgaggttcctgacaaggtgggcactgtcaaactta
aacatgctgtgaccctagatcctttgaaagaacatttagtttggggccgtcttcctagcc
atactcgcctctcagctggcagcacagtcatagtggagcagagtaactcacgcacggtgc
caagaacagttatggtgggacggattgtgacgccgatgtggggggatggatgggtccctg
tgagagtgattaacccttccaataagccagtgacattgaaacgcaactgcaagattgctg
atgtttccccatgtatggcacttgaggagtttgacactgactatctgtatgtggaaagca
agacagattacgtgaaaagcaatgtgactaagactttttcccagacaagtaccggcagtg
aaaagagcttaacggttggttcagaacacttttcacacaggtctgggagctctgtgctcg
acaacttgggactgcaggacattgatgttgactcgagtgacttgtccccattctggaaaa
caaaacttgttgatctgctggccaagtatgaatccatcttttcacgtcatagtttggact
gtgggagagccaaagactttgttcaccggattcggctgagtgatggcagacccttcagac
taccgtatcgtcgcctgtcgccctcacactatgataagctgaggatggccttgaacgaga
tggaggagcgggagatcataaggaagtctatgagtgagtatgcatcacctcttgttcttg
tttggaagaagaacggagatctgcggctctgcacagatttcagatggctaaatgcacgca
ctgtgaaggatgcacatcctctgccgcaccaggccgatgctttggctgcccttgggggga
atgctttcttctcgaccatggacttgacttctggatactacaatgtggaggtccatgagg
aggataagaagttcactgcgttcacatctccttttggattgtatgaatacaacaggcttc
cgcaggggctgtgcaacagccctgccaccttcatgaggatgatgatggccatttttggtg
accaaaactttttaagcctcttgtgctatctggatgacatccttgtctttgctcccaatg
aacagttagctttgcagagactagaaatggtgtttgagaagctagaagcgcataacctaa
agctagcgccaaagaagtgccatttcatgcggccgtcggtaaagtttctgggacacattg
tgagtaaagaaggcatctccacggatccagagaaggttaaggctattgtggatctgtgtg
aggaggatttgatggttgaggggacagacattccctcaccatccaaggtaagatccttcc
ttggaatggttgggttttaccaacaattctttgaaggatactcaagtatcagcaagcctc
tatttgccttgacatctggcgtgacaaagccgaaatatagcaaaggtaggaagagacctg
tggctaagaagctaacgttggctgattggagcccggaatgcagcgaagccttctctaagt
tgaagcaggcgttattggaaaatgctacattggctcatcccgacttcagtaagccattcc
tgctgtccgttgatgcctcatccaatggccttggtgctgtgttgtcacaactggcggagg
gcgatgacgtggcacgaccagtggcttttgcgagcaagtctctcaattatgcccaatcac
gttatcctgcgcacaggctagagtttctagctctgaaatgggctgtttgtgacaaattca
gtcattggttgaaaggccagccgttcactgcgtggactgacaacaacccgctgacctaca
ttctcactaaaccaaagcttgatgcctgtgagcagaggtgggtggcgaaacttgctccgt
atgactttcaaatcaagtacattcctggccctaaaaatgtggttgctgatgccctcagtc
tcctgtcatcagtgtatgaatgggtgtgaatgggtgaatgatgtcatgtagtgttaaagc
gctttgagtggtcagaagactagaaaagcgctgtacaagtacaggccatttaccatttac
tcagtcgcgagccttttgttcagccgagtatgctgcatcgactgactagagtcccgtatg
gcgcactactggaagaagcaagtgttgtggattctgaccatgtacaggatgtgtttcgtc
agtcatgtgatccagcagctatgttgcaggcggacccggggggcctggccccagagacct
ctgtctcacgccaagcggtgtgtgcggtgcttgagcgttctttggaccatgactgtttac
catcacaagccttcctattgccacaacttgttcgatccattcaaccacatgagttgtctg
atgtccaccctctacccagagataagctattggatttacagcgcgcagaccccagtttga
gtcgggtgcttcactttgtagaacgtcgacggcgtccatcgaggcgggagcgtgcggctg
agccggttgaggccctgcggctccttagacattgggaaaaactcaccttgaacatgggtg
tcctgtatcgtgtctccaaggacgttgttaccaagaggaaaactttccagtatgtggtgc
cctctgcgctaaaggagaaggttcttaaaggcgtacatgatgaggcaggtcaccaaggcc
agaggcggacactctatctgactaggcaaagattctactggcaggggatggagactgacg
tggtgcagtatgtgcggggctgtagtcgctgtgtggttagcaagtctcccgagcctgagg
cgagagcaccacttgaaagcgtttcgacctctagacccctggagttggtttgtgtggact
tttggtcggctgaggactcctccaacaggtccctagatgttcttgtcgttactgaccatt
ttactaagctggcccaggcttacctctgccccaaccaatctgctaaggctgtagcgcaac
aactctggaacaactttttctgtgtgtatggctttcctgagcgtgtacactcggaccaag
gagccaattttgaaagtagtctgattgaggagatgctcctggttgctggtgttcataaat
ctcacactacaccctaccaccccatgggcaacggagctgttgagaggttcaaccgcaccc
tcggtaatatgatcagagctcttccaccaaaggccaaacaccgatggccccagctactga
aatctctcactttctcttacaacgcgacagtacatgagaccacaggctttgccccattcc
aactgatgtttggcaggactcccaggctgcctgttgacttgttgtttggctctgttctgt
tagatgatcaggtggtggattatgatgcctatgtgcagtgtctccgccgtgatttggcag
acgctatgagggttgcccagtgctccaccaccaagcagcagcggagacaggaaaaccttt
ataacaagaagcttaagggttccccggtggatgttggtgacagagttctgctagccaaca
aaggtgaacgaggaaaaagaaaactggctgatcgctgggatggccacctttacactgttg
tggggaaacaggagaacactcacaccttcaggattaggaattgtgccacaaaccaggaga
aagtagtccacaggaatctcatcatgcctgtaaacttcctgcccctcccgaccgggtctg
aggatgattctggtggcagtgatctgaacactggtgctttagaggattccatgctgggag
atgagatgtgctctgtttcgctgcctagctgtgcacctgaagacaggacggtgtcctggg
tctctggactcccagccaccaccgtgaatccactgactgcttcgtcagatgctcctggta
atgatgaccctgatgagactgtgattgacctacctgttgaacgggtaggtccgacagtct
tgactgactctcaagcagttgcctctgagcccctaattgacgcacagcctgctgacagcg
gttctcttgtcgggtcggatgagcgttgtcctcgaattagcgcagcttgcagtgaggggt
cattgggggtgaggactaggtgtgggagggctgttagacctgttttgaggcttatccagc
aaatgcaccagaaagctttgtcatggttatgatgttttttttttgagtacttgtgagtgt
gacatgttctatgtctctttttgactgttgggatgagttttatgtattttctctgtacgg
tagagccctgtataggaccaccagtagtgtgtgtctctgggtgggatgtattgtattgta
ctgtactgtatgtattctttgatatcttgtatattaacatgtatacgggcatgttttcct
gtgggtgttgaaaggacttgctaccctttctcattctaattcttaagggatagccattgg
ctggactacgaggtgtcaatgattgaaatggtactgtacatttacgtttgcgagacatct
tcgtttatttttattatactgaatgttcaaaaaaaaaaataatatttttttttttttctg
ttttcatgttgtgaatgacttacctggtatgttcgtggtttggttgaattttgtttcttt
gggggggtttggatgagcaagtggagatcagcaggggggaatgtaacaggtgtttgactc
cacttgccatcgctaagagtcatgacagggtgtcacgtgggtgccctctagtgggtccct
gcggacgtgggtgcgacaccctgtagctaaaaagttagtctgctgcagggtgtgtaactg
ttatgatgccacgaggttccttctgagaacttaacttgtgtgtgttcgccaggtatgtca
tgttgtagctaaaaagttagtctgctgcagggtgtgtaactgttatgatgccacgaggtt
ccttctgagaacttaacttctgggtgttcgccaggtgtcttaacgtcacacaataaacgg
ccgatacgagccgaatgtggtccgtgtcctggtggtgattttaacaacacaacgcaagca
agagtacaaccgctacacgattattttattatttttttaatctattgacagccctgctaa
caatacaacttttagtgacatacttatttttacatctacagttacctgaattctgggaac
cagagcatgcctaacaccaccctgaaacacacacgtcaaatctgtcaactgagagctcat
tggctgtggaccgtgccgtgtatgatgggtaaacttacagaaagctgcccagagacaacg
ctggggctcatgggagacgtgacagagatggaccgaccaattttttgagagtcgaaggaa
ctgggacctgaacagagaacatataatataacattacataatcaaatataacaacagtat
gcaatatgcaatatggttgcattttggtttgtctttctgtctgtttttgatggttctgtg
tcgctttgtggttactttatgtcactcggttgtggttatgtgtcgctttgtggttacttt
gtgtctcattgtggtggttctg
>RETE571-Ga#LTR/Gypsy
tggaccgcagggacgacaccccaagtcccgcctcgcaaaccccgccagcgagtagccaac
ccggccgctcggtgcgggtcttcgcaaaccccgccagcgagtagccaacccggccgctca
gtgcgtatcttcgggaaccccgccagcgagttgcccacccggcgactccgtccgtatctg
ttcccggtcttggatcacccaaccccgcgagaaaagacgcgggacgacggccccacgccc
acctcgccaacaccgtgaggacgacgaggggggtgtgtttgtttccgttggcgctttagc
gcgaaggcaccgttttgtttccaaggacccctccacctgcaaacaggcctgcaacgtaag
cggacagctatttgggtacccacacacgatatatatatatatatgttatttacctgccgg
cttattctgtgtgttgtattgtgtgtatttttgttcatcgttcttcctgttacattatag
ctcaagtaagtcaaagccttaggccgagtgcgagtgagaggacggacagtgagcatgaaa
ctgaaccgtctaaaagtgctctgcgagtgcagaggaaaggtggacctcactacagtccct
ttggaactgctgccggagggcacaacagaaaattggaggatcattatagctgctgaaagt
cctgtcgaaaatgtttctccaagcccgttaaaacgtttgttggaagatcaaccggctgat
ggttcggccgagtccattattcgtgcggtaggtgatttgctagccaagatggagaaacca
tctggtgagaacagcagttaccgccgtttaagagtgttctctggtactgtgccaacccca
tctggggaagagtcgttggagcattggttggagcatgcacacctgatggttgaggagagc
gagtgttcggccaaggagaaacgacggcgtatcatggaatgtctgaaggggccggcgtta
gctgttgtgaaagctgtgaggactgcggatccagaggttagtccagctcggtgcttagag
gccattgagagtgcttttgggtctgctgagaccggcgaggacttgtattttgcctttagg
ttgttacagcagcagcccaaggaaaggttgtctgactttcttaggcgcttggagttgtca
ttgaccaaggtggttcgtcgtggaggtctccctccaggccgcgtcgaccatgctcgagtg
gagcagctgctgagaggtgctgtccactctgatatgatgcttgtacagctcaaactcagg
gaacggaaagcagatccgccaactttcttggaactcctgagtgatatccgcaacgaggag
gagtatgagtcttcaaggaaaaagcttcacacgtctatccagggagttcatgcttggcct
gccattgacagtagacaagaggaggttgaacatttgagatctgaagttaaagaactcaaa
tcaatgttcacagccatgaggtctttatctagccaccctgtagcatatagtaaagaacat
gcatcacttccaaaagtactcagaccagagacaggcagtgaagaggaagtagctgccctg
aggaaacaagtgaagaacctgcaagagcaaatagcaggccaaccgccaaaagtctcagaa
tctgctgcatcagcgctaagggtagagccatcaaggcaaccatctttcaagtgtgatgag
aacttttgttatcgctgtggtgaaaacggccatttctctgccaaatgtcataatgcagag
aatcaagccaaagtaatccagaagttgatccaatctctaaagaaagctaaacagggtgaa
tcatcagctcaagccacaggaagcagtcacaccgtgtgttcagctaagaaaagtgagata
accatactgcaaggagacattccccagggattgattggcccctcgtccattgtaccagtg
aagataaatggacaacagtgcaatgctctccttgatagcggctctcaagtcacgataatc
tttgagtcctggtacaagcgtcacttgcctaatgtcgctatccagccagtgtcggggttg
gccatatggggtttgagcgaaaacagttacccctacttgggatatgtggtggtggatatg
gcgtttccagagaaggtcacaggcaccaaagagcccctgtcagtcttggctctgatttgc
cctagcccctcaagtcctgagcagactcctgtgatcttaggcacgaatgccaaccttttt
cagaggctttccagactgtgcaaagagaccaccggagtcgacattgcccagacgctaggc
attaaagcaagggacccggtcgtgcacacagaccaatcaaccgctgagggagaagaggat
gaggtgggatgtgtgaagtggatgggtccgtgctcgctgatcttacctcctgctgaatgc
tgtgtcagctgtgacgtagagttgaagcagcctctgaagaaggacatgctgatggttgaa
gcctcccccactgctcctttaccagcgggggtgctgctgcagccgatggtgatacaaagt
gcagcagtggaggaaggccatttcactgtgttgatcatgaatgagtctcggaaggatata
gtcatcccagtgggaatagtcctaggacaactgtgccacgctgatccagtagtcccatca
ccaaaggcgggagctgagactgtcccaaccaagttagatcctgaactacttcagtttggt
gactctcccatcccccatcaatggaaagagcgactccgtcaaaagctgtgtgagcgagca
gaagtgttctcgttgcacgagtgggatgtcggcctggcaaaggacgtggagcacaatatc
cggatgaccgacccaaagcccttcagagaacgttccagacgcctcgccccagccgatatt
gatgatgtccacaagcacttgcaggagttgttgaatgctgggatcattacggagtcacgc
agccagtatgcatcaccaattgtgatagccagaaagaaaaatgggcgtatcagaatgtgt
attgactataggacccttaataggcgtacaattccagaccagtacacaactcctcgcata
gatgatgcgttggattgcttaactgggagcaaggggttttcagtcctcgatctgcgcagc
gggtactaccagattgccatggcagacgaagataaagagaaaaccgccttcatctgcccc
cttggattcttccaatttgacaggatgccccagggcataacaggagcgcctgccacgttc
caacgccttatggagaaagcggtcggcgatatgaatctccaacaagtgttagtttattta
gacaatctcattgtctttggacgatccttggaagagcacgaagcgcgcctcctgcgggtg
ttagacagacttgaagaggtagggctaaaactctccctggacaagtgtcaattttgtcaa
cccagggtcaagtatgtaggccacatcgtgtcagccgacggtgttgctactgaccctgaa
aagatagaagcagtcactaggtggcctaaacccacagaccttaagtcactgcgatccttc
ttaggtttctgcgggtattacagacgcttcatagcgaattactcctccattgttaggccc
ctcactgaactgacaaagggctatgcgcctaatcagcctggaaagaagcaggtcatggac
aagacaaagacctactttaaagcttcagaaccattcaatgaccgatgggaccaatcctgc
acggacgctttcaatcgcatcattcaatgcctgattaatgccccagtgttggcatttgcc
gatgctaacaagccctatgttttacatactgatgcaagtttcaaagggattggtgcggta
ctgtaccaggaacacccagaagggctacggcccgtggcctttgccagctgaaaattgagc
tctccagaacagcgatatccagtacatcagttagagttccttgcgctgaagtgggctgta
gtggacaagtttcacgactacctttacggagccaagttttctgtacgcacagataataat
ccgttgacctatgtacttaccacggcgaaactcaatgcgacgggtcatcgttggctggca
gccttggctacctatgatttcgatgtacagtataggcctggtaaagcaaacatagatgct
gacttgttgtcccgcaacatccctgaggatgtggaggatagagaatggggtagcctgtcc
ccaaatgtggtgaagtccatatgtcaaggggtgcaagtggaagaagtacctgacacatct
cagagacaagtggaaccattaggagacaccccaggcagtaatcctgaggtgtatgccttt
ccgtcacagtcacacttgagctcactggagcaactttcaaaagcagatttaatggctgct
caaaagagagacccagtggttggacaagtgattgaggctgtgaaacagggagtttggcct
agtggcaacgacttaaacccggaggtgctactgatgaagagggaaattggcagacttgtg
atgagggatgggcttctgttcagggcaagcaagaaagctgtagaggagacactgcagctg
gtgctgccctcccagctcagagaagtggtgttgcactctcttcatgatgacatgggccac
ttgggcgtggaaaggctgactgacctcctaagagcaagattctactgggcaaagatggct
caggatgcggagcagtatgttcgaaattgtggactttgcatcactcgcaaagcgcctgcg
aagaaagccgctccactacatcacatcactagcagtggtccgttggacctggtgtgtatt
gactttttgtcaatggaacccgattccagaggcattagtaacgtcctggttgtgacagac
cattataccagatacgctcaagccttccctgcgaggaatcagaaagccctcacagttgca
cagatcctagtcgaaaagtatttcgtacactatggtttacctgcaaggattcattctgat
caggggagagattttgagtcgagactgatcaaagagatgctgacaactttgggaatacgg
aaatcacgagcaactccgtatcatccccaaggagatccacagccggagcgtttcaaccgt
acactgctctccatgctggcaacattgggacaagagaagaagagatcctggagtcagcat
gtagcctcgttagtgcatgcatacaacagcacgaagagtgacgcaactggatattctcct
cactacttgatgttcggtagggaagcaagaccaccagtagacctgtgtttcaacacaact
caacctgggagccaggaaagaaatcattaccagtatgttgaaagcctgaagcgtgacctg
caaagagcctatgaactggcttgtcaagctgcagacaagactaacctgcgaaacaagagg
gcctatgaccagaaggtcagttttcagagcatagaggaaggagaccgtgttctgctgaag
aatttaggactcaaagggagacacaagcttgacggccgatggagttctataccccatgtg
gtggtaggaaagatgccaaacctacctgtattccgggtgagacctgagggaggcagaggg
ggagttaggacaatccatcgagatcacatcttacctattgagccattcgtgaggatccca
ccaggtccagcttgtgaagacccggtgagaccgagaacacgtgcaatcagtaagagacaa
agacaaccgattaggagtcaaagagaagaggccccagagacaacagattcctcgtctgat
gtggagggtaacaggtcatgtcgaccataccgggagtatctggagcgtctactgaagagg
agagaagtgtctgatggagattcagagagctcagagaacgaggaggccagagaactgact
cctgactgtgccactgaggagcatgagacagaggaagaggaagggccccctgtgaccaac
actgccccctatgactctgaaagagaccaagatgggagaaacaatgtcagtgcaccaaaa
gaaagactgagctctaaaactaaaacccacagagtacttagaccacggatacgtgaaaaa
agacaaataaaaccagtattgcgacttacctatgatgaacctggaaaagctagtgagcaa
gcattaacaattgttcatagaggtatcattatcaaactaggggaaaactagatcctctgt
atttccgagttagtaactcagttctgataaactctttctctacatagttaaaaggttaaa
atggcatggtttatgtctatgaggacatttagacatttagtaaggggaggatgtagccct
gtgggaaaagtgtgtggggtcggagattatggtgtttgtggatgtttacccttgtgacat
aactaatgtatcctgtttgtttaaaaaattgtattggtggagaggtacgttagccccaaa
aaaggggaggggaagtgacgttgaagaggagttccggaggagagaaaaaagacgcgggag
gggagaaaaaaggagagtttgggaaaaagagcgaaaaaggacgagttcgagggagcggag
gaaagaggggatagagagagagtggacgagtagtcaacccggcgacggagtccacgatcg
gtccctggacgcggataactaatcccagcggtggaccgcagggacgacaccccaagtccc
gcctcgcaaaccccgccagcgagtagccaacccggccgctcagtgcgtatcttcgcaaac
cccgccagcgagtagccaacccggccgctcggtgcgggtcttcgcaaaccccgccagcga
gtagccaacccggccgctcagtgcgtaccttcgggaaccccgcca
>RETE667-Ga#LTR/Gypsy
tgaagtccttcttacacgttggacacaggttctggtcgctggtgttccagtgttcattga
tgcagtttatgcagaagttgtgtccacatggtgtggtgactggatcagtgaacacatcca
gacagatggagcacaggaactgatcttcagatggaccatagtttgcagaagccatgtcta
cacatgttgtggaagagaagaaaaacgttttatttaaaatagtttttatgaatagtttta
ttttgaaaccagtccagaacgtgtccacatgctgtgaataaagagcagcacgctaacaac
gctctgcttacttggtgacaaacacgtagcgtctcatttagatgactcacactaaaagcc
tccagcaggttcactgtggaacacgtttaacgtgacgcaccaagaggaaacagaggaagg
gatcaggaaacagagagacactaaagtttaaagcacagagattcagctccaagtgactga
agtcctggacagtttgaagctgttagactgagttactgtatcgtgggactgtggataaac
acacgtggttttattgttaacattctatcaagtaggaagtgaacagagaggaacttcctg
cctgagtaaagtacaagttgtgtgttcttcctgcttgttgaaggtgtaaatgtgaccagc
tgtactcaccagtgttctgaagagactctgctgtgttgctgaggaacacctgatgacgtc
actttgacttttctctcagagaaacacggagacttgtcttcactgcagcgcgtctgcctc
tctgaccaacgaactttcatctctggagagtgatgtagaggctccgcccctccgtgtagc
cccgcctcctactggagcgtcatcagcaggtgaggtttgtttcctcctctgactcatgct
gactgctggaggattcagtcatcaacagtatgcagagagagacaaagtccgctgttcgaa
caactcacaccgaaggtactaaaattggagattaaggactttgttctgtataactaataa
taatcatatttctagtcagcacacggttgaggcttttattctgaagttagcacatcttcc
attcctgtttcatcctgacagttttaaggcaacggccattaagatgaagcatgttaagat
agtaagaaagagtgaggatgtatctagttctacttcagtgatcagctggtggcttttctc
tggctccttattggacgatggagttttgatggagtgttgctcccagcatgcagatgaaga
tcagctggctctcagatcagatctcactactgttcaccgtgtgacgacgtcctgtgaggt
ctgacctcagtttgtttgtcctgcagctccccgacctgaaggatgctgctagcaagctaa
cagtgtcccagtgaaggtatccggggcttttattgtgaaggatggaaacaaaagtgtaga
gatgttctggagtgtcaatcagatagtaaagtcttgctactgttacgaccccgcccttca
tctgctcgcctgcaggtggcggtgtcttctagggagaacgtgggagatttcacacccttg
ttcgctgattgcctcttaaatgtggagaggataaaaccctggatctcccctttccacggc
cccttcctccaggggagcgactgcctcaggagaagtcactttggcctacctttgtttagt
tacccaactcataccaatcttttctctccccatctggattatgattttcccctttgttta
taacctagactttgttttgttaagttaccgttattctgaaggaacaattaaactcttgca
agtaatttcattgcacgttttctttatgtacggtcgaaacgagctggccgtaacataaat
tggggtctcgtccgcgatcctatgggggtaggaaacgttggtgagtattggtggtatgtg
tgtgtatttttgtgaatggttacctttataattgagaactctggttagagtgtttccaag
tgtgtatgtgcacttgcacttttcatatttctaaatttttaagactcaagtatttgacat
ttatgaaattaaataaatattgacatgacaatcaatctgaaacccttagtttcaaattag
ttttcagaattttttctgttaacaggatttcctgtttttcaaacacagctctggtatcgg
aatattatttgtatcggccgatatccaaatttaggtatcgggatcggatcggaagtgaaa
aaatgtggatcggtgcatccctagttcgtgtgtatagtgcggtttattttcgcgcttaca
ctaagttttgacttgtgggaagtcttcggaagtctttgtgaatgaacataggttgaggaa
tacggtgacgtagttcctcttttgaagcagtggcttatgggagttgtatttcgcgtaaac
agcgtctcacgtgtgttagagtagtttcgtttgtgttactgtgcgtatacaaatacgaac
aaaatgtcttcggtgctcgaagatttctttgcgtgtccgtcagaagctttgcttgagagt
tgtacaaaggagcagttggtacaaattgcccaacgcttcagtgtcgatcttacttctaaa
gaaaagaggctgaagaaactctggtgactactttgaagcgatcacttgtggatcgaggag
ttatagagataattggtgaatcggtcgtgtctactcctgctgaggtttatagtgaaagtg
agaccaaatttgctgaattgtctttgcaagagaagcaatcgcgtttggaggccgcgaaaa
ctcgtgctgaacgtgacggtcgcgctatgaaagagcgagcggtggaaagagattctgaag
ggaggaaattagagcaccagttagccaagcgaagaatggagttagagttggagagggaac
gtgacgagagagcgtttcagataaagaagttggagttagagttggctgtaaagaccgctg
aagtttcacaggcgaatttgcctcccgtttcaccacagcgggcaaatacaggtgaacctg
tgtttgacgttcacagaaacatgagattggttccgccattttctgagaaggaagtggata
aatatttctatcactttgaacgcgttgctttatccatgaaacggccgaaaatcctttgga
ctttattgttacagtgtgtgttcacaggtaaagcacaggaggtttattctgcactctcac
tggaacacagtggtgagtatgaggtggtgaaatctgctgtgctacatgcacatcaactcg
tgcctgaggcgtatcggcaaaaatttagaaatttgagcaaaactgatgaatgtactaacg
ttgaatttgcaagagaaaaagaactggtttgatcgttggtgtacttcaaggaaagttaca
actaaagaacagttaagagaattcgtgctcttagaagagtttaaacattgtgttcctcat
gtcgtagccaggtatctcactgaacacaaggttgatacactttctgaagctgccatcatg
gctgatgaatttgtgttaagttcagtctgtcttagaaccagcgacatgagcaagtccaag
ttttgctttcaaccgaagataaagtctcctgtgatgggtaggaatattaaggcgacagtc
gctgaacattctggtaaaactgcactctcatgagacatggtttgcttttattgtcaaaag
cctggtcataaaatatcggactgtcttgttcttaaaaagaaagagaggttttcaaaacct
gtttctttggtttctactttgccattcagtgttgacacttgtgaggagaaggattgtcat
ttatccaagtccaaggataaatctgttgatcagagtgtgagttcgtccgtggattataca
ccttttataaccgaagggaatgtgtcgttggttggttcaaaggaaactgtgccggtgcgt
cttcttcgagacacgggagccgcgctgtcgtttcttttagagggaattttgcctttaacg
tctgaaaccgctactgggtctcaggtactagtgcgaggttttgagatggggtttgttgag
gtgcctttacatcgaatccatctgtcctcagccgtcgtatctggtgatgtagtggttggt
gttcgttctgcacttccagtccctgggattacatttattctgggaaatgtttggggacgg
agtggtgttgcagctccgcccataatctcatctatacgcaggaaatctgatgtggacaac
tgtagagaatttcctggtttatttccagcctgtgcagttactcgatccatggcacaacca
ttatctgaaaatcaagttgaagttccattacacgacactttcttttatacttttaacaca
ggtgagcaaggatctgaggagtctgaatgtcctgagcaaaaagacctgaagtcctgctct
tcgttgcagacggattctgcagtgctgcaaagtgaatctgctgctacacctgcagttctg
tccactcctgagaaaacccatgttgatcgctctgatgttgatgactgttctccatcttct
ttgttccagatgtctccagaggatttaattagagctcaacagagcgatgacactcttaag
cctttatattctgcagcggcgtctaagaagtgttctgatcatcaatcctcttcgtacttt
cttgatgatggtctgctttgtcggaccgtggtcctgcatgaatctgtttcgctggaacct
aaaacacagattgtggttcctttttcagtgagagactctgtgttgcatttggctcatcca
ggtcttgctggtcataccggcgtccgtaaaacgtacgatcgggttttgcgacagttttat
tggccaaatgtaaaacgctatgtagcaaaacacattcgatcctgtcatacatgctagatt
accggtaaaccaaaccaaaaggtgcctgttgctccgttacagccgatttctgtcaggtcc
actccttttgagcatttaatagttgactgtgttggtcctctgccccggtctaagactggt
caccaataccttttaactgttatgtgccagactactcgttatccagctgcttatccgtta
aggtctatcaccacaaaatctgtcttgaaggccctcactaattttatgtcgacattttat
tcagtccgatcagggttcgaacttcatgtccaaacagttctcaaaagccctgcgtcaact
gcgagtcaaacacaatatttctagtgcttattatccgcaaagtcaaggagttcttgagag
gtttcatcaaaccctgaagtcccttttgaggtcatattgtgtggagctcgatgcggattg
ggaagaaggtctgccgtggatgttactagcgatacgtgaggtaatccaagaaagaattgg
tgttcggacatgtagtgcggggacctacggctgtgttagctgatgagtggcgaacgtcta
aaccaggggtctcaaactcgcggcccgcgggccaattgcggccctcgggacgatattttg
tggccccatccttaatatgaaagtgtaatgttagtgcggcccgcaagttttatactgtaa
ccccactgtcagctgctgtgtgggacatgttatgatgttctggtttcctactgtgtgctt
gtccagtgaacgtggcatgcatgtgactgacatggggggcgggtcgtgtgtgtcggccga
ggtgcagagagcaggagggtgaaatgtttcctgccctctttcgcgcaggtgatcatgtga
ctaaccgttagcatcgctcgtttaataaagttttcctttacgactcacactaacaacaca
tgaagcatctgacgtcaccgacgagcgtctccgtccattactacgcagcttcgattcacg
taacttcacgtttggctataaaggaattccacggtcacatgaccttaggtctcccccgct
gagttaaaggaggactagtgttgtagtctcattcggaccgatcccccagggtggggttca
atgactgcttttgaaagtgagtgttaagttgtgttattgtcgaccatgccgttcggacgc
tagtctggctcgcgttcggttgaagtgggctgcatctggcccgcagctgatttgagtttg
agacccctggtctaaaccttctgagaacacatcagattacattagtggattccgccgtag
accgtatgaggcacgagctctcgctaaaaagaagttgagtaagtctcaaatgaaaatgca
aaaatactttgaccgagagagagagtttcaggtgggtgaacaagtactggctttgttgcc
tctacctgccaacacatttcaggctaaatttacaggaccctacaatgtggctaaacgtct
ttcatccatccatccatccatcgtcaaaccgcttatcctgcacacagggtcgcggggggg
gctggagtccatcccagccaacttcgggcgatagacagggtacatcctggatttgtcgcc
agccaatcacagggctacacacaaccattcacactccattcacattcacacatctacggg
caatttaaagtccccaattgaccggatccccagagcatgtctttggactgtgggaggaag
ccagagaacccagcgagaacccacgcagaacatgcagactccacacagaaaggccactgg
gcggaatcgaacccaggaccttcttgctgtgaggcaacagtgctaaccaccacgccaccg
tgccgccctaaacgtctttcagataataattatctgttgaatactcctgatcggagaaag
aaacaacaagtctgtcacagcaacttgttgaaagtatatacagctcctgtttgttctgtt
attgtgaatgtagtaaactctagtgactcttttccagaatcgtctcctttatttaacagc
acgagtgaggattctttagagaatgctgatgaggatggaagttttctttctggaggaaaa
ttcgacggacgacttaaaaactctgagatccttcttaatctgtcctcttatctttcttat
ctctcagagaatgagaggagtgatgtcactgagttggtgatgtcatttccctctcttttc
cttgacgttcctggtcgtacttctgtcatagaacatgatatcgacgtaggaacctcatgt
ccagttaaacagaacgcctatcgagtcaatccttttaagagagatctgctgaaacaagag
gtgaactatttgcttgcttacaatctggctgaatctagtttcagttcatggagttctcct
tgtgttttagtaaataaacttgatggctcatatcgattctgcacagattatcgaaaactt
aattctgtgacaaagccggactgtttccctttacctggagttgatgactgcgtcgatcat
gttggctctgcccgttatgtcagtaaattcgacctcttaaagcgatattggcaggtgcct
ttgactagtcgtgcgaaggaattatccgccttcgttacacctgatgctttcctgcagtgt
acggtaatgcctttcggagttcgaaacgcacccgcgactttccagcgactcgtaaaccgt
atactgtatggaatgtccggatgtgaggcatatctcgatgacgtcgttctgtatagttcc
tcttggtctgagcgtctcactcagattgaagaattgttctctcgcttagaaaaagcgaat
cttcccattaatctcgctaagtcggaattcgcgaaggcaaccgttacctatttgggcaag
gtagtgggaaatggttgcgtaaaacccattgagacgaaggtagaagccatttgtaccttt
ccagttcccaccacccgtcgtgaattgcaacgatttctcagcatggtgggatattattgg
agtttttgcgaaaatttcgccagtgtagtctcacctctcacagatttgttgagtccgaag
ttacattttaagtggtccgaggcatgtcagcaggctttcgaaaattgtacggctttgttg
gcatgtgctcctgttttgacggctctgaattttgaaaagttgtttagtcttgccatttat
gcaagtgcttgcggtgcgggcgctgttctcttacaggaggattcgaaccaggttcaacgt
cctgtaagttacttttctaagaaattgaatcgacatcaacaggtatattctaccatcgag
aaagaagctcttgccctagtgttggccgtacaacatttcgaggtatatctagggtcaatt
gcttctcctattatcatctatacggaccataatcctttggttttcttaaatcgaatgagg
agtcaaaaccagcgactgagtcttattttacaacctttccatcttgagatcaaacgcatc
cgaggaaaagataacgtgatagctgatgccctttctagagcgtaatatttctacgttgcc
tgttcttccttttcttttcatctctagggcccagagatgttggagcatgaggaggagcag
aagttttctcgggaaaatctagaattttattgtatcttttcttggagtagtaactgtttt
cttgttcttttagattcgtggtcgaatcttttttttgaggagggaggtgttaccaccccg
cccttcatctgctcgcctgctggtggcggtgtcttctagggagagcgtgggagattgcac
acccctgttccctgattgcctcttaaatgtggagaggataaaaccctggatagggcggca
cggtggcgtggtggttagcactgtcgcttcacagcaagaaggtcctgggttcgattctgc
ccagtggcctttctgtgtggagtctgcatgttctccctgtgtctgcgtgtctcccacagt
cgtaagacatgctctggggatcaggttaattggctttgactttaaattgcccgtagatgt
gtgaatgtgagtgtgaatggttgtactgtatgtctctgtgtagccctgcgattggctggc
gaccaatccagggtgtactctgtctatcgcccgaagttggctgggatggactccagcccc
cctgcgaccctgtgtgcaggataagcggtttgacaatggatggatggataaaaccctgga
tctcccctctccacggcccttcctccaggggagcgactgcctcaggagaagtcactttgg
cctacctttgtttagttacccaactcataccaatcttttctctccccatctggattatga
ttttcgcctttgttttgaacctagactttgttttgttgagttaccgttattctgaacgaa
caattaaactcttgcaagtaatttcattgtacttgttttctttatgtacggtcgaaacga
gctggccgtaacagttatacagtaaagaaactttgctttatttgatgtaatcgcgtgctg
gcgagttgacgtaaggaaaccgagctactcactttctcttactattattttatctcattc
aagtaatgtttcaatgtcacgtctgtatctttgtttgcgtagaatagttgttgccgtgac
aacgaatggggatcctgaataaatagtaaagtaaatgtgcagacagagagcagagtacct
gatacgtgggactaactacatccacgatggctctttgtgtctttgtggtctttgttgaca
ttaaaggaaatgaagaacattcccagactgtgaagtgttgaacgtttgtctcagcagtaa
tgaaacaaatctaaaagaaccaaagtaaaagtccccaaaaactcacctcacccgcctgca
gccgaggaacgaagatccaccaaaaacgtctccgtctttggttctgattcgtttgtacag
aaacgcgttctgtcgccactttccccttttgccactttccgtggagggaggaagagaatg
ggaggaagcaggacacgaggtcaaaggaaaggcccgagcaggaggaagaggaaacaacag
acgctcctcgcttgaaaaataaaaactaaatccaagattcaattaatatatataatattc
agtataatatatatatatatatatatatatatatatatatatataaaaaaaccttattat
ataaatataatataaataaatataatcaaacacacacacaactaggtttatagggaaaac
gtaatatataacgttatatatatatatatatatatatatatataaatctcttcctcatct
ggaccttccacgacgcctcggcctccatcgctccgggccgccgtccatcacttcctgaag
gggaactcgtttctttactcctggttcatccatgacagtgatgtttagttctttttaacc
tgaatgacccgttttgtggcgttcagagtctctgggtcatgacgtaggcgtgcactctgc
aggtggagcgtgttaccgtgaaggggctccttccttctgggtggtgcagcacacgtgctg
acagcctcatgtacccgggttacaccgtctgacgtgttggtaccgaccgtcttcctgctt
ctcatgagatcacaaacaggaatcttctctttgctcggatgcttcaaagtatttattgtg
tgtttttctttgtcatcggtcgtctttctgttcgttctcgacttttaaaaagtgataaaa
tgttttttaattttttaattaacatgaatataaatataacttgtgtaaacccgtcaattc
tgttcagtgttcagttcaagttatttatgaggcaaaagtaacttgttcaagagatgtatg
tttcctttttttcaacaatcactctttatttttaagtcttattgcaaatattcacaaaac
aaatcaaaatgagccaaagtgactttaaataattcaaaccacttttcacaccaaaagaac
atttgcatctatattattaattcactttcatgcacaataacaacaacacaaagtgtattc
tgtgaacatgatggaaaggtcagaggcgtttatgagaatattaaatattcaacatgtttt
cagaggcttcacatcagatagaatttgttttgctgatttactcaaagtcaaacttcagct
ttggatatttagtgaaaataaaacagtctggattcaaaaggttgaaatagatattctcca
taaggcgtcatgatacagaaataaagagaaaaacatacagtatttatataaaatatgtac
atttattcccctttaattaataaaatgatcacatgaaatcagagaatgattaatttactc
ccgacaggagagatgatcagaggagcagagtttctaccatcgtcattagaaccaggactg
aagaacgggaagagcttctcagtgaaggagcagccagtgaaggagtagatgagagctgca
gcttctacgtcataaaaggagaccacaccctcctcatagtccacaaacacccccaccttc
tgaggacgagacttcacagagagaacaactggaggatcatcaagagcaaggtattcattt
ccatttatcaaacatataatccagtaaccatcctgaggactcagtgagatgaatcccttc
ctgttgactgactctctgatcactcctaaataccactcagtctttccttcaacctgaacc
tcaaagtagaatctgcctgaagagaaattctgatttgttaaaacacagagccagctagaa
aatctctctgggttgtttgggagattcttcttcacatcaccgtctttcacttgtttccca
tcgtcagacaggatgagacgaggatgagctgtttcaggatcaagagtcagatccactgca
aacatctggaccgtcttcagctcagcaaaccacttctttatcttcttactgagcgtctcc
tccagctgagacacagctctcaccacagtcccctcatatgaaggacaaacactgacctct
gtccagtccttggtgggtggtggctgatggatgtttgaggactggagaagatggaggtgg
tcttcagagagagacagctgctccacctcagcgctcctcttcatcagctcagagatttcc
tcttccagctctctgatgaaagcttcagcctgtttctttgtggttttctgcttctcctct
attgttttgaggagctccttcaagcctcttccaacagactccatcagatcagtgaagacc
tgaacaccttctgctttctctctgcctgcatctttctcactgagttcgaccgagtgtttg
atctcctgaatcttcactcttctcttctggatcatctgctggatttcagcctctgtcttc
ttcagctcgaccttcttttcttcatattcttcttccagaggaacaacatcatgcatcttg
tggtctaaaacactgcagagcatgcagacacaggtctggtcggtcttacagaacagctcc
agaggtttatcgtgcttcgtacacatcctgccttccaggttctccacagggtccatcagc
tgatgtctcttcaggcgtgaagctgtcagatgaggctccaggtgagtctcacagtaggag
gccagacacaccaggcaggacttgagggccttcactttggttccagtgcagacgtcacag
ggaacttctcctggtttggactcttgttgctctgagctgctgctgctggctttctgctga
gcagactgtctgaactgaacaaccatctcagagaacatggtgttgaccctcaaatcaggt
ctggtgatgaagtccttcttacacattggacacaggttctggtcgctggtgttccagtgt
tcattgatgcagttcatgcagaagttgtgtccacatggtgtggtgactggatcagtgaac
acatccagacagatggagcacaggaactgatcttcagatggaccatagtttgcagaagcc
atgtctacacatgttgtggaagagaagaaaaacgttatattttaaatagttttcatgaat
agttttattttgaaaccagtccagaacgtgtccacatgctgtgaataaagagcagcacgc
taacaacgctctgcttacttggtgacaaacacgtagcgtctcatttagatgactcacact
aaaagcctccagcaggttcactgtggaacacgtttaacgtgacgcaccaagaggaaacag
aggaagggatcaggaaacagagagacactaaagtttaaagcacagagattcagctccaag
tgactgaagtcctggacagtttgaagctgttagactgagttactgtatcgtgggactgtg
gataaacacacgtggttttattgttaacattctatcaagtaggaagtgaacagagaggaa
cttcctgcctgagtaaagtacaagttgtgtgttcttcctgcttgttgaaggtgtaaatgt
gaccagctgtactcaccagtgttctgaagagactctgctgtgttgctgagaaacacctga
tgacgtcactttgacttttctctcagagaaacacggagacttgtcttcactgcagcgcgt
ctgcctctctgaccaacgaactttcatttctggagagtgacgtcgaagctccgcccctcc
ttgtagctccgcctcctactggagcgtcatcagca
>RETE706-Ga#LTR/Gypsy
tcagcactatatatatatatatgttatattgtatttagtatatatggtgtatatggtata
tggtatggtatatatctgtgttagccctgcgattggctggcgaacaatccagggtttacc
ccgtctctcgcccgaagttggctgggatacactccagccccccctgcccgaccctgtgtg
caggataagcggtttgacgatggatggatggattgatttcatttggcaaacacatcttac
agtggcatttgtctggactttgaatgtgcaaactggtgtgcaatatcttcaaaatcaagg
gcactaacaagttcatgtttgatggccaagagagaacgtgcagagagccgtgtctgtgac
attgtggtcctcagctcatttttaacttgtttcaaaacagaaaacgacctctcaccctca
cagttagacaccggcaaggttaaaaacattcttagtgcaacataaacatttggaaatgtt
gtcttaggtccatgtctctcaagagcttgcagaagctgtacaggtgaagtctcaagtgct
tgaactgaataagtttgtctgagaaggaactatccagatctgtcaatggtgacataatat
gtttcaaccttaaatctcttgactgctatcagtaaaagctacttcactgtcatcaccaca
ctcgtctgcaaatgtctttctttttctcacacgtcgagtgtcaaactagtagttttgtgt
ggcactaacagtgcgtgcggcgtgcggattcttcgagctctgcaaactgttctcgtagag
cgccaacatatgaatgcagtgagtgtaacccctgtgagatgtcttctgctttctatgttt
gtcgtgctggagctgttaacttctgcaaaatataacagacacaaaggaaattgtggacct
tcttttaatcctccattatactcacacaaaatacttagacagtgatcgtatagttttata
agaacagaacttgactacacaagcaatacaatgaaacatataaccaaaaatacatacagg
ttaatcaacttaacataacatacctgtaaaatataaaggacacaaaggaaattgtggacc
tagaaggacgacataaaatggatgttagctagctaaaaaaaaacggacattgttgttaca
gacaataaaacatatcaccaacttaataaaaacatggcaactttaaacaaagacaaagga
catttaacataataaagctagcttcaccataaatgaaatgagtaaacattttccgcggac
ataaacaaaacccgttaccttcttttaatcctccattacactgaggattacccacaatcc
gtcctttttacggtccgtttgtgtaccactttgtggcagtagatggcgtagttcagccag
tttagaagggttttagccatccattctaactatgttacatgagcgcagaaagccaagagc
agtagctaaatctatatcgcttctttggagttggtcgcttgttgccttaaatctatgcag
tacccggtcccacaacatagtcattattactgtctcaagtcttaatttaacttttattgt
ttatattttcacatattgaaagtgtttgtattttttactcatatatccagatatatatga
cttttgaagcttaaaaaaaaacgatttctctttcatgtccacattaccgatgatgcaaca
taagtagttccttgttgcttggcaacgccattgacatcatagaacgtgtcactgtgttcc
gatgtgctttgttgttgggttccattttgtccctcataacttcactggacttcttgagag
ctgcacgctttctgttctcagtcctgcatccgttcataacctttgaccactgacaataca
acgctgttttcaagttttatcgtgtacacagaagtattttacccaacttttaaatcaaac
aggagaaatggctgaaggatatacaacgaatctgccggtttccaaccagggaccaccaga
gtcatctgaacagttcaacgcagaatatatgagcctgagggagatctgcgaagttcttaa
gtctatgcgcatgaaaattcacatgagcggaataaaggttgcaggatgggaatgtttgaa
ggttaaaaatgacaagtatgaccatcacaggcaggaggaaggcattgctaggagaaaatg
tgaaacccttcaaaaagaggtgaagaatctccttgttaaggtcaaaaatcatcaacattt
tgactcaatctacagagaccaaaaagcagtaaacgaagaaatgtcttctaaacatcaaaa
gctggaagaagaggtggacttgcagcagaaaaggttggcgcacttaaaacgtgtggagtc
aaacgctgcatccataacacaggagaatgaggagtacgaccaaaaaattaagctcctgga
gaccacactgcaaaaggttaccaatgaatgtaaccttttatctgacttcatgccttgtca
ccaatcttgtttgtggtcttcgtggacaggatatcgaggcgtagtcgggggaggagggtc
tacagttcggggggctgcggatcttatcgctgctttttgcagatgatgtggtcctgatgg
catcttctgtctgtgacgcccaactctcactggagcgcttcgaagtcgagtgtgaagcgg
tcaggatgaggattagcacctctaaatctgaggccatggttctcagcaggaaaccgatgg
atggcctactccaggtagggaatgtgaaggagttcaagtacctcggggtcttgttcacac
gtgaggggaagatggagtgtgagtttggccggagaatcggagcagcgggggcggtattgc
actcgctttaccgcaccgttgtgacgaaaagagagctgagccgaaaggcaaagctctcga
tctaccggtcaatcttcattccttccctcacctatggtcatgaaggagtcatgaccgaaa
gaactgggtcaccggtacaagcggccgaaatgggtttcctcaggagagcggctggcgtct
cccttagagatagggtgagaagctcagtcattcgtgaggagctcggagtagagccgctgc
tcctttgcctcgaaaaggagccagttaaggatggacagttttttacaaataatgatgaaa
attttgaggacagtaaagatgcggttcataatttcaataaatattgaaagtgtgggaccc
aaactggcagaaaaaaccccagatccttcaacatctggagctctaaatgaaacattaatc
aacatttgtgcaaatgggtgaccacccgtcatcttgcttggacattgtttgtggtgtccc
ccaggggtcagtattgggaccaaaagtgtttattcgttatattaatgacatcagtaaagt
ttctaaaatacttaagtttgtttggtttgcagacgatactaatattttttgtacaggtga
taatttgcagcagctttcggctgaaatcaacttagagttatgtcaacttattatatggtt
tgatattaataaattatcattaaacttcgataagactaagtttatgttgtttagaaattg
caaaagcaaaacaaatttgcaaatcgaaatagatgatgtgtcggtggagagagttaatga
aattaagtttttgggagtgatgatagaccataagatttgctgaaaaccgcatattaaata
cattcagtctaaaatatctagaagtattgcggttctcagcaaagctaaacattttctaaa
ttatgctgcactacatattctatattgctcacttattttgagttactgtgtggaagtatg
gggcaacaactataaaaccctgctgcgaccgttatgcacattacaaaaaagagccatcag
aatggttcataaggcaggattccacaaccatactaacttattatttatacagtcctgctt
cctcaaactgccagatctagaagaatttcaaacagctatgctgatgtaaaaagctatgaa
taaacaagtaccagataacatgcaaaaactgtttactgatcgagtggggggctatgatta
cagggaaaaccttaacttcagaaccttgagggttcgaaccaccatgaagcgaatgtgcat
ttcagtcagtggtgtgaaggtctggaataaacttcaaaaagagctgaagcaaagtccaag
caagactttgtttaaaaaaagactcaaactggtgattttcaagaggggaagtgaatggta
taactactcagcactatatatatgtatagtatatatctatctatatatacccgagcaaag
ttgacgcagtgacgcggtggaagacgccaaccgaccttccttctctgcagtcgttcttgg
ggttctgcggctactaccgcaggtttataaaaaacttttccatcatcgtccgtgtaaatg
tctgatttgaattgcagttctcctacgcaatattctattcatgtgttaacgaggtccgtt
ctgcttttattttgaaaagcgccgtttttcttcttatgtttttgtgacgctaacttcctg
ctacttaccacttgcaacgtggaagtcacgcatcgtcgaagcaaggctcctaattatgag
ggtgtgccgagatgctagcaggtggaggaaattcctttgattagcgcccttggagagcgg
attgagttttcacggtgttcaaggtgttcacgacgtcatggtgcttatggtgctcgtcga
gagaaacgaaataaatcaacacccgtttgaaactctctgcgtcttgatcaatcgatccga
ggggccgctacagtccgaccactaacagagctgtgcaaagggtatcctcccacccaaaag
aaacacaagtctacctcagcatcagataagacttactacaaagtcaatgagccttttggg
gaccggtgggaccaggcatgttccgaggcattcaaaaagatcatccactgcctcacaaat
gcacctgtgctggcattcgccgaccctctcaagccttatatacttcacatagatgccagt
ttccaagggcttggagctgtcctcaaccaagagtaccctgagggcttgagacctgttgct
tttgcaagccgcaagctgagtgcctctgagaagaactatcctgtgcaccagcttgagttt
ttggcacttaagtgggcagtggtggacaagttccacgactacttgtatggagcacagttt
accgtgaggactgataacaaccccctaacttatgttctcacgactgccaaactcaatgcg
acaggtcaccgctggctctcggcactcgccacgtacaatttcaccctgcagtacaggcct
ggcagcagcaacatcgacgccgatgccctgtcacgcaacccttgtccgaacacagaagaa
ggttggcaaactgtatcgactgaaagtgttcaagccctgtgcaagcagatcaagtgctgt
gaaactccaacagagtccacaacgatggccgagtcccttggagtgtcacctgatggtata
ccagagtgttttgcctccccagtttggttggatctcggttctttgagtcagctcagttac
aaagacctggtcaccgctcaagatgttgatcctactatcgctccagtcaagcagtcgctt
tgtggtggttcatcattcatcagccccgataatccaatttctgtcctgttgaacaaagaa
gtaagcaagctgttcattcaaaaccatctgctctacagaaaggttgagaaaaaggggacg
gaggtaaagcagctggtactgccaagagagtatgttccgatggtcctgagatctttgcat
gatgagtcaggtcacttgggaatggacaagaccattgagttcatcagaaaccggttctat
tggccgaaaatgggagttgaagtggagcagtacatcaaaaactgcggcagatgcatcact
cgcaaagcccttcctcagagagctgctcccttaaaacagattaccagccaaggccctcta
gacctagtctgtattgattttctgtcacttgagtcagactctcaaggtttcaccaacatc
cttgtagtgactgaccactttactcgatatgcccaagcttttcaagccaaagaccagaag
gcggtcaccgttgccaagatactgtgtgagcgctactttgtacactacggactccctgcc
cgcatacattcggatcaaggccgcgattttgagagcaacctgatccaagatttactgagg
atgttgggtattcgtaagtcaagaacaacgccttaccaccctcaaggagatccgcaacca
gaacgatttaaccgtacgctcttgtcaatgctgggcacacttgattcaaagcaaaaacaa
agatggagtcaaaagatcagtcagttagtccatgccttcaactgttctcaaaacgacgca
aatgggtattcgccctacctgctaatgtttggcagagaagctcgcttaccggtagacatc
tgttttggcgtggccgaggacgatcaaaagaccaagtcctaccatcagtatgttgctaag
ctaaagaaagatctccaaagagcctaccgtcttgcaactgaagcgtcagacagtaatcac
caaagaaataaaaaagcacacgacaagcacgtcaaagaacaagtccttgacaaaggcgac
cgggtgttgctgagaaaccttggggtcacaggcaagcacaaattgaaatgcaagtggtta
ccctcaccatatattgttatggagaagctacccaacttacctgtctacaagatcaagcca
gagaggggcatgggagccgaaaaaactattcatcgtaaccacctgttacccattggttac
ctggtgagaatccctgtcgacgaaggtgaagtgggggcacaacacagacctgtgaccaga
gcattgcatcaacagacaaaaaaacgaggaccgacaaccaaccaagatgacgacgtgtcc
tcagaattagagtatgacgaagtatacctgccaagcccccttgagttagactgggacaag
ttgctgacatgtccagaactgtcccgcaatccgagccaattgtcaccgaacctgaaagac
aagttcacgacccggttgaaatagaggcagcggtcaataatctgaccaacctgcctccca
acgctgatccagaggtcgacgttctagagggggaagcagacgtcaatccctatccggaca
ctcaagctgagagtggacaagctgagcattcaaaacgagtaattcgtccagtggtcaagc
tgagctacgatgaactgggcaagccttgtgaccaccctgtgacagtcctaagccatggcg
tgttggtgggaagtggactctatggagactccaggagcggtgtatgtcaaactctctggt
gccaccccatggcgttgtgttacacttgttttaatccggtccctagtgttggctggtaga
ctattagagttctctaaggtttattttgatgagggcatcaaaatgtccagaagggggaga
gtgtagtcccgtggtgacttaggactatagtcatactttcaaaactaggtgcctgcctat
aaaaagaaaaagtaaatgtttattttacattaaatacataataggggacacctgatttct
aagtggggagatgtttatttgttgtgcatggagtaatgtttgtcatagtgatgaatacta
atgttaagttcatgtttagttaaatactatctccagaggctttaggccgttagtctttta
gtacttactgtttgttaccgtattattggtcagtggtgtattcgcgctgtatagccaatg
gtgattggttgggaaaacaacggggaagacacgtgactggaaagttctggaagtttttgg
gggttcgaggaggagagaagaagtcgtgaagagacgggacgccggcgtttttggggaaga
gaaaaagacgctagcaggagacaagaaggcagaataaaccggcgcgggaggctggaagga
gtggaccgcggactctgtgtgtttgtgagcctggaaacggaggagaaaccaaagctgaaa
ccccgtcggacggagcgggggagaagcagcggaggtcgccatcgagggagccgagcttgc
tagccacggtgggcgtggccgggcggacgtgtcggtgactcgcatcgcggatccgagttt
ccacgctctcaatgttttgaaagtgatttcggcgctctcaatgttttgccagaccaaaca
ggtctgcaacgtgttttctttccgtacatatcgttgccgtgagtaactggaacatgtgtg
gctgtgtgtggtgattgggcccaacaccgcatcggctgatacttgtttcatgacacttgg
aggggaaagtttttgttgttattgttgaactctggtattctccgagttgaggaacgggaa
catttcgaacatatattttgatgtaacgtccttgatactattgggtttgtatgactgaat
ttggagtttattatttatgttttggggaagttttggttatttatttttctctatttggta
atattgggttttgggggaaattaattattgtatttaaataaacaagggcgttgccctatt
tattttacttttgttaaaagaacatccatctctgggtctcatttattttttaaatagctt
cttgctaaaaggttttacgatatatcgaacccaagcaccccccattctcacgtgagtgac
tcacagagtggtgatacgggtgctacatatatatatatatatatatatatatatatatat
atatatatatatatatatatatatgttatattgtatttagtatatatggtgtatatggta
tatggtatggtatatatctgtgttagccctgcgattggctggcgaacaatccagggtgta
ccccgtctctcgcccgaagttggctgggatacactccagccccccctgcccgaccctgtg
tgcaggataagcggtttgacgatggatggatggatcgatttcatttggcaaacacatctt
acagtggcatttgtctggactttgaatgtgcaaactggtgtgcaatatcttcaaaatcaa
gggcactaacaagttcatgtttgatggccaagagagaacgtgcagagagccgtgtctgtg
acattgtggtcctcagctcatttttaacttgtttcaaaacagaaaacgacctctcaccct
cacagttagacaccggcaaggttaaaaacattcttagtgcaacataaacatttggaaatg
ttgtcttaggtccatgtctctcaagagcttgcagaagctgtacaggtgaagtctcaagtg
cttgaactgaataagtttgtctgagaaggaactatccagatctgtcaatggtgacataat
atgtttcaaccttaaatctcttgactgctatcagtaaaagctacttcactgtcatcacca
cactcgtctgcaaatgtctttctttttctcacacgtcgagtgtcaaactagtagttttgt
gtggcactaacagtgcgtgtggcgtgcggattcttcgagctctgcaaactgttctcgtag
agcgccaacatatgaatgcagtgagtgtaacccctgtgagatgtcttctgctttctatgt
ttgtcgtgctggagctgttaacttctgcaaaatataacagacacaaaggaaattgtggac
cttcttttaatcctccattacactcacacaaaatacttagacagtgatcgtatagtttta
taagaacagaacttgactacacaagcaatacaatgaaacatataaccaaaaatacataca
ggttaatcaacttaacataacatacctgtaaaatataaaggacacaaaggaaattgtgga
cctagaaggacgacataaaatggatgttagctagctaaaaaaaaacggacattgttgtta
cagacaataaaacatatcaccaacttaataaaaacatggcaactttaaacaaagacaaag
gacatttaaaataataaagctagcttcaccataaatgaaatgagtaaacattttccacgg
acataaacaaaacacgttaccttcttttaatcctccattacactgaggattacccacaat
ccgtcctttttacggtccgtttgtgtaccactttgtggcagtagatggcgtagttcagcc
agtttagaagggttttagccatccattctaactatgttacatgagcgcagaaagccaaga
gcagtagctaaatctatatcgcttctttggagttggtcgcttgttgccttaaatctatgc
agtacccggtcccacaacatagtcattattactgtctcaagtcttaatttaacttttatt
gtttatattttcacatattgaaagtgtttgtattttttactcatatatccagatatatat
gacttttgaagcttaaaaaaaaacgatttctctttcatgtccacattaccgatgatgcaa
cataagtagttccttgttgcttggcaaagccattgacatcatagaacgtgtcactgtgtt
ccgatgtgctttgttgttgggttccattttgtccctcataacttcactggacttcttgag
agctgcacgctttctgttctcagtcctgcatccgttcataacctttgaccactgacaata
caacgctgttttcaagttttatcgtgtacacagaagtattttacccaacttttaaatcaa
acaggagaaatggctgaaggatatacaacgaatctgccggtttccaaccagggaccacca
gagtcatctgaacagttcaacgcagaatatatgagcctgagggagatctgcgaagttctt
aagtctatgcgcatgaaaattcacatgagcggaataaaggttgcaggatgggaatgtttg
aaggttaaaaatgacaagtatgaccatcacaggcaggaggaaggcattgctaggagaaaa
tgtgaaacccttcaaaaagaggtgaagaatctccttgttaaggtcaaaaatcatcaacat
tttgactca
>RETE739-Ga#LTR/Gypsy
tgttacggccctgtgttccacagcagggccttgtatgtgtgtatgtgcatttttgtttgt
taaggttgctggtgtgtgtgtgtgcatctcccttctctcaaattgacaggagttaccagc
ccccgccgccccccctgattggctgaggacctcaggatcgttagtggctgcacctggttg
gagctcaaaaggccacagtcttcaggcccctgggggggccacatgggtgatactggatgg
tcagacctttgttttgcattttggggtggattaactgttctgtctgtgttttagttgttg
agagctgttttcattattagtacatccgttttgttttctaacaaccgtgttcttcttttc
cttttttttgtcccagggggaagggagccgttgtggctagactagaggcccatgggcata
catcacccgcagtgagtctctgtctaggaacactagctagacctgggcagaccaccacct
gtatttttggttagcgtgccaaagctacggcactatatatataggaactagcctgtgtat
tttttgtttgtttcattgctttggttctgcccagcccttctccctgcaatccgtgtgatt
agaataaataaagaaatctatacacggtaaaactcttgcgtcctccttgcaccacgaccc
ccacatgccccttgtagtgatacacttgggtcttgagcagcggcgtgtcaacggtcccct
cccttctagggagctggtgcgtaagaaatgggggctcgtccgggatgctctgttggcccg
ctactgctgagaggatcttcttgtggtcagtgattggggcatgtacggcgtggtgtaagc
ggagtcgtgtagctagactggttagtcaggttgtgtcgtgttgctgaggtgaaaaaaaaa
aaaaactggccgagtcggggctgggactgagagcctcggaacgggagatcgctgcggcgg
cccagcgggaacgggagatcgctgcggcggcccagcgggaacgggaggatcgctgcggcg
gcccagcgggaaggggaggatcgctgcggcggcccagcgggaagggggggatcgctgcgg
cggcccagcgggaaggggggatcgctgcggcggcccagcgggaaggggagatcgctgcgg
cggcccaacaggaaggggagatcgctgcggcggcccaacgggaaggggggatcgctgcgg
cggcccagcggtaaacaaatggcccatcttcaggcagaactgaaagacagagaggagaga
aaaagatatgattttgagttggaactccgaaaaatagaagcagataaggaggtcagaatt
aaaattaggcagatggagctcgaggcaggtgtaggcgtctcaccctcgggtccacgtgag
ccgcctccatttaaggtgagccaaaacgttcctatggttccaccgtttagggagaccgaa
gtagaccgctacttcgtagcatttgagcgtgtagccgtcgctctgcagtggccaaaggag
gtgtggcctcttctcctgcagtgcaagctgtctggaaagggccaggaagtggtggcagcg
ctttccctggaagacagtttgcagtatgatgtggttaaagcaacagtgcttagagcctac
gagctagtacctgaggcctacaggcaacgcttcaggtctcataagaaagtggggagtcgt
acattcgtggagtttggtagggacaaggagtctctatttgagcgctggtgtgcagcgagc
aaggtaacaactttgttggatctgaaagagctcgttttattagaagaattcaagaaccat
ttatctgagcacctagtggtgtacttgaatgagcggaaggtagagacgttgacccaggcc
gctgttatggcggacgaatatgctctgacccacaaaactgtgtttagtgggtctcgtact
gtcgtcccatcggcgtctcaggcacgccggtcttcgcctgaccccgccagaagacttaca
gaaaaaagagagtgtttttactgtcatgaagtgggccatttgttttcagattgtgcagtt
ctgaaagcaaagacctctcagtcaccaccccgcaacaagaaaagtgtcggtcttatccag
tctactcctcgcctagacgctgttgctgcggacgagatgattggagctgagccggatcct
aggtatgctccatttgtgtcagttgggagtgtttcaatcactggagaaccagaggaccac
actttagtcagaatcttacgagacaccggtgcagcgcaatccgtaatctgtaaagacgca
ttgccctggtctgaccttaattactgtggatctaacgttctcctgtgtgggattgaaact
aaccccatttgtgtaccgttacactggttgcatttaaagtcagagctcatttcaggacgt
ttccgggttggcgtcgtgcccaagttaccggtggagggggtaactctgttgttgggtaac
gacatcgctggggttagggtatctccggtcttagaggtaatagaaacacctgaaacaaaa
gatgcagatgtgtttattgttcaacagtttccacatgttttcccggctcgtgtcctaaca
agagcacagtccaggaaggaaggggaggtggtggatttgtcggattctgtctttgagcag
gttaggggtgaggaaccaaagcctgaggtaccggccacactgcctaaaatgagggaagac
gtctgcgcccttcagctacaggacgttctcccatccttagcagcagaaaagctaattgag
tggcagaaagcggataccagtctgaggaagtgttttgatgcaatagaggcccctggagaa
acgggcctgcagggttctgcctattcagtggaggagggagttctaatgcgcagttggaca
ccacacaaaaccggtgaggactgggatgttgttcagcaggtagttgttcctgcgccgcta
cgaccgcagatactgtcattggctcatgaccctggatgggcaggacatctagggataaca
aaaacatacaaccgaattctcaggtactttttctggccaggtttaaaatctgatgttgtc
aaatactgcagaacctgtcatgtgtgccaactaatagggaaggtgaaccaacctgttcct
cctgtgccacttcatccaattcctgtgattggagagccattcgaccgagtgatagtggac
tgtgtgggcccactaccaaaaacacgagcaggtaaccagtaccttctcactatcatgtgc
agtgctacacggtacccagaagccgtccccctccgaacaataacgacgaaaaccatcatc
aaagccctggtgaagttcttctccacctttggactcccgaaagtgatccaaactgaccaa
ggtactaacttcatgtccaaattgttcgctgctacaatgaagaatctgtctatcacacat
caggtctccagcgcgtaccatccagagagccagggggctctagagcgctggcaccagacc
ttaaagacgatgctaaagaaatactgtgtggagacaaatactagttgggacgagggagtc
ccctttgttctgttcgctgtcagagaaactatccaggaatcattaggattcagtcctgct
gatttggtgttcggtcatacaccacgaggtccgatgaaagttctgaaggagcacatgtta
actgaagtgtccagtagcacccctcgaaatgtgctggactatgttaatgagatgcgggag
aggctgcatatggcgtgctcattggcccgagagtccctctctacctctcaggaacgcatg
aaggtgcagtatgacagaaagacaaaggaccgttcttttgtgccagggtgctggttctcc
tacccgtacctggttcgtctctctccgccaggtttactgggccttatattgtcaaaaaaa
aaataagtgacactaactatataattaaaaccccggaccgcagacgctcctcccgtctgt
gtcatatcaacatgctgaagtcttaccgtaaacgtgacgctcctgacatttctccccaag
gactggttctgcccacattcaccagcgtggcactagtggtgcccatacctgaggtggact
ggaaggaaaacgacgaggatggattagtaacacgcaatacattacaacagtgtaaacgac
tcaacaacccggaaatgctacaaaagctaccgtccctaatgggacatttagaccagagac
aaactgaagaactcaccacactaatacattcctttctcaaagtattcggcgaagtaccaa
gccgcacctctgttttggagcacgacgtagacgttggaaacactcgacctattcgccagc
acccgtatcgggtaaacgcacgtaagcgagaaataatgaagagtgaggtggattacttgt
tacagaatggaatggcaaaacccagctacagcccatggagttctccgtgcatactagtcc
ccaagccagacggtacgtcccgcttgtgcacagactaccgaaaaatcaactctgtgactg
tgccggattcgtttccattaccccgcttggaggattgcatcgatcgtattggctccgcag
catacgtgagtaaactggacttgcttaaaggttactggcaggtgcctttaaccgaaagag
cgtctaatatatcggcttttgtgacaccagacaactttgtgcaatacacagtcatgccat
ttgggatgtgtaatgcacccgccacgttccaacgcctagttaacatcgtgtttaaagaca
taccgaattgcacagcttaccttgacgacttggtgatccattcacgcacctgggctgaac
accttgccacgctgcggtcagtattccagcggctagagggcgcttcattgacgctcaatc
tagccaagtgcgaattcggaaaagctacagtaacttatcttgggaagcaggtgggacgtg
gacaagtgcgacccattgccagcaaagttgaggcaatagctaactttcccactccgaaca
ctcgccggcagctgcgacgttttctgggaatggtgggatactacagaacattctgcagga
acttctcgaccgtagtatcctccctaacatccttgctgagcccgaaggtaatattcaagt
ggtcaccagagtgtacctccgcgtttgagtcagcgaaagcattgctatgcaatgctccgg
tattagctgcccccgacttcgacaaaccgtttaaactagaaattgatgcctgtatcgtgg
gggcaggtgcagtcctactacaggagggtgacgatggtgtggatcgtccaattagcttct
tttccaaaaaattcagtcagtgtcaaaaacggtattcgacaattgagcaagagacacttg
ccttacttttagcactccagttctttgaagtctacgttggctcaagtaacgtccctgtta
tggtcttcactgaccataaccctcttacctttctcaggcaaatgtacaaccagaaccgcc
gcctcatgcggtgggctctgattgtgcaggggtacaacttggccatatcacacgtaaagg
ggtctgcaaacgtggttgctgacactctatcccgggcttaccagtaagggtaaagcagaa
atgaaaagtgtactgtacatgtacaaactggtgtttgtagctgttgtgggggggggcgtg
ttacggccctgtgttccacagcagggccttgtatgtgtgtatgtgcatttttgtttgtta
aggttgcttgtgtgtgtgtgtgcatctcccttctctcaaattgacaggagttaccagccc
ccgccgccccccctgattggctgaggacctcaggatcgttagtggctgcacctggttgga
gctcaaaaggccacagtcttcaggcccctgggggggccacatgggtgatactggatggtc
agacctttgttttgcattttggggtggattaactgttctgtctgtgttttagttgttgag
agctgttttcattattagtacatccgttttgttttctaacaaccgtgttcttcttttcct
tttttttgtcccagggggaagggagccgttgtggctagactagaggcccatgggcataca
tcacccgcagtgagtctctgtctaggaacactagctagacctgggcagaccaccacctgt
attttcggttagcgtgccaaagctacgacactatatatataggaactagcctgtgtattt
tttgtttgtttcattgctttggttctgcccagcccttctccctgcaatccgtgtgattag
aataaataaagaaatctatacacggtaaaactcttgcgtcctccttgcaccacgaccccc
acatgccccttgtagtgatacacttgggtcttgagcagcggcgtgtcaacggtcccctcc
cttctagggagctggtgcgtaaca
>LTR44-Ga#LTR/Gypsy
tgttacgttctgactccccaggaggggagtgggattcacgccactgccgaggacgtcctg
tgaccagtaaacgggtatggcgtcgtaggtgcaagaaaacaacaatacctgaagttgggg
taagcaggcttttatttaagcgctgttaacgggggaaatgaggagggctggcggtaccaa
agcaaagaaaagaacaaaatgcctcccacccccttacctgtcctatctcccaacgaaaac
cactaactggcacactaacaaggcgccctaaccaaacttacagtaggtggcccagccagg
tgtagctagtgttgttagacaggacagtaaccctacgtgcaggtatgtaaactccagagc
agggctaaactactcctcatccccctgtaagaaaaataacaaagaaaaaaacacaattaa
ttgaatacacagtacaccaaatcaccagaactaaataactaccatacaccagcactccat
aaacacaaccggagtgacaccctccttcgggtgaaccaaacacaggggtacatatactga
cagaagggcatgatgggattggagatgagtggaaacagctgaaccgggtaacgagagtgg
gtggagccaagatgaacggagatcatggatgatcagtaccacctgtatgaacacacacac
acacacacaaaacagaacacatacctatacacagaacaggggacgtaacacgcccaccac
aaaatgacacaacatacagttagtgtcacaccgacagtacaccacgtgccctatcaacgg
agacccctggcaacaaatctctcaccagactcgcgagagtgcatcagcgacaacgttgtc
agaacccttaatatgctggatcgttaaattgtacccctgtacaatcaacgcccaccgcat
caaccgcctgttgctgttatacatcctgccgaggaaaactagaggattatgatcggtgta
cacggtcacaggtaaggcgctagacccaacatacacttcgaagaattgcaaagctaacag
tagtgctaacgtctcctgttcgactgttgaatatcgtgtctgacagggcgtgaatttctt
agaatagtaacaaacgggcctatcgattcccttgtcatcctcctgtatcagaactgctcc
tgcacccatgctactggcgtcgacttccagcttaaagggcttgctggaatcaggagctgc
taaaactggggaggcacaaagaagagctttagccgattcgaatgcttgttggcactctgc
cgaccatgcatattgcactttcggactcagtaatgaggtgagtggggccattaccgtaga
gaaattcttacagaatgtacggtaataaccaaccataccaacaaatcgccgcagctggcg
tctggtaattgggacaggaaatgactcgatagcttctacttttctagctatggggcgcac
ctcgccctggcctacttccttccctaagtagatcactgttgccttcccgaaatcacattt
tgctaagttcagtgttagggaagctgctgctaacctgcggaacacttccgctaatgtggc
tacatgctcttcccacgatgaagagtgtaccacaatatcatttagatacgccgtgcaatt
gggcacgtctgctaacaccacattaaccagacgctggaaagtggcgggcgcattgcgcat
tccaaacgccattacggtgtactgcagaaaactgtctggagttacaaaagcagaaatgtc
ggaggcacggggggtcaatggcacctgccaataaccctttagcatgtctagcttgcttac
gtaaactgcggaacctatagtatcgacgcagtcgtctattctgggcataggatacgaatc
aggtacagtaatggcgtttacgcgcctataatccgtacacagcctcgaggtaccgtccgg
cttgggcaccaaaatacagggagaactccacggactacggctaggcacagccatgttgtt
tttccgcaagtactctgtttctttcctcatttcctctctttttagggcgttcacacgata
gggatgcattctgatgggcttggagtcttctacatcaatgtcatgctccaacactgttgt
ccgactgggaacgtcctgaaaaaggctgggaaaagcatggatcaggtaaacaaggtcttc
ccgtttctttttgtctaaatgctccattatagacggcaacattttgattatttcagaatt
gtttaacctttcaccggtcaaaacgttaccagactgttcccttaattcatcctccatgtc
atcctcaggacaaacctctgtgaccagcactccagccaccggaccttgagcaacattatg
gctggacccacttggatgtacaggtttgtttttgtccccatttcggtactcctttaacat
atttatatgacaaaggcgtgaagggtgcctccgctcaggagtcctgaccatgtaatttgt
ctcactaacacacttttccacagtgtatggaccacagtactgcgctgatagcgatgaacc
aggtactggcaacaataccagcacctgatctccagggaggaacacacgcttcactgcctt
tttgtcatacctcaacttcatccgtttctgtgtggccgaaagagattcctttgctaattg
gttgatctaccgcctcaaaacatttttgcaggctttcgtcattttgctgacactcaatca
ccttactctttgtaatggtgtctaccaactctactaactccaactcactcccctcaggta
tgcgctcgactgaaggtggaggagacttatcctttttgttgggaggcagtgggtctggat
cacacacagcttgatataaggatgaaacatcatatacgttcttcattgttctttcctgcg
cacgtgtcacaacacacgcaggaaacactgacctgtctgtctccgttccagtgtaggcgg
gatctgggttgtccacaacctctgggaccgggaccactctggcccctgctatgtcgttcc
ccagtagaaacgacaccccatctacgggcaaccgtgggaccacacccacacggacacggc
cagagacgatagatgaggacaggtaaacccagtgcaacggcacagatattgttcccaact
caattcctgtcaataaaacatgtgatccacaataggacttctcagaccagggtagcgatg
tagatacaatgatagactgagcagcccctgtgtcacgcagtattgttattggttgctggc
tcgcttcatcgcacagagacacccacccctcagagagaaaaggactgtacactactgagg
gcttttttgggcccacaaagccaacacccttactcggtgatggcgacagagggcctttgg
gtttagcctttagcgtaggacagtcagcgattaggtggcctggcaaccgacaataaaaac
attccctctctgctttgctaggtcccctagtgaagggctgggcagcaggagcacgagagg
ttctcaccgccagggagttactcggtctgggtccatgggtaggcgtgctagggtaaaaca
tggttttgtgggtcaaagcgtactcatctgccatgaccgctgcatgtgccactgttgcta
ccttctgttcattcaggtgaacaactatgtcgtctgggaggtgactcttaaagtcctcca
gtaacgtcaactccctaagggtagcgtatgtagaggctttgctagcagcacaccagcgat
cgaacagagactctttatccctagcaaactctacaaaagttttattactgcttttcctat
ggtaccggaagcgctgcctgtaggcctctggaaccaattcgtaagctctgagaacagcag
ctttcaccaggtcatactgtccactttcttccagggacagagacgccacaacctcctgcg
ccttccctgtcagcttgcactggagtagcaaaggccagacctctttaggccagtaaagtg
cccctgctactcgctcgaaggcggagaaataagagtccacctctgactcacggaatggag
gtacgatagctatgtttctcccaacatcaaaaggcccctctctaccaactggtggggagg
aggatacaccagcagctagctccagctgccgtatctgtatcttaacctcagtctctgcct
gtatctccattttccttatctctttgctggtctccacttccagcctctttatgtccaatt
tacgcagttctagctcatactcctgttgtcgcctttctgccttatccctaaggtcagctt
caagacgggctacacgaagccggagcctagtggtctccactgacctaccagactcttcag
gagacggctgaaacttgggcagggttagaggcacccgggactcaacccccacaccaccct
cgggccgtataggcgaggagcccggcggaacctccaccctttccaacccttcctcatcct
tgtcctcctcttcctcctgtgatgcaacaacaccttgagccaataaatgctgtgatatgg
ttgcaacgattacgggtttgagtgattgtttggttgtggtgatgccataatttgccgcga
cagccaacaggtctaccttagtaagcttcaacagcccctcaagagaagggtccgcaataa
acaaatcaactgcccctgatgccatgctgtatgccacgagtcaactaactacataaacac
aaagacacaccaaatacaaacatcaaactcaacaatcaggaacacgtatacaacaaccac
aacaagctagtcctcacccacacgtgtaccacaccacagataccgaccacagggacaccc
aagcagcagagcgcaaatcccggacgagcccccacttgttacgttctgactccccaggag
gggagtgggattcacgccactgccgaggacgtcctgtgaccagtaaacgggtatggcgtc
gtaggtgcaagaaaacaacaatacctgaagttggggtaagcaggcttttatttaagcgct
gttaacgggggaaatgaggagggctggcggtaccaaagcaaagaaaagaacaaaatgcct
cccacccccttacctgtcctatctcccaacgaaaaccactaactggcacactaacaaggc
gccctaaccaaacttacagtaggtggcccagccaggtgtagctagtgttgttagacagga
cagtaaccctacgtgcaggtatgtaaactccagagcagggctaaactactcctcatcccc
ctgtaagaaaaataacaaagaaaaaaacacaattaattgaatacacagtacaccaaatca
ccagaactaaataactaccatacaccagcactccatacacacaaccggagtgacaccctc
cttcgggtgaaccaaacacaggggtacatatactgacagaagggcatgatgggattggag
atgagtggaaacagctgaaccgggtaacgagagtgggtggagccaagatgaacggagatc
atggatgatcagtaccacctgtatgaacacacacacacacacacacacacacacacacac
aaaacagaacacatacctatacacagaacaggggacgtaaca
>LTR80-Ga#LTR/Gypsy
tgtcaggatccgggtctctctctctctccccccctctgccatatacattcactgacacac
tcatttgcccattagtctcacctctacacacacacacacacttctcccattgccttccca
tccacctgccgctcatttcaatcagtggccgcgccgtttgctgttacacctgtttctcgt
catgtctaatcaccccgtctatatcttgcatgtgttccctttgtgtcttgtcggattatt
cttgtgagccaacccttcccctgtccagcagcctcaagaccttctctgtttgcgcacagc
caagtcttgctcgtccggcctccagcgtcgtgcctcaggagctgcatcctgcgggctcct
gtcgagctccgttctccaaggaggagattcccctgtcccgaggattacctttcgtttttc
cttttgcctagctggtctcctagagaatacatttttgttctatgttttgccgtcgagctc
ggctcgctgtttctgttgaacattaaaacccttattttgtgacctccctctgcgcgtgga
tctttgccgcccgttaccgtgaccgaacgtgacagaataatccgaccacacactatggat
ccagcgagggaggaatcctttgccactgccgttgagttccagggagctatgctgggtcga
caccaagaggaattgtcggcagccaggcaggccgttgagagcctggccgctcaggtgaac
gacctctctatgcgcctcacccagacccgttccgagtctccattaacactctctcactcg
tcgtcttcggagcctcgcatcaataaccccccgtgttacgctggagagccggcggaatgc
agagcattcctgacgcagtgtgaggtggccttctctctgcaaccgcgaacatatgctgaa
gaccaagcccgcattgcctacgtgatttccttactaactgggcgcgcccgtgaatgggga
acctcagtttgggaggctggaggtccctgctgcagacgcttccccctcttcaaggaggag
atgataaaggtatttgaccagtcagtctttggacgtgaggcatcgcgtctcttgaccacc
attcgtcaggggaagaggtccgttgcagacttcgctatcgagttccgaactctttccact
accagcgaatggaacgaacccgccttggtggcccgttttttagaggggttgaacatcgaa
ctcaaggaggagatttacgctcgtgggtcaccagccgacctcgacacgctgatcgagctg
gcaatccgcctcgatcggtgctttcaacaacggcgacgagcccgcactgctgccccgaca
gttcgagagtcaattccccctttggctcccgaacctgagcccatgcagctgggtggcatc
cacctccggccggaggagaaacaacgccgcctctctaacagactctgcctttactgcggt
gcggcgggccactttgccgcttcctgtccggcaaaagacagagctcgccagtagacagag
gagtactggcgagcgcggcggtgtcttcatcctcacccagatcccgcaccactctccccg
ccgttctttggtgggctggctcatctgcctcctgtccggcgctgattgactcgggggcgg
agggaaacttcctagacgagagatgggcgcaggaacacaacattcccctggtggatttag
aagaacgcaccaccatattttccctggatggtggaactctagctgaggtccatcaggtca
ccagtccggtgagtctgactgtctccgggaaccaccaagagactatttctttttttgttt
tttgttccccctcttcccccatggtcttagggcacccctggcttgtccagcacaatcccc
atattaactgggtcaggagtactattttgtcttggagtctttcgtgtcatggtaactgcc
tagtgtctgctatccctgccgtgtcttctgtctctgtgtttcaggaggagcccggtgatc
tgactggcgtaccggaggagtaccatgacttgcgggcggttttcagccgttcccgggccg
tctccctgccgcctcaccgcccttatgactgtagtattgacctcctccctggcaccacgc
ccccccgcggtaggctatactccctctcaccacccgaacgagaagcgttaaatatctctc
cgagtcgctggaggctgggattattgttccatcctcttctcctgccggtgcggggttctt
cttcgtggagaagaaggacgggtcgttgcgtccttgtattgattatcgggggttaaacga
cataacggtcaagaatcgctaccccttgccccttatgtcatcagggttcgagatcctaca
gggcgctagattcttcactaaattggatctgcgtaatgcgtaccatctagttcgtatcaa
acagggggatgagtggaagaccgcgttcaatacccatattggtcactttgaataccgggt
ccttcccttcggattggccaacgcccccgccgtgtttcaggcactggtgaatgacgtcct
gcgcgacatgttaaacatctttgtatttgtttatctggacgacattctaatcttctcacc
ctctctcgagttacacgtccaacacgtccgtcgagtcttacaacgcctactcgagaaccg
ccttttcgtgaagtccgagaaatgtgtctttcactcgcgctcggttacgttccttgggtc
cgtgatctccgctgggggaatcagcatggacccccagaaggtacgggcggttctcaattg
gccagtcccggagtctcgcgttgctctccagcggtttttaggattcgctaatttctacag
gcgattcattcgcaattttagtcaggtggctgcccccctgtccgcactcacgtcgaccaa
gtcaaggttttgttggtcagaaccggcacaagaggctttcaaccgtcttaaaggtttatt
cacctccgcgcccattttaattactccggaccccgcaagacagtttattgttgaggttga
cgcctctgacgtaggggttggggctattttgtcgcaacgctcctcccgtgacgataagat
tcacccgtgcgccttttttttgcaccggctctcacccgcggagcgaaactatgacgtcgg
caaccgggagctcctggctatccggttggctctgggggagtggcggcattggctagaggg
ggccagcgtgccattcattgtttggactgaccaccggaacctcgaatacattcgctccgc
taaaaggctcaatgcacggcaggcccgctgggctttattttttggccgcttcgacttctc
catctcatttagaccaggttcaaagaatgttaagcctgatgccctctcccgtcagttcgg
ctccacggaggatgcctcaatccaggagggaattgttccccaacactgtgtggtcggagc
ggtggtctggggagttgaacagaccgttaagagggcccttgcgcacgccatcagacctcc
tactgcccccgaggggaggttgtttgttcccgagagcgcgcgaaagtccgtactcgagtg
gggccatgcctctaaactattcgtgcaccccggcgtaaagggcacttcagccgctgtcag
tcaaagattctggtggcccaccagagagcgtgacatacgtagtttcgttgcctcttgccc
tgtctgcgcgcaaactaaatcaagcaacgctccgccggcgggtctcctcagaccccttcc
catcccatcgcgcccgtggtcacacatcgcgttagacttcgttaccggtctccctccatc
cgccggcaacacagttatcctgacggttgtcgatcgtttttctaaggcggcccattttat
tccacttcccaaattaccgtccgcccgtgagaccgcgcagcttatggtcgatcatgtgtt
taagattcacggccttccctcggacattgtgtctgacagaggtccccaatttgcctcact
gttttggagggagttctgtcgactgattggggcttcccccagtctgtcgtccggattcca
cccgcagaccaatgggcaagccgagcggaccaaccagattctcgggcgcatgttacgcag
tttgatctctcagaccccggcgtcctgggtagatcagatctcctgggccgagttcgccca
taattctttaccctcctccgcaaccggtctgtctccttttgagagttgcctcggctatca
acctccactcttttcgtcacaggagtctgagacttctgtcccctccgttcaagcttttat
tcagagatgcaagcgcacttggaggagagtgagatccgctttatgtcgcaccagaacgcg
cacttgtaaggctgccaaccgccgccgtgtaaaggcacccagatacgtttgtgggcagaa
ggtgtggctctccactcgcaatctgcccacacgcgaaggctcacggaaactcatgtctcg
ctttgtcggtccttttttcattgttaaggtttttaacccggtaaccgtcaaattaaagct
gctcggttcgttacgtcggatacacccagtatttcacgtttcgtgtctcaaacctgtcat
tcgtgcacccacccgccccgctcccccgcccccaccccttgacgaggtggactctattta
tagggttcgcaaacttctggatgttcgtccccgagggcggggccgccagttcttggtgga
ttgggaggggtacggtcctgaggagcggcagtggattccggcccgggacgtcctggaccg
ctcgctcattgaggacttctaccggtctcgccggactccttcctcggaagcgcctgtggg
cgctcgttgagggaggggtactgtcaggatccgggtctctctctctctctccccctctgc
catatacattcactgacacactcatttgcccattagtctcacctctacacacacacccac
ttctcacatagccttcccatccacctgccgctcatttcaatcagtggccgcgccgtttgc
tgttacacctgtttctcgtcatgtctaatcaccctgtctatatcttgcatgtgttccctt
tgtgtcttgtcggattattcttgtgagccaacccttcccctgtccagcagcctcaagacc
ttctctgtttgcgcacagccaagtcttgctcgtccggcctccagcgtcgtgcctcagggg
ctgcatcctgcgggctcctgtcgagctccgttctccaaggaggagattcccctgtcccaa
ggattatctttcgttttgccttttgcctagctggtctcctagagaatacatttttgttct
atgttttgcaatcgagctcggctcgctgtttctgttgaacattaaaacccttattttgtg
acctccctttgcgcgtggatctttgccgcccgtaccgtgaccgaacgtgaca
>LTR167-Ga#LTR/Gypsy
tgttacgtggagaacagaggacccagaggtgcggaaaaatgtcttttattcttcccaaac
tcgaactaagggggctgccgtcagcagacgcagtccgggacaagacttacagtagatctc
gaaaaagacaacgctggattggtaacacaaggacaaggcaacagctcagcgttcaacaac
agtctgacaggggagtagagaaacagtggttagaaatagtcaaacaaattaagcagtgag
cagaaacaggtgagttgagaatcagtgtgagagttgattgctatagaaagcggctgtggg
cgtttagggcgagtgaaagcatgaatgggaatgaggaggtgtgttaatgagtatcagctg
ggtgtgcgcgcgtgtgtgtgtgtgtgtgtgtgtagaaaaacaaaacgaggaatccggatc
atgacagtacccccccctcaacgagcgccccttggcgctcccgaaggcggagcctggcgg
gtgtggtggaagtcctcgatgagcgagcggtccaggacgtcccgggacggaatccagcat
ctctcctcaggaccgtatccctcccaatcgaccaaatactggaaaccacgaccccgaggg
cgaacatcaaggagtctgcggacagtatgaatagaggacccaccggccagggcgggtggt
gggggaacaggacgggtgggcatccgaacaacgggtttaatacacgacacgtgaaagacc
gggtggatgcgacggagctttgggggaagcctgagtttgacagccgcagggctaagaacc
ttaataatgggaaacggtccgatgaaccgggatgaaagtttacgggagctagactgcaat
ggtaaatttagggtcgacagccagacgcgttgcccgcaaacgtatctctgagcccttacg
cgccgacagttagcggataagcgagtgcgtgatttggtacgacagagggcagttctcact
ctcttccatgtgcgacggcatctccgaataaaagcctctacagacggaacagaagcgtcg
acctcttgggaaggaaaaagcggaggttgatacccaaggcagcagttaaagggggatagt
cctgttgcagacgatggcagggagttgtgtgcgtactccgcccatggtaattgttcgcac
caggacgaaggatcttggaacgcaagactgcggagcatgcgacccagtgtctgattagct
cgttcggcttgcccgttagtttgggggtgaaatcccgatgacagactgaccgtggcgcca
atcagtcggcagaattccctccagaactgagagacaaactgcggacctctatcagaaaca
acgtcagtgggaagaccgtggagtttgaaaacgtgattgaccaccgactgagcggtctcc
ttagcggagggtagtttaggaagcggaatgaagtgagtggacttagaaaatctatcgacc
acggtaaggatgacagtgttacccatggatggagggagacccgtaacgaaatctaaggct
atgtgcgaccaaggacgcgatggagtcgggagagggcggagcaaaccggcagggggagag
ttaccagacttggtctgggcgcagacaggacaagaggatacaaaacgacggacatcctgt
tcgatggtgggccaccaaaatctctgccgaatgactgcaagagttcccctgactccaggg
tggacagccaatttggacgaatgaccccaccggaggacggccgcgcgaacggactgggga
acaaacagtgaccggtcagggcaccgagggggcgtgacggtccggctaagggcctgcttg
acgacccgttcgattccccagaccgcagctcccaccacacactcctcaggaaggatgttc
tccttggtcgaggcgttctcagaagacccaaaaagacgagagagagcgtcaggtttaatg
ttcttcgatccgggtctgtaggaaatggtgaagttgaatcgacagaaaaaaagtgcccaa
cgagcctgacgagcgttaagtctctttgcagatctaatgtattcgaggtttctgtgatca
gtccagaccatgaacggatgagacgccccctccaaccaatgacgccactctcctaatgca
agtcggatcgctaataattcgattacccacgtcataattccgttctgtaggggatagacg
atgggaaaagaacgcgcaggggtgaaccttatcatcgagaggagagcgctgtgaaaggac
cgcccccaccccaacgcgtcgacaatgaactatctctcagtgttggggttgatgagaata
ggagcggtggtgaacaaggtttttaggcgatcaaacgcggcttgggtcgcctcggtccaa
gagaagcgagacttgactgaggtgagcgcagtgagtggtgcggccacctgactaaagttg
cgaataaacagtctatagaaattggcgaatcctaagaagcgcgacacgggaatcgggagc
cggccagtcagtgaccgccttaactttagaaggatccatgccaatcccgtcagcggacac
gaccgaccctagaaaagtcactgactgagaatgaaatgtgcacttctcagccttgacaaa
taagcgattctctaagaggcgctgtaggacacgacgaacgtgatggacgtgcacttggag
agggtgagaaaatgagtatgtcgttgaggtatacaaacacgaaaatgttaagcatgtctc
tcaagacatcattgacgagggcctgaaagacggcgggggcgtttgcgagaccaaagggga
ggacccgatattcaaagtgaccaaggggcgtgttaaacgcggtcttccactcatctccct
cctttatacgaaccaaatggtacgcattacgcagatctaatttggtgaaaaccttagccc
cctgcaagacctcgaaggctgatgacatgagaggcagaggatacctgttcttaatcgtga
tgtcattcagctctcgataatcaatgcacgggcgcagggatcagtcctttttaacaaaaa
aaaatccagcaccagcgggagaggaggatggaacaatggtgcccgcggcaatagattccg
agaggtactctaacgcttcgcgttcaggagcagataaagagtacaatcgaccgcgagggg
gagtggtaccgggaattagatcaatcgagcaatcatacggtcgatgaggagggagggaag
tggcccgagaacggctgaagaccgcccacagatcgaggtactcccccggcacaccgttca
aatccccgggctcctcctgaaacacagaaacagaggagacaggagaaactgcagatacaa
gacactcaacatgacacgacaggccccatgaaagaatggagttattagtccaattaatct
gaggattgtgtttagctaaccaaggatggccaagaacaacagggcaaaagggggattgaa
aaatatttttaaaaaaagtctcttggttgttccccgatatggagagactcaccggccggg
tggatagacggaccttggatatgacactaccgtccagggcaaacaccggcgtggagtctt
caaggtcagccagtggtatgccatgttcccgtgcccactgctcatcgatgaaactggcct
ccgccccggagtcgatgagggccagacaggatgctgcaccgcccgaccaccgaagagtta
ccgggaatgtagtgcgagacttaactctggatctgggggagagggtagtcgcgctcgcca
gcaatcccctggtcactggcgagctctgccttttactgcgcaggtggaaacaaagtgggt
actcgagccacagtaaaggcagagacgattggcaattcttcgctgtcgctcggaagccga
gatgtggataccaccaagttgcatgggctcagcctccggctcgactcttgctgggacaga
gaaggtgggcggggagaccggttgttcctctctccaacctcgagcgtggcggcgcatttc
caagcgcttctcgagacggatagcaagctccaccaactggtcgaaccgatcaggaatctc
acgggcatatatctcctccttaagggcagagttaagaccctccaagaagtgagcaaccag
ggctggttcgttccagccagatgagatggccaaagtacgaaactcaatggcgtaatctgt
aactggacatctaccctgtcgaagcacggcgagggctcgagaagcctcctgtccgtggac
ggatcggtcgaacaccttgatcatctcctccttaaataactcaaagcgctcagtcagatc
cgaagccattccccagacggcagttccccactcgcgcgccctccccttcaacagggagat
aacgaaagcgatgcgcgccgaatcacgtgcataggtggttggctgcagggaaaagacgac
ctcacactgcgtgatgaaagagcggcactcagtaggttcaccggcatagcacgggggatt
gttgatccggggttcagcagaacctccgcgaacgctgggggcctccagctggaactggag
ccgtgatgacaggtctgaaacttgggcggagaggctctccaccgcacggcgtgcctcgga
aatctccccatcatgtcttccaagaagcgctccctgggccttgatcgccgagcgaaaagg
tgcctcctccgctgggtccatcttggtcagactgttctgttacgtggagaacagaggacc
cagatgcagaggtgcggaaaaatgtcttttattcttcccaaactcgaactaagggggctg
ccgtcagcagacgcagtccgggacaagacttacagtagatctcgaaaaagacaacgctgg
attggtaacacaaggacaaggcaacagctcagcgttcaacaacagtctgacaggggagta
gagaaacagtggttagaaatagtcaaacaaattaagcagtgagcagaaacaggtgagttg
agaatcagtgtgagagttgattgctatagaaagcggctgtgggcgtttagggcgagtgaa
agcatgaatgggaatgaggaggtgtgttaatgagtatcagctgggtgtgcgtgtgtgtgt
gtgtgtgtgtgtgtagaaaaacaaaacaaggaggaatccggatcatgaca
>LTR244-Ga#LTR/Gypsy
tgtcattgtgtttaccacgtcctcgtttgcagtcacaaagagctccacgatgtcttctaa
cagctcagatgttattactgatacgtctacgtcatacaccaccttcaatacaccacctgc
tgcaccagcacaaggatctgttggtgagtacatcatgcatgaacatattacagtacatcg
actacacatgcaatttgttgttgattaaagtgtcaaatcatgttttcatataaatacaca
tttatcatgtgtacgaccacttgtcgatgcaatagttttgtcatgctcacatacaagtac
tgccagcaccatttatattataacatattattttaacattttccagcatcatgtctgcct
tcttaatatgaaatggtgcagttcatggaacaaaactatcagtgttctcatttcctgtga
aaagcaagtttgtgattattgaaagattccttagtagcaaagaggatgtgagcacatgct
aagtaccatgaagtgtgattgatcttttctcacatcctcctctttctctgtctttgtcca
ggctatgttctatatttggttataggtgttattgtcgtaataatcatactgatggtctca
ctcaagcttgtgaacaagaggatgaagcgccgattaagtaagatttacaaattaaaacac
acaatgcaaatatgtttctactccagtcaagtttccacagattattaacaaatgatgtcc
tacatggttacagatgttgtgtcaggggctgatgcagcaaacagagacacacaagaggta
cgttttgggctctgagatcgtgtgtcggtccaatggttccattgactcctccacagaagt
atagagggagtagaagtacagatggaatggcagtccacatatctatgacacagctttgaa
tgatcactgcttcaggagcatcactattcatgttatattcattgatatccttcagcctgc
agctattaacgtgaatgccatttaaagtcatattaaaatatatttttgcaaatatgtgac
caaatggacacttaataatactttggaataatatccagacgtgacaacgccactctcttt
gaggggagagaccctgaattcaattatcttactggccaaaaacccatacaaggtagatca
tagatggatagaggcttctgcgtgtacagtgcaatatcacttttatttaaacaataactt
tataaaaacacatccaaataatttataccagtagtgattgaccgggggcaacaatgacac
ttccaacaataaaaacactttacactgttaaaggctaaaataaccaacactgcaaaccaa
cacacacaaatacgattaatgatcctggttaaaagacacaacacaatagaagtggggaag
ggggaagcaacggtcatcaaaaaggcacaatatcagtttgttatttctataaatagagag
catgatggaggcactaaagcataatctaaactaaaactatggtcggagaaaaatagcagt
ggctgccctgctgaccactcagtgtcaccagttcagcctgcaatgtacaaaacagccatt
aatcaccgagtacccatcatactcattacaaaatgcatattgtgctggcaagcccaagct
cctccctcctcggcccaaggcgcctgtgcaccagcaggcaggactatgggctcaccaggt
ctggttcaggtctgacattctatcataggaaataaaacattatattaatttccccatggt
atacaggatgtagattaaaattgtacaacctacctgcttagtgtagtttgctcacacaca
cggtactggcgagcaacaaacagagcaacccagacttcagcacatgccggacaacgagaa
caaacgtgagttgctcagctctcgggatctccttttatatggagaggctctccttgagtt
taagcctcccgctctgtgctgaggctccccggtcctacagtcccacctttcacatatgtt
cgctttgttgacacgttgcagcaatgttttatttttcaatgtcaactaaattttattaaa
tgcattttatttcactcagcttaatttgggacaagtttattaacataaatgaaacatgtc
ttgttccctaagggtgcaggtcctaatgaagtctaccaatcactccacccattgatgatg
gacaaagaccaagtctacagcaccataacacccaacaaaagggagggacagtctacatcc
ccactttgaaggatctctgcagcaggagctattgcatcaatattatatggccgagtgttg
aaagataaaataagtattttgcatttgctaaataaagcttgggacatactttcataattc
catgtcagcggacagcttcacacttgtagcagtcggtatttggttttatataaacttctt
tgaagacaaattgtgcacagtcctgggtctgcctgtcaggacactcatggtccaatcaca
gagggcggaggaaagtcccaggtctctgagcccgctgacgagcttagaggccacgatggt
gctgatgccagcggtcctcaatgaacagcgttctgccatttgtgttcctccggtccaggt
ggaggtctgggtggatgctgagagctttgctggcgtctgtggatgtgtttgtcatttggg
caatggggtttgctcttttgggggacagggactatggtggtctttttggagaatgtgggg
aatacagtgaaatgtgttgtggaatatttcaataaaagctctgtagaagagaatgatttg
tctgataaaacaatcttgatgaatgatcaaagttgcaaaaagtccatttattgcttgcaa
gcaggaggtcaaatacacaggcacgtatcacagtgctctgtggaaatggcgtctccgagc
agtaaaaacgctgagtttttatacacatgtgaagaacattctccgtgccagttacgagaa
gctgcaaagcaggttgagataagaacccaggtgaagctgagggtagcacacacacacaca
cacacacacaagatcctcctcagtggccgctgcaaatcattgttacttgacatgaagtaa
aaacgtggatccggaactttcgtaccgataagatatgaactaaggccatgaacagaagtc
ctttgttttgcagcgtctatgagatcgagtcgaccgccctcccttctcaggacacagctg
caaactaacattttgtatcatgctgctcgttgcacgtccgggtcaaatacaggacacttg
agacacggctttagcacaaaacaatgttataacatatttttaccattacaaatgttataa
atatcactgagcacatctgccagttgttatgcacaagccacaagagctcggccgaggatg
ccttcaggtccaggtgcctttggtggcttaagatttacacacatccaccctgaatactgc
tggtgacgcaacaatgatgaagactgtgggtaaaacacttcgtcatggccttttatttgc
tctaaacttgacttacgttttagggcagaaagaaaacgtaaagtttgggacctcagaaga
acgttttgttttagaattggtgcgtctcaatctgctaacatgctcatctttcattgtgtc
atacacacttagtttttgtgttgtaagtgtcaaattgtcggccttttacatttatattgt
gtacttttattttcttcaaattcagaataaatgttttttttcttcatgtgaatggcatct
ggttttgtgcacactgacataatcttacactgtgtggtgacccacaagtaacgctgtaga
gacattcaccaggggactgtacctttaagggaaagtgttttgatgtgaggttaacgtgca
tgtccgcagtagttctcacgtgttgttttgtgttattgaagtggagagtaaagctgactc
aacgcatctccgtctcctgtctcgtctcttttcaccctccacaactgtttgctttgcggc
tgagtgtcagtgagagtacgagtaggtgtgtgtgtagcggcagcgtcctcaagagattgc
agttgtagttggatcgcgtcccttcgtctgtgtccgagctgtctcgttcctttgctcctt
caaactcagtcaaagaattcagccttccagcccacgatttgggttgttatttacgttgtt
aacttccgaccgtagttatcagtgaaaagtcactttactgccttaactttcacactttaa
aaggttgatcaatgtcttactgcggttgtgaccgttttaaagatcgtttatacttgttat
tatgaacagaaactgatcaacgtgagttcaagtagacaaattatgaacctgatcttgtca
cggccagtttaccaatgacccaaatgcagacagacggcaggttaggtggaaagaaaagct
ttattttatgggtacatggatgcagttgaggaagcagtgacaaggaagtgtacaaagtgc
tggctgggcggcgatgcggtatgaagatgcactggactgacaaaatcacacaggttatgt
tacacggtaccaagattaccggctaacggggcgagagtatatctgccacagacgtgaaga
gacgatcgggcgatgagacaaccggaaaccgggataattcagctggcggtgacgagggct
tgatgatggaccaatgaggagcccagatgccagctgattgcaaccacacacacacacaca
cacacacacacacacacacacacacagaaggaacaaaccgtagcaaagctgacgtcacat
tagagctggtggatcttttgggggggttagggtcagccattcagtttcagtaaacatctc
agtatgattcaatgcaaaacaattattattattcattattactttgcagttaagtattta
acatcttattcaaacaatttagtacaatgatggatatatacagtatataactatatataa
acaatatgatataactactatattgtataaatataataaaaatataatattaaatacaat
acaaatatacttatataaaatctacctctcctttctctggtacagagttcgggtcaggtc
ttcttggaaggacactgctcgtggtcactcttgttttaactggtgtgagactcgcgtggg
gcggtgaagagctctgcccacaactcaatggattttaggactctgaaatgatgtgtcact
cattgactttaatcagtgattggctaaactgcttctaaaggctggcgcatgcttctgctt
ctgcgtctttacacagagtcgtgtcgacacactcgtttcaattcatggttctaaagtctt
gcgtgtgttgcagagcaattcaccgccagaacaacaggtggagtaacgtgtttttgttga
agacgaccaaaagagtgacgtcttgcgtagcttttgacgctagtctagaaaaatgggtcg
acgcacgcgagaacgcaagaagaggtgaaaagacgcccaaagggctcttgagtgcgagtg
tccttgcgtctctctgaaaacgcagaagcatgaactaggttttggatccaccgctttggg
acacggcccgagcccagctgagacatgcagagagggcgtgcaggaaaagcatatattttg
cgcagatatcttaatttactaatattactgggtacattccatgtttcaaaaacacacata
ttgactatttgtaaagtttatgttttatataatgaaaatgattattaggatttcatttaa
aatgaccagaatgtgtccttctctcagcctgatctataggtatgatgctcctgaggtaaa
gaatatgatctggctgtattttatatattttttttaatatgaagctttactgtcaagctt
gctgcagcaacaggaaaagttgccgccacaaacaggaagtcccctcacaggccagaccat
ttcctttcgtagaagcacccggtccccgtccacatcagaggctgagtcaatagaggaaca
cggccactaaatgagaaacagcttgtgtgttgcaggaggaggaggagcatcaactgcaga
cagtgttacgttttgggggtgtttgtgttggtttgtgtcctgtctctccaggtacaggaa
atctgcaggcaagatggctacccttcacccaaggtgtagccgattggatacgaccgacct
ggactcctccccttcattattggatgcagctggtgcaggtctataaagacctgtcattgt
agatctttggggggggaagagaagggttctgcagatctgatggcagagcgcttctggtgg
ctcgctgatgtcctctcatggttctgtgtttattttccgtcgttggggtttgtgagtatc
ttgttcagagagagagagtttggttgttaaaaggtagtcccagagcgtgggctctttggg
ttagtgtgtatgttatatttgttttgtatactgtttattatttgagttaaacatttttct
tcctgtgttgcagggggggggaaggggatattgttagggaagagacccatgggtatacac
cacccgtagctgactgcctgtctagatacactaggcaagacctgggcggaccactccctg
tacttttggttagcgggcctcatccgtgcccgaggtagagtaaagggggggggaaattag
gtcagttagggaagtgttcaccctttttgcttgtttctttgctttggtctcgcccagccc
cttttcccctgaacatttgtttggtgtttcctttttaaggagagaataaacctcctattt
tgtttacaccgtttgcctgtgccagtagtcgtcactcacaccacgaccccatacctctgg
tcgccgcgttcatcagggctcatgtttgcgggggttgcgctcccttacacctagactaag
ggagacgtaacaagtgggggctcgtccgggatcgttaatctcccgacttccctgtgagca
cgaggtcctggtgggtgctggtgcgaaggtgtggtgttgtagtgtgatttcagcaacaag
ttgctagtttggtttgtagtagtggtggtggagtgtgtacctactagaatggctgctcca
gcactggctgtttttctagcagctccatcccttgaccagctgggagggatgcgcaggtca
gagttattcgccgtcgccgatcattataaaatctccgtcccaaggcaggccctcaaagca
gagatgttagagttaataaaaaaaaaggttggttcaccagggggtttgtgaggggatgga
cgagggcagtgaggcctcaggtgaagagtctggggatgaaaagactgtgggtgcactgct
gggtgatgaacaggggttgggggccgctgcaccagtggttttacctagggccgacctttc
gcctcgttcctctgttgggtccagaagtgctgcggctaggctcgagtaccggctggctcg
cctagagatggagcgagaggagagggaaaaggacagacaatttgaacttagaaagaaaga
aatagatgcagagaaagaggtgcgaatcaggcagctcgagttagaggctggtgttggggt
tccgttagctcccaacctcggtcggtttgaggttagcaagaatattgcggtagtgccgcc
tttccgggaggctgaagtagattcatacttttcagcatttgagcgtgtggctacggcgct
gcactggccacgggaggtttggtccatcctcctgcagtgcaaactgtctggcaaagccca
ggatgttgtggcgtctctctctctagaagagagtggggattacgaaatagttaaagcaac
tgtgttaagggcctacgagttggttccagaggcatatagacaacgttttaggaaccacaa
aaagcctcagacccgcacttttgtagagttcgccagggataaagagacactattcgatcg
ctggtgtgcggctagcaaggtcaagacgtttgctgagataagggagctggtccttttaga
agattttaaaaaccatctacctgacagaattgttgtgcatttaaacgaacagaaagtgcc
gacattgtctcgagccgctgtgttagcggatgagtacgctttgacccacaaaatagtgtt
tacggcaccgcgacaagaggctcgaccgccaacaacgcctacaacagcatctcatgccag
ccgtgtttctctgggtgagaccagatcggcacaggagacacgtgagtgtttttattgtca
tcgtcccggtcacctcatagcggtgtgtccggttctgagaaacaagaaagcaccgtcacc
ggtgcgatcgaaaagcataaacttaatacattccatgtctcagacaaacagcaataatac
aaacgagggtggggagaagccagatcaggtgtatgctccgtttgtgtcaggtgggaatgt
gtcccttacaggggaaccagttggccaaatgagcgtcaccatactgcgtgacacgggggc
agcgcagtctttagtactagcagacagcctgccctggtcccatgggtcatactgtgggtc
aaacgtccttctacaaggactcggagcaacccccatgtctgtaccactgcattgggtctg
gtccaaactagtgtcgggacgttttcgtgttggcgtggtaccaactctgccggtggaggg
agtcacatttttgcttgggaatgacattgccggtggccatgtaacacccatgttagaggt
ggtggacacacctaccctggaacctacggacgacattttagtacaggcttaccctcatgt
gttcccagcttgtgtgcttacacgggcccagtcccgtaggttgggagacgaggtggacct
gtcagactcgattcttgagcgtgtgaacgtggagccagcccagtccagtatttccacttc
aatgaaaactgcaataggtaagagtggaagtgaattccaattacacaatatattgtcatc
gataacctcacagagtatgattaaggctcagaaggaagacgttagtctgaagaaatgttt
tgattgtgtagtgatttctgaggaaacaaacacaaaagaggtgtcttacttcatggaggc
tggcgttcttatgcgcaggtgggcagcgcagggtaacgttcggggtttaggggttgtcaa
gcaggtggtcgtccctaaaccattcagacagcaagtgttatccctagcccatgaccctgc
ttgggctgggcacctaggaataacaaagacttatgacagagtccttcgccactttttctg
gccaggtctaaagtcagatgttgtggaattttgtaatacctgtcatggatgccaactaac
aggaaaagcgaaccaggtcatccctcgggcgccactgcatccgattcctgtgctgggaga
accgttcgaacgggtaatcgtggattgtgtgggtcctttaccaagaacgcggagtggtaa
ccaataccttttaacagtgatgtgtagtgctactcggtatccggaggctattcccctccg
taccatcacagccaagactgtagttaaggccctgatcaagtttttctctacatttggctt
accgaaagtacttcagtcagatcaaggttcaaattttatgtcaaaactgtttgtaacctc
tctaaaagaattgggtattactcaccaggtctcgagtgcgtatcatccggaaagccaggg
agcactcgagcggtggcaccagaccctcaaatcgatgctccgaaaatactgtatggataa
tccaaattgggatgacggagtgccatttgtgttgtttgctagtagggaaaccgtgcaaga
gtcgttaggttttagccctgctgatttagtgttcggacatacactaagaggaccgttgaa
ggttctgaaggaaaacgttttgtcccccacgtctgtcagtgcccctaagaatgtgatgga
cttcgttagccagatgagggagaggctacatgcagcctgcgcagtagctaaagagtccct
ctcgactgcacagaagcgtatgaaaatgcgttatgataaggggacggttgagcgttcgtt
tgtgccgggagagctagttctagcattgttgcccgttccagggtcgtctctctcagcccg
tttctcaggtccatatgtgattgatagtaagctcagcgatactaactatgtaataaagac
cccagaccgtaggcgttcgttacggacatgtcacattaacatgttgaaagcataccgtac
acgaggtccttctaacactctctccactaagcccatccagcccgctgtctcttcagtggc
cactgttgccctgcaggcgggggcgtacctggaggatgacccggaggacggtctggagtt
aagacatgcagtgaaaccgggtgaatgtatgggtaatacagaaatgttgggaaagttacc
atcccttttgaaacatttggaatgtgagcagtctcaagagcttgtgtccttgattaactc
ctacctcaccttgtttcatgacgtacctggatgtaccacggttttgacacacgatgttga
tgtaggaaacgcgacccccatccgtcaacacccgtaccgggtaaatgcgtttaagacgga
gaagatgaaaggtgagattgagtacttgttaaaaaacaacatggccaaagccagtaacag
tgcttggagttcaccttgtatcctagtcccaaaaccagacggcacatcccggttgtgcac
agactatcggcgagttaatggtgttactgcaccagactcttatccgttacctcgaataga
agattgcatcgacagcatcggctccgcggtgtttgtcacgaagttagacctgttgaaagg
gtattggcaagtgcctctaacccctcgtgcctctgagatttctgcgtttgtgacccctga
caatttcgtgcaatataccgtaatgccttttggcatgtgcaatgcccccgctacgttcca
acgcctagtaaatactgtgtttgctggagacagtatcaactggagacagtaagaggaagt
gaaggagggacatgaagacggtgttgactgacctgatgattcctacacactcgatcactc
actcccttactttaacgatgatgaaaatctatgtttacttttgtcttctttctggtgagt
tagtttttttctgtatcttctgcatttacaccaactgtagcttgcgtacaaaagatgtag
ctgttgattgaaagatatataaatcaatcaggggtttcttttatttttcaaatttgccgt
catgaatagtaaaaactaacgtcaaaggaaatgtacgtatgaactatgactaaggcaaaa
tgtctcctttatttctgcttgtaggtctgagtgttgtgcagatgaagcctctgaacataa
atggtcgtgttggtaaaagtgtgaaaatcagctgctcagactggacttatgtaacagaga
atgtcaagtacttttgttacagtccatgcacggaggaccgacacatcatcattaaagcag
catatggaaaaattgaaaataaaaatggaataaagttatataaccaaggaaaaaccttgt
tcgtgaccttcagcaatctccaaaagtcatattccaaaacatactattgtggagcggaga
gatttggctttgacgcatatatagaggtgattcttaatgtcactgatggtgagtttattc
tctaaatattctcaatgagaaaatccttgtttgcccaaaagtaatacatttcttaattgt
tggtatgttcacttgtctgttattttcagctccgccccccagtcccagcatgactccaca
aactgtcactgttgttcccacctcctcatttacaaagagctccacgatgtcttctaacag
ctcagatgttattactgatacgtctacgtcatacaccaccttcaatacaccacctgctgc
accagcacaaggatctgttagtgagtacatcatgcatgaacatgttacagtacattgact
acacatgcaatttgatgttgattttagttgcatatcttatcaatacaca
>LTR335-Ga#LTR/Gypsy
tgtcacaggccggctcatagcctgtggcaagaatgaggggacacaaacaccaagtatagg
ccaatcaaaagaagtttattaatcaaaaactagtaactttaaacaaagaaaaggaatgag
gtgtgcgaatgtcatagtgtaaggtgtatgtaaggtgcatggttgagtgaatctgtatgt
gtaaacatgactgagtgtgaacaacgtaaaaccttcagaggaacaaacaaaacaggaaca
tacctggaggagcagagagaaaaaacagaagtggttagaggccttcttatacctagagcc
caggtggctccaatcgctaaagaccctcctctgcctgcaggaggaaccgcccctgcaagg
ccgaggaggagccgtgacacccccctccttaagatgagggtccaaccctcagccccaaaa
tttggcccacattgaaaacaatccaaacagttccctcaaaatacaacaaaaagaataccc
gtcctggctcctaacagtcaccctgtgtcccccgcctgactgtccatacctcaaactctg
cagccctggtacctagggagcaaattaagagaaaagaggcgcagacaacccgtaggggtc
aacagaaagaacataccaactaggttacaggagcacgggacagagcgtcagcaatgatat
tatccttgccactaatatgtctaatatcaaggttgaacggttgcaggaacaaagcccaac
gcatcaaacgctggttgggattttgcaaggacttcaaaaaaatgagggggttgtggtcag
tgaaaacagttaaaggggtcaaaccggaaccaacatagacctcgaagtgctgtagagccc
aaatgagacctaaagcctccttttcaatcacagaatagttctgctgataccaattttagt
ctcttctcctcaggtacacggtaaaatctctgtttgataggctttgcatctccgatgtct
atgtcatgctctagtaaatgggtttgtgatggagtgtcagaaaacaaaacattgtagttt
ctaattagagttaccaattcatcacgtttctccaaatctaaatgatctaccaaaacccca
aggttttgcaaagtctgggagtttttcaaccgaccctgcaggacttcatcagaaacccta
atgacctcctcctctcccccatccacaaagtttaagccacaagatacagggactggagca
gcagtcaacgctgacttcactactcgagtgccctccaccttgctttgatcacgggagtga
taacattttaacaggttcacatggcataatttagaggacttcctataccccggagtttca
ataagatagttcaaatctgacactttgcgcaacacattaaaaggaccacagtattttgcc
tgaaaaggtgaacttacaagaggcaaaagagcaagtacacgatcaccgggagtaaactca
cgcaactccgcctgtcggtcatatctcaatttcattttcttttgagaacattttagcttt
tctttcgccagttctccagctctatacaacttcagcctaaatccatttacatagtcaatg
aggttccgaggtggttcttcaggcaaacaaccatcctgcagcactgctaaaggcccccgt
accttatgaccaaacaccaaatcatttgggctgaaccctgtgctctcctgtactacctca
cgagcagatagtagtaaccaaggtaacccctcctcccaatctgcagacagttctgtacag
tacgaacgaagcaaagattttaaagtttggtgaaatcgttccaaagctccctggctctgg
gcatggaacgcagcagacttgttgtgtttaacttttagctgtttgagaacctgagcaaat
aaatgggaggtaaagttagaaccccgatctgactggatgatttttggaattccaaatgta
gaaatgaattgagttaatgctttaactactgcttttgaagttatggtacgcaagggaaaa
gctgccggatatctcgttgcgtgacacataacagttaattagttatgacctgacttagac
cgtggtaaaggcccaacacaatcgataataagatgctgaaaaggttgtcctatggctggt
attggatacgaaggagctggcttcacaacctggtttggcttgcttgtgcgctgacacgta
ggacaagttttaataaactgagctacagctcgctttaaacgaggccagaaaaaatgcctg
agtatgcgatcataagttttacgaacacccatgtgacctgccacctcaccatgtgaagtt
tgcaacactttgtttcgcaaaacagtaggtacaactatctgaaaaactggttcgcctaga
ccctgaacagagtgtggaacccatttcctgaccaacagtccctcaagaagaaaatagcac
tgagcattattcctcaccgctgcctcaggaacaactctatcaaacagatcagttaaggta
gtatcggccttttgctcagctatcaatgactctctagaactagtcaactgttcagtttgg
agtttaactggcaactcgagactttctggcttactctcaatcttcttgagtgcggcagag
cgggtaacagcacaccctggaaatacctcaggagacacacaactgtattctggagatacc
tttgcagggggcactgaaggttgcttcttaaagatgtttattttgccatccgcccacacc
ttactacctgccaagtcattccccagaatcatgtgtattccctctactggcaactggggt
ctaaccccaaccgctacatcacccgctaccagaccacattttaaagttactacatgtaaa
ggggaagagaatggaactaaacccatgccacgtaccattacacaactgccagtatcagac
accttagagaaaggcaaaatggactccaaaataaaagaatccaaagctccagtgtctctc
aagatcctaattggaacattgtggttgccatctaccagcgacaccacaccatccgaaaca
aaagctgaaaagtcaccttggtgagattgagaaccaaactcaacttttggctgaaaaaac
tcaccctgatggtcagaggctgtaccagaaacggccatcacagccggtttagcttgagct
aacttctttgatctaagtaacagacaatctttcttccaatgtccttcaactaaacagtag
cgacaggtattatcttttaatcgtgctttagatcccccaaaaccaaacttctgtggcctt
tggaacgaagctccagaaaaagatgacttactattcctaggagtaaagtttttaaagtgc
atatcactatttgactcaaaatggcttttatgggttaacctgtgctcatctgcaaggact
gctgcatcacttggcgacttaacttttcgctcattaatgtatgtagcaacctggtcagat
acagagtttttgaactgttctaacacgatcaagttagacagatcctcaaaagtactagct
tcagaagctgtacaccaacgattaaatgcagaagtcaaatcgcgaacaaattcagaataa
gtctgcgaatcttgtttcttcctgtaacgaaaacgttgacgatatgcctctggcacgagc
tcgtagaccttcagaactgctgatttaactttagcataaactttactgtcagctacactc
agtgctgaaaaagcctcacgtgccttacctgtaagtgcacattgcaacaacatagtcatg
tcccgatctgaccaagctctagcttctgcaatacgatcaaatagcgtaaagtatgtgtct
ggatctgactcatcaaatttaggcaacaaacgaagattctgtgaaacgtcaaactgttgt
actccttctggtctattgacattccgcaatcgtgctatctctaactgcatttgcaacagc
tcccgctgctgctcaaaggttaatgaagggctagactgaacttgcaccctcactaacaga
gtgaccccaaagaacacctatttctctaagaccctgctttaatctagctttgacagactc
tttaagttttccatcatcaatctcaatcttataatggtcagcaatttcaattaactgctc
cttagtacacaattccaaagctacctctgaaggagtttgaacaaaaccacttagaataga
agccattttcctcaaccaatacaaccattaccaactccgagggagaaaaaaaatgtacac
aattcacctactgccagtttgggtttaaggacaggagccacaccccactattctccaaaa
taaactaactaactggcccctagtcttcgtgcagtcacatgtggtgggtttttatgcaca
caaaaccagcagagtggaaagacaaccagaagctggctgcccccccacatccacggaggt
gctcccgagccgatgtaggggaaaaggaaactagggaagctctacccacgttcactgcca
cctaaaacaaaaacaccacgagcctcctattgatactcgctgataagcctcaaaaggaga
ggactccaatctgaacaaaaccccagaaaaagcagagtgaattgtgaactcaaactataa
agctaaccaaacaaaaggaagacctggctctcaatgctctctccaacaatattggccaaa
ctaaagcatcccctcaaacaaaaagtttggcaatctaacctaacatgattaacccaagtt
aactacaaaacaataatcaacatgaaccaaacttcaagtaaacaaatataatcaatgaca
aagccaaaacaatctagacaaaaccttaaccaaataaggcaaactattagagtactcaaa
tactaacgactaaagtaactttaacttaatattaaggacgagcccccatttgtcacaggc
cggctcatagcctgtggcaagaatgaggggacacaaacaccaagtataggccaatcaaaa
gaagtttattaatcaaaaactagtaactttaaacaaagaaaaggaatgaggtgtgcgaat
gtcatagtgtaaggtgtatgtaaggtgcatggttgagtgaatctgtatgtgtaaacatga
ctgagtgtgaacaacgtaaaaccttcagaggaacaaacaaaacaggaacatacctggagg
agcagagagaaaaaacagaagtggttagaggccttcttatacctagagcccaggtggctc
caatcgctaaagaccctcctctgcctgcaggaggaaccgcccctgcaaggccgaggagga
gccgtgaca
>LTR420-Ga#LTR/Gypsy
tgtaacgtttcgtgtaaataaagagccaggttcttatcgctcgggtttattgttgtctgt
tgtcggccacagccacgccatttcacatacccggtcatcaacttagtccgaacagaactt
ccccttcctgtgctccccgaaaactacccacattccccggaaggggcggtaccccaacaa
tggcctacgtaacagtaacattaatcagagccatatacattcatgaacttaaggcacgct
acattaccccccccttcttaagtcctcgtccccgaggacaaagtctctaagcctcagtgg
cgtccgccgcttcctcctcggtcggcccgcgggtgttgacttttcccgttgcccccctgt
gtgtcccaggtcaggtggatccaaagccgcaggtggcaaactgcatgcacttgcgatgtc
ccccaggccacctgcgacgacttcccggttaggtgatgccacgacaggcgccccaggcgt
ttctccctctcctccagctgtctgaggggaggcgatgccccggtatggtgccagcctgtc
ccggtgtaacgccacccggcgccccctgtcaggcatctgcacccggtagacgacctctcc
cagccgctccaggaccagacacggtcccacccagtggctatccagcttagggcacctgcc
tttcttccgtttaggagcgtaggtccacaccagctccccagccgcaaagtgtcggccttt
cgcccggacgtcataattcctcttttgtcgcacgcccgcactacgcatttgcctgcgggc
atacgcatgtgcagagtccaagcggtcctgcagccgcctggcgtagtccgggccagcagg
gacccgcggcgcatccgggggtcgtccaaaggtcagttccgctggtgttctcaactctct
gcccaacatgaggaaggacggtgtacatgaagtggagtcatagaccgcagtgcgacacgc
catcagaaccaggggcaaatgcatatcccaatcgcgctgatggtcggcagtcaggataga
tagctgttcgcccagagtccggttaaatctttccactaacccatcactctgggggtggag
cggtgttgtacgggtctttgtgatgcccagacgtgtacacatcggggcaaaaaatttaga
ttctaaatttctcccctgatcgctatggattgactctggcacccccagccgactgattat
cccctccactagggcctcaacaatggtctcggcctcctggtccctaatggcataggcctc
aggccatttagtgaaataatccacagtagcgagtatgtagcgattacctctgtctgtgag
tgggagagggcccagaacgtctacacccagccgctgcatgggctcccccaccggaaactg
ctgtagctgagccctggactggcccggtggacctttgcgggcagtgcagagatcacagca
ccgacaaaagtcttcaacgtctctcctcagccgcccccaatagaaggcctgacggacccg
ccggagtgttttggtcaccccaaagtgaccggagcctgcagagccatgcatggcttcgag
aacagccccctgcatccctctgggtaccacggtctgccactttttctctcccgacgctgg
ttctacccatgcccgctgaaggaccccatcagccagctgcaaagaattaaatttagccca
cagcccttttgtccatggggagagagcggccacctcctcccagggcggccgctgccgcgc
ctccacccacagcatcactggctgcacgtccgggtctcgttgctgttccgcggcccagat
agcattgtccaccaccagcagctctctacaagccctgacagtctcttcacactcctctct
gtcccgcttgtttggccccagaaccagctgctgttctctgacctctctgcggtcacaata
cccgcagtcgtcttcactgcagggtcgacgggacagtgcgtcagcgttgccatgccgttc
tccagcacggtgaaccacgctgaactcgtagccttgcagctcctccaggctctcggaatg
tcatcagccactgcagtgaggcatgatcagtgcgtacagtgaaggggcggccacacaagt
agtacttaaaatgccgtgcggcaaagacgacagcaagcagctccctacgtgtgacgcaat
accgccgctcagctttattcagggctttgctgtagtaggccacaaccctctctccttccg
gccctgcctgtgataagactgcccccactccatcgccgctagcgtctgtgtccagaacaa
aaggcacttaggggtcaggggctgccaggatgggtgcgcttgccagagcctcttggaggg
tgttgaatgcgctttcacagtcctccgcccacacaaagggctggtccttctgcaggagcc
tgtacaggggggccgcaatgcctgaaaatccccgcacgaatttcctgtaataggaagcta
aacccaaaaaactttttagtcccctctggtctgtcgggctgggccactcgcgtatgacac
gcaccttctcctccactgtgccgataccctcgctgcctattcggtgccccagaaaggtca
gctccctgcacagcagcctgcatttgtccgggtgtagcttcagtccagcccctttgatcc
tctccataactcggcgcagtgctgccatagctgaatcaaatgagctgccatgggccagaa
tgtcatctaagtacaccaggcactccgtgtgtggaactccagctaacaccctctccatca
agcgttcgaatgtggcaggcgcattacacagtccaaaacagagcaccttaaactgccaca
gcccctttcctgtgcagaatgcggtcttgggccgggcctcttcggccagggggacctgcc
aatagccgctcctcaagtccaaggacgagaaccaggaagagccagctactaggtccagac
attcatccacgcgtggaagggggtaggagtccttctaagtgacgtcattaagcctcctat
aatccacacagaagcgccactcacctcctttcttcggcaccatcacgactggtgatgccc
aggggctctcagagggctctattatgccagctcgctgcattttctccaaagcccgctccg
ctgcgtcttgtcggcccagggggaggcgacgtggccgctgtcgtataggcgtcgcatcac
ccgtgtcaattgtgtgctgtacgagagaggtctgtcccagctcctcctcgtcgcatgaaa
agcagtcacggaactctatcagcagctgccatggtcgctcctgatgttcagaatccaagt
ccccgacacttctctgccagacctcgcgcagagctgtcatccttttcgcttcactctcct
gcagactctcacagccctccaccgcagacgggatcagcctgaccggcgagtccaggctac
gggtggctggctcagggcctagccgaggctccgacaggtacgacatggcagcctttgtct
gttttccttcccccacacagcacctgtgaggtccggctgtgtgtgtagttgcgcgctggg
aatccagcggtctcatatgcaccacctgcccatcaataaagctcagtgtggctttcccca
agtctatttgacagccctgctcccgcaaaaagtccaagcctaaaatacaggcatcttgta
cttccgctacccacatagtgtgtctcattttccgtccccccacagtcaatatcagctgcc
ctctccctttcattggtgctagctcaccagttactgtgcgtagctgaactgctgtgtcct
ccagctgtgtacccactggcaccacctccggccggaccactgtgaccgttgacccggtgt
ccactagggcggtgcaggaaaccccctcgatgcaaatgggaatatggcagaagtccgata
tggaagtccttcccaccacagccacattctgcccctggcccatgctgtactgagaggcgc
tgctggccacaaccagtgacgaacgggacttaagggtgggggcacgcagcgtcccgtcta
ctgcgtccccttgccgtttcccagagctttagtcgaggctgggcaatccctcaccatgtg
tccagcttggccacacccctagcagaggcgcggctgttgttgtggccgcaccggggcctg
tgtttgttgacgcctggcagggggcatagccaaccccctgatcatcttggtcacctcgtc
cacccatagcggccgctccgacattgtctctcctaccgccctgaccattggggaagcatc
gtgctgtgcagcgctcatgaccatctccctctccagcgcgtactccagtgcgtcagtcag
ggtttgggggcgagccaactgagtgtgagcccgcagatcagatggagagagagccctgac
gaactgatcacgtgcaagctccgtttgcactggcgtaggcatatgcgcgtatgcacgtcg
tgtcagtccttcgatgtcgtttgccaacgtgcgcagggattccccagttcgcctctgacg
tccatgcagctccgagcgcagcagctccgaacaaaaacattgtccaaaccggcgccctag
agcaccagccagggctccataattacccctctcactcgggtccaaaagcagcagacaaga
cagtgcatcatccgtcaaacaaagggcgagctggagggctttctgttcatctgaccagct
gtttgcacgagctaaaagctcgaactgagcatgaaaagcctcccagtcagacttccccgc
gtatttcggcgtttttaccggcactcgctgtccctgggcgccgccatctttgtttacgtt
ttgtccatgcacgttcccgggcggcaattccccgcgcgccgtgtagctagcttcagcgct
agccgtcgctacgccaggacccccagcggatgttggtggctgtaactcacgtatcatccc
ccttcctagcccgtccacggaaaaacgctgtccttccagcacttgaacaggacgaggata
tccgtactcattgtcctcctcctccttcttgacacaaaaacctctgccaaaagaacgctc
catctccaccagaaaaagcgcccaccaaacagtagtccgcccacgcctgagcggtcgact
acgttaacaaaatcagacttaagtttacttctgacaccagttgtaacgtttcgtgtaaat
aaagagccaggttcttatcgctcgggtttattgttgtctgttgtcggccacagccacgcc
atttcacatacccggtcatcaacttagtccgaacagaacttccccttcctgtgctccccg
aaaactacccacattccccggaaggggcggtaccccaacaatggcctacgtaacagtaac
attaatcagagccatatacattcatgaacttaaggcacgctaca
>LTR433-Ga#LTR/Gypsy
tgtagccgtgatagcgctaccaccggcgggttcttgtaaagacgcacggacacaggatga
gggtaaccagtctttattgtccaaaaggggaaggcagtgagcaggaatgaggtcgctcta
tgtgcatggtcggtttcgctttgtccggctccgctcagctctcgtgctctgctctcaggc
tccactccgctctgctcggctcacgttcccccgacctggatcctgctcactgcttatgta
ggagacaatcagtgcagatcatttacacctggttactcctcacctaccagcaccgtcccc
tgaaccactcccccgctctcccccctgcagctgagctaaccacgcccctccaccacatac
ccccaccgcccgacttaggccggggagccatccggccgaacagactccccccaccctccc
tcctgagggcgggaaaggaagtccgccacgaccatctgcgcccccggcctatggatcacc
ttgaagttaaaaggctgtagagccagataccaccgagtgatccgggcgttggcatccttc
atgccgtggagccactgcagcggggcgtggtccgaacagagagtgaactggcgtcccagg
aggtaataccgcagggagtcgaccgcccaccggatggccaggcactctttttcaaccgta
ctgtacctggcctctctttccgacagcttccggctgatgtagaggaccgggcggtccacc
ccctgcacctgctgggacaacacggcccccagccctctgttcgacgcatcagtctgcaag
acaaaagggagagagaagtcaggtgtatggagcaatggttccccacagagggctcgtttc
accccctcaaccgcccactggcaccgctccgtccactggaccggatctgaggcacctttc
cgggtcaggtcagtaaaggggctggtcagctccgcaaagcccgggatgaacctcctgtag
taacctgccagccccaaaaaccgcctcacctcttttttcgtcttgggccgtgggcaggct
gcaatggctgcggtcttgtccacctgcgggcgcacccgcccgccgcccaagtggtacccc
agataccgtacctccctccgtccaactgcacacttccccgggttggcggtgagcccggcc
tgcctcagggactccagcaccgcgcccacccgccgcacatgcttcgcccacgtggtgctg
tggatgatgacgtcatccaggtaggcggcagcatacgcagcgtgcggacgcagcacccgg
tccatgaggcgctggaaggtggccggggcgctgaacagcccgaagggaagcgtggtgaat
tggtacaatccaaacggagtggagaacgccgacttttgcctggactctggtgacaaggga
atctgccagtagcccttggtcaaatccatccatccatccatccatcttcaaccgcttatc
cggggtcgggtcgcgggggcaacagctccagcaggggaccccaaacttccctttcccggg
ccacatctaccagctctgactgggggatcccaaggcgttcccaggccagtgcagagatat
aatctctccacctagtcctgggtcttccccggggcctcttcccagctggccgtgcctgaa
acacctccctagggaggcgcccagggggcatcctcaccagatgcccaaaccacctcaact
ggctcctttcgacgcaaaggagcagcggctctactccgagctcctcgcgaatggctgagc
ttctcaccctatccctaagggagacgccagccactctcctgaggaaacccatttcggccg
cttgtacccgtgacctagttctttcggtcatgacccatccttcatgaccataggtgaggg
taggaacgaagattgaccggtagatcgagagctttgccttccggctcagctctcttttcg
tcacaacggtgcggtaaagcgagtgcaataccgcccccgctgctccgattctccggccaa
actcacactccatcttcccctcactcgtgaacaagaccccaaggtacttgaactccttca
cttggggtaaggacacattccctacctggagtaggcaatccatcggtttcctgctgagaa
ccatggcctcagatttagaggtgctaatcctcatcccgaccgcttcacactcgactgcga
aacgctccagtgagagttggaggtcacagacggaagatgccatcaggaccacatcatctg
caaaaagcagcgatgagatccgcagccccccgaactgtagaccctcctccccccgactac
gcctcgatatcctgtccatgaagaccacaaacaagattggtgacaaggcgcagccctggc
gaaggccaaccccaaccggaaacgccttcgacttactgccgagcacccgaacacagctct
cgctttgggcgtacaaggattggatggccccaagcaaggaccccctcaccccgtactccc
gcagcacctcccacagtatctctcgggggacccggtcatacgccttctccaagtccacaa
aacacatgtagactggttgagcatactcccaagccccctctatgatcctggaaagagtga
agagctggtccgttgttccacgaccaggacgaaaaccgcattgttcctcttcaatccttg
gttcgactatcggccgaaccctcctttccagcaccttagagtagactttacccgggaggc
tgagtagtgtgatacccctgtaattggcacacactctctggtccccctttttaaagaggg
gtaccaccaccccgatctgccactcttttggcactgtcccagacttccacgcaatgttga
agaggcgtgtcatccaagacaaccccccaacacccattgcctttagcatctctggacgga
tctcatcaatccccggggctttgccactgcggagttgtttgactacctcagtgacttcca
ccaggctaattgacgatgatccctcctccgcctccagctccgcctccaccacagagggcg
tagtagttggattcaggagttcctcaaagtgttccttccaccgcccgataacctcctcag
tcgcggtcaacagggtgccatccttactgtacacagcttggatggttccccgtttccccc
tcctgaggtgccggatggtcttccaaaaacactttggtgccgaccgaaagtccttctcca
tagttaccccgaactcctcccatactcgctgctttgcctccatcacggcagaggctgctg
cccttcgagcctgtcggtacactgcaactgcctctggagtcccaccggatatcataaccc
ggaaggcctccttcttcagtcggacggcttccctgaccaccggtgtccaccacggagttc
gagggttaccgccccttgatgcacctaagaccttgaggccacaactcaccgccgcggctt
cagcaatggaggttttgaacatagaccactctggttcaatgtcccctacctccacaggaa
tgtgagagaagctccgccggaggtgtgagttgaaaatcttttggaccggggcctcctcca
gacgttcccagttcaccctcactacacgcttgggtttaccgggtctgtcccgagtcttcc
cccatcctctgacccagctcacaaccagatggtgatcagttgacagctctgcccctctct
ttacccgagtgtccagaacatgcggcctcagatcagacgatacgattacaaaatcgatca
ttgatctttggcctagtgtgctctggtaccacgtacacttatgaacatccttatgttcga
acatggtgtttgttatggacaatccgtggctagcacagaagtccagtaacaaacacccgc
tcgggttcagatcagggaggccattcctcccaatcacgcctctccagttatctccatcgt
cgcccacgtgcgcattgaagtctcccagtaggactatggagtcccctacaggagccccat
gcaggactccattcagggtctccaaaaaggccgaatactctgagctgctgtttggtgcat
atgcacagacaacagtcagagttttcccccccaccacccgaaggcgtagggaggcgaccc
ttttgtccactggggtaaactccaatgtagcagcactcagccggggacttatgagtatcc
ccacacccgcctggcgcctcacaccatgggccactccggagtagaatagagtccaccccc
tatccaggagtttggttccagagccgaggctgtgcgtagaggtaagccccaccagatcca
actgataacgctccacctcccgcacaagctccggctccttcccccccagagaggttacgt
tccacgtccccagagccagcatctgccgcccaggtctgttccgtctagaccccccactgt
cactgccacccttgtagcagcgcacccgaccccatcggtttcccccacaggtggtgagcc
catggggagtagagtgttgggctgccgcgtcactccttcgggctgtgcccggccgggctc
cgcggtaaacccggccaccagacgctcgctgtcgggccctccatctgggcctggctccaa
atgggggccccgggcttcctccgggccgggtaactccttccctcttccgttttttcatgg
ggatcttgaaccattcttagtctggcccctcgcctgagaccactttgccaagggtaaccc
taccaggagcacaaggctcccgacaacacagccctcaggttcatagggacacacaaacct
ctccaccacgataaggtgacggttcccaggagaggaatggtcaaatccagtgtcgtaaaa
aactgcgcggtgcccaatcggtccaggagttcgtcgacccggggcatcgggtaagcgtca
aaccgtgagaccgcattcaccttgcgataatccacacagaaccttattgagccatacttc
ttggtgacaagaacgatggggctgcaccaggcgctgttggactcttctattacccccatc
tccagcatagcggccaattctcgctgaaccattttcttcttgtgttcaggaagcctgtag
ggccgcgtccgcaccgtcacgcccggggacgtctcaatgtgatgcactatgaggtccgtg
cgacctggccgggaggagaacacatcattaaattgatcttgcaagcgggctatgtccgct
tgctgggctgcagagagacgggcgtcggacgggagccgggtgggatcggtggactttggg
acttctgggcccagctcctcgctctctgctactgcagacaccagggacacggactccgtc
tctctccatgctttaaggaggttgaggtggtagacctgcgtggcttcccctctgtcagat
cgcaccacctcgtagtcgacgtcccctacccgccgtgtgaccacaaagggcccttgccac
ttggcgagtagttttgagctggaagaaggaagtaatacaagcactttctctcccggtgtg
aattgtctcagcctggcccctctgttgtacagccgctgttgacgttcctgggcctggagc
aaattctcacgtgacaactcacccagtgtgtggagtttggctcgcaggtccaggacgtac
tgaatctcgttcttactggggctcggaccctcctcccagtgttccttaagcaggtcgagc
accccccgtggtcttctgccgaacagcagctcgaagggagaaaatcccgtggaggcctgg
gggacctcccgtactgcaaacaacagagggtcaagccatttatcccaattacgttcatcg
tcgtgaataaacttacgaatcatggatttcagtgtcttgttcagccgttccaccaggccg
tcagtctggggatggtacacactggtccgaacggacttaacccccaacaattcgtacagt
tcttgtagtgtgcgtgacatgaacgaggtgccctggtcagtcagaatctctttcgggatt
ccgactcgggagatgacctgaaacagcgcctgcgcaacactcttggcggagatgctgcgc
aacggcactgcctcgggatatcgagttgcgtaatccaccagaaccaacacaaagagatac
ccccgtgcactccggtgaaatggcccgatgaggtccatacctaagcgttcgaacggcagc
tccattaacggcagcggacgcaacggcgctttcgggatggccggctggttcaccagctgg
cactgtgggcaggatgcacaccagcggcgcacatccgcccatatgcctggccagtaaaat
cgggctactatccgatccagagttttgtcgctacccaggtggcccgccatcgggttatag
tgagccgcctggaaaacggtttcccggcggcttttcggtaccaacaactgcgtaatttcc
tgccctgtctgagtgtcgcgactcactctgtatagcctgtccctaatcagcgaaaagtgc
gggtatgataatacggcgtaccacttgaccatcaatttgcatcacttggtcgaaggcaaa
gcgtagagtgtcatcacgagactgctccagtggaaaatcttccatggagctagctctggc
gtccccataggaggccccgccgattccccctccccgtctgcagcgtcggacaacctcgcg
tcaccgccgagcgccgcacacaccccgcatgtccctaccggtcgcgaacgcacccccgcg
cactgccccgctaacctatgaaaccccgaccagtctgtccccaaaatcagggggtgcgtc
aggcgggagctaaccgcgacccttactctatgctttttacccccaaacctaatctctatc
ggcaccactgggtagtcgtgaatatccccatgcacacactttatactcacccgggatgcc
tccaccaatgccccgggtcgaaccagtctctggtggatcatagactgcgtgcagccagag
tccaccatcgcctgatgtatacccccctggatccttaccggaacgctgtacgtcgctccc
agaccgggggagggtgctggaggcccggcaacccgcaccgtttggcccacctccattagc
gggcactcccgccggtagtgtccgggctgcccgcacctccaacactcctgccctggcggt
tgaggagccctctgtaggtcagggagggtgccggccaggccgggtggatcagtaccccgt
tgaggggctagggcgcgcggggacggagggggccgagtcgcaacaggccgcggggaactc
cgtcgtggcgcgggaacgggctgcgtcgttgcggtcggccgaccgccctccccacggccc
ccggggtgcaccgccaggtggtcctcggcgagggtcacggcggcttccagcgtcgtcggc
cggtggcagcggacccaggccgcagtccgcggcggaagaccctccaggaactgctccgtc
accaccttctccaccaccgccggcgcccctcccgcgccctccggctgcagccacctgttg
gccgcgtctgtgagtcgctgggcaaatgcgaacgggcggtcccccggccccagcctcgcc
tctctgaaccgcctcctatggtcctcgggggagagccccagtcgatccatgatggccttc
ctcacgctggcgtagacgtgcctgggaccgggtggcaggcccagggccgctgtctgcgcc
tccccggttaggagcggcaggaggcggatcgcccactcgtccgccggccagccacacgcc
cccgccattgcctcgaacatctccaggtatgactgtacgtcgtcctccggggtcatcttg
tgcaccaccacgcccgcatacgccgagggacccggcgccgttggggaagcgaccggtcgg
gccgccaattgctccaatacctgggtctgccggtctgtagcagcctgcagcgcccccagg
aagtgccggttggcctcggcctgctcgcgctgcatcgcggcgatctcccccagcatccgt
ccaagcgcaaccgccggctgcatcaggccctctccgtggtcgttcgcgtccatccctagc
caggcgccactgtagccgtgatagcgctaccaccggcgggttcttgtaaagacgcacgga
cacaggatgagggtaaccagtctttattgtccaaaaggggaaggcagtgagcaggaatga
ggtcgctctatgtgcgtggtcggtttcgctttgtccggctccgctcagctctcgtgctct
gctctcaggctccactccgctctgctcggctcacgttcccccgacctggatcctgctcac
tgcttatgtaggagacaatcagtgcagatcatttacacctggttactcctcacctaccag
caccgtcccctgaaccactcccccgctctcccccctgcagctgagctaaccacgcccctc
caccaca
>LTR486-Ga#LTR/Gypsy
tgatcaccctatcaatgtgatgtaaagacattttcactctcaaagaagtgcctttattct
gtggtttcttctttttggtgaaaatacatttattcatcttacctccttcattgctgaaga
tgctgatttattctgctctaaatgtgaaacagtaaagaatctgattactgtccctgcaaa
tataaaaacttgatgaaaaaaataaaatcacacaattgtattcatcacagttcagctgct
tactgtgtattttcaacatgaaccagaagaacaaggcggacaataaagtgaagatcaaaa
ctctcgtaagaatgagggtttccgttcggccaaatgaagcacttctatgtgaataaaaac
acaaaatgcaaagaaattaaatagaattcatcaatcgtattacacactacaacatttttt
tttaccacattttccataaactccatttaaatcaaattccctttagaattgttgtattca
ctattaaatggacacagttctctaaacactgcaagtcaattcaaagccttctaacctgtt
ttgtcccatctgaactgttgtaggtgtcgttgtgggtaaaaaggtggagacattctcatg
taacggtgtttcttgtatattttttaaaaaaagacaagaagaagtaaaacaaaaatattt
tttccttctgtcttccatgtttaatcaaaggatcacaaattcattgacattcacaaacat
tcatcagccgatatgtttctcttttataattgtagtacttacttgtgttaggttgctcag
taacagtcaggcgcacagggaactggaggtttccactgacacataaataccagccgctgc
tctccgtcttcagtcctctcatagtcacgctgaaaacattggggccatttgtatcgatgg
tgacctctgttccatctattgatccagacggttgagtcacacaggagctgcccatcctgc
accacctcatttctccagggttacgctgatggtggcatttgatggttacgtcacctccta
gaaatgctgttttctcttgattatccacgtagagactgcgtgtaccttcagggaaatcaa
atagaaaaatggtggagtcccaaaaacgaacattgtcttaagacaataatgagactgctt
catttttatttgagtttaaagggcatgaagtgcttgaatgtgcttttagagtcttacccg
tggtgactgacaggtgaaaaccatacccgttatctggtccatcattattctccacaccac
accagtaatacgagtcgtcatttgtcagttcatttacagtcacagtgaagatttttggga
ttttatcatcagataatgaaaactttgctgagttgttttggtctgttctaacttcataag
tgcaggagatccaataatatcctttacacaagtacttcacatggtttgtatattgtgagg
aatagagacacgggattgagattgaaccaccagccttcactgacacttcactggctctta
tgctgtgaattcctgcaacaagaaaatatacaaccgtttacaacatttctctttcacata
aaagaataacatttaataatgagacatattctgtgttcctctcctgtgtgacatttaaac
aagtgtagtatttaattactcattccaacacacctttccagtaagcctgacttaacaaac
aaatagaattaccctgtgactgacctgtgagtccagcgaggatgagaagaactctgagag
gaacatccatgtcggttagtgagcccagacggacaaacagcatcacggctgctgcgcgga
ctaatttgctacttcctgattttcctaaacatgcaattgcaactgtaacatctctcttcc
tcttcctttttagatagttacgctaatccggagtaaagtgttttacattgatagaaaaaa
acaagtaaaacacacaataataaaacacttgaattcaaaataatagtactgatttctttt
tttaattttcagtttttatttgcacaaaaataacacctattacattgtttagtttaattt
ctttgagtctgccatttcttcattatgcccaacattgcaccccaaaattatccaactcaa
atgaatccagatgtgctggagattactgatgaagtgaaaatatgaatgaaagatattgtt
gcggtatgtagaggatcacattgaagccattgtgtggagcattggggatgaaaactcata
aaagggactgttcacaacaccttcttatctctggaaatagacaatgctgctgagtttttg
gcatgtttttttggggctattttagcaccacaagtcgaacgacatcaggttccattacgc
tggagagaaggcaaatatctcttcagcacataaaaccaacactagcaacacatagcaaaa
caatctagattcataactagaaaaatgtttagttttttacatcattgattctggggtgaa
cagtgtctttaaggttttcttttgatcatgacagtattcaatataaagataatcggtttg
gaaaagctgcaccaagtcaaagtgacttgtgagtcaaaacatttaaactgataatctcac
ttcctgatttgttcaatttattttggtccatatttaaactagtgttcttgtgtgtccaac
tgtttttgccaaatccttatttcaacacatctcttacacacaatactgagtagtactgaa
tgttaaaagatactcagatttcagtgtacagcaggattacttcatcagcttccaggatta
atgtcctcacattctctgaatctgtcgtgtgctgtagatcacacttccttctactggttt
agtctaagaagacaacaagcacagagaggagaacagtaaatcattactgacttacaataa
acttatatactgtaaaagagttatataaattcattgaaattcttaattaaagtacaggac
tcaaacagcaatatagcaacaatatcttaataattataaatcgggcccagatatatgtat
tgcattccaactatagtttagcacttacccatcagtctagcaagtattaggtgaaaaaca
tactgagaagtcatgcttgcatccatctccagaacggaatgtcactttcactttctgtat
tgtggttgttgactctaactctgttgcttcctcattttatgcgtttattcatcgtcttat
aatcaattggtcatatttgtttggttaaatatttgattgtggacacacatctacattttt
tacgttacatcaccaaagaaaaggcataaaagagagaaaataaatgataacctcacattg
accagagtcagttctgaaagattcaggagagactgtctttaacctcacactgacctgagg
tcagtccgaaaagaaagtttgcaggggggctttctttaaccttgcgctggcgaaggccag
tttggaaagaaaatatgagggggggaactcacagtatacacctgggggaccactgtggta
tctctggcttggccaatcagatctcagagctgtttcacccacagagagagagatcacacc
tgggtgtgaaggaacactcttttcgggggtcttatgtcccgcagcagaacactgcattcg
gaagtcagccttggttttacgctaagtgaagtctttattaggaagatacaattcggtctt
ttctgcgcatgatggagacctgggctgcaccgacctgatcgcccatgacatccctctctc
taataacattccggttaggcaacgccgtcggcgtattccccctcagagtacgaggtcgta
aaggagcacattcaccaactacttgaggctcaggggatcagggagagtagcagcccttat
tccagcccaattgtcctggtcaaaaagagggatggcactttgagaatgtgcgtcgattac
aggcagctcaatgccaaaactcggaaagacgcttttcctcttcctcgcattgaggaatcg
ttggacgcactctcaggtgcccgctggttttcgaccttggacctggccagtgggtacaac
caggttccagtggcggaagcagatcgccccaagaccgcattttgcacgccctttgggctc
ttcgagtggaatcgcatgccctttggcctttgcaatgcccctggcaccttccagcgactg
atgcagtggctatttggtgatcaacagaatcaatcgttgttgctctatctggatgacatt
gtggttttctcctcttccgtccagcagcatgtggagaggttggaagtggtgctggatcgt
cttaagcgggagaacctcaaggccaaactcaccaaatgtgcctttttccagccggaggtg
cgttatttggggcatgtgatctccagtacgggtgtggccacagatcccagtaagatcgag
gtagtcgccaactggaagccccccactacggcctcagagctgcggtcattccttgggttt
cccagctactatcggcgttttgtggagggttttgctaagttggcagccccgctacacaag
ctggtggcgcatctgggggccactaagtcgaggaggcaagcggagcaagctattgatggc
aattggacggaggaatgccgtcatagctttgaaacattgaaggccaagcttaccactgct
ccagtgcttgcttacgctgacttttcccttcccttcatcctggaagtagatgccagttat
ggtggcctgggtgctgtgctatcccaggaacaagaggggaaagttagacctgtagcctat
gccagccgaggcttgaggcccactgagcgcaatatggtgaactatagctccatgcgctta
gagtttgtggcactcaagtgggccatgacggagaaattccgggaatatctgttgggccat
aagtgtgtggttttcaccgacaacaacccgctcagccatctgtcgactgcaaagctgggt
gccactgaacaacgttgggcagcccagctggcgtcatttgactttgaggtaaaataccgc
tcgggcagaaacaacaacaacgcggacgctttatcccgtcagcacccccctggcccagat
gacatggaaactatgtttcctggaacatccctcccccaccctctgcggcaggctcttcac
gagacgcgggttgaagcgacccaaacagccgttatggccctgccccatcacacctcttca
gacatctgtattttacagcaagctgacccggttattcaggaggctcttgtgttctggaga
cgtggacagcgttcctcccttgaagagcgtcaaggaacttcccagcctgctctggcatta
ctccaccattgggacaggttggtcgagaggagtggggtctggtatcgccagatgttccgt
cccgatggggcagaagcagttctgcaggttttagtgcctgcttccctaagggaagaggtg
ttgacgaaagtccaccaggagcatggccaccagggcgtagaacggacgttagagctccta
cgccaacgctgctattggccaggcatgtcctctgacgtgtcccagtggtgccagacctgt
gagcggtgccaagtcgccaaggactcccgacctattaggtccagtttcatggggcacctg
ttggcctcacggccaaacgaaattgtcgctgtcgactatacggtgctagaacccacctcg
agtgggttagaaaacgtcctggtcatgaccgatatgtttagcaaatacactctggccgtc
cctaccagagaccagcgagcccccactgtggctcaagctctagtcgtggagtggttctca
aagtttggggtcccggcccgcatccattccgatcagggccgcaactttgagagcgcgctt
attcaccagctctgttgcctttacggcatcgaaaaatctcgtaccacgccataccatccg
gctggtaatggccagtgtgaatgatttaataggacgcttcacaatttgttgcgcaccttg
cctgtatcacggaagagggattggagttcttgcttgccacaggtcctcttttcttataac
accactcctcatcagtcgacgggcgaatctccattcttgctgatgttcggacaggaaccc
cgattaccggtagacttcctattgggcagagttcgggatcctgtgggtggacatgtccac
gagtggatccaagaacatcaggcccgtttacagctggcctttgaaggcgctaccgagcgg
cttcggcttgctgccaagcgtcgtaaaaacaaccacgatcagcaggtgagagctgtgcct
ctcagtgtaggccaactggtgtggcttcgggacttttcggcacgggggcggcataagctc
cgtgaccttttcggcccggtgcaataccaagtccttaaggtgcccagagaggggggggtt
ggtgtataccattgcaccggtggacgaaccaacaaaggccagacaggtcaaccgtgccct
cctgaaggctgtggctagagcccaccctccaaacgaccctgccgcaccttgttcaccttt
agatgactcgcccctgtcagaggacgagctgcccggggacgacctgtttgtgtggaggtc
ggaagctccccctgtagttcccacccaagcagttgcggcccctccaatcgcacctcgcag
tcggcccctaccagcccctttagtgaccaccactgccagggccgcagagaggccccctgg
gtcttctgctttccggtctccatcagtccctgcagttcgtgaagtgggcgtacgccgtac
agcacgatcaacagctggtcagcatcccaacctccatcacctcccgagaccagtctccaa
cactatagtggcatttttccgaccttggagttaggtttgggtattgtgagttccatttgg
ctatcgtcggggcgaggacaaaagggttggggcagattgtagcagtaggagtagactcct
aatcaccggatgcccgcgggaccaatcagagcgcagggaccggtataaacaaaccacagt
agtctcctccctcctatcgccctcttggccaggtgacggaactgtgtcagtcttccgcgt
cattcaccctgcatggttgttcggcgctgctacaggtaaggtggtgaactggctgtctcc
gcgcactttattttgctactgccgtcagctgccttttatatatcttatgtgatccccata
gatccccggctgtaggagccgcgtagctccctaacctagagcgaccgccacgaagctttc
cgagcggcgtgattgcccgaactgtctccttcacggcgacgtcagtgacttgttcaattg
ggactgggcggtcgtaccggaggatcttggccaccgttagcagtccaactagctgctgtt
ttgcctatacgccttctacctcgatttgcgtacatgtgtttttttggactgcgttgcctc
aattgttttgggccggaccgcctacaccgttttcctcggacggctttacccggatgaaca
attttagcgtgacgttcgatcttcaccttccccgtgacttattgagtcgacggagttatc
ttgttttctttattgtttagtttgttctgtatttttgtttctttataaccgggtgagtga
ccccggttgtatgtacgcgtgtttaatgttttgttgttagtttattcttttttagagctg
aacgccgaaggtggtggtgtggtgtcccggtggtggtatcccttcgcttgtttgctgtgg
tctttcgttttcatttgttttgctgtgctcactattttgtttttatgttcacgggtgtct
tctcttgaaacctcccccgctgccctcgtgtcccctccacaaccactggtaagcctcagc
gttcattattttgtttattatttttaccattattacccccattaattccccttttgttgt
ggagattgtgagtgtgttttaaattgttttatggatcctcgtattttattgtaatacact
tataacccctttttgtacattgaaccacgtctttggcatcttttgtgatacttacctgcg
tgaccttattagctagtattccccgggtgaaattcccagggtggcgttgctggtccctgt
tctgccacaaggtggcactgtagttaaatcgccataaattggcgcgattatgtaatctcg
tgctgccacactatggtggaggccaacaagggatcagagttaatgtacaggagcaatact
gctttatattttcaattattattgggtgcctgaattgtttccattacataaaaaataagt
taaaaaatcacctaaatctcctatataaatatgaaaatgtataaacatgaatataaccag
gggtctctgatgagtggaggggggcagtggttaaaaatggagtaaggaacctccgttgat
aaagagagttgtttgtttttcaaaagaagcttcttcctctgactcaactgtcatgaatca
gacctctagctccctctgatggccactggagggccccatcaccggagcattgacttcccg
gactccatttcccatgaagcccgtacagagactaatcaccggcacatttcccattatctg
ctctacttaagcagcattcacactcatactcattgtcaagtattgatttgcccccggctg
acacttttaagcagcagtgtcatggattcatttgtaacattgttcacattttaaagtaaa
cagagggtttacaagttcaaacatttaagaaatatctatttctactcctcatcatttccc
tttttcacgagtcgggtttctctcttctctctgcgtcagaataatgtgaactttaatgct
atttgttgagttgcgttactcgcattcttgcagctaacgttgcattcggaggaaaagagc
ggacgattcagatgagccatctttagccgtcttcggcatatttatttcacgagctgccgc
tgacacatcagtctcacggtcagacagccttcattacttcttcatataaaacggcaaaaa
cattttgggacaaacaaaacagcaaagcaaacgagttcccccttgtggctcatgcacaac
acagatcagcactgtgctacaccatcaccacaactgaggacataatgaacatatcccaac
actactgaataatgacacaacatttaaagccaagagttgtgtattcaaacatatgctgaa
acacgttgcaaacaaacagggaaatgcttctttctaaatacatgcagaacattataagta
gggacaaggtggaacaaacaggcgtcacgtgtgctcagcagaactagtccaaagccaacg
tgctgtaagtgacattctcctcatctgcttcaacctgttgggaaaacaacaacaaatggg
aaaatggaagaaggaaaagaatgtctcattctgcaaagaaagttctaaaatgtagtggga
ccaataacaaaattaagtactgaacaaaagcacgtcacagtcagtgagtttcggttttct
ttatatttacattttgagccctttgttgcctcacggaaaccacagtactatacgtcacat
ccgcatcctgctcaacatatgaccgctgagtaaaaggagtgaattatatgagggagaaga
acaaacaggttctgtttttgaataattacacattgttttatttacttgcaattgtgaatg
gtatatgatttatgatcatctctgcagtcatggattacctggtttgaaggtttcctcctg
ggcttcacgacactgtatgttacttcctcttcagcctgcgcagaaggaacaaaccacaat
tcagagggtcctttaaacgttcatgaatgtcccgtgaatgcactttcccacagtttcaat
gaaacatcactttcaacaaaaaatcagccttgctcaaatatgaaaaataatataaagcag
aaatgaccttggctgggacacagctcagttaaactatctgatcgtttgctgtgatatcac
atcaacatattaggtgttaagatgcagtgttgttcaagtcaaagtataattttttgcact
taaatgatcaccctatcaatgtgatgtaaagacatttccactctcaaagaagtgtcttta
ttctgtggttccttctttttggtaaaaatacatttattcatcttacctccttcattgctg
aagatgctgatttattctgctctaaatgtgaaacagtaaagaatctgattactgtcaata
taaatataaaaaca
>LTR545-Ga#LTR/Gypsy
tgtattgggatgcgcatgtgtaggggtacacccagagtgtggacatatttatttatatgc
agcccttgcaattactttgggacatcaatcctaagttccacacccaatagcaccacagaa
cttgaccacaggtccagccaatcagtgactgaaaagttggtgcgctggcgaatggagaga
gtggagggggcgggacaaggaaaagacgaggaacgacggagaagaggatggcggcgcccg
gggtgcgcacctgcgattaagaagaagttagtcgattgcaagtttaggtttaggttgatg
gtgttagtgttcgtgtcgcggaggagtgacggtcggagcggccaagtggaggaaggagga
gtctacgcctccagctctgaagattatccgttagacctgaaaaagtgtagctcgttgtag
cctgaggctaatgtcctcgctagctcgtaaagctcggttacgttgttagttcgtcgccag
cgaacaaggacagtccgccgtctcgccactacagtcctcggcgtgcccgcagctcacctg
ccctcttcccccctctcccccgccactgaccgacggtggtttgtgagtaataccctgcca
cacatgactccacgtcgtcaacgaacagcaacgtgtccgggacggtaatgtttttgggaa
cagttcaatacacgtggaggaccgtggctcgaccattttgaactgaatgtgaaaacggtg
aacttcaactgtggaatatgtttatcatatgcaatgacattttggttatgggtttacaaa
caatttaagtgtatgtttttttgcatttatttagtgtgtttagagtgttaagcttgatct
ggagtttatcgcattcaagcatatatgttgttagtgtcgttacccacagtaggttaagtg
tgtgtcgacacggggcattggtattttgtggtctggttaatatgcccctctcagtagaag
aaactcaccggtgagtaggacaggtgtctctatttgaagtatggttatgtgaaataattg
ttctaaattcaaattaaatcacatattaaatgtaactttttcctggttggttccacctgt
tacatattggcgtcacgaacaggatacctacctagttacaacccctcactgttaatccca
gccctgtttagtcattatccagtgccactccaaagtagggtctcagtcctcaggcaagta
gtcatggatgtgttgaaggagcaatttgaagagctgcaaaagaaatttgcagagcagtca
atacacatgagggaacagatggtcctactgcaggaggctagaagtgaccagagggaggcg
ctggcaatggcaaagcaggtcatagagcagaaaaccccaaccacagtatccatacaaagg
gacagaaaatgcccagacttcagtggctctcaaagtcaaggtgaaatgttcattgaagaa
tggattgcagcacttgaatcgtactttgtagtatgcaaaatcccagacgaagacaaagtc
gaactagtcaagcaacatttaaagggggaggcgaaagcaacattgaaactgatggttgaa
gatgatgcaactgacattgttaatgttctccagattctgagagaggtttatggagacaaa
gccccagtgggcatcaggctaagggaattttatgataggaaacaaatggcaggtgagagg
atacagacatatggatacaatcttcaagagaaactttgccatttaaagcgtcgtgattcc
aagtgcatctctgaccctgacgccatgctaaaagaacagtttgtgctaggtctcagagat
gataacctaagaagggaaatgaaaagacaggcaaaagagcagccaacacaaatgtttaag
ttgctgatgcaggctgccattgattggtcagaggaagaggagacctctcaatccactcgg
gacaaaagccacactcgtggtgccgttagcagtgtagttacagaagaaacgcctccagcc
ttgactttacaggcgttacatgaatccattcagaaattagctgcaagacaagaggagctt
tacagagtggtacgggggcctgaaatgcgaaacaccgccacgggtaggcagcaaagatta
cctcagagagatgacactgggcaattgatttgctacaactgtggggaacctggacacata
agtcgagagtgtagaaaaggccaaggaaggcagcgtcaggcaaatgcttccgtgtctgat
gtgaccagtggggaccatgccggtcaggcagaaggaaccatcagtactgctacagtaggc
cccatcacgccaacatccgtacctgtgaccgagcacagggctacacccatgggggccttt
ggcaactgtttcacaatcgatgtaattatagatggtgtgaaaacatgctgtctattggac
actggctctgaggtcaccacaatgtctgaaggccatttcaagaaacacttctcggggaag
gtgctatctccagccaaatgggtgaagctaacagctgcaaatgggctggacatccctgtc
ctcgggtgcctctgcactgatgttgaatgtttcggaaagaggctgactgaaaaatgcgtg
ttcgtgcagcgggacgatgcaaccagtggaaaggggcctggcgaagtgccaggaatactg
gggatgaatgtccttgccgatctgcgcagcctgttcaatgatatgcaaggggttcagacg
atgaatcgacacaagcagtcggcggggagcctacgccgtgtctttgtaaaaatggcaaag
gaagagcaatatgtgggccctaggggtcagatggggtatgtcaaagtattcggccgccaa
gcagttatggtgcctccacgcagcgaggtggtcattgagggtcgctgcaggatccctcca
aaaatgcactgtcaggtactagttgagggttcgccaaccggtagcatgcttcatggactg
ttagttgccaacgtgctgactcatgcagtagacggaaaagtgtcagttaggctgctcaac
acacgagacaaacctgtgaggcttcccccccggtcaagagtagcagcgttgagtaagcca
cagaaggtactccccaaggacattctgacgtttgaagaaaccaacggagaagtttatgtc
caagccttagagggtgcggttgcttgcgggagaggacgccctggctggctggctgttccc
gtccaggctaacgtacaagggctctccccctctgaaattcgcgaactgaaccagcttctc
cagaaacatcgtgacgtgttctcccaaggggatggagattatgggtacactaccacagta
gaacacagagtcccaacgggtgacgcccatcccattaaacaacgacaccgcagaattcca
cctcatgtgttccaagaggttaagcgccatgtgcaagaccttgtagctcaaggcatcttg
aaagagagttgcagcccatgggcttcaccagcagtcatcgttatgaaaaaggacgggacg
gtccggttctgctgtgactataggaagttaaatagtgtgacccatagagatgcatatcca
ctccctaggatggaagaatctctggatgctttgggccaggcacgcttattttcttcgcta
gatcttacttcagggtatttccaggtagctgttgaggagaaggaccaggagaagacggca
gtgacgacgccgttcggactgttccagtggacacgtatgccatttgggctgtgcaatgcc
ccagcaagctcatggaatcagtcctgggtgatttagcattcgatgttctgcttgtctact
tggacgatgtgttggtattttccaaggacttctccagccacctggagtggttggatttag
tgtttagtcgtcttcgggaccatggcctcaagttgaatccgaagaagtgtttcctcctta
ggcaagaggttaagttccttgggcacgttgtgtccgcagcaggggtccaagtggacatgg
agaaggtcagcgtcctggagaattggccctctcccagttctgctagagatgtgagacagg
tggtagggttcatgtcctattaccgccgcttcgtccctcagtttgcacaggtggctaggc
ccttacacgtcctgatgggcacctttaaaaaaggggacaggggagcgcagcaccagtctt
tttcatggagtgaagcatgtcaaatagcttttgataagcttagagcttgcttgacggctc
cccccgtgcttgcttaccccgactaccggattccgtttatagtaacaaccgatggaagtc
gccaggggcttggagccgtgctaagccaacgtcaggatggcgttgagcgtgtgatcgcat
acgcaagtcggggcctaaggggctcggagcggaatgataaaaattacagcgcatttaaat
tagagctcctcgcgctgaaatgggccgtcacagagaaattccgtgacttgctaatgtatg
caaaattcacagtggtcacagaccataacccgctccggcatttggagaccgctaacctcg
gggccgttgaacaaaggtgggtggcccagttagcggaattcaacttcgaggtccactata
agccagggaagtctaaccagaatgctgatgtgctatcccgcctacctgtgactatcgaac
cagagaccgaagacactggtaaagacttcctggtgatcagggaagatgaagtgagagcca
gcttgtggcctgcacataaagaccagtctaaggaagcaggacaggtccaggttgtgcagg
ccaccccaggaaccagagtttgtggttatagttgggacgaggttcgagaactccaaatga
aggaccaggatctgggacccatagtggaggctgtgaagatgggtatgaggcctaacaaga
aacagtcgcgagacatgagcctgtcacagcggaaagtgtgtggacagtgggaacgtttga
gaatccaacagggggttctggtcagagacttgcaagacccacgtgacggggtgaacatct
gtcagctgatggtgcccaagccgctacagcaccccatttatgaatctcaccacgaccatg
gtggtcactttagtgtgaagggcactttggccaagttgaagagggggtactattgggctt
caatgtccaaggatgtccaggtatgggtgcagaagtgcaaaaggtgcattctagccaaag
atgtattcccgaagaagcaggcctcaatggtttgcagcaatgttacggtcccgctagagg
tcctggccatggactataccttgctagagccatctactggtggatatgaaaacgtcctgg
tcctcacggatatgttcacgcgatttactgtggccgtgcccaccaaagaccagtcggctc
ggaccacagccgccgctttagtcaaacactggtttgcctgctatgggtgtcccgcccgac
tacacagcgaccaaggtcgcaattttgaggccggcgtgataaaagagttatgtcatgtat
atggcattgccaaaagcagaacaacgccctaccacccgcagggaaacggccagtgcgaaa
gattcaatcgcactatgcacgacatgctgcggtctctcccagctaacaagaagaggaact
ggaaagagcacttgccggaattggtgatggcatacaatagccacattcattcatctacag
gttactctccgttctatttgctttttggaagagatgcaatacatatcccctccagagctc
tcaagacgacaccgctgacactgatggggaggaagttgggagtatgcagagcgaacatgg
tgggattccaagcactggggagggaagcacgcatgggggcgcacagtcggatgaggcaga
cagatctggggatgacagtgaggctagtcagaggcctgtcaggccccacagaagcaccag
aggtcagctccctagcaggtttaaagattttgtacccaaatgagtgttccattttgtttg
tgtgtattgatttcatgtaatgtgtgtgatattgaagttgagtttgtatgctgtaaggta
catgtctacctctgttattgatgggtaaaaaaaaaaaaaaatgatgaaaaagagagcatg
gtctctttggacttctaagggagcccaatttgtaggaaggtctatgatgtggcagggttt
gaaaggcgggaatgtaggggtacacccagagtgtggacatatttatttatatgcagccct
tgcaattactttgggacatcaatcctaagttccacacccaatagcaccacagaacttgac
cacaggtccagccaatcagtgactgaaaagttggtgcgctggcgaatggagagagtggag
ggggcgggacaaggaaaagacgaggaacgacggagaagaggatggcggcgcccggggtgc
gcacctgcgattaagaagaagttagtcgattgcaagtttaggtttaggttgttggtgtta
gtgttcgtgtcgcggaggagtgacggtcggagcggccaagtggaggaaggaggagtctac
gcctccagctctgaagattatccgttagacctgaaaaagtgtagctcgttgtaccctgag
gctaatgtcctcgctagctcgtaaagttcggttacgttgttagttcgtcgccagcgaaca
aggacagtccgccgtctcgccactacagtcctcggcgtgcccgcagctcacctgccctca
cccccccccctctcccccgccactgaccgacggtggtttgtgagtaataccctgccacac
atgactccacgtcgtcaacgaacagcaacgtgtccgggacggtaaggtttttgggaacag
ttcaatacacgtggaggaccgtggctcgaccattttgaactgaatgtgaaaacagtgaac
ttcaactgtggaatatgtttatcatatgcaatgacattttggttatgggtttacaaacaa
tttaattgtatgtttttttgcatttatttagtgtgtttagagtgttaagcttgatctgga
gtttatcgcattcaagcatatataagtgtcgttaccca
>LTR757-Ga#LTR/Gypsy
tgaggtagggccagagtttacactgatttcaccacacgtagttctttgtttgttagtatc
ataggtgtagtgggtgctgtgctctttgtgtttttttctggtacgcgcctactgtttgtg
ttaacgtatattcaggcttagtcttcttttgaggaatctcttctgattttacttagtttg
tctttcacagcaccctcatccaccctccttttgtttgttgtcacatgcctgttttcttct
ggttgcaaataaatcctacctttttacaactgtccaggctctgcctatatgtttatggtc
cccgcacccctagaccatccagggggtcgtaacatatatgggggctcgtccgggatacct
ttctagaggaatcccaattggcagagattggtcacgtagtcgatttgtgtgactaggcgg
agcggagtattgtaacgaggtgcagcttgcctgagtgagggactcatggccgctgcccgg
tttgaccttgcggctttcctaagccagccctcagtggagcagttggatgtgtgtcggaaa
gatgatttgctgcagttagcaacccactttggcatctcggtgcccaaaactatccttaaa
agggtgttgaaacctatgctatcgttagcattagtcgagagggggataattgtagtgcca
gagctgccagagaaagcgctcatgttcccggttgctggttcagctgccaaaggggaggtc
acgcctacccctgaccttgctacagatgtatctgataccgacagagcaggtgagaggcct
gcgactcctttcaccctgcccaggtttgatccttcctctgacagcagtgctcactcgcta
ggaggagcgcggctaaaggttcgccttgcccgcctccagtatgacgcacaagacagggaa
cgccagatgcgtttccaactcgaagtacggcgaatggagattgaggctgaccaggcggtg
cgactgcggacgctagagctcgaaagcgccaacgcagccatggctggtggggccgtaggt
tctgctggtacagtttctctcccccactcatccaaattggactgggtaagtccaggattt
gatgttagcaaaaatattgctttagtacctttcttccgagaagctgaagtggactcgtac
tttcaagtttttgagcgaatagccttggcattaaaatggccgcctgaggtctggtcttta
ttgttgcagtgcaagctacaaggcaaagcacaggaggctatcgcttccctttctgtagag
gatagtacagactatgagacagttaaatccgcaatcttgcgaatttatgagcttgtgccc
gaagcttaccgacaaaagttccggtcacataagaaaccagcagcgcaaagttacacagag
tttgcccgagagaaaactatactctttgaccggtggcttgcgtcatctagtgtagctggg
ttcagtgcacttagggaactctgcttagtagaggagcttaaacgctgtctaccagaacgc
atagtgatgtacttaaatgagcaaaaagtgttaacgttatctgctgcagctacgttagca
gatgagtacatgctaattcacaaaccagccttttctcaagttgtagacagtacccgccgc
ggaaatctaaaccagtctactcctcctaggcaccctagtgtgaaggaagaagagcgccgt
tgtttttattgtcataagagtggacatgttattgctgattgtatgactttgaaacgcaaa
gaccagctgtcatcgcgtgtgcatcagcccaaaggtgtcgggttaattaacgatttgcga
agccctaaactaaactgtgaccaccaaagtgaggttgatgcctgttttcgcccatttgta
ctcgaagcccttatttcactgacaggattgccagcagaccagcagtctggtaaagtgcta
cgagacactgcctgttctcaatcagtggtgttggcttctgcgttacccttttcagctgaa
tccgcttgtggattcgcgtccgtcttaaggggcattgaaatgggatatgtgcctcggcct
gtgcataaggtacacatccagtctgatctcgtcagtgggttttttccagtagcagtgtgt
gatgaacttcccatacaaggtattgtgctgctcctaggaaatgacatagccgggggtaaa
gttactccaactttggaagtgtgcgatgtaccaagggttcctggctgcagcacagagtta
cccaaagtatttccggcctgtgttgtcactcgtgcgcaggcacgccagttggcgttcgag
tcggatatttcgctagctgatacagtgttttgtgagccttttcagaccgctgatccaact
ccagggaaggagccagcgttggtggagtgcgaaaccgaaacgtccccttcctccccacca
ctgccagctacaagagaacgcttggctgtggctcagagagaggatccaaccttacgggcc
tgcttcaggaatgtggtgagtgacagcaatacagcaagtggtgaaaaagtagcgttttac
ctagaaaatggtgtgttaatgcggagatggtcttccagggggtacctcctgatgcagatt
ggcaaagagtgcatcagattgtagtgccttcagtttacagacagcatgtcttatcggtcg
cccatgaaagtaaatggtcggcccacttaggagtcactaagacttaccagtcagtgttgc
gccatttcttctggcctgggttgaagaccgatacagctacgttttgccgtagttgtcatg
tatgtcagatgaccgggaagcctaaccaaaaagtttcccccgtccctctacatcccatac
ctgtgattgaagcaccttttggcagagtgattatcgactgcgtaggtcctttgccacgca
ctaagaacggcaaccaatacctgttcacgatgatgtgtgccgctactcgcttccctgagg
cggtcccactccgtaacatcactgcaaagagcatagttagggcgctaactaaattctttt
ccactttcggtttaccccgtgtagtacagtcggaccaaggctctaatttccagtccaggc
tgtttaaacagatactagggacgctcaatgtacgccatgttgtttcgtctgcataccatc
ctgagtcacagggtgcgctagaacggtggcaccagacgttaaagtctatgcttaagaaac
attgccatgacaatggcactgactgggacgagagcactccgttcgttttgttcgctgctc
gcgacgctgtacaggaatcactaggattcagccctgcccagctggtgtttggacatactc
tccgtggtcctctgcacacactgcatgaccagtttctgtcgttgcaagccgttcctgcac
aaaatgtgctagattatgttagtcagttccgtgagcgactgcacagagctaatgccctcg
caaagcacatgttgactgccgcacaaaccgctatgaaacggaattacgaccgttccgctg
tggaacgtaccttcagtgttggagacaaggtcttggcactactgccagtaccaggtacca
cgttgtccgccaagttttcagggccatatgaggttcacgaaaggctcagtgacactgact
atgtgctaagcaccccggatcggcgtaggaaaacacgtgtgtgccacatcaacatgctaa
aactttatcatgccaggaataagggcccagactccgaggttactgctagggggtgcagac
cgcactccgtaattggcaaacctcagcttggagtggtagctttaactgtgtctgacccta
tgcctttaccagacgtcgacgatgtacggccgcgttgtcccgtctatccaggttcccgtc
tcactaactcggaggcggttgaggcattacctacctgcttaccacatctgtcccatgccc
aaaggcaggacgtgatagagttaattacgcagtttccaagcttgttcagtgacgtgccag
gcagaactaacgtagtaaaacatgatgttgaactaacaaacccgcgtcccattaagcagc
atccgtaccgtgcaaatgtaatgaggcgtgaagtaatgaaaggtgaggtagagtacctcc
ttcagcatggccttgccaagcctagttccagtccatggagttctccatgtcttgtggaaa
agaagtctgatggttcaccgagatttatcacagactttagaaaagttaatgcagtcactg
tgcgtgattcgtatcccttgccgcggatggaagattgcgttgatgccctcggtacagccc
gtgtttgtgagcaaactagatctcttaaaaggatactggcaagtccctcttactgagcgt
gcatctgagatctcagcctttgtgactccagatgactttttacagtacactgtgatggcc
tttgggatgtgcaacgctcccgctaccttccagagattaatgaacaccgtgctagccggt
gttagaaactgtaatgcctatatggatgatctcattatctactccaatacctgggagagt
cacatgctcaccctctcggaagtgttttctcgccttgcccacgccaaccttaccattaac
ctcgctaaatgtgagtttgggaaggccactttgacctatctaggccgtcaagttggccaa
ggtcaagttcgtccggtggaggcaaaagtagaagctatttcttcaagtccagttccagcc
actcgtaaagcgttgcgctcgtttctcggtctggctggttactacagagctttttgtaga
aacttctcatctgtggtcgaaccgttgacccggttgcttagccctaaagtcgactttgtg
tggaccccagagtgtcaagtcgcgttcgatagtgctaagtccctcctctgccacgctccc
gtcctggcggcccccgagttttcaaagccttttaagctagaggtggacgccagcgctgtg
ggagctggtgccgtgcttctgcaggaagatgtagagggtatagaccatcctgtatgttac
ttctcaaagaagtataaccgccatcagcttaactattcgaccatcgaaaaagagaccctt
gctttgttgttggccttacagcattttgaagtctatgtgggttccagctctctgccggtg
gtggtttacacggaccataacccactcgtgttcttggcccggatgtacaaccataaccag
agactcatgaggtgggccttaatggcacaagaatacaacctggagatacggcacaagaaa
ggttcagagaacattattgcagatgccttatctagactgcacacctaatacagcagcaat
gtgtttgagtttaaactgtcaaactggggagtttgtgtttatgggggggggtgttacggc
tgtcaccgtggtctgtatttctttcctgtctgtactaagtaggctgtgcggccctgtgga
ctgaggccccgcctacttcctggtttcggtggagcaccacaggttcactccagctccacc
cattggtcccagcgcgcccaatggcaggacaccatcgcagccttacctccagcacttaag
gagagcccaccagtggctcgaggcggcttgtcttggccagtggacttgtgtgcctgttgt
gtttgtgattgagtgcacctactttgggtctgtgtttttgccagcacggagctgacaaga
gggggtgaggtagggccagagtttacactgatttcaccacacgtagttctttgtttgtta
gtatcataggtgtagtgggtgctgtgctctttgtgttttttttctggtacgcgcctactg
tttgtgttaacgtatattcaggcttagtcctccttttggggatctcttttattttactta
ggttgtctttcacagcaccctcatccaccctccttttgtttgttgtcacgtgcctgtttt
cttctggttgcaaataaatcctacctttttacaactgtccaggctctgcctatatgttta
tggtccccgcacccctagaccatcca
>hAT1-Ga#DNA/hAT-Charlie
CGTGACCTTTGACCTCTCCCTTGGGAGACCTTTGACTCTGAGGTGTTACTGAAGTCGGCG
TTATCCAGTCCCTCATTCACATGCACTTTTTATGCATGAGCGGTTTGTGTGTGATAGAAA
ATGGCATGTGCTGGATTAAAGGGTTTTCTTTTGATACCATAAAAGGGAACGTGTCTGCTG
AGGATGAGCCAATACAGCATATGTCACCAACTGGCGGACCGCGGTCCGGGTCCGGACCCA
GAGGCCGTCCCATCCGGACCCGGACCGCCAGCCAAAACAGAAGGTTGTGATTTAAAACCT
GACGGCGTTTTTATTTTTTTTACCCGGCGGCGCGGCTTTTGCAGTATTCACGGTAGTGGT
TTAGCGGATGAGGAAACGCACAGACCAATTGCATGCGAGTTAAGCCATCCCACGTGATAC
CACTCAGCCAATCAAATCTATGCATTCTCGGCGGTAAACATTACGTCTCAAGACAGTGTG
CGCCCGCGCTGAGAGATGAGAAAGTTAGAGAAGGAAAAAAAAAAAGTTGAGGAAAAGGCG
AGTGAGACAGAGAAAGGGAGAGAAACATAAGGAACAAATGTCGCTCTCCAAAAAAAGAAA
AGTTGACAGCGAAAATAGAGCATTTAATCCGGAATGGACAGACTTATTTCTGTTCATACT
TCCCACAGGGAGCACAAAACCAGTGTGTCTTATATGTTCAGAAACCGTGGCACTTATTAA
AAGTGGCAATGTGAAACGCCATTatgagacaaaacaaaggttttgaacaaacatacccac
tcaaatccgaagtgagatcacagaaaataagtggcctcacagcccaatatgaacagtcaa
ccaggatcctgagccacacgttcactgcccaacaacgtgctaatgagtgttccctcagag
ttgcttggattttggggcaacacaaaaagccatttactgatgcatgcatgcttgtcaaag
aatgcatgagtgtcgtcgctgaaacattacttgacggaaaaccaaaacaagagctttgtg
ataagataaagcaaatacccatgtcagcatcatctgacacaaagaaaggtgaaatattaa
ctcaggatgtgctaacccagctaaatgaagccaaacataaggcaccatgtgtaggcttag
ctgtggatgagtccactgacatctgtgacaatgctcagctgttagtctatgtcaggtttt
tcaacacagaccagaaagcattctgtgaagacctgttaggtgtcactccccttcaaacca
gtacaagaggagaagatatctacctggccattaaggagatgttaacgaagagaggaatag
agccaacacaagtggtttcaatagccacagatggagcccctgctatgatagggagagaga
aaggagctgtagcaagactgaaagaggacaatccagagctcatagcttaccattgcatca
ttcatcaatctgtcctctgtgcctccctgtcagatgagcatgctgaaatgatgaatacaa
tgatgaaaatgatccattttctcagggcatcctcttccacccagcatcgcatgctgaggg
aattcctcagagaagttgatgccaatgctgatgatcttttgctgcacaataatgtgagat
ggctcagcaaagggaaggtcttagcgcgcttttggtccatcaggagggaagtagcatctt
ttttggcagagctaagacatcagaaggcaacgcagttttctctctttttaggaaatgaga
aacagattgataatgtggcctttttggttgatatcactgcacatctgaatgaactgaatt
tgaggctacagggcgaggacaattcaatttgtgaactgatgaccgctgtccgctcctttc
aaaagaaacttgagttgttcaaggaagacctgcagggagactgtgcacacttcccagcag
tgcaggaacaggtacagggacagagagatgtgtcttcttttgttgacttcattgataagt
tgatcgtaaacttcagcaaccgttttgacagcttcagctttggacagcagctcaccatgt
tcattcagaacccatttatcatcacggatgtcagggggttctcagaggaagtcacacagc
actttaaatgggtaaatcctgggcctctccagatgcaactggttgatctccaagcagatg
tgtccctgagagcgcagtttctaagaactgacccttccactttctggctccaaacggtcc
ctgagacagcttttccaggtctgaggaaagttgccatatacatcttgaccatgtttggct
ccacctacaactgcaaggcagctttctccacgatgaatatcatcaaaaataaatatcgtt
cgaggctcaccaatgagcacctccacatgtgcatgcggatggccctgactccattcaagc
ccaggtttaaagtcctggcaggacaagctagagctcaattctcccactgaCCAACAAAGT
GGGGGAGTGGGATGCAAGACTAATGCTCTAAAACTGTTAAATTGTTAAGATGTGTTAAGA
TTTATTATCTGTAAAATCGTTTGGGACTGAAACCGAAACGGGGACATTTAAGCTTTTCCT
CCCTTTATTTATTTTTTCTGAAGTTAAGCACTTTATTTGATTATTATTATTTATTATTAC
ATGCACCATTTTCATTTTGTATTTATTTTATTTTAAAAATGCAGCCCTACTTTTATTTAG
TTCATGAGAGAGCATTATACATATCTGCAGTCACACATAAGTCCAGTTCTATGTTACATG
ATAATAAATATTGTTAAAAAGTGTTTTAATCGTACCGAATTCCTTTGATTTGAAAGGTAT
TGATTATATGCAGATGTTGATACAACTACCAGGCTACTTAAATATATATCACACTAAATA
GTTAGACATTGTGATCTTCTGGACCTTTGCTTCAAGAAAATTTCTCTAACTGGACCTCTT
AACATTTTAGTTGAATACCCCTGCAATA
>hAT2-Ga#DNA/hAT-Charlie
TAGAGCACATATGTCAGAGTCAAGGCCCGCGGGCCACATCCGGCCCGCGAGAAGGTTTTT
TACGGCCCCTGGGATGATCTTGATTTATTATTAGAACCGGCCCGCAGACCGCAGCAAGCC
GGCAGCCCGCAGATCTTTTACACGCACCAATACTACATTTCCCACAATGCAACGGTGACG
CACCGAGCAGTAGGCTGCTTCATTTCAATATTTATTGGCACAGCAGTTGTCAGCATCACA
GTAAAATTAACTTTCAGATACCCATCAAAAatggcaaaacggaaggtggacactgagaac
cgggggtttcaaacaaggtgggagtcggagtatttgttcacggaggtagctggaaaacct
gtgtgtcttctgtgtggagaaagtgtggcggtactgaaagagtataatctgagacgacat
tatgaaacgaaacacgcggacaaaaacaagaatatggacatggaacaaaggctacaaaag
gcagaggaattaaaacgaggcctcaaatctcgacaggctctgttcaaaaaagccaaatca
caaggccaggctgctgtcaaggccagttttattttggcagaagagatcgctaaatcagcc
cggccatttacggagggggatttcatcaaaaactgcatgattaaagtttgtgacgaagtt
tgcccagaaaaaagacaactctttttaaatgtgagtctgagcagaaacaccattgccgag
agagtagaccagttgtccatcaatctaaaagagcagcttgtgaaaaagggaaaagatttc
attgcatattccttggctgtggatgagagcaccgacatttctgacattgcccagttgtcc
attttcatccgcggagtggactccagcctaagcgtgacagaggagtttttggctttacgt
cctatgcatggcacaactacggggcatgatttgtatgaagaggtgtcaagatgtgtaaat
gagatggagctgccttgggaaaaacttgtgggtttgacaaccgacggagcacctgcgatg
tgtggacacaggagcggactggtggcgaagatacgggaaaagatgcaagaggaaaacgtg
acaggtgagctgacagcttatcattgtatcatacaccaggaagcgttgtgcggtaaagcc
ttgaaaatggagcatgtaatgagcatcatcacgcgcacagttaactttatcagagccaaa
ggtttgaatcaccgccagttcaaggcatttctgacggagttagaaacggagcatggtgat
ttgccttatcacacagaggtgcgatggctaagccagggaaaggtgcttcaaagatgtttc
gagcttcgtgaggagatttgtctgttcttggacagcaaagggaaagacacaacacaactc
cgagacgaaatgtttctgtgtgaaatggcttttctgtgtgacattacgagtcatctgaat
gcaatgaacttgcagctgcagggtcgggatcgtgtcatctctgatatgtacagtacagtg
aaggcatttaaaaccaaactgactctgtgggagacgcagatgcggaaagaaaatttgagc
cactttcccagctgccagaccatgaaagagaagctctctaccagtgcgttcccgagcgca
cagttggctgataaaataggtatgcttgccgctgactttcgacgccgatttgctgacttt
gaagcacaaaaaagcaggttggaactgctcggtaacccatttgctgttgacgtggaaagc
tcaccaccaaacctccaaatggagttgattgacctccaatgcaatgatgcactgagggca
aaatatgcggcagtgggtgctgcggagttcgcccgtttcctccctgacacaatgccccag
ctgcgcatccaggctgctcaaacgttgtccatgtttggcagcacatacctgtgtgaacaa
ctgttttctttgatgaacttgaacaaaacatcacacagaagtcgacttactgctgaacac
ctccactcaattctgaggatttcctcagctcagagccttaccccgaacattgatgaactt
gtggaaaagatccaccaagtatcaccctcaacctcaaacaagtgaACATTACTGTGCAAT
CACATATTTAGAGTTTTTACTCAGTTCAAGTTTAAAAGTTAAAGTTTAATATTTGTTTTC
ACTGCATGTTACTTCTCCTTAAACAAAGTGTTGTTTTTGATTAATAGATTTTGGCACTTT
ATTTTATTGTATTTCAATCCAATTATATATTAAAAATATTTCAGTTGAGTGGATGATAGA
AAATTGCTATTATTGTTTTTTTCTTTGAAGTAAATTTAGCCCACTTTTGCTAAAATAGAA
AATATAGGCTACTGATGGTGCCTTGAATACCGGTTTCTTTCATTTAATGTTCATGTTATG
GGGATTTTTATATAAAGGATTTGTCTTTTGTGTCTGTTGAAAATTAAAGATTACTGACAG
AGCCATAAGAAAATATTGCTTTATTTATCTGATCATATTGGAATATATTTGTTAGGTTTT
CAGTAGGTTCAATTAGGTTCACTAGACTATATGCGTCATTTAAAAATTTTTCAATGAACA
TTCGAACAGTCCGGCCCTCGGCTTGTAGCTAAATATTTTATTTGGCCCTCCGTCCATTTG
ACTTTGACACCCCTGATCTAAGGG
>hAT3-Ga#DNA/hAT-Ac
TAAAAACCCCCACATATATTCGAATACATTCAAATATTTAGTTGAGCATTAGACACGTCA
ATAACAGGACAAATTAATACAACAAGACATAACTACTTGTATAGGTAATGTTTTTAAGTT
TAAACATATTTAACAACATATTACCTACACACAAAATAAGTAAATTAACTAACGGCCAAG
ACCGCAGATCTATCTCTCTCCCGCACCGTCACGCTCTCTGCGCAAAGCGGTTTAGATGAA
CGACAACAATTAACAAATGCTCAGTGCTGATCAAGAGTTTTGTGCAAGCAATTTAAGGTC
GCGACTCTTGTCCCAAATTTGGCAGGCTTCATTCAGCGATTGAGACAAATATTATTAACG
TTAATTGAAGTTTTACCGTACCGACATTGAATCCTCCGACCGAGCTGTGCTGTTGTAAAC
ATGGAACTTTTCCGTGGCATGAGACAGCATGCCATTCGACTTGTTTTTAACTATTCGAAT
ATATATTCGAATATAGAATATTCCTTGACAGCCCTACACAGCAGTGGCACAGACCGTTAA
TACTACATATTGTTGCTCTGTCCGATCCAAGTTGCTACTCCCTCAATTCCAGCTTCTAAA
GGATCGGTTTACCATTTTCAAAAATATACTTATTCTCAGTAGAATCCTCCCGGGCCCTCA
ACAGTGACCCGGTTCATGAAATGTCATAACGATGAGACTGCTTATTTATTGCGTATCCCG
AGGTTTAAGAGGCTGACTGTTCTATTACAGTTTAAACAATATCAATATAAATACATTATT
ATCAACCTTATGGAGGTAGAATATTACATAGAGCTGTCATATCTTACATCATTCATATAG
ATATATATGTACCTAATAATAAACCTGTTTTTATAGATCAGACCACAGCCTTACTCAGAC
AGGCCCAGTAAGGTAACCCAGGCAACTGATTTCTGCCATAACCCAATTGTTCACTGTGAC
ATAGTTTGTTGTGAGCATATTGATGGAATTAATAAGCCAATCTCAGCACAGCTTCACAAA
TTGTTGTTTCTAACAATCTCCTGAAATGTGTATTTCACTATTCTTGTTAGGTGCTCAATA
AGTGAAGGAATCCAAGTGGATTGCTCAGCAAAGGAACCAatggagggtgaaagttccgca
actccgtgcaccggccctaaactggtggcacacccacgggctaagagcaaagtgtggaag
tactttggcttcgacacggatgctaacggcttcatcttgcgctggaagcggatctactgt
cgcgtgtgtatgagtcaaatcgcctactccggaaacacctccaatctgtcgtaccaccta
gaaaagaaccaccctctggagttcaatgaatttgtaaagagcaacacggatcagatgcgc
gaggcgtttgccacggcaatccccaggataaagaaggagccttcgggtctacattctaag
ccgccatcccaggaccccaactcgagacagggctcagagagtgacaacagacgacacagt
gatctcacagtagctgtcatcaccttcatctgtgaggggctgtaccccgtgtctctggtt
gaagagcctactttcaggagcttgatgagtaccgtcgatcctgggtactctctacccagc
cagagggaggtggcggttaaaatgcttcctcaaatgtactgtcgtacccgggacatggtc
ttcagtgagctggttggggttgtgaactgtggcgtttccaccgacctttggcattgccaa
actcaaaacaggacatacatctccctctctatgcattcagtgaactatgattgcaccatt
ggcttctcaatgatcaaccggtgtctaaaaacctttgaagtacagggggacaacacggcc
aagaacatcaccagggccatgcacgaggcctttgtagaatgggggataactcacaaagtc
accggcgccacaacaaatggttcagtagacgtggtcaaagcgtgctcgctcctggagctg
tctgtggagatgccgtgcctcggacatgccatcaatcgtgccgttgacgaagccttccag
ctgccgcaagttgacagcttttttgcatgttgccgaaaacttgtggaccacttcaaagag
ccgacgctgtatctgctgaaggagaaacagaagcagcatggcctcacacagtgtgcactc
attacagacaggacacggtcttggttggccacactggcaatgttagaaaggctgaaagag
caacaaattgctattactgcaacacttcgagagagttccagtagtcataatttcaccttt
gatggccctcagtggtctttgttggatggcctgatcaaagttcttcagccttttaaagtt
gttacaaacatgatcactcattgtagttacccaacaatcagcatggttcggcccctgctt
cacatgctgctggacaccaccctcaaggtcaaggaaggggacctcaaagacatcagtaag
accaaggaggtcatctctaaggtcctgtcaaccacctactctcggaacacacagctgtcg
caggaaatctccacattcctcaacattgctacctttctggaccctcggtacaagaagttg
cccttcctgtcacttcatgaacactctaaagttgagagtaatatcattgaggagtgcaaa
gcgatccttgagaagcagattgccgagcaaccgtgcctagatgattactcctgggtatgt
gacgaaccaccgaacaaaaagccggcgcctctgagaaaacacaccgggagttcaatccaa
gacaaccctttggcagctatattttgtcaatctgacacagaacagaaccaggaagagctg
catgctcaggtgttagaggagctgggcaactacaaatgccaaagagtcctaggtctgaat
gaagatcctttactgtggtggtcgactcatgcgcccttgttccccaccctctctaaggtg
ctgcagaagtactggtgtgttcctgctaccagtgtaccttgtcacaggatgttcaactcc
tctgggactgctctgtttggtaaaaggaaccgcctagctccggctttggtagatcagcag
atattcttatatgagaactcgagatgttactacgagcgtgaagcctgtgaggctgattag
GACGACTGTTTGGACAGAAACTTTACCATAAGCCGGCTTCTTGAGGGACGATGTGGTTCA
AATGGTAAAATGTCCCGAGGGAGTTAGTGATTCTGATATAGTCCAGCTCCTGTTTTTGGT
GGAGGTACGGTACATCTAATCACTCGCAAAGCATCTTTTCCCTTTTCAAACCATTACCTT
GACTTCTCAGATTGGTTCTCACATTCTTCAGTATAACAAGCCATCCGGCTGCTTGATGTT
CTGTGAGTATTTTTATAATCAGTGAAAGCAGCGTCTCCACATTACTACAATACATAATTA
ACAAAGCGACAAGCAAGTAGATGTGGGAAGGGAAAGTTCACAGGGGTGAGGGTCTTTAAA
TTAGTGCATCATTATTAAGAGTCGTCTCAGCGCATTGTTTCTGTCACTTTCCCTTCAGCT
GTAATAAGAAACCAAAAAAAGTTCTCTTTTAAAACAATAAGCTGCAGGGTTTTTTCATGT
GTTTTTTCTGTTGGGGATGGATTTGTAAAACCAAATGCATATGAATATCTCAGCACTAAC
AATAGACGGGGATTGCTTTAATGTCTTTAATGTTTATGTAGGTTATGATGTAAAAGCAAT
CTGAAAGTAAAGACTTTTCCCCAACATTTTCCTGGCTGTCTGACTTTCTTTTTTTTTTAT
GTAACATTGATGCATTTTTATGAATACGCTCACAATTATCTCTCCCAGGGGAAAGGTTTT
TATTTTTTGTATTAATTACAGATTAGCGGTTCCTGACCTGACGTAGTCCAGAGTCTATGG
AACCACATCCACACCACCTGTTACTCACACTGAAACATATTAATGCTGATTTATAAGAAT
ATGGAAAATAAAGGACGATGGTTTTATGTGATGCGCTCTCTCC
>hAT4-Ga#DNA/hAT-Charlie
TAGGGCTGCAACTAGCTTTACATCTGACAAATACATAGGCTCTTGTAAATAAAGGGCACA
AAAAGATGTATCATTTTTATTGAAACGGGCCTCAGCTGTACGAATAATGAATATTTCTAA
AAAAAATAAAGAAAAATACAAATCCGATACCGTAATACAGCCATTCCCAAAGTGTGGTGC
GCGCGAGCTGCCACCAGGGGGTGCGCGAGAGGAAAAATATAATGGCGGTCAGTTTTTTTT
AAGTGGGATTTTTTCATTGACATATATAAAAGGATTTTTCCATACAATAAAAAAGCATGA
AAGTAAGTAAACATTTCCTTTGTAATCGCTTTTATTTTAAATATAAATACTATAATATAT
TATTTTTTGATAGAAACGTAGAAGAAGACAGCAGCTGTCTTCTTCTACGCATGCTCTTCT
TCCATACACTGCAGCCGCTAGGCAATATGCGCGCCAACTCGTTGATTGTGTAAATatgct
taactggctgaaatcagggaaactgtcaagtgggacgtcttataataaagttattattca
cgaaggaggagagggaccaagagagagagaggatttggaggcaacagagacggagaggat
agagacagaaaatgagcgggagtcagaagatgcacgggaggaaaccgaagagcagggtag
gagatgccaaaaaagaagtgatgagggtgaacaccagacgggaaaaaaaagaagaaaata
tgatgacaattatctgggtctgggcttcacttggattggcgatacagattgtccgaagcc
gcagtgcgtgttgtgcagtgaggttctagcaaacagctgtctgaagccatcttatctccg
tcgtcacatgcacacgaaacatggccatttaagtcacaagccccttacattttttaaagt
gaaattggaggagttgcagaaaagccaaaagaaaatgcagtttcattcatgcgttgggtc
tacgaaagacgcactacgggcttcatatctgctcagttacagactagggagaaaggggct
gccgcacacaatggccgaagacgtgtgtttgccagcggccaaagaaatggtggagtgtat
gattggagagaaagaggcaaaaaagttggacatgattcctgtgtccaataacactgtgtc
gcgccgcattgatgccatgtctgaagacatcctggctgtactactcagccgtgtgaagaa
aagtgagttttactctctgcaagtagacgagtctacagatgttgcaaatctggccaatct
tcttctctatgtccgttacctttttgaaggatcggtacaagaagagtttttgttctgtcg
gccccttgctacccaaacaaccggacaggaaatcttcaatttaattgacgtttttatgag
gaccaatggcattgactgggagcgctgtgtgggaatttgcacagacggggcaaaatcaat
gacaaggaaacacacagggcttatagctcatattaggagagtctgcccatccatcagctg
gtcacactgcagtattcacagagaggccctcgcagtcaaaaacatgccagctgatctact
tgcagcgctgaacgacgcagtcaaactggtgaacttcattaaagcttgtccactaaattc
acgaatattcacactgttatgtaacgagatgggcagcgaacacaaatcactgctgctgca
cacagaggtgcgttggctgtcccgcggcaaagtgctgacaaggctctttgaactccggca
cgaattgcagcagttttttgaggagaatccgtttcatttggcctccagtatgcatgacga
agattttctgaaaaggctcgcctatctagcggacatcttctcagctctgaatgaactcaa
tctaagtctgcagggagtcagtgtaactgtgttcaacacacaagacagggttgaggccat
gataaagaagctacggttctgggcaagttgtgtgagtgggaacacacacctgtgtttccc
tacgcttcacgagttcttgggggaaaatgacgtgcacctgggtgagcatgtaaaaacgct
cataattgaacacctcaaccaactcgccgagcagctacggaaacactttccacctatgga
cacatctggcgcttggattcgcaatccatttgaagtttccctgcccgtcccacagctgtc
atttcacgagcaggagcagctgatcgagctgtcatctgatggagcactgcagttacagtt
caaacgaaagccacttgtggatttttggaccgagtcactgacatcatacgcagtcttggc
aaagcaagccttgagagttttgatgcccttcgccacaacttatctctgcgaggctggttt
ctctgctatggcagcagttaaaactaaacatcggcaaagactggatgatgttgagaagga
attgcggcttaaactgtcttccattgagccaaactttgaagagctttgtgccaagatgca
agcccacccgtcgcattaaCATGGGTGTTGGGAATACTAACACATTCTCTCTCCCTCACT
CACTCTCTCTCTCTCTCTGCAGGCTGAGCGACTTTTGCGCTAGACTTCCAGATGGATTCT
CTTTTATTGTCTTTTAATTTAGTTTGAGCCGCCCTTTGTTACTTAATTATGTTGTGGATC
GTGTGTAGGCTAATTTTATTGTCGCACTTGAAGTTTCCGTTTTTATTTATTTTATCTATT
TCGGAGCCTATTCTTTTTAATGTTGTGGATCGTTTGTAATTCATTGCATTTTAATTCAGC
TTGTGTTGATGTTGTTATTGTCATGCATGCTGTGGTTATTTGCGCATGTTTAAACATGAG
TCTATATGACGATAAAACAAAGTTTTGTTGCGTTTTTTTTAAAAGTGTGAATTGGGGGTG
CGCCAACCCGGTTGAGACATGGAAGGGGGTGCGCAGGAAAAAAAGTTTGGGAACCGCTGC
CGTAATAGGATTTGATAGAACACATTATCTACACTAGTGGTCCCCAAACACCGTACCAGT
CCGCACAGAGAAAAAATATACTCATCATCTGCGTATTGAG
>hAT5-Ga#DNA/hAT-Ac
GCTTGGGTTTGTTTCATACTATTTGACTAAATAGGCATGTAGTCCATTCTCACGTTATAC
ACTATAAAGATATTTATAATATAGGAGTTTGAGAACTGTCGGCTGCAATGTTTGTATGTA
GTGAAAGAATACGCCTGTTAAACCAGCCACATCAAAAATGTGACAGTTGAGTTATTATAT
TTTTTTCTTCTACGGCCGTTTCTTGAGATCGCTGATAAAAGCACCATTTCATTTTTATTT
CCAATTTTTTTTTTAAATTTTATATTGACTGAGTGGTTTTGATTTAATGTGTCAATTTAA
ACCTGCTCCTCCGCTGACCGGCCGGTGGCGCCAACTCGCCACAGCGAGAGAAAAAGGGAA
ACGCTGGTAAAAGTACTCCGTGAACGCGAGTAAAAAAAAAAAAAGTCACAAGGAGACGAC
AGTGACGTCATGGCTGGATCATCCGGGTCCTCGCTCCACCGTCGCCATACTCTCAATGGT
GCTCGCAGACTCTCGATGCGCATGCGCGTCACCGAAGTGTGACGTAGGTGTCTCCTCCTC
GTTCGTTTACTGGGCCACATCTGAACAAAGGCCGGCCCCCTTTTTCATGAGGATTTCTCT
GCCGCCATCGTTACTTTACGTGTAATCACGATTACTAAATTGGATTACGATACTTTTATT
CTATTTCAAGACGTCGAAAACAGTCGAGACAATGTCCGAAATGGATGGCGATCCCCATGA
CAGCAGCGGTGAGACCAAATCGGCCATGCATACTTGGCGTTATCGCCACCATTTCACGTA
CAAGGCAGATCAAGGGAAGAATATCATCGTCCAGTGTAATCTATGTCTGCCGAGGGTTAA
TCTGCTGTCCACGTCGAAAACCTCCACGTCAAACCTAAAGAAGCATTTAGACGTAAGTAA
CGCGCGGTAGTCCTTAGTTGTGGCTTCCCGTGGCTGTAATGTTTACGTGTGAAAGAGGCA
ATGAATGAATACCTTGTGTTAAATGACGTTACATTGCAGCCGCATGTTGATGACCAACTC
GTGGCGCTAGAGGCTTTCAAAAAAATGTTATACTAGGAAAAAAAAAAGCAATCATTTTAG
AAAACAGAATTCTGTTTTTTGCATGTCAAGTTTACAAACTAatgggaactcagaacgcac
aaactgcacacctcccaacaactaacatgaacccctgcggggggcgtttcgtcctgcaga
ggacccacttgggctgtgaagccaggcctgatgtcaagagggggaggaagaaagaggagc
acaacggcgaggagagccggcactgccagctcaagaagctgaaagcggaaatcatctcca
aatgcatgacccaggcgaagatcgacgagctgattttcaacttcatcgtggaggactgcc
agtcgttttacgtgctggagcagcccggcttcaggaagctgatttcgggcttaactgagg
ggctgaagtccatggacagggtgaccttgttcacaaaggtggaccagggtttctccagga
tgcgggaggagctcatggcgaaactcggcggcatccagtacgtgtgcaccacggccgaca
tctggacggccaacaacaggagcttcttcggcatgacctgccactggatcgacaggcact
ccctggagaggaagtccgccgccctggggtttgcgcggctgcagggccgcatcacgcacg
acaccatcgccgggcggatacacgacatccacgtggcgtacaacatcgacagcaaggtgc
agaccacggtcaccgacaacggcagccccttcgtcagcgccttcaaggagttcgcggtgg
acgtcccggagagcgacgacgacatcggcttctacgagaacgtgggcgccgtcctggagg
gcgagccggagcaggacatgctgctcttcctgcccaccgtgcagcgctgcgcctcgcaca
ccctggagcagattgtcaccgaggacttctggcaggcggtgtcgcaggggcccatgtgcc
agttgcactacagcaccatggccaaagtgtactcgctgtggagcaaatgccaccacctcc
aggtgggcatggacgcggcggaggagatcgggaagatggccctggtcgtgcccgccgtca
tccgctggaatgtggagtactgcgccgtgcagaagatcgtctccctctccgagcgggagc
tgacggagctgtgcgcccgcctggaggtcgtgcgcctgcaggcggaggagatggccttcc
tcaaagagtacgtgaccgtgtttcacccgctcgcctttgcgctcgaactcttccaggcgg
agcagaagtgctacctgggcctggtcatcccgaccgtgctcagcctgaagaacaagctca
atgagcagaaggactcggccaactacttcggcgacgtcatcggcgccatcgtggtggcca
tcgacgtgaggttccaggagctgttcgccagcacggaggccaaaatcgcgacggcaacca
cgccgcagtttcgcctgtggtggatggcggcctcggaccgggaggagatgtgcgccctgc
tggccaccgaggcgtcccagatggaccccggcaacatccccgaggcaaacaccagccgca
acgtgtccaccatcgagtccgaggacgacttcttcagctacggctcggccaagcccaccg
tccagatccagcagcggggggtgacggaggagatccgcaagtacatcgaagggacgggga
agagcctggagtgcctacaggacttccccagggtgaagcagctttttttaaagtacaaca
ccacgctgccgtccacggcccccgtgcagcgcctcttcagtcagaagggcaacctggtga
cctcgcagaggaacttcctgaccgacgactactttgaacgcattcagctcttgaggtaca
acagcctcgtgtgcgcgccgctggccgagtgaACGCGTGTATGGGCGAGGGGAGGCGGTC
TCTTGCAATCAATCTACACTAACGACTGAAAAACCATTGAAAAATATTTTCTTTCAGACA
ATTTAGCCCGTTAACGTTGTGTTGATGTAGCTTGGTTGATAGGCATATCATGTATGTACC
TCCCGACTGCTGAATGGCTTGATGAAGATGCATGAATTGACAATCATGGACAATGAGATT
CGAGGACTGTAAACGCTAACGGAAGACTTTCTATCGGTGCTGTGGTTGTTTCGGAGAAGC
CACCGGGCTGAACTGAAGTGATTTTTGTCTTTCAGTTCAGTTTGTTTTTTCTATGGATGC
TCAATGAGAATGCATCTCCGGTTTGTATGTTTTATATCAAAGACGACAAGAGAACAGCCT
TTTGGAGGGGGGGCTGGCTGTGTCTCGCTTTTTTTGTTGTTAGATTTTAAGTGAATTGAC
AGACACTGACCACAGTTTTTGAAAGAGGTTTGTGTTTTGTGTGCGAGGACGACGCAGCGC
AGCAGAGAACCAGGTGCATTCGGGGGCCACGTGTCCACAGGGCCCGAGATGCTATCTTCC
AGAGAGGATACGAGAGTACGAAACGCTCCTGGGATTGGCCTTTTCTTTTTTTCAACACCC
TTTTCTGTATATATTCTATACGTCCCACTTTGCCTAACAGAGATTAAGGTGAAGGTTTAA
AGCTCCTCTGCTGCGGCTGGCCCTCACATCTCTAAAGTGTGATTCGCTTGAGAGACGGGC
TGTTGGGATTCTATTCAATCGCACATCAGCTGATGAGGGAAAACACAGCTTGAACTGCTG
CTTGCAAGTGAAAGGACACAGAAAAAGGGCCGCTGACGCGAGGCGGTAGGATAGATATCG
ACCAGCTCACACCTGAGCAGGATGGTTTTAAATGAAAATTGCACATTGATCAACAGGTTA
GTAAATAGGGGAATTAAACATGCTTAATGACTAATAAAATGATCAGGTTGGATGTGTTGG
AAGATGAAAATTCTCCAGTGTCTTCTAGAAGTGTGCTTCATTTTTCACTTTTTTCATATT
GGA
>hAT6-Ga#DNA/hAT-Ac
TAGTGTTGTTACCTCCCACCGTCCTGCTTCGAAGCTTGTGTCGAAATATGAACCAGTGCA
GGGCGAAGCAATTGTATCGGTGCTCGGTTCGTTCGCTGCTGATCACGTGATCAGTGACGT
CCGAAGCTTCGCTCTGGCTCAGTGACGTCATCAGTGACGTCCGAAGCTTCGTTCCGGCGC
ACAGTCACGTGACCGCTTCGAATTGATTCAAATGGGCGCGAAACAGGGTCGGGGCTTGTC
TGTTTGATACAGTCAAAGTCAGTGTTGTTGTAGTAGTATTAGTAGCAAAGCGCAAATTTA
CAATGGAACCTGTGGCAAAGAGAGGTCGCTCCGAGATGTGGGAGCACTTCAATTTGATTT
CCTCTAACAAGGTTTGTAATAGGCAGGCAAAGTCTGTTATTTGTATTGTGTAATTATGGA
TGTTTATTTTTATTTGGGTTTTGTAGTTGAACTATACATGTGCCTTTATTTTATTCGTGA
AAAACATGCTTTTGTAAATTCTGTTGTCAGGTCCAATGTTTGGTTTGCCATCAGCAATTG
GCTTATAACAATAACACCTCATCCATGCTGAGGCACTTTCGTGCCAAGCATGAGGCTGGT
CAAGCTGCAGCAAGCATCCATGGTGGGTACAATTCCTCTAATTCAGTAGGTCCCTTCTAG
ATGTAATCTTAATGTTATAAATATATAATATATGTTTATACATTCATTTTATTCCAACAT
TTACTCATTAAAAAGTATTATTATAATATAATAATATTATGTACCCATGGCCTGTTGTAT
TGTAGGTGATAGGAAGGCCAAGATTGACGAGGCACTGGTGAACATGATTGTCAAGGATTC
GCAGCCCTTCAAGGTATGATATTTATTTGCCACATATATTGAGGTATTTGTGTAAAACCC
ATAGTAACATTTCTTTTGCTGTTTAGGTTGTGGAAGATCAAGGCTTTAGGGCCTTGGTGT
CTCTTTTGGACCCCACCTATGTCCTTCCTTCAAGGCAGACCTTGAAATCTATGGTGGAAG
CCAAGTATCACGAGGAGAAGCAGAAGGCTAAAGAAAAGGTCCAGAAGGCTACTGCTGTGG
CTTTGACATCTGATATGTGGACATTCATCCACATGGACTCGTACCTGGCCTTCACTTGCC
ATTTTGTGGATGAAGGGGACAGGTTGGCTACTGTTTTGCTGGCAGTTGCCAAGTTTGGGG
AGAGGCACACGGCTTCAAATATTGCCTCTGTGAAAGGGTCCATAATGGAGGAATGGGGAA
TCCCCAAATCCAAAGTTATGTGCCTAACAACAGATGGGGCCTCTAACATGACCTTGTGTA
GTACCATGATGGAGATCAGGCACAGCCACTGCATTGCACACGCATTGAATTTAGTTGTAA
AGAAATCAATGAAATTAACACCTGGTCTGGAGGAGGTCCGCACTAAGGCGAGGGATATTG
CCACACACTTCAGAACCAGCACTGTGGCTAGAGAGCGCCTTCTCTGTCTTCAGAAGCAAA
TGGGTGCTCCATGTGCAAAACTCATTCAAGAGGTGGAAACGAGATGGAACAGCACCCTGG
ACATGTTGCAAAGGCTGTATGAGCAGAGAGAGCCAGTGGGTGCAGCCTTGGCCTATCTGC
AAACAGATATTTCACCACTTACCTCAAACCAGTACGCCAGTATTGGTCAGTGCATTGCAC
TTTTGGCCCCGCTCAAAGAAGCAACAGTCGAGCTTTCTGCAGAGAAGCATGTGTCTGGTT
CAAAAATAATACCCATGGTCAAGATGTTGCGGCACACAATTGCAGCAAAACAAAGGCAGC
TGACGGATGACACGGCCAGAATTTTGGGAAAGCATTTACTAGGCCTAATGCATGAGAAAC
TTGGGAATTATGAACTGGCAGGACAGCATGCTCTGGCCACGCTCCTGGATCCTCGTTTCA
AAACGATGGGGTTTTGCAACCCCACAAACCAGCAAAATGCCATAAAAAAACTTATTGCTG
AAACAGCCACTGTGATAAGACAACAATCTCCTGCACCCTCACATGATGAAACACCATCAA
CTTCAGAGGATGCACCTTCAGCGTCTGATTCCTCAGGTAACAACCTACTGTCAATGTATG
GTTATATGTATAATATACATCTTAATGAATTCCTATACCATTTCAGGACTGTGGGATCTT
TTAGATACACAAGTGTTTGAGAAGAGGACGGTGAGAAGTGTGTCAGCCGATGCCACTGTG
GAGACCACCAGATATTTGGCAGAGCCAAACATTCCACGAAGTGAAGACCCGCTAAAATAT
TGGGTCAAACACAAACATGTGTACCCACATCTATTTGTGTTGTCACGTAATCTTTTGTGC
ATTCCTGCCTCATCCGTGCCGTGTGAGCGCGTTTTTTCTAAAGCTGGGGAAATAGTTTCT
ACAAAAAGAAACCGACTCAACCCCAATACTGTGGAGAAAATTGTGTTCCTCAATAAAAAT
CAATAATAATTTCATGCCCCATCTCATGTGTCCACAAGCACCTCAATATCATGTCATAAC
AAACCTGTCCAAAAGCACAATAATTCCCACATTCCAGATTCAAACAATTCACATAAGTCC
CTATGACTGCCATGAACTGCACATGCAGTAGGAAGCACTTTCTGGTATTTTAAATGATAT
TGCTTACATATAAGACATATATATATATACATATATATATATATATATTATATTCCATTA
ATTCTTCTGCTAGTATGATCACAAACATACATGCACAAAGGTGCAGAAAGACATAGATAA
GTGTTTGTTACACTTCTTTCCAATGTACAGAGAATTGAAATACACAAACAAGGACACAAG
TCAAACCTGAAAAACAAGTTTTATTCATATAGCAATCCATGTATTTATTAGATGATTTAT
TGGTTCAACTTTTCATAATCATGTTCAACCACAGAGACTGGGCCAAAATATCAGCAGGGC
CGAGATCCTCCTTGTGCCACTGGCACGCAATGGCACTCAGTGGCTCTCTTGCACTACAAG
TTTTCAACAGCAGAGGTCATCATAGAGTTTGCGATGCATTGAATGAATGAACCTTTTTCC
GATACAATTGG
>hAT8-Ga#DNA/hAT-Ac
TGAAGCCAGGTGGCAAAACCACATTACCAGGTTATTTTTCAACAAGATAATACTGCAAAG
CTGATCAATCACAGGTGTTTTTAATGCTTAAGAGTTCACAGGAAACATTTCCCTTCAGTT
TAAACGAGTGGCAAAGGAGTATTAGGTTTGTGGGGATGAGCTAGTACAGGTCTTTGTCAT
CTGGAAAGGTTACATAATTAACACACTTCTGTGTAATACGTAAGGCATCTTTTGATGGAG
TTTTATGATAAGCACATGACACGCGGGAGCTTGGAGCCTGTTCTTGGAAGTACTAAAGAA
GTCGAGTTCCCTGAAGGCTGACTTTCATTCTGCCTTCGGGCGGCGCTTGTCTATTAGCAA
CTGTTGACATTTCTATGGGAGAATTAAAGTAGTCCATACCAGCAGTTTGTAAAACTCTAT
TTTAGATCAGGAGTTCTGACTTTTTTTCTTAACGCACTACACTGTGTGTGTGTGTGTGTG
TGTGTGTGTGTGTGTGTGTGTGTGTGTGTGTGTGTGTGTGTGTGTGTGCGCCTGCAAAAT
CCTACACAAAGAGCCTGTTCAATCAGATCTAGAAGATAAGAATGAAACGTCACGGATGTG
TTACTGCGGAATACCGGTATTGCCGGTTATTTCTCAAAGTTTGATTCATTTCTTTTTCCT
CTCTCTCCCTTTCCCTTTTAGGACGCGTGGGAGTACTTCAGTCATAAATGGAGAGGGACA
AGCAAGCGCCCCACGTCCCGGAGCAGCACACACTATTGACGACGCCTGCTTGAGAGCAGC
AGTGCCGATGACTACGCCTACAAAAAACTGATCACACTCGACAACGCAGACCTGACTGTT
CTTTGGAAACCCTTGGGCGGCTGCCATGGATGGGGAGGAAGAGGTGTGTCACATGAGTGA
GGATGTAATCAGCGAACCCAATGGCTCCGTGGAAAGCAAAAAGAGGGAGGCCAAAGGCAC
GTGCCTGAAAATCGAGGGCCAGGACGGCTACGTTTTCAAATCCTACAGCATCAAGCCGCA
CGAGGCCACGGAGGCAAAGTCACCTGCTTGCTCCTCTGTAACGCTGGATAAAGACTCTCC
TCCTTCATCTCCCCCGGATGACAAGGAGCTGGAGTCCGACAAAGCGAGTGAGGCGGATCC
AACTTCTCCCGCTCTTTCAAATGGATGCCTAAACAATGATGCTGAGGGAAATGAGAGCTA
TGAAAATGGGAAAGAAGAAGCTCTGCATATCAAAGAGGAGAATGAGGACACCAACGGGAT
GGAGGAGGAGGAAGCCCCGGAGGACGAAGGGCTCGGGTTTGGCAGCTCTGTTGGCCCTTT
TGTAACTAGAGACGGCGACGAGTACAGCAATTTATTTAGCGGATACACAAGCACCCTTTA
TGACGTCGCCATGGACGCTGTCACGCAGAGCCTCCTGTCGTCTATGAGGAGCAACGCCAA
CCCGAGGAAGAAGTCTCCCGCCTGGAATCATTTCTGCATATCGCCACGAGACGGAACCAA
AGCAATCTGTTTATACTGCATGAAAGAGTTCAGCCGGGGCAAGAACGAGAAAGACCTCAG
CACAAGTTGCTTGATGAGGCACGTGCGCAGGGCTCACCCCACCGTGCTCATGGCGGACGG
CGCCGACGTGTCCTCAAACCATCTGGCTGGCTCCTTGGCCTCCTCTTTGATACCTCCATC
CCCGAACTCACCAAAAAACGGAGACTTGATGAACAGCGTCATTTCTTCTGCCTCAAAGAA
CACTTCGCCGTCCACCTCCTCGGCCGAAAACTCCGACCCGTCATCCAAAGAAGTGTTTCC
CGTCGTGGAACCAAAACTGGAACCCAATGCAAACGGCGAGGCCGGCGTCGGGCTCTCGTC
CTCACATTCCAACGACAACAACCTCGAAGACGCGTGCGACGGCGGGCCCGAGCGCGCCCC
CGGCACCCCGAAAGGCTCCAGCTCCAGCTCTCGCCGGAGGTCGGCCGTGTGGAAGCACTT
CTACCTGTCGCCCGCCGACAATTCCAAAGCCGTGTGCATCCACTGCATGAACGAGTTCAG
TCGGGGGAAAAACGGGAAAGACCTCGGGACGAGCTGTCTCATTCGCCACATGTGGAGGGC
CCACAAAGAAGTCGTCATCGAGGAAAACGGATTGGGCAACCACATTCCGCCGCCCTACAC
GAACCCGCCGTCACTGCTGTCCCGCGCACAACTGCAGGATCCCCTGGAAGTGAAAAAGGA
ATCGCCCCTTCTTCCCTCCTCCCCCGAAACCGCACCCGATGAATTAGCCCAAAGCACGGA
GGAGAGCATGGATATAAAACAGGAGTGCGAGGAGGTGTTGAATCTGTCGGGCCAGGAGCC
CTCCCTCGATATCTCCTTTAAAGCCCAGGGGGAGGACGCGTCCCTGAGCGTCTCCCCGTG
CGGCCTCTCCGAGGGCCCGAGCCTCGATCCGGATCATTCGGTTTTCCAGCAAAACAAGAT
GCTCATGAAACGGGTCAAGTCCGAAGTGTGGCACCATTTCATCGTGTCGCCAGTGGACCA
GCTAAAAGCACTGTGCCGTTACTGTCCATGCGTCATCAGCCGGGGGAAACGGGGCGACTT
CGGTACGAGCTGCCTGATGAGGCACCTGATGAGGCGCCACCCAGACGTGCTCAAAAACCA
AAAAGGCGCGGACGAGAAGGACTCCTCCCCTCATCCCTACACAACTCCCCCCGCCGCCGA
CGCAGTTTCAACCAAAGAAACTGAAAGCCCCACCAGTAAGAAAAAGCCCCAAACACTGCC
CGTTTTCAGTAAAAAGACATCAAAACTGTGGAACCATTTCTCCATTTCGCCCACCGACCC
CACTAAGGTGGTTTGTTTGCACTGTGGCCGCACAATTAGCAGAGGCAAAAAGACTACGAA
CCTCGGCACCAGCTGCCTCTTCAGGCACATGCAGAGGTTTCACGGACATTTTCTTGAAAG
TAACAATGCTATCTCAGGTGACGTGCCGTCTGCTGAAATTCACATCAAGCAAGAGCTCAT
GGACACTTCTGCTTACGGAGCGGAGCAGAACCCCGAGCGCTTCGACGAACACCACCCGGT
TGCCAAAAAAATCACCAAACTTCTCGCAGAAATGCTCGCACTGGATCTTCAGCCATCGGC
CATGGTAGAGAACGCTGGACTGAGCCGACTGCTTGAGTACCTCCAGCCGCAGTATTCTCT
GCCCCTTTCCTCGTACTTCACCAGCACCGCCATACCCGACATGTACGAACGGGTGAAGGA
CGTGGTGCTGACCCACCTGAAGGAGGCGGAGAGCGGCGTCGTCCACTTCACGACGAGCAT
TTGGGTCGGCAGCCAGACGAGGGAATACCTGACCCTCACTGCACACTGGGCGACGTACGA
GTCCAGCGTCAGGCCCCCGGGTCAGGACTTCCACTGCTCGGCTCTCCTGAGCGTCTCGCA
GATCGACTGCGATCACGATACGCACGACATCCCAAAGCAGCTGGAGTATCTGTGGGAATC
CTGGATCGCCTCGTCGGGGCTGAAACGGGGGTTCACGGTCACCGACAACACCACCGTCCG
CAACACCTTGGAGGACTACGGCCACGCCACCCTGCAGTGTTTCGGACACACTATCGACCT
CATTGTTAGCGAAGCCATAAAGAGCCAGCGGATGGTTCAGAACCTTCTGAGTATCGCGCG
GAAGATCTGCGAGCGCGTGCACCGCTCGGCAAAGGCCAAGGAGAAGCTGGCGGAGCTCCA
GAGGCTCCACCAGCTGCCGGAAAACCAGCTGATCCAGGACGTGCCGTCCAAGTGGAGGAC
GTCCTTCTTCATGCTGGAGCGGCTGGTGGAGCAGAAGAAAGCCATCGACGAGATGTCGAT
CGAGTGCAATTTCAGGGAAATAATCAGCGGCGACCAGTGGGAGGTGATGCTGTCGATCTG
CAACGCGCTGAAGCCTTTCGAGGTGGCCTGCGGCGAGATGAGCAACCGCACCGCCACCCT
GGGGCAGGTGATCCCGCTCGTCCACATCCTCAACCGGAAGATCGACCTGCTGTTCGACGA
GACCGTGGGCATCGACAACATGCTCGTGTCCCTGAAGGACGCCATGGTGGGCCAAATGTC
GGCGACCCTGCACGACCCGCGGTACACCTGGGCGACCATGCTGGACCCGCGGTACAAGAC
GTCGCTGTTCACCGAGGAGGAGGCGGAGCGTTGCAAGCAAGACCTGATCGGGGAGCTGGA
GTCGTCCTCGTCTACCTCACTCGCGGAAGCGAAGCCCCCGCTGCCCAACGGCTGCGGCGA
GGCGCCCGTGGCCTCCCCCGCCTCCCCCCAGGCGGGCAAGGACAGCCTGTGGTCCCTGAT
GGCCGACATCCGGCAGAAGATAAAGCACGAGGAGAAGCCAAAGTCCTCGGAGCTGGCGGT
GCTGGAGTACCTCGAGGAAGACATACTCGATCAAAGCTGTGACCCCCTCGACTACTGGAA
CCTGAAAAAGTTCCTGTGGCCCGACCTCGCCAAAGTAGCCGCCCGTTACGTGGGCTGCCC
CCCCAGCATTGTCCCGGCGGAGACGCTTTTCAGCACAGCCAGTGTCAACTGTGCCCTAAA
TCAACACAGGCCCTTACTGGAAAACCTGGAGGGTCTGCTGTTCCTCAAAGTCAACCTGCC
GTTGATTTATTTTCAGTACTGATCACTGTGGAGCATTAACTCCTTTTATCGAAGGACCAA
GTTGCAGAGCTGTGAAACGGGGCTTAGTTGTCGGGCAAAAATATGTAAAAAAAAAAGAAA
AAAAAAGAAAAAGAAATGAATCTACTAATTCTCACTGCAAAGGCCAGATTTGGAGGATTT
ATTTTATTCCGTGTACTACTGTTAAAACACTTTGGAGCTGTTGTGATGAAAAAGTCTCAA
GTGTATCAGGGAGGGAGGGTTTTTCTAGCTGTAGGGGTTGGTGATCATGTGCTTGCTTGT
TAATCAATGTGTTTTTTTGTTTTTTTTCTTCTTCCTGTGTCGACTCTCTCCTTGTGCCTT
ATCCAAAACTACTTCAGGTCAAAATGCTGTACATATTTTTGTTAAAATGACACAGATCAC
GTCAGGATGCTTTTTGATTGTGTATTAAAGATGGATGCAGAGTTTTCTTAATGAAAACAT
GGCCCAAAAATAAATGCTGTGACTGAAAGATGTTTTAAGTTAATGTTATTTAATTTTCAT
TGTGAAATTGTAGCTCATGGTACTGTCATTTAGAAATAGATGTTTTTCTACTTGTTGAGA
TGTTTTAAATAAAATTGTGTAAAATATTGCTGCATTTTCAGAATAAGCAGTTGGTTTGGA
ATATACAATTTGTCTCTTAAGCACAATAAGTTTATGTCCAGGGGATTAAATTATGGGTTT
ATAGAGTAAAAATGTACTGTACCTTTTTATATCAAATTGCTTCTGAACCTAATTTGATGT
TTTAGAGTTG
>Tc1-1-Ga#DNA/TcMar-Tc1
TATACAGTGCATACAGAAAGTATTCACAGCGCTTCACTTTTTCCACATTTTGTTAACTTG
CACCCTTATTCCAAAATGGATTAAATTCATTAAGCACCTTTGGCAGCAATTACAGCCTCA
AGTCTTCTTGGGTATGATTCCACAAGTGTGGCACACCTATTTCTGGGCAGTTTCTCCCAT
TCTTCTTTGCAGAACCTCTCAAGTTCTATCAGGTTGGATGGGGAGCGTCGGTGCACAGCC
ATTTTCAGATCTCCCCAGAGATGTTCAATCGGGTTCAAGTCAGGGCTCTGGCTGGGCCAC
TCAAGGACATTCACAGAGTTGTCCCGAAGCCACTCCTTTGTTATCTTGGCTGTGTGCTTC
GGGTCGTTGTCCTGTTGGAAGATGAACCGTCGCCCCAGTCTGAGGTCCAGAGCGCTTTGG
AGCATGTTTTCATCGAGGATGTCTCTGTACATTGCTGCATTCATCTTTCCCTCAATCCTG
ACTAGTCTCCCAGTTCCTCCCGCTGAAAAACATCCCCACAGCATGAGGCTGCCACCACCA
TGCTTCACTGTAGGGATGGTATTGGCCTGGTGATGGGCAGTGCCTGGTTTCCTCCAGACA
TGACGCTTGGCATTCAGGCCAAAGAGTTCAATCTTTGTTTCATCAGACCAGAGAATTTTG
TTTCTCATGGTCTGAGAGTCATTCAGGTGCTTTTTTGCAAACTCCAGGTGGACAGTCATG
TGCTTTTTACTGAGGAGTGGCTTCCGTCTGGCCACTCTACCAAACAGGCCTGATTTGTGG
AGTGTTGCAGAGATGGTTGTCCTTCTGGAAGGTTCTCCTCTCCATAGAACAACGCTGGAC
TCTGTCAGAGTGACCATCGGGTTCCTGGTCACCTCCCTGACTAAGGCCCTTCTCCCCCGA
TTGCTCAGTCTGGCTGGGCAGCCAACTCTAGGAAGAGTCCTGGTGGTTCCAAACTGGAAC
CTGGTGGTTCCAAACTGGAACCACCAGGCCACTGTGCTCATTGGGACTTTCAGTGCTGCA
GAAATCTTTCTGTGCCCTTCGCCAGATCTGTGCCTCGAAACAATTATGTCTCGGCGGTCT
ACAGATAATTCCTTGGACTTCATGGCTTGGTTTATGCTCTGATGTGCACTGTCAACTGTG
ATACCTTATAGAGACAGGTGTGTGCCTTTCTCAATCATGTCCAATCAACTGAATTTAGCA
CAGGTGGACTCCAATCAAGTTGTAGAAACATCTCAACGATGATCAGTGGAAACAGGATGC
ACCTGAGCTACATTTTGAGTGTCATGGCAAAGGCTGTGAATACTTATGTACATGTTATGT
TTTCGTTCTTTATTTTTTTTAAAGATTTGCAAAAATTTGCAAAAAGCAGTTTTCACTTTG
TCATTATGGGTTGTTGTGTGTAGAATGTTGAGGAAAATAATTAATTTAATCCATTTTGGA
TTAAGGCTGTAACATAACACAATGTGGAAAAAGTGAAGCGCTGTGAATACTTTCCGGATG
CACTGTA
>Tc1-2-Ga#DNA/TcMar-Tc1
TACAGTTGCAATCAAAATCATTCAACCCCCCATTGCACATTACGTTTATTGGCAAAAAAT
ACAATTTCTCAGCTGTTTGCAATAAACAAATTACACAATAATTATTTAAGTAGTTTAATG
AAACTAATACTACAAAAGGTTTTGTCCAAATTCAACACAAAATGCTACTTTTAATGACTT
TAATGAATTTACTGCAGTCTCAAAAAGGTCCCTTTGAAATGTGTATCAAGCACACCAGGT
GCAACTAATCAAGGGCTTCATTAGTTCAGGTGTGCTTGAGATAGAACACATAAATACCTG
GTCTGGCTCCGGGTTTGTTCAGAGTGACGTTTGATTGCATGTTAGAAATatgtctaagtc
aaaagaattgtctaaaaagttcagagaagagatcatggccttgcacaaacaaggagaagg
atacaaaaagatagcaaaagcactgaatgtccctagaaataccgttggaagcatagttcg
caagttcaaagttgaaggaacagtggctacactacctggacgtggcagaaagaggaagct
atcagcggctgccaccagattcctgaggaggcaagtggtccaaaaccctcgagtgactgc
aaaacacctgcagcaagacttggtggcaacaggcactgaggtttcagtttgcacagtaag
gcgcatactaaacactgaagggttccatgcccggactccaagacgcacaccactactgac
ccaaaagcacaagaaaagtcggctccaatatgctgaaaaccatataaataagccaccgaa
gttttggaattctgttctgtggggcgatgagacaaaactagaactattcgggcctatgga
tcagcgctatgtctggaagaagaagaatgaagcatatgctgaaaagaacaccctgcctac
agtgaagcatggcggtggctcagtgatgctctggggctgctttgctgcctctggcaacag
aaaccagcagcgtgtggagggcacgatggattcagtcaaatatcaggaaatcttaggaaa
aaacggcatgccgtctgtgacgaagctgaaacttggctgtcattggaccttccaacagga
caatgatcccaagcacacctcaaagtccaccaaggcttggtttcagaagaagaaatggaa
gattctagagtggccgtcacagtcgcctgacttgaaccccatcgaaaatctctggtggga
tttcaagaaggcggttgcaaaacgcacaccaaagaatattactgaactggaggtcattgc
ccatgagaaatgggctaagattcctcaggaacgctgtcagaagctggtgtctggctatgc
atcacgtttgcagcaggtcataacagtaaaagggtgctccaagtactgaAGATGCTTGTC
ATGAAGGGGTTGAATAATTTTGAGACTGCAATTCTCAGGATAACGCTCCACTGCGAGTTC
TCACCCTGTAGCCCTCCAGGTCTCTCATCTGGATCTGCAGCAGAGACAAGTCTCTGAGGA
TCTGCAGGTTGTCTTTGTCCCACTTCAGAGCGTTGCGATAACACTTGATGGCCTCGTCGT
ACTTCTTATCCGAGCGCTGTAGCAGCCCGTACACATGCCAGCCTGAGTTACACGAGGAGT
TAAGGGACAACCTGCATTCAAACCGACGCTATCAAATTACAAGAAGGTATATAGAGGAGA
GACGTTGGTTACAGGGGACAACAGAGTTACGTATCAACAACTTAACAACCGTTCTTTGAC
ATTGTGACTTCAAGGTTTACACTACATTTAAAATATGAGAACAAGAAATGTGCTCATTCC
ATTGATTAGCTTTAGCAGCATAAACTACTGTAAACGCATCTTGACGGGAACATT
>Tc1-3-Ga#DNA/TcMar-Tc1
TACAGTGCTTTGCGAAAGTATTCGGCCCCCTTGAACTTTTCAACCTTTTGCCACATTTCA
GGCTTCAAACATAAAGATATAAAACTGTAATTTTTTGTGAACAATCAACAACAAGTGGGA
CACAATCATGAAGTGGAACGAAATTTATTGGATATTTCAAACTTTTTTAACAAATAAAGA
ACTGAAAAATTGGGCGTGCAAAATAATTATCCCTTTACTTTCAGTGCAGCAAACTCTCTC
CAGATGTTCAGTGAGGATCTCTGAATGATCCAATGTTGACCTAAATGACTAATGGTGATA
AATAGAATCCACCTGTGTAATCAAGTCTCCGTATGAATGCACCTGCTCTGTGATGGTCTC
AGAGGTCTGTTTAAAGCGCAGAGAGCATCATGAAGAACAAGGAACACACCAGGCAGGTCC
GAGATACTGTTGTGGAGAAGTTTAAAGCCGGATTTGGATACAAAAAGATTTCCCAAGCTT
TAAACATCCCAAGGAGCACTGTGCAAGCAATAATATTGAAATGGAAGGAGAATCAGACCA
CTGCAAATCTACAAAGACCCGGCCGTCCGTCTAAACTTTCAGCTCAAACAAGGAGAAGAC
TGATCAGAGATGCAGCCAAGAGGCCCATGATCACTCTGGATGAACTGCAGAGATCTACAG
CTGAGGTGGGAAAGTCTGTCCATAGGACAACAATCAGTCGTATACTGCACAAATCTGGCC
TTTATGGAAGAGTGGCAAGAAGAAAGCCATTTCTTAAAGATATCCATAAAAAGTGTTGTT
TAAAGTTTGCCACAAGCCACCTGGGAGACACACCAAACATGTGGAAGAAGGCGCTCTGGT
CAGATGAAACCAAAATCGAACTTTTTGGCAACAATGCAAAACGTTATGTTTGGCGTAAAA
GCAACACAGCTCATCACCCTGAACACACCATCCCCACTGTCAAACATGGTGGTGGCAGCA
TCATGGTTTGGGCCTGCTTTTCTTCAGCAGGGACAGGGAAGATGGTTAAAATTGATGGGA
AGATGGATGGAGCCAAATACAGGACCATTCTGGAAGAAAACCTGATGGAATCTGCAAGAG
ACCTGAGACTGGGACGGAGATTTGTCTTTCAACAAGACAATGATCCAAAACATAAAGCAA
AATCTACAATGGAATGGTTCACAAATAAACATATCCAGGTGTTAGAATGGCCAAGTCAAA
GCGCAGACCTGAATCCAATTGAGAATCTGTGGAAAGAACTGAAAACTGCTGTTCACAAAC
GCTCTCCATCCAACCGCACTGAGCTCAAGCTGTTTTGCAAGGAGGAATGGGCAAAAATGT
CAGTCTCTCGATGTGCAAAACTGATAGAGACATACCCCAAGCGACTTACAGCTGTAATCG
CAGCAAAAGGTGGCGCTACAAAGTATTAACTTAAGGGGGCTGAATAATTTTGCACGCCCA
ATTTTTCAGTTTTTTTATTTGTTAAAAAAGTTTGAAATATCCAATAAATGTCGTTCCACT
TCATGATTATGTCCCACTTGTTGATTCTTCACAAAAAATTAGTTTTATGTCTTTATGTTT
GAAGCCTGAAATGTGGCAAAAGGTCAAAGTTCAAGGGGGCCGAATACTTTTGCAAGGCAC
TGTA
>Tc1-4-Ga#DNA/TcMar-Tc1
TACAGTGCATCCAGAAAGTATTCACAGCGCTTCACTTTTTCCACATTTTGTTATGTTACA
GCCTTATTCCAAAATGGATTAAATTCATTATTTTCCTCAACATTCTACACACAACAACCC
ATAATGACAAAGTGAAAACAGTTTTTTGCAAATTTTTGCAAATCTGTTCAGTCAGATCAG
TTGATTGGACATGATTGAGGAAGGCACACACCTGTCTACATAAGGTATCACAGTTGACAG
TGCATATCAGAGCATAAACCAAGCCATGAAGTCCAAGGAATTATCTGTAGACCTCAGAGA
CAGAATTGTATCGAGGCACAGATCTGGCGAAGGGTACAGAAAGATTTCTGCAGCATTGAA
AGTCCCAATGAGCACAGTGGCCTCCATCATCCGGAAATGGAAGAAGTTTGGAACCACCAG
GACTCTTCCTAGAGTTGGCCGCCCAGCCAGACTGAGCGATCGGGGGAGAAGGGCCTTAGT
CAGGGAGGTGACCAGGAACCCGATGGTCACTCTGACAGAGCTCCAGCGTTGTTCTACGAA
GAGAGGAGAACCTTCCAGTAGGACAACCATCTCTGCAGCACTCCACAAATCAGGCCTGTT
TGGTAGAGTGGCCAGACGGAAGCCACTCCTCAGTGAAAAGCACATGACAGCCCGTCTGGA
GTTTGCAAAAAAGTACTTGAAGGACTCTCAGGCCATGAGAAACCAAATTCTCTGGTCTGC
TGAAACAAAGATTGAACTCTTTGGCCTGAATGCCAAGTGTCATGTCTGGAGGAAACAAGG
CACTGGTCATCACCTGGCCAATACCATGCCTACAGTAAAGCATGGTGGTGGCAGCATCAC
GCTGTGGGGATGTTTTTCAGCGGGAGGAACTGGGAGACTCGTCAGGATTGAGGGAAAGAT
GAATGCAGCGATGTACAGAGACCTCCTCGATGAAAACATGCTCCAAAGCGCTCTGGACCT
CAGACTGGGGCGACGGTTCATCTTCCAACAGGACAACGACCCGAAGCACACAGCCAAGAT
AACAAAGGAGTGGCTTCGGGACAACTCTGTGAATGTCCTTGAGTGGCCCAGCCGGAGCCC
GGACTTGAACCCGATTGAACATCTCTGGAGAGATCTGAAAATGGCCGTGCACCGACGCTC
TCCATCCAACCTGATGGAACTTGAGAGGTTCTGCAAAGAAGAATGGGAGAAACTGCCCAG
AAATAGGTGTGCCACGCTTGTGGAATCATACCCAAGAAGACTTGAGGCTGTAATTGCTGC
CAAAGGTGCTTCAACAAAGTATTGAGCAAAGGCTGTGAGTACGTATGTACATGTTATGTT
TTCATTCTTTATTTTTAACTGATTTGCAAAAATTTGCAAAAAACTGTTTTCACTTTGTAA
TTATTGGTTGTTGTGTGTAGAATGTTGCGGAAAATAATTAATTTAATCTATTTGGGAATA
AGGCTGTAACATAACAAAATGTGGAAAAAGTGAAGCGCTGTGAATCCTTTCTGGATACAC
TGTA
>Tc1-5-Ga#DNA/TcMar-Tc1
AACATGTACATAAGTATTCACAGCCTTTGCCATGACACTCAAAATTTAGCTGAGGTGCAT
CCTGTTTCCACTGATCATCCTTGAGATGTTTCTACAACTTGAATGGAGTCCACCCGTGCT
GAATTCAGTGGATTGGACATGATTGAGAAAGGCACACACCTGTCGATATAAGGTATCACA
GTTGACATATCAGAGCATAAACCAAGCCAGTCCAAGGAATTATCTGTAGACCTCAGAGAC
AGAATTGTATCGAGGCACAGATCTGGCGAAGGGTACAGAAAGATTTCTGCAGCATTGAAA
GTCCCAATGAGCACAGGGGCCTCCATCATCCAGAGATGGAAGAAGTTTGGAACCACCAGG
ACTCTTCCTAGAGTTGGCCGCCCAGCCAGACTGAGCGATCAGGGAAGAAGGGCCTTAGTC
AGGGAGGTGACCAGGAACCCGATGGTCACTCTGACAGAGCTCCAGCGTTGTTCTATGAAG
AGAGGAGAACCTTCCAGAAGGACAACCATCTCTGCAGCACTCCACAAATCAGGCCTGTTT
GGTAGAGTGGCCAGAGGGAAGCCACTCCTCAGTAAAAAGCACATGACAGCCCGCCTGGAG
TTTGCAAAAAAGCACCTGAATGACTCTCAGACCATGAGAAACAAAATTCTCTGGTCTGAT
GAAACAAAGATTGAACTCTTTGGCCTGAATGCCAAGCGTCATGTCTGGAGGAAACCAGGC
ACTGCTCATCACCTGGCCAATACCATCCCTACAGTGAAGCATGGTGGTGGCAGCATCATG
CTGTGGGGATGTTTTTCAGCAGGAGGAACTGGGAGACTCGTCGGGATTGAGGGAAGGATG
AATGCAGCAATGTACAGAGACATCCTTGATGAAAACATGCTCCAAAGCGCTCTGGACCTC
AGACTGGGGCGACGTTTCATCTTCCAACAGGACAACGACCCGAAGCGCGCAGCAAAGATA
ACAAAGGGGTGGCTTCGGGGCAACTCTGTGAATGTCCTTGAGTGGCCCAGCCAGAGCCCT
AACTTGAACCCGATTGAACATCTCTGGAGAGATCTGAAAATGGCTGTGCATCGACGCTCC
CCATCCAACCTGATGGAACTTGAGAGGTTCTGCAAAGAAGAATGGGAGAAACTGCCCAGA
AATAGGTGTGCCACGCTTGTGGAATCATACCCAAGAAGACTTGAGGCTGTAATTGCTGCC
AAAGGTGCTTCAGTATTGAGCAACGGCTGTGAATACTTATGTATATGTTATGTTTTTGTT
CTTTATTTTTAACAGATTTGCAAATATTTGCAAAAAACAGTTTTCACTTTGTCATTA
>Tc1-6-Ga#DNA/TcMar-pogo
TACCGTATTTTCCGCACGATTAGGCGCACCTAAACGCCTTCAATCGTTTCAAAAGCTGAT
CATGCGCCTAATAATACAATGCGCCTTGTATATGGCCCAGTATTAAAACGCATACAGGTC
TCAGTTACGGTAAGCAGCCGCGACTCGATTTTCTCCCGTAATAGTGCGCAGTGCATGCTG
GGATACCGGGAAACTGGCGTTTCATTTCCATTTTAATATTTTTGTAAATACCCTGAAATG
GCTCCTACCAAAAGACACGCGTACAACGCTGAGTTTAAACTCAAGGCGATAAGCCACGCA
CAAGAACACGGCAATAGAGCAGCAGCGAGAGAATTTAATATCAATGAATCAATGGTGAGG
AAGTGGAGGAAGTATGAGGATGAGCTCCGCCAAGTAAAGAAGACAACACAGAGTTTCCGC
GGGAACAAAGCGAGATGGCCACAGTTAGAGGACAAAGTTGAACAGTGGGTTGCTGAACAA
AGAGCAGCAAGCAGAAGTGTTAGTACAGTCACAATTCGTATGAAGGCAATAGCGCTAGCT
CGCGAACATAACATCAGTGAATTCAGAGGCGGTCCTTCTTGGTGCTTCCGTTTTATGAAA
CGACGTCATCTCTCCATCCGTACGCGCACTACTGTGTCACAACAACTACCAGCTGATTAT
CAGGAAAAGTTGGCCACTTTCCGCACATACTGCAGAAACAAGATAACTGAAAAAAAGATC
CAGCCAGAGCATATCATCAATATGGACGAGGTTCCACTCACCTTCGATATCCCTGTAAAC
CGCACTGTGGATAAAACAGGAGCACGTACGGTGAATATTCGCACCACAGGGAATGAGAAA
ACGTCCTTCACTGTAGTTCTCGCCTGCCAGGCTAATGGCCACAAACTTCCACCCATGGTT
ATTTTCAAGAGGAAGACCTTGCCGAAAGAAAACTTTCCAGCTGGCATTGTCATAAAAGCT
AACTCGAAGGGATGGATGGATGAAGAAAAGATGAGTGAGTGGTTGAGAGAAATTTATGTG
AAGAGACCGGGTGGTTTTTTTCACACAGCTCCGTCCCTATTGATCTATGACTCCATGCGC
GCACATATCACCGAGCATGTCAAAAAACAAGTGAAGCACACTAATTCAGTGCTCGCCGTC
ATTCCGGGTGGATTAACAAAAGAACTCCAGCCGCTCGATGTTGGCGTCAACAGAGCATTC
AAAGCTCGACTGCGAACTGCGTGGGAGCAGTGGATGACCGAAGGCGAACACACGTTCACC
AAGACGGGGAGACAGCGCCGGACGACATATGCTAATATCTGCAAGTGGATAGTAAATGCC
TGGGCTGGTATATCAGTCACAACTGTGGTCCGAGCTTTTAGGAAGGCAGGAATTGTCACC
GAACTGCCAGACAACAGCAGCGACACTGACTCGGTTAATGATGACTTTGATAAGACGGAG
CCAGGCGTTTTGGATGCCGCAATAGCCCAGCTGTTCAATTCGGACACGGAAGAAGAAGTT
TTCGAGGGATTTTAGATAAGGAACTGAGAAAGTGAGCTTTACGTTTACAGAGTTATTATT
GTTCTTGTTGCTTGTTGCTTTGTTGTTTTGTTTTCTTGTTAATAAAGTTTGACTGACCTA
TCTGACTGCTAATCATTAGATGCATAACGCATCCATCAGTCAGGCACACACGAGGCACAC
CACAGGACCAAAATATTTTAAGTATATTTATTGAAATCACAAATTGGCGCTAATCGTTGA
TAAGCACAAGATTTATTTGCACTTAATTAATTAAAAACGAGTAAAACGCAGGAAAAGTGA
AATGCGCTCCACTTCTGCTAAGACGCTGTCACCTGTTTGGTTCAGCGCTGTTGTGTCTGT
GTGAACACAGATCCTTTCTGCAGTGAGGATGTCACACACTCTCTCTCTCTCTGTGCGTGA
CTAGCGTTCTATTGTCAGGAAATATCACAGAGTGTGGCATCGTTTCATACAGCGATGATC
TTTGTAAGAGTCAAAATCTCTGCGGAAACAGCCCAAGCAGCTAAAGCTCTAAGTTACAGT
GTGATCGTTATTTTAACACTGTGATTTCCAGCGGAATTATTTCTTACATATCGTGTTAAG
GAATATAAGTTAAGATTTATCTGAGAGCCAGATGCAGTCGTCAAAAGAGCCACATGTGAC
TCGCGAGCCATAAGTCCCCGACCCCTGATCTAATGGATGCGTTATGCATCTAATGGATGC
ATAACGCACCGTAACTCCAGCCTCTACTTTAGCGCCTTATGCGAAGCGTTTTATTAAAGG
TGCGCCTTATGATGCGATGCGCCTTATATATGTAAAAATAATTAAAATACGTCATTTATT
GAAGGTGCGCCTTTTGATGCGGTGCGTCTTTTCGTGCGCAAAATACGGTA
>Tc1-7-Ga#DNA/TcMar-pogo
ttttcacgtcaggtccatgtctgaatccttttcaatgctttttcagagccgctctcctgc
agatgaaagggaagtatgtggtgaatgaagcgcgcctcctccggttattccgccacgcgt
gcccgtcgtgcgggtctgaagtgaagatggagaaggttacctccgggctgctcgtcgtct
tcaaccagcggtgccttcagtgtgattacaggagccagtggagaagccaagttaacgtca
gcgtcccagcagctgaagaacaacagctgccagaagtagaagcaactccagcgacccgac
aggtacgacaaagtatatctaacaaaaaacgaatacacaaacaaccatttttaggtattg
tctctgccatataaattccggcatataagccgctcctttttgtcacacgctttgagaccg
cggcttttacggcggtgcggctaattggtggatttttcataggctaactagcttcctgcc
accaagacatttaacctcgtcatatcagaccaatgaaattaccgaacaggtcacagtgga
ccaATGAAACTGTTTCGGCAAACTAACTCACACTTAATTCTTCAGATCTCCGGTTTTGCG
CTTCGTGCACGCACCGTCGTCATGGAAAAGGCGCGAAGAAATGCATACGATGCGGCTTTC
AAGTTAAAAGCGATCCGTCTGGCTATCAAAGAAGGAAATAGAGCTGCTGCACAAACGCTC
GGCGTCAACGAATCGATGGTGAGGCGCTGGCGAGGGCAGCGCGAAGAACTGACTCGTTGC
AAAAAGAGGACAAAAGCCTTCAGAGGCAACAAAAGCAGATGGCCCGAACTTGAAAACGTC
CTTGAAGACTGGGTGAACACACAGAGAGCACGCGGCCGAAGTGTCTCCACCGTGCAGATC
CGACTGAAAGCCAAAACGATCGCCACCGAAAAGAATATTGAACATTTTCGAGGTGGACCA
TCTTGGTGTTTCAGATTCATGCAGCGAAAAGGCCTGTTCGTTAGGGAACGGACGACTCCG
CGTCAGCAACTCCCTCCCGACTTGAAGGACAAAATTGCAAACTTCAGCGAATTCACTCAC
AGAAACATAGCCGAGAACTCCATCGGGCCGGACGACGTCATAAATATGGATGAAGTACCT
TTGACGTTTAACCTGCCTCTCACTCGGACTGTTCTCCAAAAAGGTGAATCGTCCGTCACG
CTGAAAACAACTGGCCATGAGCGAACGCATTTCACTTGTGTTCTGAGCTGCACGGCGTCC
GGACTAAAGCTTCCACCCATGGTGATTTTTAAGCGGGTGACGATGCCAAAAGAAAAATTC
CCGAAAGGAATCGCCGTGAAAGTCAACAAGAAAGGGTGGATGATAGAACGGCTAATGAAG
AAATGGCTGAATGAATGCTACGGGAAGCGACCGGGGGGATTCCGCCACAGAAAAAGGGCA
CTGCTTGTTTTGGACAGCACGAGGGCCCATATGACAGATTCTGTGAAAGCAGCCATCAAG
ATGACAAACACGATTCCAGCTGTGATTCCCGAGGGCACAAGGAAGTATTTGCAGCCCCTC
GACATCAGTGTGAATCGTGCATTTAAGCTGGCGCTGCGAGTTCAATGGGAGGCTTGGATG
ACGAGCAGCAAGAAATCCTTCGCCGAAACTGGCCGCATGCGGAGAGCAACTTTTTCTCAA
GTGTGCCAGTGGATCCTAACAGCGTGGAGCAATGTCAAAGAATCCACCATCACTGACGCG
TTCCAAAAGGCTGGACTGCTGCGCGATGAGGAGGAGGAGGAGGAGGACGGCGGCGGCGGC
GAAAGCTCAAGAGCGGATTCGCCTCGGGAGGAAAGTGACACTGAGAGCACAAACAAAAGA
GGGACTGAGTGCAACGAAGCACTTCTGAGGCTGTTTAATTCCGACACCGAAGAAGAGGAC
TTCAATGGTTTCAGTGCGCAGGAGGACGATGGCGATAGTGATCAGTGActtctgctgggg
ggttcctatgttttcgccgagaaaaagtaatcccataccttctggcctaaactgaagaag
accactttagtactgttaaaagcagtgttctgggaaaagtgttgcggtatgtagttgtgg
atgttaccggcatttatttaaaagctttacaaaaatctttcctgtaacatcttgccgcgt
tcacatctcaggtttcaacggggacacctgcggcttattgatgtacaatttatttttgtt
ggaatgcactgacttattgcctctttcaaatactacaaccactacgaatattactaggac
ctctagtagtactacaactaatatttttactaccataactagtgtttcaacaggtattga
tgctaaattacgcttactagtagtactaaaaatactattactaccactagta
