# Supplementary material for: The contribution of transposable elements to size variations between four teleost genomes
Source: Mob DNA. 2016 Feb 9;7:4. doi: 10.1186/s13100-016-0059-7 (PMC4746887; doi:10.1186/s13100-016-0059-7)
Supplement: Additional file 10: — TE sequence 4: new repeats identified in tetraodon. (FAS 97 kb) [file 13100_2016_59_MOESM10_ESM.fas]

>hAT1-Tn#DNA/hAT-Charlie
GAATTTCCCCACCTTGGCGTAGACGCAGCTGTCGCTCAGCGTCCACGGTTTACACGTGTC
CTCACACATGGGACACATGATGGTGGTGTTGGCTTCACAGATCTCCCTACTGAGGAGACA
AGGAGTCGGCGCGGTCAGTTAGGTTCCCGCGCGAGCGGGGACGCTCCTCCCAACTGACCT
GACTTGGCTGGAGTCCATGGTGAAGAGCCCGTAGAGCAGGGGTGTCAAACTCAAATCCAC
AGTGGGCCAAAATGTAAAACTTGAACAAAGTCGCAGGCCAGCATTGAACAAATGAAACTT
TTAATATTGTCCCAAACAAGATTTGCTTTAACACTGAATATGGAACAAGCAACACTTATT
ACTATACAATATATAACTTAATAGTCAGAAAACAGATATGCAAAATCGAATTTTAAATAA
AAAAAACATCAATGACATCCATTTATTAAATAAAATTTAAATAATAATAAATAATAATTT
TTAAAATAAAATAACAATAATAAATCAATCAATAATTCAAGTTCATGTCTTATAGTAGCA
AGAAAAAGTGCATAAAGAAAATGTTAATTATTGCTGAGTTTGCTATACCCTGATCTAATA
TGATGTGCCCAAGCCAGATACCTGGCACCTCTTCTTGGATGATAGTTCATCAGTGTCGGG
GCTCAGGCTTTGAGCTGAGGAAATCCTCAGTATCGAGCGAAGGTGCTCATCAGTCAGACG
TCTCCTGTGAGATGTCTTGGTCATCTTCATTGAGGAGAAAAGTTGCTCACATAGATAAGT
GCTGCCGAACATGGAGAGCATCTGAGCAGCTTCGGTGCGGAGCTGAGGCATTGTGTCAGG
GATGAACTGTGGAAACTGCGCGGCGCCCACAGCATCATACTTTGACTTCAGCGTGTCATT
ACACTGGAGCTCAATTAGCTCCATTTGGAGGTTGGTTGGTGTGTTTTTCACATTAACTGC
GAAGGGATTACTGAGCAGTTGAAACCTGCATTTCTGGACATCAAAGTCAGCAAATCGCCG
GCTAAACTCAGCGCAGAGTACACTGAGTTTTTCAGCAAACTGTGCGCATGGGAACAAGGT
GGTAAAGAGCTGTGTTTTTATGGTTTGACAGCAGGTAAAATGGCCAAGGTTTCCTTGCAG
CATCTGATTCTCCCACAGGCACAGTTTAGTTTTAAAAGCCCTCACTGCAGCGTACATGTC
TGTGATGATGCGCCCCCGCCCCTGAAGCTGCAGGTTCAGCGCATCGAGATGGCTCGAGAT
GTCACACAGAAAGGCCAGCTCACAGAGAAACGTTTTCTCCCGAAGCTCTGCTGTGTCCTT
CCCTTTGCTTTCCATGAACTGACATATTTCCTCATGCAGCTCGAAACATCTGTTCAGGAC
TTTTCCTCGGCTTAACCATCTCACCTCTGTGTGATACGGCACGTCTGCGTATTCCGAACC
ACACTCCTCCAGAAAAGACTTAAACTGGCGGTGATTCAGACCTTTGGCTCTTATAAAGTT
AACTACTTGTGTTACTGTGGTCATAACATGTTCCATCTTTAGGGCTTTGCCACACAGTGA
TTCCTGATGTATAATGCAGTGATAAACAGTCAGTTCACCTGCACAGTTCTCTTCCTGCAT
CTTCTCCCGGACCCTGCCCACCAGTCCACTTGTTTTACCGCACATACGTGGCGCACCATC
TGTCGTTAATGCCACGAGTTTATCCCACGGCAGCTTTATTTCAGTTACGCATTTGGAAAC
TTCCTCAAAGATTTCCTTTCCTGTGGTTGTGCCATGCATTGATTTGAATCCCAATAGCTC
CTCCGTAACGCACATATTTGAGTCCACTCCACGGATGAAGACTGACAGCTGAGCAGTATC
AGATGCGTCGCTGCTCTCATCCACAGCAAGGGAGAATGCAACGAAATCTTTTCCCTTTTC
CAAAAGCTGGTCATACAGATTGGTGGCAAGATCACATGTGCGATCAGCTATCGTGTTTCT
GCTCAGGCTCACGTTTGAAAAGGCTTGCTTTTTCTCTGGGCACACGATGTCACAAACTTT
CAGCATGCAGTTTTTCACAAACTCTCCCTCATTAAAGGGCCGGGCTGATTTTGCGATCTC
TGCTGCCACAATATAACTGGCCTTTACAGCAGCCTCACTTTGTGATGTGGCTTTTTTGAA
CATATTCTGTTGTGAAACCAAACTTCTTTTCATCTCCTCCACTTTCTGGCTCCTTTGAG
>hAT8-Tn#DNA/hAT-Charlie
GCAGGTGTCACCAAACTACGTGCCCGCGGGCACCCGGTCGCCCGCAAGGACCACATGAGT
CGCCCGCGGGCCTGTTCCAAAAATAGCACATCTCATAGAGAGGTGCGTCTAAAAATTAAT
TTTGTTCTGTTTCTTTTTTTTTTTAATCACACTTGTATGTATATAGATTTAAAAAATACT
ATCTTAAAAATACTTTAAGGTTAACGCGCACAATATTTACCTATGGGCAGTAAAGTAGAG
CTTGTGGGATGTGGAGAGTAAGCTAGCGGGCGCTGTATGCACTTTCGTACCCCAAAAACA
TGGCAGAAAAAAGAAAGAAAACGTATCTCTTTCACAGTGAATGGGATGAGGAGTTCTTTT
TTACGACTGTAAAAGAAACCTGCGTGTGTCTGATTTGCGGGACGACCGTGGCGACAGCAA
AACGGCACAATGTGGAGAGACATTTCAATACGTGTCACAAAAGCTACCATGATAAATATC
CACCTGCAAAGCCTACGGGCAGAAAAAGCCCGTGAGCTAAAGACCGCTCTGGGTAAGCAA
CAGTCTTTTTTTACGAGGCCGGCCAAAAACTCACAAAAAGCAACCGAAGCCTCGTTTAGA
GCTACACATTTTCTGATCAAGAAAAAAAAGGCATTTACAGATGGAGAAGTTGTCAAAGAA
GCGATGTTATTAATTGCTAACACTGTATTTAAAGACGAGAAAAATGGAAGCGACCTAATC
TCCACTCTTTCCGACGTCCAACTGGGGGCATCTACGATGGCAAGACGAGTATCAGCTATG
TCCAGTAACTTGGTCGATCAGTTGGAGCAGGATCTGGCGAAGTGCAAGTGGTTTAGCCTC
CAGTGCGATGAGTCCGTGGACAGCAGCAGTACAGCGCAGTTATTGGTTTTTATCCGGATG
GTGTTTAATGATTTCTCCACAAAAGAAGAACTCCTGACACTACTGCCCTTAAAGACAACT
ACGAGAGGAGTTGACATTTATAACACGGTGAAGGAGTTTTTCGTGCAGAAAAAGGTGCCA
TTGGAAAAGCTGGTAGCGGTGACAACAGACGGGGCTCCTGCTATGGTCGGCCGACAGACA
GGTTTCATCGCTCACTGTAAACGTGACCCAGACTTCCCCAAATTTCTGCATTACCATTGC
ATCATTCACCAGCAGGCGTTGTGTGCGAAAGTGATCGGCTTTGGGCACGTAATGACTCCC
GTTGTGAAAATCATAAACAACATCCGCTCCAAAGCAAAGCAGCACAGGATTTTCAAGGTA
CTATTAGAGGAGATGTCAGCAGAATATGGGGACCTACTGCTACACACAGAAATCAGATGG
CTCAGCAGAGGACGAGTTTTGCATCGTTTTTTGTCTCTTTTGCGTGAAATCAAAGAGTTC
ATGCAGTCCAAAGGCGAAGATGTCTCACTGCTAGAGGACACAGAGTGGACACTTGACCTT
GCATTTTTGGTGGACATTACTGGGAAACTAAACCTCCTGAACTGCCAGCTGCAAGGCAAA
GGTAAGACTGTTGTCGATATGATAAGTGCTTTAAATGCATTTAAAGCCAAAATGAATGCA
TTCTCTGCAGATTTACAGAGAAAAAAAGTTCTGCACTTTCCCTCTGTGCAGTCAGTGCTG
AAAGACAATGCTTCTGCATCTGAGACATTTGAAAAAGTGGCAGAAAAGTACATTGAAGTA
ATAAACAGACTTGGGCAAGAGTTTGAGAATAGGTTTTGTGACCTTCATCAGCTTGAACCA
TGTGTGTTCTTCATTTCCAACCCTTTCATGAAATGGGGACACAACATGCTTTGCTGAGCA
GTTAAGTGCAACGTTCAACTTGGATGCTGGACAGGTGGAGATTGAAATTATAACATTGCA
AAATGATCTCCATCTCAAAGCCTACCAGGCTGCACCAAACTTTTGGCGCCTTGTTGACAC
AGAGAAGTACAGTGGAGAGTATGCACAGCAGCCATGAAGGTTGCCAGCCTGTTCTGTCTC
AGCCTATCTCTGTGAATCAGCATTTTCTGACATGAACTTCATCAAAAACAAACACAGAAC
ACGCCTCACTGATGCACATCTGAGAGACTCACTCACAGTTGCAGTGTCAAGTTACACACC
AGATTACAACACACTGGTGAACAGCATGCAATGCCAGTCTTCCCACTAACCAAGGACGGA
TACCAGATGTAGTCAGTGACAACATGGTAGTGCCATGGCAAAGTTGAATTAAAATATTGA
AGAATTGTGTTCAATTTAAAAGTGTGTTCATGACATTTAAAAGTTATAATTTTGTTAAAC
ATAACACAGACTTGGCCATTAGTTCAAAATGTGAAATAAAAAATGTATTACATATTTAAA
AATATGTAAGTTGATTTTGTTTAACATTACATAATTGTTAACTTTTTGAAACATGTTGCA
ACATAGTTCATGATTTGTTAACAGGGCATGTCAGTGGCTTGTGCAAATGGGATATTTTTT
GCTAAAATGTAGTGATGTAAGTGATCATCTGAAAATGTAACAAATACTGTGATTAATAGA
GATAAAGTGTTGAATATTGATATCTGTTTCCCACCTTGTTGTCATTTTTGATAATCATTG
TTAGAAATCATTAACATGATCAGTGTCTTTACATAGGTGAGTATTACTAATCATTATAAA
TAATGTATAACTAAAGGCAAACTGAGCAAATTTGTTATTTCAGAAGAGCGTATCAAACTG
GTAGCCCTTCGTATGATTCAGTAACCGTGAAGTAGCTCTCAGTTTCAAAAAGGTTGGTGA
CCCCTGATCTGGAGTATCCTGAGGAATTGCATCGGAATGGTGAGAATCTTTCCTGTCATT
CAGGGGAGGATGTACTCAGGGTGCTTACTGCTGCTTCACATGTTTCCATACGGTAGCTCA
AATTCCCCACTCTGTATGTTGTTACATACAGAGTGTAAAA
>hAT9-Tn#DNA/hAT-Charlie
AGTAAAAATAAACCGGCAATCTTGCTTCACCATTCACCACTACTAAATAAATTATCGGTC
AACACACCCTTCCCAAAATGGCACTGTCAAAAAAAAGAAAAGTGGACACGGAGTGCAGAG
TTTTCCAGGAAAAATGGACTGAGAAGTATTTCTTCACAGAAGTGAATGCAAAACCAGTGT
GCTTGGTATGTAATCAGCAAGTTGCAGTGTTCAAAGAGTTTAATATTCGGCGCCACTATG
ATACTCATAAAGACAAGTATGACCACTTGAAAGGACGAATAAGGAAAGACGAGATAAAGA
AATTGGTCGCTGGTCTGAAGAAACAGCAGTCTACTTTTACGCGCAGCCGCGATATTGCTG
ATGGGGCTATAAGAGTTAGCTACATTGTTGCCAACGAGCTGGTGCAGGCATCCAAGCCAT
TTTCTGATGGGGAGTTTAAAAACATGCATGCTGAAGGCTGCAGAAGTCGCGTGCCCTGAA
AAGCGACCTGCCTTTGCCAATATTGGTCTAACGAGGAACACTGTCGCAGATCGGGTGACA
GAACTCTCAAGTGACTTGAGCAGCCAACTGAAAGAGAAAATCAAGTCATTTATCGCATTT
TCAATTGCAATAGATGAAAGCACCGATGTCACAGATATTGCTCAGCTGGCCATATTCAGT
AGAGGTGTTGATGAAACTTTGACCATCGCCGAGGAGCTGCTTGAATTGGTGCCAATGCAT
GACACCACAACAGCAGATGACATTTTCAGCGCTCTCGTTGGAGCGCTGGACAAGGTGGGA
GCGGACTGGTCCCGTGCCGTGAGCCTGGCTACCGACGGTGCGCCATCAATGGTTGGGAGA
AAGGCAGGCGTTGCCACAAAATTCCGTGACAAAGTACAGGCCGCAAATGGAGGACAGGAG
TTTTGGGCATTTCACTGTATTTTGCACCAGGAGGCGTTATGTTGCAAAACACTGCAAATG
GACCATGTTATGAGTGTGGTTGTGAAAACTGTCAATTTCATCAGAGCGAGCGGTCTAAAT
CACCGTCAGTTTGACACGTTTCTCAGTGATAATGACATTCATGCTGGCCTTCCATACCAC
ACTGATGTGCGGTGGTTAAGCAGAGGTGCAGTACTCCAGCGCTTCTTTGAGCTACGAGGA
GAAATTGGACAGTTCATGGAGAAGAAGGGACGCCCCGTAAAGGAACTTAAATGCAAGGAA
TGGGTGCAGGATCTTGCGTTTATGGTTGATATTACACAACACTTGAATACACTTAACACT
ACATTTACTACAACACAGGGCCGTAACAGAGTTGTGACTCAATATTACGACAGCATAACT
GCGTTCAAGATGAAACTGTCACTGTGGGAGTCGCAGCTATCCAACGGTGACACTGCGCAT
TTCTCTTGTCTCACAGCTGTGTGTCCGAAGGCACCGGACCGTCCCGATAATGATTTGGAT
AAATATAAAGACAGCATAACAGATTTGCTGCGAGAGTTTGAGCAGAGGTTTCAGGTATTC
AGTGAATTTGAGAACAAATTTGGCTTTTTTCGCTCGCCATTTACAGTGAAGCCTTCTGAT
ATGCCAGCTGACATTCAACTCGAGCTTATTGACTTGCAGCGCGATTCCACTATGAGGGAT
AAATTTGGGTCCGTGGGATTGGATACCTTTTATCAATATCTCGTGCCAGGTTACCCCAAA
TTAACAACCATGGCTGCAAAGGTTCTATCCATGTTTGTCACTACTTATCTTTGCGAACAG
GTGTTCTCCGTAATGAACAATAATAAAACAAAGCAGCGCTCAAGGTTAACAAATAAACAC
TTGAATGACATTGTTAAATGTGCTGCTACTCAGGATTTCACACCAAATATCGATGCACTT
GTGAAGGCAAAAAGATGCCAAGTTTCAGGAGCCAGCAGCAGCAAGTAGACTGCAGGAGTG
CAGTGAAAGAGAGAAAAAAGTGTGATGACACGAAATTTGTTTGTACTCATGAATACAGAT
CACTAAAAATAAGATTGAATCTGGTTTCATATTAAAGACAATTAATATTGTGCAGTATAT
TCTCAGCTTCAGTAGGCCCAGCCTAGTAGTTTGATCTGATGTAGTCTAATCTTATTGCCC
ATGCACTGCTATAACTTTTGATTTTATTTTATTTATTCATTTTATTTATTTTATTTTGTG
TTTCTTTTATTTATTTTAAAGCAGGATGACAATTAAGGCAAAAATATTTTTTTCATAGCT
CCCACTTGAGTTTGTTTAGTGTGGTGAGTTGGTTCAGGTGTAAAACTGCATTCACTCAAC
TGTTAAAATAAACCAGTTGTTAACACATTCACCGCCAAACGTGAAAATCACTTTTTTTCA
TTGTTTGTGAATAAATGTATTGTGCTTAGAAAAGATCACTTGTCATCCGTGATTATAATA
TGTAGGGTAGGCTACAAATGTAGGCTGAATGATAAAGCATAGGACTGAAAAACAAAGCTA
AATATTTGGAGTTGACATTCTTTTACTGATCCGGCCCACCTGAGAACAGAAAGTCTGGAT
CCGGCCCCAGAGCCAAACTGAGTTTGACATGCCTGCGCTAGCTGCTCTGGTCAATTGGGT
TGCAGTGATCTTTGATTTTTATTTATCCATCTTTACTAAACCAAATACAGTATATAACTT
ATTTGAAAGTCTTGTTCTTGTGCCTGTCTTATCCTACCTAGAGGACTGGTCAGCCAGTCT
TTTTTGCTGTATAGTTTGTCCTCTTGGGCCATATTCTGAATTTTTATCTACATTTTTGAA
GTTCTTGTCAGGGCTGGTTTTTAACTTAAATAAAGGTAAAATTATTGGTAACTTTAACAT
TCACATAGATGTGGCTAAATTTTGTCTGATCTTCATTTATAAACTTTTAACATTTTATTT
TAGCTAAATGTACAAAACAGAACACTCTTACTCGAAAGCTGTCTGAAAATGACTTGCCCA
AACATATGCAAGCAGTTCTGACATTGCTAATTTTGTTATTAGCACTGTAGACTGTTACGG
CCACAGCCGTCCCGCTGACCTGTCTGCAGTTCCCCCCTGTTACCATCACCTAGGGGAGGT
GTTCTCTAAACAGCGGGCCATGAGGCTTCCCCCACACCGTCCGTATGACTGTGCCATCGA
TCTCCTTCCGGGGGCACCCCTTCCCTCCAGCCGGCTCTACAGTTTGTCCCGACCAGAGCG
GGACGCCATGGACAAGTACATCGGTGAGTCTCTGGCGGCAGGCCTCATCCGTCCCTCCTC
ATCCCCGGTCGGGGCAGGATTTTTCTTCGTACAGAAGAAGGACGGGTCTTTGCGACCCTG
CATAGACTATCGGGGCCTCAACGCCATCACTGTCCGGAATAAGTACCCTTTACCCCTCAT
TGATTCCGCCTTCGCCCCCCTGCAGAAGGCACGCATCTTTACTAAACTGGACCTTCGAAG
TGCCTATCACCTCGTCCGCATCCGCCAG
>hAT5-Tn#DNA/hAT-Charlie
CAGGGGTCTCAGACTCGCGGCCCGCGGGCCAACTGCGGCCCCCGGGACGATTTTCTGTGG
CCCCCGTCTTAATATGAAAGATTAATTTTAGTGCGGCCCGCAAGTTTAATATGAATGACA
CTTGTTGTGTGCGGAGCTGAACGAACCAATCACGGTAAGGTATATGGCTCTCGAGGGCGG
GACATCGGCCGAGCTTGTTCCGTACTCGCGACATTAGCTGGAGACACAGTCAAGATCAGT
ACGTCCAATGCATCGCCGGCTTCACTCGCTCGCTCACTCATTTATTCCTCCTATCAGCGG
GCGGAGGAGGAGGAGCCGCGAAGCTGCTGACTCCGCTCGGAAATGAGGGAGGGGCTGAGA
TCTGGTGATCCAGCCCTAATCTGTGTCTGTAGCAATCGCAATTATCTGTGTGGACGCCGG
CGAACACAAACTGAAATTTGAACGCGACACTGACTCAAGGTTAAATTATATTATATTATA
TTACACAGCCCCAAACATGTCTTTTTCAAAGCCCGCAGTGAAGAGAAAGGTCGGTGATGA
GCACAGACAATTTCAGGAAAAATGGGAAGTGCAATATTTCTTTGTTGAGCACAGGGGCAC
CCCGACGTGTCTTATTTGCACTGAAAAAGTTGCGGTGCACAAGGAATATAACTTGAAACG
TCATTATACAACTAGACATGCTGAGGAGTATGAAAAATACCAGGGAGATGAGAGAGCCAA
ACGAGTTGCCAATCTTAAAACAGGTCTACTGAGGCAACAAGATTTCTTTAAGAAAGCAAC
CAAAGAGAATATTGCAGCAGTCGAAGCTAGCTACGTGGTTAGCGAGATAATTGCTAAAGC
AGGAAAGCCATTCACAGATGGTGAATTTGTCAAAAAGTGCATATTACAAGCTGCACATAT
TGTGTGTCCAGAAAAAAAAGGTCAGTTTAACAACATCAGCCTTTCTGCCAACATCGTGGC
AGAGCGCATTTCTGACATGTCAAGTGACATTTATGATCAACTGTGTGAGAAAGCAAAATG
TTTCAGTGTATATTCAGTCGCTCTTGATGAGACCACAGACATCACAGACACTGCCCAGCT
CGCGATATATGTCCGTGGTGTTGACGACAATTTTGAAACAATGGAGGAGTTGCTCACAGT
AATTCCAATGCAAGGTCAGACCACCGCTCAGGAGATATTTCACCAGCTGTGTGATGCCAT
TGAGAATGCCTGTTTGCCATGGAAGAGGTTTGTTGGAATAACAACCGACGGAGCCCCATC
AATGACAGGGAGGAAAAATGGACTGGTGGCACTTGTTCAAAAGAAACTGGAAGAGGAGGG
TGCGGAGGAGGCCATAGCTCTGCACTGCATTATCCATCAGCAGGCCCTTTGCAGCAGATG
CCTGAAATTTGACAATGTAATGTCTGTCGTTGTGAAATGCATTAACCAAATTAGATCCAG
GGGCTTAAAGCACAGAACCTTCTGTGCTTTTTTAGAGGAAATGGAGTCAGAATATGGGGA
TGTGCTCTACTTCACCGAGGTACGTTGGCTCAGCAGGGGAAACGTTTTGAAGAGATTTTT
TGAGTTGAGAGCAGAAGTAAAAGCCTTCATGGAGAAGGATGAGGTGGCTGTTCCTCTGCT
AAGTGATCCCAAATGGCTCATGGACTTAGCTTTTCTTGTTGACGTCACACATGAGCTTAA
TGTACTGAACAAGAAGTTACAAGGCCAGGGGCAACATGTCAGTGCTGCCTATGACAACGT
GAGGGCATTCTGCACAAAACTTGTGTTGTGGAAAGACCAGCTCTCTCAGACAAACCTTAG
CCATTTCCCAGCATGCAAGGCACTCGTGGATGCAGGCACACCATTCAGTGGTGAGAAGTA
TGTTGAGGCCATTTTAAAGCTACAGGAGGAATTTGATCACAGATTTGCAGACTTCAAGAC
GCACAAAGCCACATTTCAAATTTTTGCGGACCCCTTCTCCTTCGATGTGCAAGATGCCCC
ACCTGTGCTTCAAATGGAGCTTATTGACCTGCAGTGCAACTCTGAACTCAAAGCCAAGTT
CAGGGAGGTGAATGGAGAAGCAGACAAGCTTGGGCAATTTTTGAAAGAATTGACCCCCAG
CTTCCCTAAACTTTCCCGAATGTTCAAGCGGACCATGTGCCTTTTTGGGAGCACATACTT
GTGCGAAAAGCTCTTCTCCACCTTGAACTTCAATAAGTCCAAGTACAGGTCCAGACTTAC
TGATGAGCATCTTCAAGCCCTACTGAGGGTCTCAGTTGCTTCCTCCCTCAAGCCAAATGT
GACTCGGCTATGTGAGAAGAAGCGCTGCCAGGTCTCTAGCAGCAAGAAGTAGGCAAGAAA
AGCCATGTTCAGAACAGTTCATGTTCAATGTTCCATTCATGTTCAGAAAGTTAAAGGTTA
AAGAACTGTTTATTTGTACTTATATTTATTTTTTAACTTAAAATAAGATGAAAATAAATA
AATATTTGAGATCACTGGAATGTTTTTATCAGAGCTTTTCTTGTAAAAATCCTGATGTGG
CCCAGCCTCACCCAGACTGTCTCCAGTGGCCCCCAGGTAAATTGAGTTTGAGACCCCTGC
TCTACATCCTCTGTGAGGAGCCCCGAACCCTTTAGAATAGAATAGAATAGAGAGCTTTAT
TTGTCCCACAGCGGGGAAATTGCACTGTACCAGCAGCAGAAACTATTGGAGAAAGTACAA
AAGTGCAGGAAGAAGGCAGATAAATACAAATACTGTCTGTAGGAATGTGACACTATGTAC
ACCAATAAATATTTTCTACAGGATTTACATGGAGTATGGGTGTGTGAGGTGTGTACATGT
AGTTTGTTAGTCCTTGTGTAGGACCTAGGAAGCAGCATTAAAGAGTCTGATGGCTGTGGG
GAGGAAGGACCTGCGGTAGCGCTCCTTCTTGCACTGAGGATGCCTCAGTCTGGAGCTGAA
GGAGCTCCCCAGGGTCTCTACGGTGTGGTGAAGGGGGTGGGAGGTGTTGCTTCTGATGGA
CGTCAGCCTGGCCAACGTCCTTCTGTCTGCTACCTCCTCGATGGAGTCCAGGCTGCAGCC
CAGGACAGAGGCAGCTTTCTGAACCAGCTTGTTCAGTCTCTTCCTGTCCCTGTCCGTGCT
GCCTCCCCCCCAACACGCGATGGCATAGAACACCGCAGAGGCTACCACAGTGTCATAGAA
GGTCCTCAGCAGAGCCCTGCTCACGCCAAAGGACCTCAGTCTCCTCAGCAGGTGCAGGCG
ACTCTGGCCCTTCTTGATCAGGGCGTTGGTGTTATGGGACCAGTCCAGTTTATTGTTCAG
GTGAACACCCAGGTATTTGACCGAGTCCACCAGCTCGATGTCCGACCCCCGGATGTTCAC
AGGTGTGTGGGGTGTGGAGGTCCTCCGGAAGTCTATCACCAGTTCCTTTGTCTTGCTGGT
GTTAAGAAGAAGGTGGTTCTTCTCACACCATTCAACGAAGTCGGTGATGACTCCTCTTTA
CATCCTCTCTGCTCTGGTCCCTCTGCATCCTCTGTGAGGAGCTCTGGTCCCTTTACATCC
TCTTTGAGGAGCTCTGGTCCTGCTGTAAACACCATTAAGGCAGATCCTTGTGTAAGTGCA
GCAATCTAATAATTTTCCCACTATTCCGTTTGTTACCCTTGATGCGTCTTGCATTG
>hAT6-Tn#DNA/hAT-Charlie
TATGGCAGGTGTCACCAACACGGTGCCCGCGGGCACCCGGTCGCCCGCAAGGACCACATG
AGTCGCCCGCGGGCCTGTTCCAAAAATAGCACATCTCATAGAGAGCTGCGTCTAAAAATT
AATTTTGTTCTGTTGCTATTATTTTTTTAATCACACTTGTATGTATATAGATTTAAAAAA
TACTATCTTAAAAATACTTTAAGGTTAACGCGCACAATATTTACCTATGGGCAGTAAAGT
AGAGCTTGTGGGATGTGGAGAGTAAGCTAGCGGGCGCTGTATGCACTTTCGTACCCCAAA
AACATGGCAGAAAAAAGAAAGAAAACGTATCTCTTTCACAGTGAATGGGAAGAGGAGTTC
TTTTTTACGACTGTAAAAGAAACCTGCGTGTGTCTGATTTGCGGGACGACCGTGGCGACA
GCAAAACGGCACAATGTGGGAGAGACATTTCAATACGTGTCACAAAAGCTACCATGATAA
ATATCCACCTGCAAGCGCCCTACGGGCAGAAAAAGCCCGTGAGCTAAAGACCGCTCTGGG
TAAGCAACAGTCTTTTTTTACGAGGCCGGCCAAAAACTCACAAAAAGCAACCGAAGCCTC
GTTTAGAGCTACACATTTTCTGATCAAGAAAAAAAAGGCATTTACAGATGGAGAAGTTGT
CAAAGAAGCGATGTTATTAATTGCTAACACTGTATTTAAAGACGAGAAAAATGGAAGCGA
CCTAATCTCCACTCTTTCCGACGTCCAACTGGGGGCATCTACGATGGCAAGACGAGTATC
AGCTATGTCCAGTAACTTGGTCGATCAGTTGGAGCAGGATCTGGCGAAGTGCAAGTGGTT
TAGCCTCCAGTGCGATGAGTCCGTGGACAGCAGCAGTACAGCGCAGTTATTGGTTTTTAT
CCGGATGGTGTTTAATGATTTCTCCACAAAAGAAGAACTCCTGACACTACTGCCCTTAAA
GACAACTACGAGAGGAGTTGACATTTATAACACGGTGAAGGAGTTTTTCGTGCAGAAAAA
GGTGCCATTGGAAAAGCTGGTAGCGGTGACAACAGACGGGGCTCCTGCTATGGTCGGCCG
ACAGACAGGTTTCATCGCTCACTGTAAACGTGACCCAGACTTCCCCAAATTTCTGCATTA
CCATTGCATCATTCACCAGCAGGCGTTGTGTGCGAAAGTGATCGGCTTTGGGCACGTAAT
GACTCCCGTTGTGAAAATCATAAACAACATCCGCTCCAAAGCAAAGCAGCACAGGATTTT
CAAGGTACTATTAGAGGAGATGTCAGCAGAATATGGGGACCTACTGCTACACACAGAAAT
CAGATGGCTCAGCAGAGGACGAGTTTTGCATCGTTTTTTGTCTCTTTTGCGTGAAATCAA
AGAGTTCATGCAGTCCAAAGGCGAAGATGTCTCACTGCTAGAGGACACAGAGTGGACACT
TGACCTTGCATTTTTGGTGGACATTACTGGGAAACTAAACCTCCTGAACTGCCAGCTGCA
AGGCAAAGGTAAGACTGTTGTCGATATGATAAGTGCTTTAAATGCATTTAAAGCCAAAAT
GAATGCATTCTCTGCAGATTTACAGAGAAAAAAAGTTCTGCACTTTCCCTCTGTGCAGTC
AGTGCTGAAAGACAATGCTTCTGCATCTGAGACATTTGAAAAAGTGGCAGAAAAGTACAT
TGAAGTAATAAACAGACTTGGGCAAGAGTTTGAGAATAGGTTTTGTGACCTTCATCAGCT
TGAACCATGTGTGTTCTTCATTTCCAACCCTTTCATGAATGGGGACACAACATGCTTTGC
TGAGCAGTTAAGTGCAACGTTCAACTTGGATGCTGGACAGGTGGAGATTGAAATTATAAC
ATTGCAAAATGATCTCCATCTCAAAGCCTACCAGGCTGCACCAAACTTTTGGCGCCTTGT
TGACACAGAGAAGTACAGTGGAGTATGCACAGCAGCCATGAAGGTTGCCAGCCTGTTTGG
CTCAACCTATCTCTGTGAATCAGCATTTTCTGACATGAACTTCATCAAAAACAAACACAG
AACACGCCTCACTGATGCACATCTGAGAGACTCACTCACAGTTGCAGTGTCAAGTTACAC
ACCAGATTACAACACACTGGTGAACAGCATGCAATGCCAGTCTTCCCACTAACCAAGGAC
GGATACCAGATGTAGTCAGTGACAACATGGTAGTGCCATGGCAAAGTTGAATTAAAATAT
TGAAGAATTGTGTTCAATTTAAAAGTGTGTTCATGACATTTAAAAGTTATAATTTTGTTA
AACATAACACAGACTTGGCCATTAGTTCAAAATGTGAAATAAAAAATGTATTACATATTT
AAAAATATGTAAGTTGATTTTGTTTAACATTACATAATTGTTAACTTTTTGAAACATGTT
GCAACATAGTTCATGATTTGTTAACAGGGCATGTCAGTGGCTTGTGCAAATGGGATATTT
TTTGCTAAAATGTAGTGATGTAAGTGATCATCTGAAAATGTAACAAATACTGTGATTAAT
AGAGATAAAGTGTTGAATATTGATATCTGTTTCCCACCTTGTTGTCATTTTTGATAATCA
TTGTTAGAAATCATTAACATGATCAGTGTCTTTACATAGGTGAGTATTACTAATCATTAT
AAATAATGTATAACTAAAGGCAAACTGAGCAAATTTGTTATTTCAGAAGAGCGTATCAAA
CTGGTAGCCCTTCGTATGATTCAGTAACCGTGAAGTAGCTCTCAGTTTCAAAAAGGTTGG
TGACCCCTGATCTGGAGTA
>L1-5_Tn#LINE/L1
TGTTGGGGAAACAGTCCAGCGCTGTCTGCTTTGACCCTACTCGCCTTCCGGAGGGTGATT
CTCTCTCTCGGCCTCCGGCTTCGTATCAGACATTGTCAGTACACAAGTCACTCTCTGGGG
ATGAAGATGAGAAGCGGACTCACTTGTTCGGTCCTGGCGAGCAGTGAACAAGCGTGTCAA
ATCGGATTCATGTGAGCAACGAGGAGAATCTGCACTCAGNNNNNNNNNNNNNNNNNNNNN
NNNNNNNNNNNNNNNNNNNNNNNNNNNNNGCGGGCGGGCGGGCGGGCGGGCGGGCGGGCG
GGCGCGCCGGGCGCCGGCCGCGCGCCGGGCGGGCCTCCCTCGCGGGCCGCGCCGCGCGGC
GCCGGTCCTCTCCTCCCCCCCGCCCCGCCGCGCCGCGCGTCGCCGCCCCTCCTCCTCTCC
TCTCCCCTCCTCTCCTCTCCTCTCCTCTCCTCGCCTCTCCTCTTTCCGTTTCCGGTGAGT
GCGAGCGTGAGCGTGAGTGGTGGTGGTGTGAGTGGCGCGGGTTTTGAAGGCTTTCTGTTC
CTGTTCATCGGGTTTTTCCCTCTGACATTTACACCTGTCACATGTGCATGATCAGGTAAG
CTTTCCTCCCGGTGTTGGTTGTGCGATCGGAAGGTTGTTTGGGGTTTTTTGGGAGGAATG
GCGTCCTCCGAGACGCCACCTCCGTCGATCCGGCAGGGAGTGCGCATAGTCCCGCCGGAT
AACTTGGTGATCGTGGAGGAGGTTCTGCTGGCTGTTGGCGAGCAGGTAGGACACGACAAT
CTGCTGTTCGCGTCAAGGATGAACAAAGCCGTGGTCGTGTTCCTAAAGGAGGAAAGCCAG
GTGAGCCAGCTGATAGAGAACGGGGTGTTTATCAGGGACGCGTTCGTGCAGGTGTCCCCG
CTGTCGGTGCCGTCCACGCGGGTCACCGTCTCCGGCGTTCCGCCCTTCATACCCAACGAA
GCGTTGGAGAGCGGGCTCCGCATGTTCGGAAAGTTCGCGAGTGGGTTCAGGACGATCAGC
TTGGGCTGCAAGGACCCCAAGCTGAGGCATGTGCAGTCTCTGAGGAGGCAGGTCTTCATG
TTCCTGGACTCGCCCTCGCAGACCCTGGAGGTGTCCTTCAGGGTGAGACACGGAGACGGG
TATTACACGGTCTATGCGAGTTCGGGGCAGCTAAAATGCTTTGAATGCGGGGACGTGGGA
CACAAACGTGTTGCCTGCCCGCACAGGCGGCAGGACGAGGCAGGCGCCTCGCCTGCTGCC
CGCGCCGGAGCCCCCGGTGCCGCGGAGGCCGCCGCGCCGGGCGCGCTGCCGGGCGCGTCG
CCCCGGGGCGCGGTGGGAGCCACCGCGCTCCCTGGACCGGAGGTTGAGCCTCCAGCCGCG
GGTGCAGAGGTGGAACACGACTCGGTGAAGAACGCGACAGGCCAAAGCGGTGACAGGGAG
GAAAATGCTCGGCCCGTGAAGCAGGTCCTGATGGAGGCGGAGAACCTGAGCAGCTCACAG
CCTGCAGGTCCTGAGAGCCTCCTTCAGCCTGCAGCCGAAGTGGCTTCTACAAGCCTTGCA
GGGTTAGAACTTGGTTCTAAATGGGTCTGCTTACCAGCCAGAAGACGTGGATCTGGGCTC
AGAGTCGGACACCGTCTCACTGTGCGAAAGCAACAGGAACATAGATGACATTTACACTGC
AACCGATATTAATAATTTCCTCGATGTAACATATAAGAAATCTGTTAAAGTGAGTGACTA
CTTCAGTGACATGGATAAGTTCATCAGGTCTGTAGATGTACTGAAGAGAAATGTTGACTA
TGACGTTCTGGATGAGAAGAAACGGTTCAGGCTTAAGAAACACATCACCACGCTAAGAAG
AGCAAAAAAAGATAGACCTTCTCGGAAGGCTAAAGAGTCACCATGATCATGCACCACTTG
GTATTCTCCTCTCTCTACTGCCCTCTGATCACTTGCTTCCACATGTCCTTCCTCTATCAC
TTCTTCCTGATGCAGAACCTCAGAGTTAGCTCCCTAAATATCAACGGTGGTAGGGACAGA
CAGAAAAGGGCGTCAATCGTAGAGGTCTCCACTCAAAAAAGGATCGATGTGCTCTTTCTA
CAAGAGACACACACGACCCCAGCAGATGAGGCAGAGTGGGACCTATGGTGGGGGGGCTCG
GTTTCTCTCAGCCATGGCACCAACTTCAGTGCTGGGGTAGCTGTCCTGTTCAGACCTTCT
GCTAAGGCAACGGTTTTATCATCAAAAGAAGTGATCAAGGGACGTGTGCTGATGGTGAGG
GCAGAAATAGAGGGTGTAGTCTTCTGTTTTGTCAACGTTTATGCCCCAAACCGAGGCCCA
GAAAGAGCTTCCTTTTTCACCTACCTTAAAAACGAGCTGAATGAGCATCACCAGGACCAG
CTGATCATTGGGGGGGATTTTAACTGCACTTTAGATTTCACCGTAGACAGGATAGGTGAG
GAGCCACACCCACAGTCGTCCCAGAGCCTGAGTAAGCTAATCACGCACCTGGACCTGCTA
GATGCATGGAGGGTTAAACACCCGCAATCTAGGCAGCACACATGGGTGAGGGTAGCTAGC
AACAGGGTGAGCGCAGCCAGGCTAGACCGGATATATATCTCCCAGAACCTCAGCTCCAGA
CTCTCGCATAGCAACATAAACCCGGTTGGCTTCACCGACCACCATCTCATCAGCATAGAC
CTGGTCAGGACATCAGGAAGCAGGGTCAGGTCTCATTGGTTTTTTAACAATAAGCTTCTG
CAAGACAGGGGGTTTTGTCAAAGCTTTGAGTACTTCTGGCAGCACTGGAAACGGGAAAAA
GGAAAGTTTAGTTCCTTGAGGCAATGGTGGGAGGTTGGCAAAGCACAAATACGTGTATTT
TGCCAACAGTACACCAGCTTGTCTACAACAAACGCCAAAGTAGCTGTGAAGAACCTGGAA
GCTAGCATAAGGAACATCGAGGAAGGGCTGCACAGGAACCCCGATCCCACTAGGGGTCAT
GTGCTACAGGAGAAAAGGCTGGAGCTGAGCACCCTCCTGCCGGAGAGGGTCAAGGGGGCC
CTCGTCAGGTCCCGCTTCCTCCAGCTGAAGGACATGGACGCCCCAACATCCTTCTTCTTT
AACCTGGGGAAGTCGGCGGCACAGAGGAAGCAGATGACCTGTCTCAAGCTGCCAGGAGGC
CGAGTGACCACAAGCCCCAGCGAGATAAGGAGCTGTGCAGTGGATTTCTATGCAGAACTG
TTTGGGGCGGAGTTCTGCAGCCTGGAGGGCCGTGAGGAGCTCCTGGAGGGGCTTCCCCAG
CTCACCCAGGAAGAGAGAGCGCTTCTGGACCGGGAGCTAACTCTGGAGGAGCTGACGGCT
GCCGTCAACCAGCTAGCTCTGGGGCGGGCACCCGGGATCGATGGCCTCTCCACTGACTTC
TTGAGGTGCTTTTGGAGCATCCTTGGTCAGGACCTTCATTCTGTCCTGTTGGAGTGCCTC
AGGACTGGATCTCTTCCTGTCTCCTGTAGACGGGCCGTACTCTCACTGCTGCCAAAAAAA
GGAGACCTGGCCCTGCTGAAGAACTGGAGGCCAGTGGCCCTCCTGTGTACAGATGATAAG
GTGCTTTCTAGAGCCCTGTCAAACAGACTCAAGGAAAGTCTGAGCTTCATTGTTCATTCA
GACCAAACATATTGCATACCCGACAGGTCAATCATGGACAACATTTATCTCATTCGAGAT
CTTATTGATGTGTGCAGGGCTGACATGGATTATCATTTTGGAATTGTGTGTTTGGACCAG
GAGAAAGCTTTTGACAGGGTGGACCACTCTTATTTGTTTTCCACACTAAGGGCTTTTGGG
TTTGGTGATGGGTTTATAGCATGGGTTAGCTTACTGTATAGAGGTGCTCAGTGCTTGGTG
AAGACAGGGGCAGGCCTGAGCCGGCCAATCGCGGTGCAACGAGGGATACGTCAAGGCTGT
CCCATCTCGGGTCAGCTCTACAGCCTAGCCATCGAGCCCTTGCTGTGCAGGCTGAGGAAC
CGGCTCAGTGGTCTCCCACTGCCTGGGGCCTCGGACTTGGTTCCCCCTCCTATCGTTCTC
AGCGTACGCTGATGATGTTAGTTTATTTGTCACCAGCCAGAGGGACGTTGACTGTCTGCA
GGACACCCTGGCCCTGTATGAGAAGGCCTCATCAGCCCGGGTGAACTGGGCCAAGAGTGA
AGCTCTTTTAGTGGGGCAGTGGAGGGGCCAGGTAGTGCCTAGTCTGCCAGGAGGTCTTGA
GTGGAGCAAGGATGGGTTGAAGATCTTAGGAGTCTTTCTAGGCCCAGAAAAGTATCAGCA
AAAAAACTGGGAGGGTGTTAGAGAGACGGTGCGTGCAAAGTTGTCTAAATGGGAACGGTT
GCTACCCCAGCTGTCATATAGGGGAAGAGTTCTGGTTGCCAATAACTTGGCTGCCTCGAC
CCTTTGGCACAGACTTAACGTCTTGACACCGCCAAAAAGCCTGATCGAGGACATCCAGAG
AGACATTGTGGACTTCTTTTGGGCTGGAAAACACTGGGTCCGAGCAGCAGTCCTCTACCT
GCCTGTGGCAGAAGGGGGACAGGGGCTGATCAACATCCAGGCTAGAAACGCCGCATCCAG
ACTCCAGACAGCACAACGGATTCTGTACACCTCTGGCCCAGGATGGATCGAGACAGCCAG
GCTGCTGCTGAGGAGAGCGGGACGCCTGGGCTACGACAAGCAGCTGTTTCTTTTACAACC
TGAAAATGTTTGTCAAGGTGGACTCGCGCCTTTCTACAGCTCTGTGCTGCAGGCGTGGAG
GACGTTCAGGTTCTCACGGACCACAGAGGAGACTGCAGGCATGTGGGTGTTTGAAGAACC
TTTGTTCTTCAACAGTTTTTTAAGGTCTCAGTCTTTACAGTCTGCCAGCCTGAGAGCCAG
GTTCAGAGCAGCTGGCTGCACCAAGCTGGGTCACCTGATGGCCCCGTCATGCTTGGAGAA
TCTGAGGATGAGGAGCAACATCACCTCCGTCAGGCTGTTCAACAGGGGGGTGGAGGAAGT
CAGCGGCGCTCTGCCACAGAACCTGAGGCAATTTGCAGGGGACGCCTTTCTTTGTACACA
GTGGACTGATCATGGTGAGTACAGCTTTCCCTCTCTACTCACCAGCCCAGAGGTGGGGGG
GTGGCAGGAGGGAGGAAACCAGCTGCTGTCCTTCACAACCCCTCATCTGGGCAAGTTCAA
GGATTTGAAGAAGAAGTCCATCTACCAGGCCTGCGTGAAGATGCTGAACCTACAGTCTTT
GGCGGGGCTGAAGGAGTCGAGGTGGGTTGAGGTTTTTGGCCCAGATGTTTCCCCGAAAGG
CAGCTGGCGGTCCCTGTACAAGCTGCCCGTTGAGAAGCGGGCAGCAGACCTCCAGTGGAG
GCTGGTACATGGGGCAATAGCCACGAACAGACACAGAGCGCACGTGGATCCGGGGGTGGG
AGAGGAATGTCTTTTCTGTGGAGAGACTGAGACGCTGGCACATCTATTTGTTCGGTGTTC
TCGGCTCTCAGGCCTTTTTGAACTGTTGAAGGAGTTTTTTCACAGGTTCGGTGAGGTCTT
TTCCTTTCGATTTATTTGTTTTTGGTCCCAAATATTGTAGTAGAAAAAGAGATGTTCACA
CACTAATCAATTTTCTTACTGCTAATGCTAAATTGGCAATCTGGGTAACTCGCAAGAACA
AGGCTCAGGGCGCTGGCAGCGTGGAGCCGGCGAGCGCCCTGAAGGGCCTGCTGAAGGCCA
GGTTAAGGGTTGAGCACACGTACTACAAAATGACAAGAAACATGCTGACCTTCATTCAAA
TATGGGCTGTGGGGGAGCAGGAAGAACTAATTATCAATTATTAATTTCTAAGTGAAGGAT
TGCTATAGGTTTGGCAACCAAATGAGTCCTTGTTTTGAATCTTGTTTTATTCTTTCCTAT
TATTATTACCACTATTATTAATTTTATTATGTTAAAAAAGTAGATATATATATTTTTTTA
TCGCATCTTATTTTTTTCCATGTTTGTATGACGGGTCCCAGAAATTGGTTAATAAAGGGA
CTTTGAAAAGCCAAAAAAGCCTCTCCTCTCCTCCATCCTCTATCCTTCTCTTTTTCCCTC
TCCTCCTGTCTTCTCATGTCCACTTCTTTCTCCTCCTCTCTTCTGTTCATCAGCAGGAGG
GTAACCCCATATTAGGCCTGGTCCTGCTCCAGATTTTTTACTTGTAGTGTAAAAGAAGCG
TCATAAATAAAGATGAATGGGATTAAAACGAGTAAGCATGTTTTAATTTTTCTTTTTTAC
ATCGATTCTCTTTGCAAATATGCTTTGACACCTGACTTTGGCAGAAATGGTCATCACTGG
CAGGATCTGGAGTGTAATAACTGTTCTCTCCAGCTGCGTTAAAAAAGGCAGATATATTGC
TAAGTAAAGTTTTATCTCAGACAATTATGCTGTTTATAGACGTGTCGTTTTCTTTGAGAT
CCATTTAATGAAAAGGACATATTTGAATGTATTGCTGACGAGCTGATAGCAGTGATTGTC
CCTTCAACAGTCAGCATTTCTGCACAAACCTTTGATGTGTTATCATGGTGGGAGCGTCAT
GGTTCCGGC
>R2-8_Tn#LINE/R2
CCAGCCCATCAAACCTCTTCCTGTGGGGCAAGGTGGAATCCCCATCATGTCCCTTGTGCC
AGGGAAGGGGCACCTTGGAGCACATCCTCAGCAGCTGTCCCAAAGCACTTGGAGAGGGTA
CTATCGCTGGCGTCACGACCAGGTGCTGAAGGCAATCGCTGAGTCTATACACTCCGCCAT
GGAGAACAGCAAGCGCCGTAACGTACCGGGACGCGGAGTTAGGTTTGTCAGGGCCGGTGA
ACAACCTCCTCCCCCAACCAAGGGCCCAACCAGGCCTCCTTGCAACAGCTAGGGACTGGC
AACTAAGGGTTGACCTGGGGAAACAATTAAAGTTCCCGGAAAACATCGTAGAAACCAACC
TGAGGCCAGACATTGTTCTGCACTCACAGTCGTCCAAGCAAGTTATTTTGCTTGAGCTGA
CTGTGCCCTGGGAGGAGAGAATGGAGGAAGCGTATGAAAGGAAGGCAGGGAAGTACGCTG
AGCTGGTGGAGGATTGCCGCAGAGCAGGGTGGCGCAGTAGATGCCTGCCTATAGAGGTTG
GGGGTAGGGGCTTTGCAGGGAAGTCACTCTGCAAGGCCTTTAGCCTCCTGGGCATCACAG
GCATGCGCAGGAGGAAAGCCATCTGCGCGGCCTCAGAGGCTGCAGAGAGGGCGTCCAGAT
GGCTGTGGATCCAGCGGGACAAGCCGTGGACGAGCGCTTCTTGGACACAGGCCGGGAACT
GATCACTCCCAGTCGGGTCGCCTGGGTGAGGGGGTCTGATGTTGAAAGACCCGAAACCCC
CGATGACCCCAGGTACTATCACTGACGATGTGTCCAAGACATGCATCAATAGGTGTATTT
AGAAATCAGATTGGTCTGGCTAAGCCAGTGACGTCCAGGAACAGACTGGCTGACGACCAC
GAATAGAGTGGTGACAGCTTGGATAGACAGCTGACAGCAGGGAAAGACGGCAACCGGGGC
AGGAAGGGCTAGCAACCCAGCCTGCATCTTCCGTGAGGAAGAACCCAAAACTTGCTACGA
AGAGCCCGAAGCAAAGATACCCCCAGGGGAGCCCGAGAGGGGGGGAGAATGAGCTCCCCA
AACGGACGGATAACATGGCAACGACCCAGGCTAGCGTTAAACCGACAGCGGTTGCCACAT
GTGTATGTGGCAAAATCTGCAAAAACCCACGAGGTCTGAAGATCCACCAGACCAAGATGG
GGTGCTTGGCAAGTGTGCAACCAGAGCAGCGCGCAAGGTTCAGCCTCAGCGAGTTGCGGG
AGGTGCCAGCCAGGGCCGAGCCCTATGGCCCTCAGCAACCGCATTCTCCGGAGGCCCTTG
GTGAGACGCAGGAGGAGCGGGGCCAGGAGTCACCCCACAGTGCCCAGAACCTCCGTGCTC
AGGTAGCACAAGCGCCAGACAACCCACAACACCACCGGCGGGTTAAGTGGCCCCCAGCCA
GCAAAGTGAGCGAGTGGCAGCAGCTTGATGAGGATTTGGAAGGTATTCTGGAGTCCACCG
CAAAAGGTGGAGTAGACAGAAAACTCCAAACAATGACCACGCTGGTCATCAGCTTTGCCA
CCGAGAGATATGGTACAATGGAGAAACGCGCTGCTCCAGAGAAGTACACCAAAAACCGCA
GGGCAGAAAAGATCTCCCAACTGCGGCAGGAACTTCGGGTCCTGAAAAAGCAGTTCAAGG
GCGCCAGCGAGGATCAGAAGCCAGGATTGGCAGAGCTTCGTTGCACCCTTAGGAAAAAAC
TGCTTACCCTTCGCCGAGCAGAGTGGCACCGGAGACGGGCCAAGGAAAGAGCCAAGAAAC
GCGCTGCATTTTTAGCCAACCCTTTTGGGTTCACTAAACAACTTTTAGGCCAGAAGCGTA
GCGGCCACTTGGAATGTGCAAAAGAGGAGGTTGATTCCTACCTCCACGACACATTCAGTG
ACGCAGAACGGGAGAACAGCCTAGGCGAATGTAGAGTGCTGATCAGTCCACCTGAGCCAG
CCTGCAGTTTCAACACCAAGGCTCCAACTTGGAAAGAAATCCAAACTGTGGTCAGGGCTG
CAAGAAACAACTCAGCTCCTGGACCCAATGGAGTCCCATATCTGGTGTACAAAAGATGCC
CCAAACTCCTAGCCCGGCTCTGGAAGATCCTAAGGGTGATCTGGAGAAGGGGGAAGGTCG
CCCATCAATGGAGATGGGCGGAAGGGGTGTGGGTTCCGAAGGAGGAGAAGTCAACCTTGA
TAGAGCAGTTTAGGACCATCTCACTGCTCAATGTCGAGGGGAAGATATTCTTTAGTATCC
TCTCCCATCGTCTATCAGACTTCCTCCTTAAGAACCAGTACATCGACTCCTCGGTGCAAA
AGGGGGGGATCCCAGGGGTACCAGGGTGTTTAGAACACTGTGGCGTGGTGACACAATTAA
TTAGGGAGGCGCGCGAAGGGAGAGGTAGCCTGGCCGTACTTTGGCTGGACTTAGCTAACG
CTTATGGCTCGATACCCCACAAGCTGGTGGAAATGGCATTAGCGAGGCACCATGTCCCAG
GCCCGATCAAGACTCTGATCATGGACTACTATGATAGCTTCCACCTGAGAGTCACGTCAG
GCAGTGTCACATCTGAATGGCACCGACTAGAGAAAGGGATCATCACTGGATGCACCATCT
CAGTGATAATATTCGCCCTGGCCATGAATATGCTGGCCAAGTCGGCTGAGCCAGAGTGCA
GAGGACCCATAACCAAGTCAGGCATTCGCCAGCCCCCCATCAGAGCATTCATGGATGATC
TGACAGTAACAACAACGTCAGTTCCAGGGTGCCGTTGGATCCTCCAGGGCCTGGAGAGGC
TTATGACTTGGGCCCGTATGCGCTTTAAACCTGGAAAATCTAGGTCCTTAGTCCTGAAGG
CAGGGAAGGTGACCGACCGCTTCCGCTTCTACCTGGGAGGCACCCAGATTCCATCAGTCT
CTGAGAAACCGGTGAAAAGCCTAGGTAAAATGTTCGACGGCTCCTTAAAGGATGCCGCTT
CCATCAGGGAAACCAATGATCAGCTGGGGCACTGGCTGACGTTGGTCGATAAGTCAGGTC
TTCCGGGGAAATTCAAGGCATGGGTTTACCAGCATGGTATCCTACCTAGGATACTGTGGC
CACTGCTGGTGTATGAATTTCCAATTTCCACCGTGGAAGGGCTTGAGAGGAGGGTCAACA
GCTGCCTCAGGTGTTGGCTGGGACTACCTAGGAGTCTGAGCAGCAATGCCCTCTACGGTA
ACAACAACAAGCTGACACTCCCCTTCAGCAGCCTGGCAGAGGAATTCATGGTTACCAGAG
CTAGGGAAGTTCTCCAGTACAGGGAGTCCAAGGATCCCAAGGTAGCTCTTGCCGGCATTG
AGGTGCGGACTGGCAGAAGGTGGAGGGCTCAGGAGGCAGTGGACCAGGCAGAATCTCGGC
TGCACCACAAAGAGCTTGTGGGAGCCGTGGCGACTGGCCGTGCAGGCCTGGGAACAACAC
CGACCACCCACCTCAGCAGGCTCAAGGGCAAGGAAAGGCGGGATCAGGTCCAACTAGAAG
TGAGGGCCGGTATTGAGGAACAGCGAGCTAGTCAGTGGGTGGGGCTGAGGCAACAAGGCG
CTTGGACTAGGTGGGAAGAGGCCATGGCCAGAAAGATCTCATGGCCTGAGCTGTGGAGGG
CTGAGCCCTTGCGCATCCGCTTCCTTATCCAGTCAGTTTATGACGTCTTGCCCAGCCCAT
CAAACCTCTTCCTGTGGGGCAAGGTGGAATCCCCATCATGTCCCTTGTGCCAGGGAAGGG
GCACTTGGAGCACATCCTCAGCAGCTGTCCCAAAGCACTTGGAGAGGGTCGCTATCGCTG
GCGTCACGACCAGGTGCTGAAGGCAATCGCTGAGTCTATCAGCTCCGCCATGGAGTACAG
CAAGCGCCTACCCGTACCGGGACGCGGAGTTAGGTTCGTCAGGGCCGGTGAACAACCTCC
TCCCCAACCAAGGGCCCAACCAGGCCTCCTTGCAACAGCTAGGGACTGGCAACTAAGGGT
TGACCTGGGGAAACAATTAAAGTCCCCGGAAACATCGTAGAAACCAACGTGAGGCCAGAC
ATTGTTCTGCACTCACAGTCGTCCAAGCAGAGTCATTTTGCTGGAGCTGACTGTGCCCTG
GGAGGAGAGAATGGAGGAAGCGTATGAAAGAAAGGCAGGGAAGTATGCTGAGCTGGTGGA
GGATTGCCGCAGAGCAGGGTGGCGCAGCAGATGCCTACCTATAGAGGTTGGGGGTAGGGG
CTTTGCAGGGAGGTCACTCTGCAAGGCCTTTAGCCTCCTGGGCATCACAGGCATGCGCAG
GAGGAAAGCCATCTGCGCGGCCTCAGAGGCTGCAGAGAGGGCGTCCAGATGGCTGTGGAT
CCAGCGGGACAAGCCGTGGACGAGCGCTTCTTGGACACAGGCCGGGAACTGATCACTCCC
AGTCGGGTCGCCTGGGTGAGGGGGTCTGATGTTGAAAGACCCGAAACCCCCGATGACCCC
AGGTACTATCACTGACGATGTGTCCAAGACATGCATCAATAGGTGTATTTAGAAATCAGG
CTGGTTTAATCCTCGCGACGGCGGCAACAGAAGCCTTTCAAGAAGGGTTTCGGAGCACGA
TACCCTGTCTGTCACAAGCATCTGCAGGCAACTGGAAGGGCTACAGTACGTTGTTGTCAG
CTGCTCTTCATCTCTTATGTCTTGTTTTACCCCTAAAGCCCCTGAGGCTAACACACTGGT
TTTCTCGCGATGAAAATCAGTCACACACGGGCTTTGTTCGAGCTACGGAAACTCAAAATT
AGCTTGAATTGAGCTGCTCCTGCAGGGAGATCTGTTAAAGTGCTCTTATCTACTTTTTCT
TGCATCCCTCCAGCGCTCTTTAACCTTCCTCTGGCCAAGCTCCAGCTTGTGTGGCCTGTA
GTTTATGGTTGGAGTCATTTAGCCAGTATTAGCATAAAGACTGGAGACAGGAACCGGCAG
GACTTATTCTGTCCTGCTTTTAAAAATACAGCTTGTGGCTCCTCTGGAGCTCATTAATTA
GCAATATTAACAAAGCTGTCCAGTTTCACAGCCGTCTTGCAGAAACTAAGTGGGGGACCC
AGGTTAAAACTACCCTGGCAGTATTGAAGATCTGTTTATGCTTAGTTAGGGTAATCAGTT
TAATGCTGTTCCTCCAGAAGCAGCAGGCAGGTGTGCACAGAGTTTAATCTNNNNNNNNNN
NNNNNNNNNNNNNNNNNNNNNNNNNNNNNNNNNNNNNNNNTGGCACCTTCTTGAACAACT
AGTCAGGACTATTGAAAG
>RTE3_Tn#LINE/RTE-X
TCATTTGGCAAAAGTGGGCTGAATTTAAGCAACTGTCAAAGAAATAAATGATTTCAGCAA
TTTTCTATCATTCACTTCACTTGTGTCCTCCGACACAAGACCCGACATCCAAACCTCCAG
CCCATAACAGCAGCAAGGACTCCAAAGACAAATCCAGTCAGAAAGGGAACGGAAATTTCC
GTCGGTTGTTGGAGGGTGCGGATTATAATCCATATTCCTTACTGGCCGATTTGGAGAAGA
TACGCGATTCTCGCACAACTAAAACAAACAGCGAAAACGAAGAGGCCGCAGCTCCAAAAA
GCAGATTAGGTGGGCAGCAAGCACTCCAAAATAAAAGCACCAAAAAGAAGCTTTGATCTG
GTGGGAGAAGGAACTACCTCAAATGGTTCCATTTGATTTGTTCTGTCATTGTTTCTTTCA
ATATACAATGTTTTCATTCGGTATTAAATCCAGTTGGGTATTTAAAGGTGTGACATATTC
TGACATCTGTTTAGTTTGAAGTAAAACGGAGCAAATCTGAAATAATATTGGTTCTGTGTG
AGTAAATGTGACCTTTTGGGGTTTTTTTTTTAACATTTATGAAGTCAGCTGTAGAAAACA
GAAAATCTGCTCTGATGTCTCTGGTGCCGGCCTCATGCCTCTGCTGCACGGGCGGTGACG
TCTTTGAACTTGGACTGAGAAAATAGTACAATTGGGGCAAATCAATTGATGCTCAGAGTA
GCACCCCACGGATCACGGAGTTTTCCCACCGTTTTTCTCCCTTGAAGGTCAATCCTGGCC
GCATCTCACTCTGGTTAACCCGATTAGATTACATTAGCTACATAAATAATGCCAATACCC
CATCATCATTCTGATTAAAGAAGCCAATGTCATCTTATATATGCCAAAATCTTTAACTTT
TTTTCCATTAACAGGCCATAATTTGTCACAGAGAAAGTAAAGGAAAAGTGGGCAGGTAAA
GGTTTCTATACGGGGAGTTTTCCTGCATAACTACACAGGGATACGGACAATCATTATTTA
TTGATCTTGCTGGAGAAGCAAATCCACCATCAATACAGCTGGAATCTGCATCTGCAATCC
CTAACCTCAGACAAATTGGAATCACATCCCTATACGCTTTTCACCCAAGAATCCCAAGCG
AAATAAAAGGAAAAAAGGCCACTGTCTTTAGTCCTCAAACCATAGCAAAAAGCAACAATA
AACAAACACAAATGAACGGCAAGCTGAGGCCCCCGAGGCCCTGCACCTTGTGCAAAAATA
ATACCCATCAGCTCCACAACTGCTCCGAATTCATGAAGAGCTCCCTCGATGATCGACGCA
TATACGTGTAGGACTACTGGCTGTGTTACGGATGTCTGAAGCCAGGTCACAGCGTGAAGG
AATGCCGTCACCGCCACACATGCAATGTGTGCAAAGGGCAGACACCCAACCTGTCTGCAC
GATGGAAATTACAAGAAAGATGGACCTAAAGAGGGGTCTGAAACCATCGCTCCAAGCATC
AAAAGAGTGCAGGAGAACCACAGCACTCAGTAGAAGAAGCAGCACCTCTGTTCCAGTCCA
AATGTGACTGTGGTCTGCTAAACACAAATCTAAGCTTTTTCAGACAATTGACAACATAAA
GTCCTGTAAAAATTAAACTAACTGCTATGTCCAGTAAAAATTGTAAGGTGTGGAAGAATA
TCTGGTTTTCAAGTGAGGGGTTGCATTACAAAAGACCCCTTATGATGAGTAAAATCAGTG
GTCACGAGTTTCCCTCGCCCGGACGTGGGCCACCGGGGCCCCCTCCTGGAGCCAGGCCTG
GGGGCGGGGCACGACAGCGAGCGCCTGGTGGCCGGCTTTCGCCCATGGGGTCCGGCCGGG
CCCAGCGCCGAAGAGGCTACATGTGGCCCTCCTCCAGTGGGCTCACCACCTGCAGGAGGA
GCCAAAGGGGTCGGGTGCATCGTGAGTTGGGCGGCGGCCGAAGGGGGGGGCCTTGGCGGT
CCGATCCCCGGCTGCACAAACTAGCTCTAGGGACGTGGAATGTCACCTCTCTGGTGGGGA
AGGAGCCTGAGCTGGTGCGCGAGGTTGAGAAGTTCCGACTAGATATAGTCGGCCTCACCT
CAACGCACAGCAAGGGTTCTGGAACCACCCTCCTTGAGAGGGGTTGGACTCTCTTCTACT
CTGGAGTTGCCGATGGTGAGAGGCGACGGGCAGGGGTGGCAATTCTTGTTGCTCCTCAGC
TCAGTGCCTGTACATTGGAGTTCACCCCGGTGAACGAGAGGGTAGCCTCCCTCCGCCTTC
GAGTGGGGGGACGGATCCTGACTGTTGTTTGTGCCTATGGCCCAAACGGCAGTTCAGTGT
ATCCAGCCTTCTTGGAGTCCTTGGAGGGGGTGCTGGAAAGTGCCCCTTCTGGGGGTTCCC
TTGTTCTCCTGGGTGACTTCAATGCTCACGTTGGCAATGACAGTGAGACCTGGAGGGGCG
TGATCGGGAAGAATGGCCCCCCTGATCTGAACCCGTGTGGTGTTTCGTTGTTGGACTTCT
GTGCTCGCCACGGGATGTCCATAACGAACACCATGTTCATGCATAAAGGTGTCCACATGT
GCACATGGCACCAGGACACCTTAGGCCGCAGTTCAATGATCGACTTTGTAGTCGTGTCAT
CAGATCTGCGGCCGCATGTCCTGGACACTCGGGTGAAGAGAGGGGCGGAGCTGTCAACTG
ATCACCACCTGGTGGTGAGTTGGCTCCGATGGTGGGGGAGGATGCCGGCCAGGCCCGGCA
GGCCCAAACGCATTGTGAGGGTCTGCTGGGAGCGCCTGGCAGAGTCTCCCGTCAGAAGGA
GCTTCAACTCCCACCTCCGGGAGAACTTTGACCATGTCCGGGAAGAGGCGGGGGACATTG
AGTCCGAATGGACCATGTTCCGGTCCTCTATTGTAGAGGCGGCCGACCGGTGCTGCGGCC
GCAAGGTGGTCGGTGCCTGTCGTGGCGGCAACACCCGAACCCGCTGGTGGACACCAGCGG
CAAGGGATGCTGTCAAGCTGAAGAAGGAGTCATACAGAGCCTTTTTGGCCTGTGGGACTC
CCGAGGCAGCAGGCAGGTACCGGCAGGCCAAGCCGGAGTGCGGGCTAGCGGCGGTCGCCG
AGGCAAAGACACGGGCATGGGAAGAGTTCAGTGAGGCCATGGAAAACGACTTCCGGACGG
CTTCGAAGAGATTCTGGACCACCATCCGGCGCCTGAGGAGGGGAAAGCAGTGCACCGTCA
ACACTATATACAGTGCGGGTGGTGTGCTGCTGACCTCGACTCGGGACGTTGTGGATCGGT
GGAGGGAATACTTTGAAGACCTCCTCAACCCCACCGATGCGCCTTCCAATGAGGAAGCAG
AGCCTGCGGACTTGGAGGTGGACTCTGACATCTCCGTGGCTGAAGTGACCGAGGTAGTTA
AGAAACTCCTCGGTGGCAAGGCCCCGGGGGTGGATGAGATCTGCCCCGAGTACCTCAAGG
CTCTGGATGTTGTAGGTCTGTCATGGCTGACACGACTCTGCAGCATCGCGTGGTCGTCTG
GGGCAGTACCGCGGGATTGGCAGACCGGGGTGGTGGTCCCTCTTTTTAAGAAGGGGGACC
AGAGGATGTGTTCCAACTATAGGGGGATCACACTCCTCAGCCTCCCTGGGAAGGTCTATT
CAGGGGTACTGGAGAGGAGGGTCCGCCGGATAGTCGAACCTCAGATTCAGGAGGAGCAGT
GTGGTTTTCGTCCTGGACGTGGAACAGTGGACCAGCTCTACACCCTCAGCAGGGTCCTTG
AGGGTGCATGGGAGTTTGCCCAACCAATCCACATGTGTTTTGTGGATTTGGAGAAGGCAT
TCGACCGTGTCCCTCGGGGAGTCCTCTGGGGGGTACTCCGGGAGTATGGAGTGTTGGGCC
TCCTGTTACAGGCTGTCCGCTCTCTGTACAACCGGTGTCAGAGCTTGGTCCGCATTGCCG
GCAGCAAGTCGAACTCGTTCCCAGTGAGGGTTGGACTCCGCCAGGGCTGCCCTTTGTCAC
CGATTCTGTTCATAACTTTTATGGACAGAATTTCTAGGCGCAGCCATGGTGTTGAGGGGG
TCCGGTTTGGTGACTCCAGGATCGGGTCTCTGCTTTTTGCAGATGACGTGGTCCTGTTGG
TGTCATCAACCCGTGACCTCCAGCTCTCGCTGGACCGGTTCGCAGCCGAATGTGAAGCGT
CCGGGATGAGAATCAGCACCTCCAAATCTGAGGCCATGGTTCTCAACCGGAAAAAGGTGG
AGTGCCTCCTCCGGGTTGGGGAGGAGAACCTGCCCCCAAGTGGAGGAGTTCAAGTACCTT
GGGGTCTTGTTCACGAGTGAGGGAAAAATGGAGCGGTAGATCGACAGGCGGATCGGTGCG
GCATCTGCAGTAATGCGGACTCTGCACAGGTCCGTCATGGTGAAGAGAGAGCTGAGCCGA
AAGGCGAAGCTCTCGATTTTACCGGTCGATCTTCGTTCCTACCCTCACCTATGGTCACGA
GCTTTGGGTAATGACCGAAAGAACAAGATCGCGGGTTCAAGCGGCAGAAATGGGTTTCCT
CCGTAGGGTGGCTGGACTCTCCCTTAGAGATAGGGTGAGAAGTTCAGTCATCCGGGAGGG
GCTCAGAGTAGAGCCGCTGCTCCTCCACATCGAGAGGAGTCAGATGAGGTGGCTCGGGCA
CCTAGTAAGGATGCCCCCTGGACGCCTCCCTGGTGAGGTGTTCAGGACACGTCCCTCCGG
TAGGAGACCCCCGGGGAGACCCAGGACATGCTGGAGAGACTATGTCTCTCGGCTGGCCTG
GGAACGCCTGGGGATCCCCCCGGAAGAGCTGGAAGAGGTAGCTGGGGAGAGGGAAGTCTG
GGCCTCCTTGCTTAGACTGCTGCCCCCGCGACCCGACCCCGGATAAGCGGAAGAAGATGG
ATGGATGGATGGATGGATGGAATATATTTTTTTCCTGAGATCTGGTTTCCAAAGTCCCAG
ACTGTTCAACCTGGGGTTATTGGGCTGCCGGGAAAACATCGAAGGGGGAGTTTGGGCCTG
GGTTGTCATAGTAACACTGGTTACTGGTGTTTAGGGTAACGATAAACTTAAACCTGAATG
TCTGATTTACATATTTATATTTTTTGACTCTGAACTTTTTTTTCCTTTTTTTTTTGGTGT
CATACAAGAATTTTAGGTCATGTTTTTTTTATATGTATATATGTTTGAATGTTCATGCTA
AAAGAGTTAATTGCTCCTAATGTTTTTTCTACTTTTTTACTGTTTTAATTTCAACACATT
TACATTATCAGCAGATTTTTCTAAGATGCAGTGTGTACAATATTGTTGTGCTTGTAGCCG
CCTGATTGGTGGACTTCTGTGCGTGGGTGTGTCTACGTCACACAACAAGGGATCGTTGCT
CCAAAACCTTTATTTAGGCTAAGCGATGAACACCAGGGGTACACTTTTCGCTGTGTGTTG
CGCTGTTGCACACGACTCGGGCACGGACCGCGACGTAGCGTATCCCTGCGATGAGCCGTG
AGCGACAACACTTTCCTTCTGCCCAAAACTCCTCCCACGGCAATCACTACTCCCCAGCAA
CTTCTGCACACGTGACCCCCGACAACCAATCAAACAACCCATTTAACACACACACATAAC
AATACAGAACATCACCTGAGCGTTTCTCCATAACAATAACCCACTGCCTTACACTACCCC
CCCTTTTAACAGTACTGAGTCCCTTCAGTACAAGTAACACTAAACATTTTAAACAGGGCA
ATTAAAGCAGCCTAAACTTGAACCACATTTCAGCAGTAACACAGTTATAACCATGACCAT
GAACAGCTAGAACACAGCTAACTTACAGTCTCTCCCCATTGTCTACTTTCTGTACCTCTG
CGGCTTATGAACTACTCGCCCACTGGAAGTTTTCACGACACTCTCTGGACTGTCCTCAGC
TGCCGGTGACTTCTCCTGCCAGCCCTGAAGGAGTCCCTGTTGGGGAGCTTTTCCTTCATC
ATGGGACTTGGGGGCTGCTCCATCCTCAGCTGGACCTGCGGAAACCTCCTTTGGCAGCAG
TAGCTCTGGAACCATCAGGGAATCCTCTTCCGGAGGCTGCTCGGCCGTGTCCCTGGGCAA
CTGCAACACGTGGCTCCGCGCGCGCTGGACCCAGACTGGAACCACATCATTATTGTAGGG
CTTGAGCCCGTCATGATGCATTACCTTGCTGCGTTTCCTCCCCTGGATCTCGTAGAGGAC
AGGGCCCAGGCATGCAGAAACGATCAGAGGGCCCACCCATGGAGCTTGAAGCTTTGGACT
TTGTCCCTTCTTCTTAGCGTCATCTCTGGCATACACCAGATCCCCAACGTTGTAGGAATG
CTCCGCAGCCCGAACATCGTACGTCCTCTTTTGACGTTCCTGTGCCTGGCGGAGATGCTC
CCTTGCCGTGTTCTGTGCTTCCTTGAGTCCCTCCGTCAGGTTGTACAGGAAGTCTGGCGT
CTCCATCCCATCAGACTTCATCTCTGCAGCCCCTGACCAGATATCTTGCGGTTGATGAAC
CTCTCTTCCGAACATTAGCCTGTTAGGCGTGAACCCAGTAACTGCATGTCGTGAGCTGCG
ATAGGCCGATGTGAGAAGAGGCAGGTGCTCGTCCCAGTTCTTTTGGCTCCG
>Tn-RETE282#LTR/Gypsy
tgcatgagatgtggaaaaacaccataccatgtaaaagacctctgtccagccaaagatata
gtgtgtcaccaatgcaatagaacaggccactatatgagccaatgccattcaaagactgtg
cttcatgtggttgaagagaactctgatttagatgaagagcaagccttcctcggagccatt
gattccaatactcaaggctggtgcacaactgttcagattttggagcagccagtaaagatg
aaaatggacactggggcagatgtcacagcagtaccagaatctgtcttctcactgttaacc
tcaaacaaaaacattgacctaaagagagcacggaaaacactgatgggtccagggaggcat
gttctggatgtgaaaggggtgttttcaaccaccatttccaaaaatgataaaaatataaag
gatgacatctatgtggtcaaaaatctattcataccactcttgggcagaaatgccattgaa
aagctaaaccttataacgagactggataacatcacggaatgtatgtggcaggtgaaatat
ccagaactcttcacaggcttaggagagctgaaagaggaatacagtatcaagttacagccc
agtgcaacaccatattctgtaaatgtagcaagacggatcccggtacctttaatggataaa
gtcaaggaagagttagcaaggatggagaaacttgacatcatccaaaaggttgagggtccc
agcgactggtgttctggaatggttccagtactcaagcctgacaatacagtgagaatttgt
gttgatctaacaaaactgaacaatgctgttaggcgagaaaagtttattttgccttcagtg
gatcacacactaggtcagttgggcagggcaaacattttcacaaagttagatgccaattct
ggtttttggcaggtccgtttggccaaagagtcccagcaattgactacctttattacgcca
tttgggcgttattcttttaaacggcttccatttgggatatccagtgcaccagaattgttc
cagatgagaatgtgtcagattttggagggactagagggagtcgtatgccacatggatgac
attctcatttttggaagatcgctggaagaacatgacatcagactagacgcagcattaaga
aagatccaaaacgctggtttgacgcttaacaaaaagaaatgtgaattcgcaaaatcagaa
gtcaagtttctaggacacaggttgtcctcagctgggttacaaccagaccaggacaaactg
gttgcgattcaaaatatgcgtgaacctaccaatgtgtctgaggtacgcagctttctggga
atgatgaaccaattgggaaagttcgttccagagcttgctgagaaaacaaagcctctgcgt
gacctcctctcacagaaaagtctgtggtcctgggacgttccacagcaggaatcatttgca
atgcttaaaaatgagcttatcacatcgccaactttagctcttttcgattcgagaaaggac
acaaaagtcgcagcagatgcatcatcttttggtctgggaggagtgatctgtcaaaagttc
aatgatgcatggaaacccatagcatacgcatctagagcgttgactccaactgagcagagg
tatgcccagatagagaaggagaccctggctctcgtctgggcatgtgaacgtttcagctgt
tacctcattgggaagcatttccttctcgaaacagatcataagccacttctgagtttactg
agcacaaaacatctggatgacttaccaccacggctgcaaagattcagaatgagactcatg
agatattcctatgagatcagccacgttccagggaaacagtttgttactccggacacactg
tccaggatgccgtgtttgaacaatgcgacggatgcggagtcagccatgaacatggatggc
cgagaacagtacagactgatgacaaactcaggccctactggctggaaagagacacaattt
ccatccttgacggacttctcctacacggaacaaggttgataattcctgcttctctccaaa
gatcaattctgaaaaacattcatcaggcacaccaaggacttgagaaatgtcgccaaagag
caagacagtcggtgtggtggcctggtctgagtgcacaattgcgaacaatggtgcaacaat
gtgatgaatgtagaaaaacatccaacctggctgttgaaccactacaacctacagacttcc
catcctatccttggcaaagagctgctacagacctgtttgaactaaaaggacacaaatatc
ttctaactgtcgactactactcaagagacatagatgtggcaaaattatcatcgacctcct
cagcagccatagtagaacatctaaaagctgtgttcgcaagaaatggcgtgccggagattc
taatatcagataacgggccacagtacagcagttccgatttccgggagttttcgaaggagt
atgattttaagcatataacaagcagcccgaggcatcctcaagggaatggggaagccgaaa
gagcagtacaaacg
>LTR771-Tn#LTR/Gypsy
tgttacgttgcggtttttacaggatcccagaagcaccaggcagccaggcgaggagtgacg
agaaacaccctttattgggtagcacacagccaaaactcaaaagcaaactgaaagcgctcc
aaaggagggtcgaaaaaacgagttcaaaaacgggaggcaaaggatcacgagacagtctat
agcacaaacggacgaaaaggcacacaggagaaataacgatccaacgctggggcgcaggcg
ctggcgccttaaataggccggctgatgacaattgcctccagctgtccctgcttccagtgt
cgctccggatcgccccgtcccctggtgggcaacctaggacaacacacccaaggaaacgag
gcaggagccccggtgggcctgacagtacccccccccttaaggggcgtctcccggcgtcct
acccggcttctccggatggtcccggtagaagtcccgtagtagattcctgtccaaaatgtg
gcggcgggaaacccatgacctctcctccggaccataaccctcccaatccaggaggtattg
gaagccacggccgcgccgacggacgtccaggatgctccggacagtgaatgctgggccgcc
gtcaagaatgctgggtggaggtggggggggttgacggtggagccaactcttgagtctagt
accggcttaatccgcgagacgtggaaggtgggatggatcttgaggcaggctggcagtcgg
agtcgcaccgccgtagcgttcaccaccttctccacctcgaacgggcccacgtaccggggt
gccagtttctttgactccacctgcagagggaggtctctctgcgacaaccagaccctctgt
cccgtgtggtacgctggtgctgcggcccgatgccggttggcctgcttctgcgtctgcagg
gacgagcgtgacagggcggcgcgaacctgtctccacactctcctgcaacgccgtaggttt
gccaacactgatggaaccgccacctcctgctcctgaaaatcaaagaggggaggttggtaa
cccaaagccgctgagaagggagacataccgtgtgctgaggagaccagtgaattaaaggaa
tattcgacccagggggaggaacacgctccaggacctggggttgcgggctgcaacacaccg
gagcgtgtcctccagggtctggtttgctctttctgtctggccgttagactgcgggtggta
gccagacgacaggctgaccgccaacccgcagagcggagaggaaagatctccacacttggg
aggtgaactgaggacctctgtccgacacgatgtccgccgggatgccatgaagccggaaaa
cgtggtggaccaacaacgctcctgtctcggccgcaggatggaagtttgggcagggggacg
aaatgtgccatctttgaaaagcggtccaccacagtgaggatggcagtgttgccgttagac
gggagggaggcccagtaacaaaatcccactgcgatatgcgaccagggacggcgcgggatg
ggcagaggattgagcaggcccgcctggagggaggtgggaggacttcccacgtgcgcagac
tggacatgccgcgacgaaggcccgcgtgtcccggaccatggacggccaccagaagcgctg
gcggagtaggtgaagtgttcgagtgccccctgggtggcaggcgaggagggaagagtgggc
ccactgcagcaccgcagagcgtgtcgggccggggacgaacaacctgttggggggggctca
ctggtgggctgggggagctgcgcagggcttcacagactctgtgttctatgtcccaggatg
ctgttcctaccacgcaaacaggatcaaggatgggggtgggggccgggtctgaatcactcc
ggggagaactggcgcgagagtgcgtctggcttgatgtttcgggagccggggcggtaggtg
agggtgaagttgaagcggccgaggaagagcgcccatcgggcctgccgggagttcagcctc
tttgccgaacgcaggtaagaaagatttttgtggtccgtccaaaccacaaagggaagtgcc
gcaccctccaaccagtggcgcgactcctgcaacgcgagaaccaccgccagcagttcccgg
tcccccacgtcatagttggtctcgggaggagtcaacctcctactaaagaaggcgcaagga
tggagcttcaggtcctccgccctccgctgcgacagcaccgccccaacgccagtgtcggac
gcatccacctctacgatgaactgccggttcgggtcaggatgggagaggatgggagctgac
gtgaagcgcctcttcaattcggtgaaggctgattctgcctcctggggccaggaaaagggc
ttgagtgtagaggtgaggcgggtgagaggagccgccaccttgctgtaatcccggatgaac
ctcctgtaaaaattggcaaaccccagaaagcgttgcagctgcttgcgggaggtgggggcg
ggccagtctgccactgcgcgcaccttggcagggtcgggcgcgagcctcccctgctgcaca
atgaagccgaggaaggtgaccgatgtgctgtggaattcacacttctctgccttaatgaac
aactggttttccagaaggcggcgaaggaccaagcggacgtgctgaacatgctgctccaga
gtctcggaaaaaatgagaatgtcatcaatataggcaaatgcgaatcggttcagcatgtcc
cgcaggacgtcattaatgagagcctgaaagactgcgggggcgttggtgaggccgaaaggc
atcacctggtactcaaaatgtcctaggggagtattaaaagccgtcttccactcatccccc
tcgcgaatccgcaccaggtggtaggcattgcgcaggtctaatttagtaaaaaattgtgcc
ttgtgaaggggtgtgaacgccgactcaatgagggggagagagtacctgtttttgaccgtg
atgttgttcaacgcccgataatcgatgcaaggacgcagggatccgtccttcttatggacg
aagaaaaaccctgcgcccagcggtgaagaggacggcttgataaatccggatgcgagagac
tcacctacgtacgcctccatcgcctctcgctcgggacgcgacaggttgaacaggcggctg
gaaggaagaggcgagccgggcaacaggtcgatcgcgcagtcataagggcgatgcgggggg
agcgtgagcgcgcgccgcttgctgaacacctcgcccaggtcatgatattgttccgggacg
ttggacaggtccgggggggcgggtggtgaaggctggtctcgggggagcgggtgacagggc
atgaaagcaggcagcgggagtggcacgccacgctccagcccgtgagagagccccttgccc
aactcaaggtgagggttgtctgcgcgagccacggggaacccaggactgcaggtgctgtgg
gagaggcgatgaggaagaagctgataagctcccggtggttgccggaaatgacaagggtga
ggggcttggttcggtgggttactcgggcgctcggccggccactgaggtctaagatggttc
tgggggaggagagtgcctctgaggggatgccgacctgtccgcaaaactgctgtccagaaa
gttgtcatccgccccagaatcgatgaagagcgagatggggagtgattggtgtggccagag
cagggttccaggaagtgataatctggacgtgggcgaagaacagggggaaaatgcgctcgc
cagcacccctgtgtgcactgacgagctcactcttttgggcgtggcgggcaggtaggacag
gaggagaggaggtgatcagactggccacagtatcaggcacgccttgctgctcaaacggcg
ctgcctctcctccagggagaggcgagtgcgacccacctgcatggggtctccacccccatg
gggggcccggccatgcgcgtggaactgcctggtctgagtgggaatcacaggtggcaggtg
agggagagaaacctggggtgattggtgtaacggagcggaagcagccgaggtcgggggttg
acgagagaggtaggtgtccagctcgatggcgagggagacgagttgcgcacatcctccggg
cggccgcgcagagccaccgcatcccggatctggcggttcagccctcgacggaacactgcc
atgaggggaggctcgttccaacccgcctcgacggccagcgtccaaaactccaccgagtac
tgggcggccgagcgggccccctggcggatggccagcagtctctccgaggcatccgaggcg
taggtcgggcggtcgaacaccgtcttcagctcagtctcgaactcatcgaaggtgtagtgg
ttgaagttatgctgggtgctcaacgcctgtgcccaggccagcgcatctcctctcagcaat
cccaccacgtaattgatcctggacacttcggagggaaaggagcggggacgttgttggaac
accaaccgacactgaagcaggaagccccggcacttgtccaagtcgcctcgaaaaggctct
gggtcgcaggtgtgcgagtctctgtgcggggggtcagtgacagctggatcgctgctgccg
gcgggagctcctgccagcgcagaaacctgactggtcagactggccatctgctgcgagatg
gcctcgatgttctgtgacgtccgggcggcgttatctgccagggcccggattagctgagcc
tgtgctgggtccatacttggttggatcgttctgttacgttgcggtttttacaggatccca
gaagcaccaggcagccaggcgaggagtgacgagaaacaccctttattgggtagcacacag
ccaaaactcaaaagcaaactgaaagcgctccaaaggagggtcgaaaaaacgagttcaaaa
aacgggaggcaaaggatcacgagacgagtctatcagcacaaacggacgaaaaggcacaca
ggagaaataacgatccaacgctggggcgcaggcgctggcgccttaaataggccggctgat
gacaattgcctccagctgtccctgcttccagtgtcgctccggatcgccccgtcccctggt
gggcaacctaggacaacacacccaaggaaacgaggcaggagccccggtgggcctgacact
ctggtgtcttttca
>Tn-RETE134#LTR/Gypsy
cggtggttacggtggtgtgtgtcagggtctgtctgccctgggtttgtgcatgcgtttctt
ttggtgtgttttgtgtcctttcctttggcgacagttgccttcacctgacttaaggctatt
tgttttcccgcttactaacctctcattgggcattactcttcttttactaacttgttagat
gtggtgttttaattaaccaatcgttttctaaattattaaagttgatttgtcgttatgaac
tagatgactaaaatcccttttcttttctactgggtgcctgtattcatttgtagacgtacc
tgcgcataggcgcgctggggacccgaccagaggagttgtctgggtaaaaagactcttggg
tgagagtcctaagtggcgttgtcggttctaggcctctactggccactcggaactatcgtt
ccatgccacagaaattggcgttgtcggcaggatcatttcacaatcaggcacctcagtagt
ttattatttctagtggtttttagacacagagcagtggaggcgtggcagtgattggctaag
cggtagtaataagattgttggactaataggaggcaaagtttttttttttttctttttttc
ggaggcaaggcagtggctttgggccttaggttccctcttctggctgtctggtgcgaagat
tccccaagatggcgcaggagctacaggaccttagggttcggctggagcaactccaggcgg
agaacgatcgcctccggaaagaacgggatacggctccggcgggccccagaggattggttt
tgaactctgctgcaccggagcgggttgtgtatcttccaggagagagacgctgccctattt
tcaggggccatcatggtattgggatcgacgagtggattgaagaagttcggctcagcatga
ggactagacatctgggacttggtgaccaagcatgctttgtctatgaccacttagagggcg
aggctcgtgatgaaattaaatgcagacctcgtgaggagagagaggacccggaacgtatct
gtgattctgaaagaactgtatgggtgtccaaagtcatatgtttccctccagcaagatttt
ttttccaggaaacagttggatgttgaatcgcttcaagaattctctcatgccctgtattgt
ttgatggaaaaggtggtagcaagctctcctacacatgtgggtaattctgatgtgttgtta
cgtgaccagtttgccgagcatgtgaataaccctgacctccaacctcccaacctagccgcc
ccaagagtgttatctgtagacggtgtcggcgtccaggccattacgccagagagtgtgaga
acgagcgtgtccgtgtacgtcattcctcttttggcggtacctcccaggtagtagcatcca
ccaacgccccgcagttggaaaactagctccccctaatgtgcagagccggacattaggtgg
gggagtgcaaggctcggagagtggtgtgagtgatgcagtaagggagcgcttgattgctcc
ttctccactagtggtcattaagttggctggtgtagatgtgcgatgtattttggatactgg
gtccatggtatccaccatttcagaaagtttcttttcggcagaattttcaggggaatttaa
agtcctgccactggttggagctgagagcggcgaatgggctggagattccatacctgggtt
atttggaacccgatgtggaactttttggttgtgagatccccaggaggggtgtgctggtag
tcaaagacccgcctgggagagtagctccttccgacgtgcccggcatcctggggatgaaca
ttataaaggcctgctaccaggagcttgttcgccagtgcggttctggactttgtgcccttt
ctgaggtggtggggccagctggtccctggctgtcagcgtttcagttatgccagcaggctg
aagttcagtcttccccagcgtgtgctggtttagctaggctgaggggtagagagcctgttc
aaatccctgcaggctctaccaagattgtagcggccacctgttcagctgggtttggttccc
ttaggtctattttggttgagccattaggccctgaatattggcctgcctgctgggctgttg
gtgtcatctgccttggtgtgtgtggtccgtggtactgcctacattcctgtagtgaacgtt
ggagtatctgcagtttccctcaagtgtcgctgtcccctggctctgttgtcatctgcggag
gtggtgagtcttccccccgggctgagtgagatccagggtggggtggagccagttacggca
actgttttggctcagactgcagatatgggctctgtccagagtcagatcagggatcttgac
ctatcggtgctccctgaggcggagcagggcaaggttcgggaattgttgatgaaacacaga
catgtgttttctgcatttgaaggtgatcttgggtgcacctcattaataacacatgatatt
ccccttgtagatgacacacctgtgcggcagcggtatagacggattcctccatcagagtat
gaagcggtaaaggcacatatacatcggctgttagagacccaggtgatcagagagagcagt
agtccctatgcctcacccatcgtcgtggtgaagaagcgagatggcagcctccaattgtgt
gtggattaccgccagctcaacaagaagaccaggaaggatgcctttcctctgccccgtatt
gaggagtccctggatgcattgtctggagccaagtggttttccacaatggatttggccagt
ggctacaatcaggtaccagtgacagagaaagacaaacaaaagactgcgttttgcactcct
ttcggcctgtttgagtttaacaggatgccctttggattgtgtaacgccccagggacattc
cagcgtctcatggagcgtatgttcggagcgcaacattgccagacccttttgctgtattta
gatgacgtaattgtcttttcttcctcgacagaagagcacctgaagcggatggatgtggtc
atgggccgcctgggtcaggaagggctcaaagttaagttggagaaatgtagatttttccag
aaggaggggcagtatctgggacacttaatttccgaggagggggtgtccacagatcccagt
aaggtctctgctgtggctgactggccccgccccactacggtctctgagctaaggtcattt
attaggtttgccagctattatcggcgttttgtgcaaggttttgccaagcttgctgccccg
ctgcatcgcctgattgctgagctaaatggcggtaagaggcaaaaaggctggagcctgcag
tttggagaagcctggtcagcggactgtgagaggagttttaacgacctaaaagcttgtttg
gtaagtgcaccagtgttggccttcgctaacttctccctgccttttattttagaggttgat
gccagtcatagcggtctgggagccgtgctgtctcaggaacaagggggtaagataagaccc
gttgcttatgccagccgtagtctgcatcccgctgagaagaactacagttccatgaagctg
gagtttcttgctatgaaatgggcaatggtggagaagtttagggagtatctgtggggccac
caatgcgtggtttggactgatgataaccccctgagccatttagcattggctaagctcgga
gctacggagcagcgttgggttgccgagttgtcagcctttgattatacggtccgatatcga
ccgggtcgctgtaataaaaatgctgacgctctttccaggccatcagctgctggggctcat
gttctgaggcagatgttgcctggcactgctgtgccttctgctgatcacatgcttttactg
agggttagggttagtgaggactcttgtcagaaacaacaactgttgctccggaacgatcag
tcccgttccaaacgttcccgtctggtggaacttctctcatgaactggaacttgacgaggg
gacgtcggtcaaagtacgtgggccaggtggagtggtctattcgattgccccagtgcgatt
cgatttgacccgggtgggtagggtacaccggaccatggtgaagccagctttgccactgcc
tctaaatcgccctgaagaggagccacaggatttggctgagagagtctctgaagccagtga
ggatgaaggactgtggttagttttgggggagccatcccagaatctacccgttccagcaca
gcccagggttttagctggagactcaccggtgtcaccaccagaggaaatgatcccttccgc
aacattggaggaaccattgggcagtggtgcggctgctttgaggaggtcctcgagaaccac
tgcgggtcaacattcaaacccccaccatcttccaagatcagttggggttgaggcatctgg
ggctactgcttctccagttccgagtgctagtggtgtggccacagctatttttaggccttg
gtcttaaggttgttattggtgagtgtactttatcagtggggcaccgataaaacaaagggg
gggaggaatgtgaccggatgaatttggggagcggccgagattgtcaaaggtggtggggaa
cgccccttacgggcacctgtacgacggctgaggtgtgaacggctaatgcagaagcatatt
taagctagagccaggtatgtcttcaagcgtccgttggccaagaccttccgggtaagcgtg
caggtggttctgggaatcggagtgcggtgattaaccctgtggcgtgtgagcgtgtgtatc
ggctgttggacaggtaagcggtgccataaaatgtagtgggtgcgtgtgtgctggaactaa
catcaacttcccctttctgcttcagcttgccttagttgtctccctgccttgccttgcctc
ttatttccgtattcttttgttgcattgcttctgttagttgtttcccccgtgtagctcctt
tcattagcgctagccgtcctgctgctcctgcttctgttggtcttttagagtgtgatcgtg
tggttggagtgcgtcccgactgtggtgtagcaatagcagtgacagtgtgtgtgagggtct
gtctgccctgggtttggtgcatgcgtttcttatggtttgttttgtgtcctttcctttggc
gacagttgccttcacctgacttaaggctatttgttctcctgcttactaacctctcattgg
gcattactcttcttttactaacttgttagttgtggtgttttaattaaccaatcgttttct
aaattattaaagttgatttgtcgttatgaactaaatgatgaataaaatcccttttctttt
ctactgggtgcctgtattcatttgtagacgtacctgcgcataggcgcgttggggaacccg
accagaggagttgtctgggtaaaaagactcttgggtgaaagtcctaagtggcgttgtcgg
ttctaggcctctactggccactcggaactatcgtttcatgccacaatcatcgtcatcgtc
cctgcgtgtccgcatgaaagcaccgacaaataaaaactgccacattttaatgttcgtttc
agctacatatgggaatgtgtcccacattatacatttttaaaaggccaacaattatataaa
ctatatatatgtgtatatataacacaaattatataaatggttttttttgtttgacttgtt
ttgcctctgaatgttagttctcctcttttttttttacacaattttctagtcttttgaatt
gctcttgtttttgttttataaacaatatcttaaaaagattacaaaactcgagctctgaaa
atagtattcctattttcaaaagtgcttcaaatgatcacatatgtatgtgtgtgtattttg
tttttagaaatttaacattccatctaaaaatgtttgtacacaacatccgggaaacccagg
ccaggctacgaaatcgagccggcgtaaatcgaaccatcatccaaccacgccgaactctcg
tgggtcacgtgacgagagcatccctgtcggtgcgaacggatgggtttgggtaagagggct
tttaaattgcgtttctcggtagattcagcactgggcagcgtccaacatcgaatctgacga
aaaatgtattcttacttatcattctaacgttcaccatcacacaaatatcctccttaaaag
ggaaataaaaactttaccatgcaacacagcataaatacactatacgcatcttgagtggag
gatatttgtatttaatcgcc
>Tn-RETE143#LTR/Gypsy
ttctttgtcatgacatagacgtgggtgattcacggcctattaaacaacatccttacagag
ttaaccctgacaagcggggccgtttaaaaaagcaggtggagtacatggtggaacatgaaa
tcgctgtgcgcagcagatagtgcatggagttcaccatgtctccttagcattaaagccaat
ggagacgaccggttttgtacagacttcagaaaagtgaatggggtaactaagcctgattgc
tttcctcttcctagaatggaggattgtgtggatcatgtgggcgctgctaaatatgtctcc
aagctagatctcttaaagggatactggcaagttcctttgtctccgcgcgccagggaaata
tctgcctttgttacacccgatgactttttggagtacacggtcatggctttcggcatgtgc
aacgcgccttcaacatttcaaaggctcatgagtgtcgtgttgtctggattatctttctgt
gaggcatatttggatgacttggttatatgttcttcatcatggcctgagcatatttcccac
ctgtctgttgtttttcagcgtctgactgaggcgaatttgactgttaatctgtcgaaatgt
gaattcggacaagctacagtgacctatctggggaaggtggtggggggaggtcaagtgcgc
cctgtgcaggcaaaagtggaggccatcctggctgtccctgctcctactactcgtactgag
ctgcgtcgttatttagccatggtgggctattatagggggttttgtgaaaacttttcatca
gttgctgctcctctcacagaccttctcagcccgaaggtagacttcatttggtcccctttg
tgtcagtccgcttttgaacaaaccaaacaattactcgttaaggcacctgtcttagctgct
ccttgtttcaacgcgccctttaagctgtcagtggatgcgtgtgacacgggagttggcgcg
gtcctattgcaggatggggaagatggagtagagcacccagtttcattcttttcgaagaaa
cttgataaatatcaacgatggtattccacgattgaaaaagaggctttagctttaatcatg
gccttggagcactttgaggtttacgtgggtggaagtgttcccgttctcgtcttcacagat
cataacccgttagtgttcttggaccgtatgcgcaacaaaaaccgacgtcttatgcattgg
tccctcagactacagcagtacaacttggtcattcagcacattccggggcaaagaaaatgt
ggtggcggatgcgctgtctcggctttgatttttttcccttttcctccttcagtctccttt
ttcattgaattaatttgatacttggtgttactttctttttgcactaggtaatcaaattta
ttcaatgtctttgggtgggggtgttaggattgtgcacttttttttagcacctttcctttc
tagatttggtatattttatctagttactcttttgtaggttagggttttcttactagattg
gatttggtagtttttttaatattaattagggttttttttagctaattgactggagccttt
aaaaggcaggactcctcctccttctctctctctgctcacctgccgctccagcccaatcaa
cctggcctgtctgcttttcctgcagccaccatggtttttgtttctcctgtctttagttga
tctcccctttttttggattttccttcagtttgacctggtgagttcggtggtccctttttt
cgtttactttcttagatttttagtggtgtggtaaccacttcggcggccctgtacagggtt
ggggaggttatcacaccttcttgttccttttggccgactcaccaggtccatcttctagct
tatactttgtttttttttgggcacggggttttttttcgatttaatactttaaaagtaaaa
acacttaaaaattacaaaaaaataaatctttatcaaccttgccttgagtttccgtgtcct
ttaatatgttttgcctcattcttttttttaatgggtcataacagttggctagctcaacat
aggcataacagttatgttatttgttgaatgtgttgttttatttcttttattttgactgat
cagagtctggctgcagtgtggtgccaggctgagggtctgagccagaggaaggccagcaca
gcacatcaaagacggggccctctgggcccttttatcgttttggttggcaaattagcatct
aaactgggacttgaaatgtaaaagtatgaacaattctgggacaatagttatgcnnnnnnn
nnnnnnnnnnnnnnnnnnnnnnnnnnnnnnnnnnnnnnnnnnncggcgctgtcaccagaa
gacaacttagactttgattaacttaaatctgctattttgcgtgcttttgaattagtccca
gaagcatatagacaaaaattttgtaaattaaggaaaaattacaatcaatcttatgtgcat
tttgtcagagataaagaagttttgttcgaccgatggtgttcatcccaaaatgttaatagt
tttgagcagcttaaacaattaatgttaatggaagatttgaaaaatggccttaatgatcga
atagccacttatttgaatgaaaacaaagtttcagatgtgcgtaaagcagcggtgttaagt
gatgaatacattttgacacataaaactgtgttcttggaacgccctagctttgttagattt
gagagaaataatggtcaaaattctaaggaaagtgagaaaaatctgcctggctctttagag
tctactttaagtacaaatactaacgtcaaagatgaggattctaaagctaaagataatatg
acatgtttttactgtaaaaagaagggacatgtcactttcacttgtcctgtgcttaagaaa
aaaaatgcgaactctgtgtcgttagtcaaaactgtaaataatgcgtgtcagcctaaattc
tctgggaaagagtgtgataatgcggacttcaaaccatttattatggacggatttaccgta
aaaaccggactatagagcgcacctgattaaaagccgcacccactacatttttagaggaaa
accgattttgtacatacacaagccgcacctgtatataagccgcatgtgcccacattaaaa
catgtaaacatatttacaaagaaagacggtacacagagagagttttcaaagttttaagaa
tataccttagcttttctttccaaacagtgcctgtgacgcggcagtaacacagcaggaata
cggtagcacagcactaacagggctggttaaaaaaaacggtaaaagtcactgaaagccagc
tcgactgcttttaacttgaaagctgcgtcatatgcatttcttcttgcattttccatgatg
agggcatgttcatgctaattttattcacggacaaagcgcgaggttacgttaaacttgcat
cttcctcgacacatatattccaccggtctcactcttaccttttctgctcgagcgcccctg
gcggccgttagaaaaaatgcatacattagccgcatcattgcataagccgcagggttgaaa
gtttgggaaaaaagtagcggcttatagtccggaatttacggtatatcactttctagtaaa
gatgctaaggttcctgttaaaatcttgcgcgacactgctgcctcacagtcctttgttttg
gaaggaattttgccactctctaatgacactgctatgggctctagtattccggtgcgcagt
tttaatatgcaggacattggggttcctttgcataggattgtgattcagtcagatttgtgg
tctggggaggcaatagtcggtgtgcgccccagctttccaatcgaggggatttctgtcatc
atgggtaacgatttggcgggcggtaaagtgctggttacgcctcacgtaacgccagttcca
attgtttcaatcggtccggatgagttggcccaaaaataccctgacgtctttacgtcttgt
gctgttacgcgcgcagctgcaaagcggcgacaacaagaggataaagacgagattgactta
agtgacagttttttgtgtgttccagatttagttactaacaacaaggcttgtaaaagtgaa
acaaaatgtgagaccttacctgatctgagtaccctttctatgtcaaaacagcagttaaaa
acggatcagcagaatgataagtcattagtccgtctatttgaagaagcaattaccggagat
aaagttaattctatgtctacggggtatttcatgagggatggggtgctgctgcgtaaatgg
actcctttaagcgtgtctcctgttgaggagtggagcgtggtctcgcagatagttgctccc
tcgccatatcgggctgaaatccttaaaatggctcatgataatccattttctggtcatctc
ggggtaaagaagacttacaatcgtattttgcgtcactttttctggcctgggttgaagggt
gatgtcgcgcgctattgtaggtcatgtcattggtgtcaagtctctggaaagccaaatcaa
attattcctccagcaccgctttatcccataccagttgttggcgaaccttttgagccggtg
ttgattgattgtgtgggtccgttgccccgcacaaaggctggaaataaatttttggtcaca
gtaatgtgcgcaacgactcgtttccctgaagtgttccctgtgcgtaaaatcaccactcca
gtcgttgtgaaggcgctaaccacctttttctcactttttggcttgcctcgtgttgtgcag
tctgaccaaggatctaactttatgtccaagatttttgcgcaggtccttaaagagctggac
attgaacactgccattcaagcgcatatcatccggagagtcagggcgtgctcgagagattt
caccaaacgttgaaaacaatgcttcgcacttattgcctggagttcgagaaggactgggac
gaaggggtccacttacagatgtttgccattcgtgaggtggttcaggaatccttggggttt
agtccctctgaactagttttcgctcacactgtgcgggggcctttgaagctcttaaaggag
aagtggatgtgtgaggactcagaacaaaatattttggattatgtcagtaaatttagattc
aaattgcgacgtgcgggtgaaatagcgcaagaaaatcttaagagcgcgcaggcaaaaatg
aagtcggtttttgataaaaatgctaaagcgcgttcatttgagcctggcgaaaaagtttta
gttttgctgcctatcccaggctctagtttacaggctcgttattctggaccttacttagtt
gaaaagaaagtgggagaccgagattatttaatagccacgcctgatagacgtcgtagatct
cggttgtgccacgtgaatatgttaaagccatatgttgagcgtgaagctatacctgtgtgt
tcacctgctccctcgcagcgcgtcagtctagcggctcatgtcaaagaggagctgtctagt
gctgaacttgacaataaatcattctctgcggcgttgactcaaggaaagttttcaaattca
gaggcgttgaaaaacttgcctctcctctggtctcaccttgataattcccagcaggctgat
gtactttccttaatccagtctcataggtcactgtttgcagatattcccagtcagacgcag
gttctttgtcatgacatagacgtgggtgattcacggcctattaaacaacatccttacaga
gttaaccctgacaagcggggccgtttaaaaaagcaggtggagtacatggtggaacatgga
atcgctgtgcgcagcagtagtgcatggagttcaccatgtctccttagcattaaagccaat
ggagacgaccggttttgtacagacttcagaaaagtgaatggggtaactaagcctgattgc
tttcctcttcctagaatggaggattgtgtggatcatgtgggcgctgctaaatatgtctcc
aaactagatctcttaaagggatactggcaagttcttttgtctccgcgcgccagggaaata
tctgcctttgttacacccgatgactttttggagtacacggtcatggctttcggcatgtgc
aacgcgcctgcaacatttcaaaggctcatgagtgtcgtgttgtctgggttatccttctgt
gaggcatatttggatgacttggttatatgttcttcatcatggcctgagcatatttctcgc
ctgtctgttgtttttcagcgtctgactgaggcgaatttgactgttaatctgtcgaattgt
gaattcggacaagctacagtgacctatctggggaaggtggtggggggaggtcaagtacgc
cctgtgcaggcaaaagtggaggccatcctggctgtccctgctcctactactcgtactgag
ctgcgtcgttatttagccatggtgggctattatagggggttttgtgaaaacttttcatca
gttgctgctcctctcacagaccttctcagaccgaaggtagacttcatttggtcccctttg
tgtcagtccgcttttgatcaaaccaaacaattactcgttaaggcacctgtcttagctgct
ccttgtttcaacgcgcgctttaagctgtcagtggatgcgtgtgacacgggagttggcgcg
gtcctattgcaggatggggaagatggagtagagcacccagtttcattcttttcgaagaaa
cttgataaatatcaacgatggtattccacgattaaaaaagaggctttagctttaatcatg
gccttggagcactttgaggtctatgtgggtggaagtgttcccgttcttgtctttacagat
cataacccgttagtgttcttggaccgtatgcgcaacaaaaaccgacgtcttatgcattgg
tccctcagactacagcagtacaacttggtcattcagcacatccggggcaaagaaaatgtg
gtggcggatgcgctgtctcggctttaattttttttttctctccttcagtctttttttcat
tgaattaatttgatacttggtgttactttttttttgcactatgaaatcaaatttattcaa
tgtctttgggtgggggtgttaggatgggtgcactttttttttagcacctttcctttctag
attttgtatattttatctagttacttttttttgtaggttaggtttttcttattagattag
atttggtagtttttttatattaattagtttttttttagctaattgactggagcctttaaa
aggcaggactcctcctccttcgcgctctctgctcacctgccgctccagcccaatcaacct
ggcctgtcggctgccgctgcagccaccatggtttttgtttcttttgtctttagttgatct
ccttttttttggatttttcttcagtttgacctggtgagttcggtggtccctattttcgtt
tactttcttagaatagtggtgtggtaaccacttcggcggccctgtatagggttggggagg
ttatcacaccttcttgttctttttggccgactcaccaggtccatcttctagtttatgctt
tgtttttttgggcacggggtttttttgatttaataatttaaaagtaaaaccacttaaaaa
ttacaaaaaaataaatctttatcaaccttgctttgagtttccgtgtcctttaatatgttt
tgcctcattttttttttaatgggtcataacattctccttca
>Tn-RETE26#LTR/Gypsy
ataaagaataaataaattagtgaattaattcggaggccaactgtagttaaagagggttat
gcagaagggtacacaagttgagaaaataaatacaaacaaacatttttttcccctgccacc
attttttagcttttttgacatcgtttatattgctctttctcaacattgcaaaaatcttgt
aagcttttaccagtgcaatactgggattcagtggagcaaagcaaatttttttgtgtctgt
gtttgttcctctcattgtttgtgctaatacggatttttcatcacggtcgttcaagtgttt
cttagactggtaattttctgcctcgttgccccttatatgctgttttgtttatctgctggc
gcagacacagctgatttatataaatgcaggaagctacaagagataattaagaaggcaaac
gctgcatgttagccaatcgctgtttgaaaaaaaggcatgagatatattcgtaaaatagat
tcacaaatgctatgaattttattcgatatcaaatgcagtcaggctaggaaaatatgacaa
atgcctttgggaagataaccagtgtagtgtgaatgcaatcactttggcaaccttctgcta
atgacaggggggactttgttaagcggccaatattacttaaagctgaagctacaaactgac
aaagtgaaacaaaatcagaaacagctgtcaactgcttcagcaaagtgtaaatttaccgac
tgacacgtaagatgttttcgccattataagaacaccattctcatacgagaaagtgttcaa
acaaataataatacctgtgttaaagaaagaagtttaactaaagtcaagtcagcagaattc
ctcacctctgaagtgttgactcgtccctcctggaaggagcagtcactggcatcctgtgtg
cacatgtgccgatatttgcaccagtgacaggggaagtttccgttaacacaggataggcac
ctgcagcaggtgagaatgtaggaaatataagaaaaaaagggggaagaaatctgtaaaatc
tgtggaacactgaaagctttctttcctctttaacctatattattttttaattgtccattt
taatgaaaataaaccgcttggttaaactgctgaaaaataaaatcattgtgtgaggaatgc
acactgtcagaaatataattaaagtgcatacatttttttcttgacaaatctaccacactc
ttgtcagggggacaagtattactatccttgcacattagtatggcttcttattctgaccat
caacgaataacggtaaaaaaacaatgtttaatatagaacaaaatcctgattttacagaaa
tttatagcatgctgtctcactcttcaaattcatatgatgctgcccggccttattgtcctt
tagtctctgacagttgctctgaaaatggggattttgtctcagagctaattttgtgtttga
tatcatttgtgattggcaaaacaatacctcacccactgttatatttacagtttagtctga
ggccaccaaagtagccatgtgctaaaataagaaagaaaaacaagacaaaaaaataaaggg
ataactgcttattcctactaaagggtaatgttatttactttacaatgccaacatttggtg
aaaaagaatcactttcagtttaatcctttctctgtctcgtcatcttctgtccttggttta
tacagatttaaagggctaatcccttaaatccatctcagagtgacagtgcagaggcagtta
taagctagtgcaactacaagcaactgcagtggcggggtttaaaatcaatgaaagttgatt
cccatgggaaggagggctaaggttatgctaacagttgagtgtttgttagaagaactgggg
agccaactccttctcaatattaaccccaggcttcatcaatgtttttggagagacgtctac
acacacatttaggtagatgcgtactcctcgactacagtaacacacagttgttcctttcca
tacatgcctgtcacccgtgtaaaaattgtggaattcctctgagttacctggagatctgtc
ctcacagcacagctgttaatgtcaggacatctgacatgggtaaatagttgcaatgctgca
ttggagtcaataaccagttgggtcaaaattagaaatcttttggtgattatggcacacatg
cataaccttaattttacagaagatgctgtggctctttttttttttctttttttttggaca
tgcactgacccaaatggcgtaagcctcattttaaattcattcattcataattcattttaa
aggacaaaacaatactcaaaaaaaaaaaaaaaaccagaggcatgctgtgattatgaataa
cattcctgatcggacttatatcttcctggcatctattgtgtagatggtgtttggaagacg
attctaaggatcaaattcacccaaaacaaacaaccaaaacctgtggacaaagtaagagta
ccatatgcacaggtaggacaaccacctgcgcgaacgtcgtcgtgaacgcgcgtaccaccc
cctcccgcgggtccttcccacacgcgattctttcccgtccgggccgtcgcgctcctcagg
agaggagcccatgcagcttggacgcgcacttctaaccgcggaggagaggcgtcgacgccg
tagcgcgggggtgtgtctgtactgtggggaggcgggtcacttcctcgccaattgtgcggc
tcggccaaaagattgagctcgccgacactggcgggtgtgtcggcgagcgcaatttcgccc
tgccacccctcgacaagactaaccctttctggcatcctgacgtgggcgcatgaatccctt
cgcatttcgctgctggtggactcgggtgcagatgattccttcgtggatgaggcgctggcg
cggcaagctggactccccctaatagagcttgccgaacctaagacggtgttcgacttggga
ggccgcatccttgcgagggtgcgttttcaaaccgcgcccatcactcttttagtttcaggg
aatcaccgtgaggcgatccagttttttctaatttcgtccccggcggtccctgcaattctt
gggtttccctggctggcgcggcataacccccagttcgactggcggaccggttcccttgtg
ggttggagcgcagccggtcacacccggtgtctccgatccgccctgccttccgtgccccca
gcacccagtacccacgggacgccagcagacctgtccattgtcccccagatctaccaccac
cttggcgaggtcttctccaagcagcgggccaccatcctccctcctcatcgcccctatgac
tgcgccattgacctgctcccgggggccccattgccctccagccgactctacagtctgtcc
cgagcggagcgagaggcgatggacagctacatcaatgactccttggcggcgggccttatc
cgcccctcctcatccccgttgggggccggctttttctttgtgcaaaagaaggatggttcc
cttcggccctgcatcgactaccgagggctcaacgccatcacaacccgcaacaggtaccct
ctgcccctcattgactcggcctttgccccccttcatcgggcccgtgtttttactaagctc
aaccttaggaacgcctaccaccttgtccgcattcgccagggagatgagtggaagacggcg
ttcaacacccccctcggccactatgagtaccttgtcatgccgtttggtctcacaaacgca
ccagctgttttccaggcactcgtcaatgatgtgctccgggacatgctgaacaagttcctc
ttcgtgtacattgatgacattctcatcttttcagagtccgaggaggagcacaaacagcat
gtcgagacggtgctgagacggctgctggaaaatggcctattcgtgaaagccgaaaaatgt
gagttccacaggccgaccgtctccttcttggggtttattgtgggccaggggaggctctcc
ccagacccagcgaaggtgcaggcggtggagagctggccaaccccaactacacgcaagcaa
ctgcagaggttcttagggttcgcaaacttctaccgacggttcatccgggactacagcagg
gtggcagccccgcttaccagcctgacctcccccacccggcagtacgcctggtctgcgcag
gcggagactgcttttgcgcggctgaaggccctgttcacctcggctccggtccttgttcac
cccgaccctgagcgacagttcaccgtggaggtggacgcctcggacactggtgtgggggca
gtgctttcccagcggagtgcggaggaccaaaagctgcatccttgtgcctttttcagccgc
cgcctaaccccggcggagaggaactacgatgtgggtaaccgtgagctcctagcactggtc
ctggcgctccaggagtggcggcattggctggagggggctgctcagccattcgttgtttgg
accgatcataagaacctggcttacctacggagcgctagacggctgaactcccggcaggcc
cggtgggcactgttccttagtcgtttccacttcacgctcacgtaccggccaggctccaag
aacatcaaaccagatgctttgtcgcgtctgttctcggcggagcaagcggaccacgagccg
gagcccatcctcccagcctcgtgtgtagtcggcgcggcgacctggcaggtggaggaacgg
gtcctggaggcattgcgctcaactccagaccacccgaggggaggtcccgccaacactctt
tttgtcccggtgcgtgcccgttcggcagttctgcaatggggacacgcgtccaagctggcc
tgccacccaggggtgaaccgcacgctgcatctgctacgccaacggttctggtggccctcc
atggtccgggacacccggtctttcattgctgcctgcccggcttgtgcccgagggaagtcc
tcccaccagccaccagccggcctcctgaaccctctgccgatcccgcaccggccatggtcc
cacattgccttggacttcatcaccggacttccgccttcgagaggtcacacggtaatccta
accattgtcgaccgtttctcaaaggcggtacatttcgtgcccctaccgaagctcccctca
gcagcggagactggggagctcctggtctgtcaggtgttccgccttcacggtcttccgagg
gacatcgtgtcagaccggggcccacaattcacctccagggtctggcaatcgctctgcgcc
gccatcggggctcgggcgagcctctcgtccgggtaccacccgcagtccaatggccaggcg
gaacgtgccaaccaggccctggagaacaccttgaggtgcgtgaccgcccgccaccccacg
gagtggagctcttggctccccgtggtagaatatgcccacaactctcgggtgtcggccgct
tcgggggtgtctccattcctggcttcgttggggtatcagccgcccctgtttgatcacaag
gaggtagaggcatccgtgccctcagtgcgtgctcacatccgccgttgccgtcgtctgtgg
aaacaggtgcgttgttccctgtctcgctcctctgttcaggttcagcgacaggccaatcgc
caccgcacccgggcgcctgtctaccaccccggacagagggtttggctgtcagccaaggat
ctcccacttcagaccgagtcccggaagctggcgccacgctttgtgggcccattcgaggtg
gaccgagtggtgaacgctgcggcagtccggctgaaattaccggcctccctcaaggttcac
cctacgtttcacgtatcacgtattaagcctgtccgggactcagagttggcccccaacgcc
gagtctcccccgccggtacgcttcgttgacggggcccctgcgtacacagtgaggaagatc
ctagatgttcgccggcggggccgtggatggcacttcctcgtggactgggaggggtatggc
cctgaggaacgctcctgggttccccgtcgtcacatccttgaccaggagctccttcgagac
ttttaccgcgagcacccggacaagccgggcagagcgccaggaggcgctcattgagggggg
ggtactgtcagggaccggcactggcagcgctcatcagactgggaggagggtttgtgtgct
ttcatttaatgtgtccattttggggggttttccctacagagggcgctggcgaccaggacc
gcagctgatggcgcacacctgcaggcgtttcctccactcagctggggatttaaggagctg
ccacctgatcaccagcgtctgatcgtttctccgccagcgtggtcgtttcgttcctccgtg
ttggagcagtttcggaagctgtgcggctgcgttccgcacgattgttctgttgtgtagtgt
ttgcctccggtggagcgttttgtgtttgtggcgagtgttcggtggagcgcccggccgaat
aaacgtggtcgacagtcaagacctgagagtcgagtgagtgtgtggctctgcgcctgggtc
cagttggagttccacaccttgacactaacccttaaatccatctcagagtgacagtgcaga
ggcagttataagctagtgcaactacaagcaactgcagtggcggggtttaaaatcaatgaa
agttgattcccatgggaaggagggctaaggttatgctaacagttgagtgtttgttagaag
aactggggagccaactccttctcaatattaaccccaggcttcatcaatgtttttggagag
acgtctacacacacatttaggtagatgcgtactcctcgactacagtaacacacaattgtt
cctttccatacatgcctgtcacccgtgtaaaaattgtggaattcctctgagttacctgga
gatctgtcctcacagcacggctgttaatgtcaggacatctgacatgggtaaatggttgca
atgctgcattggagtcaataaccaattggatcaaaattagaaatcatttggtgattatgg
cacacatgcataaccttaattttacagaagatgctgtggctcttttttttttcttttttt
ttggacatgcactgacccaaatggcgtaagcctcattttaaattcattcattcataattc
attttaaaggacaaaacaatactaaaaaaaaaataaaccagaggcatgctgtgattatga
ataacattcctgatcggactgatcctgatcggatatcttcctggcatctattgtgtagat
ggtgtttggaagacgattctaaggatcaaattcacccaaaacaaacaaccaaaacctgtg
gacaaagtaagagtaccatatgcacaggtacttaaaggaaaaggggaagatctatattta
aaaatatcataacatctggaagtacatcaaagtgaaattaaggcgaaaatgtatcttacc
cttattgtattattgatcttaaatcagaaaatgcctccaatgatacagactagaaaaggg
aattgttcctacaaatgtagataccagtacaatgtgagtttctaaattctgaactctaca
aatggcatttcattttcatgtattacaagaatcaacaagaaagattcgatttttactata
ttggctacctttgtaaatcggaataggggcaagaaatatttcagtaatctatggatcacc
cccccacagcaaaatgtgctgtgcttggttctgtgtgtgtttttagggaaaatgtgcgat
gctatttttttaataacgtcgaaatgcacacaaatgtagtcattactgcgtttgctaggt
gccaaaaatgaactgggtccatgacatcagaagttgcatatgtgtaaatacgaaaaaagc
aaaaaaaaaaaaaaaaaaaaaagtgtaattg
>Tn-RETE292#LTR/Gypsy
tgcattttgggtggttttaggttttcttttccgcacatgcgagcaactggagagatccac
gtggcgacgaagctaggacttcgttagcgaaatagaaggggaactgcagcgaactgtgaa
gggtcggagaaaatgctgtgaaggtttagatggcccagatcatagcccactgccgtattt
tattttcttattttaccgtatttagattgacattttttactgtactttgtgtagagcact
ttatgccctctgttcagttaattagtaataaataaaagtagccaaacccagaagtattgt
gtcctgtgtggcaacaaattccacgggcaacacaattttggtaccaggagtggggtccct
ggctacagcattttttaatttagtgacagagtggctgttttcatttttaatttaattgca
aaatacggcagtggtgaagattgcaggtggatcaaggctgagttggagctgaaggagcca
gtctggagcagaggtggcgaccgtgagaccacgagggatgctccaggagaggaacacgac
tcattcatacctgcaataatcctgcgttcagctgtccagcacccgaattcaacggcaaag
agcaagattttcaagactgtcttcgtgatatccttcatccacatcttggacttaaaattt
acattcagactgagctaagaaaaaaacacaagagccctttcattatgtctgatgattctg
cagaggaaggtccttcagttgctggtaatggtcagttcagtcaggagtctgacggggcag
cagggacaggtgcaactgtagaaatgcagacccgcatgcaggagctcctccaattgcggg
atgaggtggtcagattaaatgaggaaacgagagctcaaagagtaaatgatactggtgcct
ccacacgttcgtatatttatgttccaagagaacgccagatcacaccatttaatggggaat
gtggttcagatgggaggtctgtggaagagtttattgaaagaggttgaaagggtgttaaga
tcccgagaacagacaacagaagaacagtgtgaccacatactgtctctgttgcgtggtcct
gccttagaggaggtgagattgtgcacaaggggtcagacagtgacgcggcatgatttgtac
gcctacctgaggaatgcattcggggaaagacgtagcaccacacagcttttgcagagcttc
tacaaccgtaagcaagctgagggtgaagatctccgtgactattctcatgcattgtctcag
atcttgagctctgtagtcaagcagtctccaaatgttatacctaatgagaaaagtgtcctc
agagaccagttcattgagggtttaagggattcagctcttagacgtgaactgaggaaggtg
gttagggacaaacccgactcaagcctgttagacgtgaggaatgaagcttttctgtgggag
atggaggaaagcaggtcccaacataccagacttgtaaggagcagacaggtgagatcggag
gtttcagaaacccagtgtttggctgctgagacaaaccatggccagtcatctgttttaagt
gatgttcaaagagcagtagcgcatcaggagaagcagctggcagggctggggaaatcactg
gctgagttagcaagtgccgtggctgaactgagtaggcgcaacactcaacaatctttccaa
gagcctatgtcccaggctaagccgcagccacggtttacacctgatggccaaccgatctgt
ttcaggtgtagaggtgtaggtcacgttgccaagaagtgtccccaggcgaagagggggcgg
aatgacgcagccgctggtccctcagtagagcaggaaaacttgcaccctcggttgtcatga
gccagacaagtcgaggggaggctactggctcaccaatggagacactagatagaaatgtaa
ttttggagcgtgcagttggggaatgcaagattgtagatgtgaagcttcagggagtctcag
tatcatgcctacttgacagtggtagtcaggttagcaccatttctgaaagttttttcaaaa
aacacctgtctgataaaagtgaaaatatccgccccgcttttgaatggttaaggattactg
cagcaaatggattagatttgccctacatgggttatgtagagcttgatgtagaagctatgg
gtctgaaaattccagagcgagggtttctgatcgtcaaagattctgcacactcttcctttg
ttccaggtctcattggaatgaacatcgtcaaaaaatgtcgagagcttgtgcacacagagt
ttgacaccacgcttcagggaaaactggactcaaactggagagaggcgttccatagtcttc
atgcagtcaatgttactggcaggctctccttcgcgagagtggctgggaagagagcagttc
atgtgcctgcgtcagctgtcgctacagtcatggctaggggacttaggactgtgagggagg
atggctctttcatgttgctggagcctgggagtacacccctgcctggagggttggttgtcg
tacctaccctggtttcatctgagagtcgtgtgttcccagtgcaagttatgaacatgtcag
acgaggacatctggttgcggccaagtattaggctcggggttttgactcaggtagacagtg
tgaaaagtgacgagctgtgtgaggtgcagtttcagaggatctcagcagatacggagcaag
tgagtattgaccaacatcctgaaacacctacagatggtactgctgagtgcctttttggcc
aagccagtgttggtggtagtcctgaacagaaagctcagctggtttcattgctgaaaaggt
attcttttgtgtttgccagggaagatgaagatctaggtcacactgataaagtgcaacatg
agattcatcttacagatgacctacctgtgacgcagccgtacagacgaatcccacccaccc
agtacagggaagtcagagaacatataggcaagctgctcaagaagggagtcatcagagaaa
gttctagtgcgtatgcttcacctatagtgctggtgcggaaggcagatggtagtttgaggc
tatgtgttgactacagaaaactcaactccaagacaagacgtgatgcatttccacttccgc
ggattgatgagagttttgatgcgttgaggggagcaaaattcttctcgaccatagatctgg
caagcggataccaccaagtagccatgcatgaaagggatatgagtaagacggctttcacga
cgccatttggcttgtatgagtatgtgaggatgccttttggtgtttgtaatggcccggcca
cattccaaagactcatgcaggtgacaatgagtgatcttatatttcagatactcctggtct
acttggatgacattttggtgttttcagagaccttcaagcaacatttggagaggctggaaa
ctgtgcttaagagactggcagaaacaggcctgaaagtgaagctacagaagtgtgctttcc
tccaacagtcggtgaagtttttgggtcatcaggtgtcagcagaaggtgttgggacggatc
cctcaaaggtctctgctgttaagaactgggaggttccgaacaccgccaaggagctgcaat
ctttcttaggtttactgtagttactacaggaggtttattcagggtttctcacagatagct
ggtccactccatgaccttgtcaacaagtgctctggtgtcaggaaaacgagagaaagtcac
cagttttgtaccatgtggacagcagagtgtcagttgtcttttgagcagttaaaagacaaa
ctcacttctgctcctattttgggttttgccgacttcacccagcctttcatagtggagaca
gacgccagtcagcatggattaggagctgtattgtatcagcagcagggtaacatcaagcga
gttatagcgtatgccagccgcagattgcggcaagcagagaaaaatgacaggaactacagc
agtatgaaattagagcttcttgccttaaaatgggccgtggctgaaaaatttaggggatac
ctgctcggttccaagtttgttgtcttaacagataacaatcctctctgctatctaaaaaca
gccaagttaggtgcaatagagcagaggtgggtagcgcaactgtctgtttttgattttgag
gtgaaatatcgtcctggttgcagtaatgctgctgcagatgccctctcaaggcagcagttt
gcaggggagcttgaaactgaccctgattccgatcttgacaactgtattgctgtgtgtaac
ctggcaagcagggggacagttctggatccagtgcttgtcaccagaggcttggagtgttgt
aggctaaggcagatccgtgcagtggagtcagtgtctgatgaggacactaggcaaggcaac
actcccacactgcctggctataccagagaagagtgggtgggttttcaagcaagtgacccc
accctgaaagagtttaggacattttgggacaggggaagaaaaccaagtggtagagagaga
gcagccctgtcttcccccgtgaaaaagctcttgaaacagtggaatgtcctgcagctgaag
gaaaatttgctgtatagggttactaaagatccacgtcatggtgaggtgtggcagctactg
gtgcctgtggctctgagagaccaggtgttggaaagtgtgcacaacaacatgggacatcag
ggcatagagcgcactgtaaacctgttaaaagagaggtgtttctggtcagggctctatgag
gatgttgaaagctgggttaaaagctgtgagcgttgcattttgaccaagatgcctcagcca
aagatccatgctccagtgcaggcatttctagcttcgcggcctcttgaagtggtagcaatt
gacttcacagtgttggaagcagcgtcagatggacgggaaaatgttcttgtggtgactgat
gtgttcaccaagttcacgcaggcatatcccacaagagaccagaaagcagatacaactgct
aaagtcttgctcagggaatggtttatgaaatatggcattcctgaaaggctgcattctgac
caaggcagaaattttgagagtgaagttatcgcagagctgtgtaaactgtatggtgttaag
aaaacacggacgactccttacaggccacagggaaatgctcagtgtgaacggtacaatcgt
acacttcatgatctactgagaacactcccaccagagaaaaagaagcgttggccagagcat
cttccggaactggtttatgcctataatgtgactcctcattccacaacagggtattcgcct
tattatctgctttttggggtacagccgcatctgcccgtggatgcattgttggggcatgag
tgtaggtcagaccgtaaacaggactggttgtctgttcatcaggagagactcagacaggcg
catgagagggccagagagtactcggagcagaaggcagctgagagagttgcactgcaaaat
gagaaggtgcattgtcctcctgtgggtgtcggtcagttggttttcctacgtcatagaccc
ttagggaggaataagattcaagatgcatggagcccaacagtctacagagtgattgacatc
caggggactacacatgctgttgaaccatttgagggaggccccatcaaaagagtccatagg
tcagagttgagaccttgtgcaaaacccgttcccaaacctagaactaggcttagatcaccg
gctggtgttgagcctgtagccgagactgtgtcagtggagagtgagtttgagtcccctgaa
cctgattttgtggttgtggaggaaatcatctgtcctcagcagaggcggacgccacaaaag
cctgttgagcaaaacagggttaggttacctgtgatggcatctccaaccgagagtgctaat
gaagtatccgatgatgaagaggcggatatgggaccatgtgacacagggttttctaatact
attgctgatgcaggggttagtggcagtgacttgcctggggcacaaccaggggacacgtgc
gcactgacggacattgctcgcaaagcaagaagtaagacctgtgcgccacagccggcggtc
agacaaagcagacgggctacagctggtcttcattccaacccgttccacctgccaaagtca
gcctgtaatgctgtttcagtcagcacagacatggtctcacaggttttgacgagccttggt
gctgttctctttgaaaaggcattgcaaggagcatttgagtcagtccaagctgtgtagtca
ccgcggacgttgacattttgcaggggagtatgtagccgggtggtagatttgtttagaact
attttgggtctttgttattgttcggtgttgtttcctagattggtcaccgggtgacagtat
tgacacctttgggggtggggggcgaagtgcattttgggtggttttaggttttcttttccg
cacatgcgagcaactggagagatccacgtggcgacgaagctaggacttcgttagcgaaat
aaaaggtaattgcacaggatttccaacgaactttaatcaaagtatctgtgtttaattgct
tgtaattgtttgcactacgacagcgggttattactgcggtatagcgccatgtgctgtagt
agatagcgaagcaatgctatgttgcaggtagctgcatggttattgtccctgatcggtgga
ataattgtagaaatatgtaaaatatatgttattctatttaaaggggaactgcagcgaact
gtgaagggtcggagaaaatgctgtgaaggtttagatggcccagagtaagtgtgatcgtgc
aggatctggtgtgggtttatgagggtcgatttcctactgcaatgttctgatttgtttatt
ttttattattagtcatagcccactgccgtattttattttcaatttccagcatattttggc
tgacatcgtgtactgtactttgtgtagagcactttatgccctctgttcagttaatttagt
aataaataaaagtagccaaacccagaagtattgtgtcctgtgtggcaacaaattccacgg
gcaacatatattttgtcaaaagtgagcttttctcgccgagataacgctgattttgacatg
attaatcattctgaaccaaacataagtgccacaactgaaaatacaggaaatctgtgtgct
gcattacattttgtcaaaagtgagcttttctcgccgagataacgctgattttgacatgat
taatcattctgaaccaaacataagtgccacaactgaaaatactggaaatctgtgtgctgc
attacaatttgtcaaaagtgagcttttctcgccgagataacgctgtttttgacaaaatcc
atcattctgcaccaaacgcaagtgacagaactgaaaacactggaaatctgtgtgctgcat
tacattttgtcaaaagtgagcttttctcgccgagataacgctgattttgacaaaatccat
cattctgcaccaaacgcaggtgatacaactgaaaacactggaaatctgtgtgctgcatta
cattttgtcaaaagtgagcttttctcgccgagataacgctgattttgacaaaataaatca
ttctgcaccaaacgcgggtgacagaactgaaaacactggaaatctgtgtgctgcattaca
ttttgtcaaaagtgagcttttctcgccgagataacgctgtttttgacatgattaatcatt
ctgcaccaaacgcaggtgacataactgaaaacactggaaatctgtgtgctgcattacatt
ttgtcaaaagtgagcttttctcgccgagataaggctgattttgacatgattaatcattct
nnnnnnnnnnnnnnnnnnnnnnnnnnnnnnnnnnnnnnnnnnnnnnnnnntaacagctgc
actgtcacactcgcatttcattatgactcttggatcttgcccctgatgccattttactgg
tcaaccctgcagctgcatttctcttagatgggagatgtcgcaaaaaagcagaggttcatg
agaacagccatttggtgaatctagcaatataacaaaaagcaggttgttagtgcagaaatg
ttacaaatttagcaaaaataatttaaaaaaaaaaatgaagcacttataaaatataaatag
tactgttgtagccgggtggtagatttgtttaaaactattttgggtctttgttattgttca
gtgttgttgcttagattggtcaccgggtgacagtattgacacctttgggggtggggggcg
aagtgcattttgggtggttttaggttttcttttccgcacatgcgagcaactggagagatc
cacgtggcgacgaagctaggacttcgttagcgaaataaaaggggaactgcagcgaactgt
gaagggtcggagaaaatgctgtgaagttttagatggcccggatcatagcccactgccgta
ttttattttcctttttactgtattgagatttgcattgttttactggattttgttttgagc
acttcatgccctctgttcagttaatttagtaataaataaaagtagccaaaccca
>Tn-RETE131#LTR/Gypsy
tgtcataacctcctccacactcgccccattacgagacagcttgcacagtttcccgcgcaa
agctgcttccaccacgccctggaccggccgcgcctgctgcatcagccaatcagtggttac
tcctgctgccaggccggcccctgggggtttcccgccttccgctaccggcaccactcctat
tggacactaccggcatttaaaccatgggccggaagagatctgttgccagatcgtctccgt
attttccgagcgttccagcaactgtattgtgattatattttggatttctgaactctgcct
gtccccgaccctgagcctgcctgacccttgtctgtctgattgtgaacccacggattccga
ctacggagtgtttgacctcgagcctgcttagccccagttattacagtcagattaaataaa
aattgtgtacaccagaagacgtgtcgcacttggatccaaaccgatctctgacagtacgat
ctggccacaactatggatccagcgcacgatgtcccggcggtggtgcgcctgacgcgcatg
gaggagactctgcagcggcacgaagcgctgatggcggccgtggtggcggagtcaaggcga
gtctccggcctccacgaacaaacgttggcggcgttgagtcagcagagccttcaacacgcc
gccaccgctcccgtccctgtcccggtcccggcgccggctcccgtgcagccaggagcggca
gttccgagcgcgggtcccgagcctcgcatcggcgatctcgagcgcttcgctggggattcc
gaatcctgcgggagctttcctcacaaactgctctttgctcttctctctgcaaccccgcac
ctacgccacagaagcagccaaggtggcgttccacgctgacgcaccttaccggacgcgcgc
gcctgtggggggccgaagaatgggagcggaggacgccggcttgcgcgtcatttgaggcgt
ttgcagcagaattgcgcaaggtgtttggtcacggatcctcccgtccggctgcagcagatg
acctgcttaccatccgccagggccaacgcagcgtgagggactatgcgattgactttcgca
ttctggcccgcaggagcggctggcccgacgcccctctggcggacgcgttcctgcacggac
tggcggaccacgtcaaggacttgatgatcgcctatgatcgaccctcgtccctggatggca
ttgttgaactggcaacacaaatagacctgcgtatgcaggctcgtggactccagagacacc
cgagcttccagtttcccatggcagacaatcagggcttccttcctcaaccacggttgcaga
cacccacctcgttcccaccgacagccgccacaggcggcctcaccagaaggaggagaaccc
atgcaggtgggccgcacatccctcactcctgaggagcgaagacgtcgccggagggccaat
ctctgcatgtactgtggcgggaggggccacttcgtgtctacctgtccagtaaagaggggg
gactcacctgtagcttcggggagatacgggtgagtcaggcagtatcttctccctatccgc
tgcgacctctcctccacgcccgcctccttctgccagggggtccacaggagttagccactc
ttattgactcaggggcggatgcatgcatcatcggaggggaagtggcccggcagttggacc
tcggccgggaagcactgccgaaatccgtaccagttcgggcactggatggtcatcgcctgg
gcacagtggcatatcagacgcaacccgtggccatggtcttgtctggcaatcaccaggagc
tggtccgcttccacattctagaccagccaggtctgcccttaattcttgggttcccttggc
tccaacggcacaatccccacattgattgggagacgggggtcattcggggatggggacccg
cttgctatacaagctgcctgaagcaagctcccagtccttccccgccgacagaggaggttc
cagagaccctggatctggcaggggtcccctcggagtaccataacctgcggcaggtgttca
gtaaggcccgagcaacctctctaccaccacatcggccttacgactgcgccatagaccttc
ttccagggacctctccgccaaaggggaggctctactcgctgtctggaccagaacgacagg
cgatggaggactatataagtaagtcactagccgccggtattattcgtccctcttcgtcac
cagcgggagcaggattcttttttgttgaaaagaaggacaagtcgctacgtccgtgcattg
actacaggggtctcaatgacatcacgattaagaaccggtacccgctgccgttaatatcat
ctgcctttgagcttcttcagggggcaagggtcttcacgaagctagatctacgaaacgcct
atcacttggtccgcatcagggagggtgacgagtggaagacagccttcaatacctcatctg
gtcactatgaatacctggtaatgccttttggcctgactaacgcccccgctgtgttccagg
ctctggtcaatgatgtgttaagggacatgcttaaccgctttgtttttgtgtatctggacg
acatcctgattttctccaagtctcaggaggagcacactcaacatgtgcaggccgtacttc
agcggcttctggaaaactcactttttgttaaggcagagaagtgtgagtttcattcacctt
cagtgtcttttctgggctacatcattgcccagggaagcgtgcaaatggacccggcaaagg
tctcggcagtcatggactggccagttccggagtctcggaagcagctgcagcgcttccttg
gatttgcgaatttttaccgtaggttcataaggaactacagctccgtggccgccccgctca
ctgtgctaactagcattaagaggccattccggtggaccccggaggccgaggctgcatttt
gtgcgctcaagcagcgattcacctctgctcccattctccaggttccagacccatcccttc
agtttgtggtggaggtggatgcctcagatgttggtgtaggggctgttctctcccagagag
cagcgaccgaccagaaactgcacccttgtgccttcttctctcgacgaatgtcaccggcgg
agaggaactatgacatcgggaatcgagaactccttgcagtaaagctggccttggaagagt
ggcgtcattggctcgagggggccaagttcccgttccttgtgtggacagaccacaagaacc
tggagtacatcagctcagccaagagattgaactcccgcccagcccggtgggccttgtttt
tcaccaggtttaactttaccctgtcctatcgtcctggctccagaaatgtcaagccggacg
ccctgtcccgacagtttggggggaatgaccttgagacgagggaaggcacggagaccatct
tgccacccgtctgtgtggtggcttcactcacgtgggacgtcgaggagaaggttcgggctg
ccatggcagggcagcctagacctagcacatgcccagagaaccggctatacgttccagcgg
gccttagaacagcggtgcttgagtggggacactcgtcccgtttggcttgccaccactggg
gcccaacgcacctgtgggctactccaacagaggttctggtggccttccttgaaggtcgac
gtaagggagtttgtgcgagcctgcgtgatctgtaaccaacacaaacatccacatcaggcc
ccggcaggactcctacaaccgttggcagctccccaccgtccgtggtctcacatctctgtg
gattttgtgacaggactcccctgctccagtggcaatacggtcattctcactatcgtggat
cgcttcagtaagatggcccattttgttcctctcaagaagctgccttcagccaaggagact
gctgagctgctggtgcagcatgtgtttcggcttcacggtcttcccctggacatagtgtca
gatagggggcctcagttttcctctgttttttggcgggagttctgcaagctgttgggggct
acccctagcctctcatctggttttcatccccagtctaatgggcagacagagaggaagaac
caggatctggagacagcccttcgctgcatgacttctcgcgaccctgcttcctggtcatcc
ttgctggtgtgggtggagtatgcccacaattctctgataagttcagcgacagggttttct
ccattccagtgtgtgtacggctatcagcctcctctgttcccatctacgaacactaatgtc
tcttgcccctctgttttagcctacatccgccggtgcagacggacttgggctgtggcaaga
gcgaccttgctgcgttccataggtcggtacaccactcaggctaatcgtcgccgaactcct
gccccagcgtaccaggttggccagagggtgtggctttccactcaggacctgccccttcag
gtagaatctagaatactggcacccaggtttgtggggccccttccccatccagaaaatcat
cagtccaacggcggtgaggcttcagctcccaaggaccatgcgggtgcatcccacgttcca
tgtctccagactgaagcctgttcatgagagccccttggttccggctcagcctcctccgcc
tcctccacggctcatcgacggtgggccagcatacacggttcggcgcctgatccgctcccg
caggagtgggaggggacttcagtacctggtagactgggaggggtacggtccagaggagag
atcctgggttccagctcgccacatcttggatccgcagttgatccaggacttccaccggca
ccatccagaccagcccgcactcaacaccagagggcgttcttcccaaagacaccaggcaag
agaactgcccacggagtcggagaggggagcgcagtctgacgaggagacggacgtggggcc
tggagccacaaggccatcaggatcccccgagttctagcctgggtgtccctttcctgcggc
acattggacgtcgggagccgtccgttgaggggggggttctgtcataacctcctccacact
cgccccattacgagacagcttgcacagtttcccgcgcaaagctgcttaccaccacgccct
ggacccggccgcgcctgctgcatcagccaatcagtggttactcctgctgccaggccggcc
cctgggggttccccgccttccgctaccggcaccactcctattggacactaccggcattta
aaccatgggccggaagagatctgttgccagatcgtctccgtactttccgagcgttccagc
aactgtatggtgattatattttggatttctgaactctgcctgtccccgaccctgagcctg
cctgacccttgtctgtctgagtgtgaacacacggattccgactacggagtgtttgacctc
gagcctgcttagccccagttattacagtcagattaaataaaaattgtgtacatcagaaga
cgtgtcgcacttggatccaaaccgatctctgacagcaattggcgactagcgcacacgatc
tctatcacacagcctttgacgccaacagacgcgctcaaacaccatcagacgcactcagac
gccatcagaaaacctcagacgccatcagacgcccatcaaacaccaccaggacgtaatgag
atgccatctgataccctaagacgccattagacggcatcagacacacgagactcgatcaga
cgaaatcagacgccatcagacaccgtcaaacatcatcagacgcactcagataccatcaga
cgccatcagacaacctcaaacgccatcagacgccatcaaacatcctcagacgccatcaga
cgccatcagacaacctcagacgccctttagacgccatcaaacgccatgggacgccatagc
gacgccatcagacaacctcagatgtcatcaaacacaccagactcgatcagacgccataag
acgccctcagacacgatcaaacgcaccaggacgccatcagatgccgtcaaacatgatcag
acgcactcagacatcatcagacgccatcagatgccatcagacgccatcaaactccctcaa
acgccctaaaaagccatcagacgccattagacaatctcagacaacagcagacacaatcag
aagccatcagacgccatcagaaaacctgagacgccctcagacaccatcaaacaccctcag
aaaacctcagacaacagcagacacaatcagaagccatcagatgccataagatgccatgag
acgccctcagagaccctcagatgctttcagaagtcatccgacaccaacggatgccctcgg
aggtgactaaacgccatcagacgccatcagcatatgtcagaagccttcagacgccgtcag
acgcaatcaaatgcaatcaaacgcccttggacaccctcaaacaccaccaggacgtaataa
gacgccatctgacaccctaagacgccatcagacgccatcagacaaaccagactcaatcag
acgaaatcagacaccatcagacaccctcatacgccctcagatgccatcagacgcaacacg
acgccatcagacaacctcagatgccatctgacacaccagattcaatcagacgccatcaga
cgccctcagaaacgatcagacgcacccggacgccatcagacgccgtcaaacatgatcagg
cgcactcagacaccatctgacgccatcagatgccatcagacaccatcagagtccctcaaa
cgccatcagatgccctcagaggctataagacaccctaagacaccctcagacgccatcaga
caccactagacgcattaaatgccatcagaaaacctcagacgccaacagacaccagtcaga
cgccctcatacgaactcagacaacatcagacgcgaccagacgccatcagaggtcactaaa
ctccatcagacaacctcaaacgccatcgacaccctcatacgccctgacttnnnnnnnnnn
nnnnnnnnnnnnnnnnnnnnnnnnnnnnnnnnnnnnnnnncccaattatccaaactcact
gctcagaaactgaacagtgcctatacgaacaatgatggatttttttgggctggcttcctc
ctctcgtctttaccaccttggacacggagactagtaagagtttcctggtccgtctgcatc
actgtctggtttgggaactgcaccgtggtccagctcctccaggaccggggtgtcaaactc
attccacaaagggctgtgtggctgcaggtttttgttccaaccaatcaagcacgcaaattt
caaccaatcagctactctggacaaacccggcccagttgattaaatgacttcagtgaaggt
gtgttgttgcttggttgaaggaggaggaggagctcagagagcaaacaggaccctacgggt
gtcataacctcctccacactcgccctattacgagacagcttgcacagtttcccgcgcaaa
gctgcttccaccacgccctggaccggccgcgcctgctgcatcagccaatcagtggttact
cctgctgccaggccggcccctgggggtttcccgccttccgctaccggcaccactcctatt
ggacactaccggcatttaaaccatgggccggaagagatctgttgccagatcgtctccgta
ttttccgagcgttccagcaactgtattgtgattatattttggatttctgaactctgcctg
tccccgaccctgagcctgcctggcccttgtctgtctgattgtgaacccacggattccgac
tacggagtgtttgacctcgagcctgcttagccccagttattacagtcagattaaataaaa
attgtgtacaccagaagacgtgtcgcacttggatccaaaccgatctctgacagtacgatc
tggccacaactatggatccagcgcacgatgtcccggcggtggtgcgcctgacgcgcatgg
aggagactctgcagcggcacgaagcgctgatggcggccgtggtggcggagtcaaggcgag
tctccggcctccacgaacaaacgttggcggcgttgagtcagcagagccttcaacacgccg
ccaccgctcccgtccctgtcccggtcccggcgccggctcccgtgcagccaggagcggcag
ttccgagcgcgggtcccgagcctcgcatcggcgatctcgagcgcttcgctggggattccg
aatcctgcggagctttcctcacaaactgctctttgctcttctctctgcaaccccgcacct
acgccacagaagcagccaaggtggcgttcacgctgacgcaccttaccggacgcgcgcgcc
tgtggggggccgaagaatgggagcggaggacgccggcttgcgcgtcatttgaggcgtttg
cagcagaattgcgcaaggtgtttggtcacggatcctcccgtccggctgcagcagatgacc
tgcttaccatccgccagggccaacgcagcgtgagggactatgcgattgactttcgcattc
tggcccgcagagcggctggcccgacgcccctctggcggacgcgttcctgcacggactggc
ggaccacgtcaaggacttgatgatcgcctatgatcgaccctcgtccctggatggcattgt
tgaactggcaacacaaaatagacctgcgtatgcaggctcgtggactcccagagacacccc
gagctttccagtttcccatggcagacaatcaggggttccttccggaaccacggttggaga
cacccacctcgttcccaccggcgagcccacaggcggcctcaccagaaggaggggaaccca
tgcagctgggcc
>Tn-RETE10#LTR/Gypsy
tgcaaaccctccattaggctgaaagacccatccctgcatcattcctttggatgtttaaac
gccactagcgtatcttcttgcatcaccttcagcaggatgtcttttatcatgagctgaact
cctatttcctgaaacttgtgtttaaaaaaaaaaaggattttttttagctgactgggcaac
aatccaacaagtgtttgctggctgatggcaggtaaaaataatgagatgaatatttagccg
gatttgtctgttttctgtctgaacaactgagagacagacacctggtgacctttctgccac
gtggtgggaatctggacagaaacaaacaccttcacagcatcctaccgccataagggcctg
aagcgaagcacaaaaattcaattaccaccttcagggacctaaagacaagtgttctccacc
catgtgtgggaaccagatggtcagtgtacctgcttagtttctgtccatgtgtcattccag
gcacgcaggcccgatctccagttacatgcaggggttaaaaaaatcagcccctgctattat
ataggctggtgtgtgtgtgtgtgtgtgtgtgtgtgcgcacgcttcctgagctgcgggttc
atttaccttggtggacacagagaacaagttgcgtgctgttttacaagaagggagataaat
ctgccaggggtgtcaagtagcagccaaaagcagatctctgctggctggccagattcttgt
ggcatcagatggctgaaaagtccaaacaatcacatgacaacgcacacacacgcgcgcgca
cgcacacaccatacgcgggacggcagccaacaacagtcatttctttggctgcaggagctg
cgctctccttatggaggcaatgttgctttttaattagcggtgcgagtgaaaagtagatct
gccttttctcaggattgtcaggcgaactcactctgcagatgtttttgacatcatgcaacg
caattacgccgctgctagcaacttggattacgtttctgtgtaagaagaatgattttgaga
agaaatgttgttaaaactgttccatatgttatttacatgggtaataatggtttcgccaac
aataaagggaatcattatgaaatgtgttttctatattttaaattttctgattactatttc
tgaaatgctgccggagaactcccatttgttcagtgttttttgagaatctatcttccatcc
gatattcaatcgtgtaaatattccactgagttaacagtattcttgggttttagctgttct
gtagatggatttattcttctttattataacgtaagtttaatacaagaaaacaggattgta
acacatcactaatattatttaattctaacttttggctagcccacctaaataagctaacgt
ttccattccccaccacacaccctgcacgaaatctgctgatttcagttcttttgatttctg
ggaaatggaaattgtcctcaccaccagctccttggaattttttttgtgctgcaagacaag
agttaattgtcccacttagttaatagcttttactctacatgcaaacacgcacacacacag
acacacaacagtccttcttgccctcacaaagaggggcaggggctgtgaggaaggatttac
aggggccgcctgtcctcccagcagtaggctgattgggaggggctggttgtgtttgttaag
gtaatggaccctaggtgagttaattcacagggtacacgctccgtgctctgtcacctcagg
agcaccaagctcggaggaggagctgggggtgggtggggaggttccagctctccagctctg
ccaaaaaaatccccgcagcccaactccgtctcctccagctccacctgaaagtgattacca
ggccagccgtgagcaaacaagccccatatggagtgtgtatagtgggtctgaggctggagt
ccagggagccctcctccgcctccgtggagagaagaggcctgagcaaacacagctaatgaa
gtcttaacaagcagcctcgggttagcgcgagcctgctaaatgccatcgaggctcttggaa
ttgtgtccagcagattggctaaatctccgccgagctttcctccacaagataaagctgcat
taacgtgtcaccgtctcagccgaggtgaagtccaggatctgacggtcgcacttgacgggg
ctttcctttcttgattgcttctgacaggaggtgtagagtttcagaccgaacccatcaatt
ttgagtcttcctcgaatttattcatcaaccgcacggctcttctttcacgcggcggcgtta
gcgcccaggaaaagaggatttcctgtgagtaaatccttatctgtgcacagaacaaactgg
atgccccgtcctggcctccatccatcactctctcacacagtgaccataaccttaccctca
ctcccttttcattgtgtgtcctccgttatcacacatctgaaccgccagagtgcgttatcc
agaaaacatggctccagccgtggcggctacatatttccagtttgctaatcaaaagcaaac
agccgttgggagagctccctcctcatcttcgcgggcaagtggctccatcagtccgagcgc
tcgtggtgattggttcgctcctggtcatttcgttcctgcagagggtcaagggtaccaatc
ggctgcctcgctaaagacctggctagactccaaagacaacagcgctaaactccagctgca
gcggcaccacaccccaacctctgcacacaatggggtattcttctgctttaacccaggttt
tagccaccaaagatgtgtaaaaaagtgagattgaaagagacgcgctggtcataacgggct
tgtctctgcagaaactgcaatagcaacactgattccagtgttaaatcaatgtctggacaa
ggcaaaccgggcgtgaggacctcttaccatcagaaaatcaaccatggagacagaatatcg
aaaattgtatgttcaatattcagaacctgtgaatgcatttcagtattattttgttattca
catatttctgtggtcatacactccagtactgtctaaaaactgagggtgtggtttgaaact
taattgctatattgtggcggacactttgggggcgtatctcacacccaggtgatgtatgag
gtgatgggcgtggttagcctggggggtgggtgtgcaccgttggtggcgccagtgtgagtt
ctgttctggatgcagaataaagtggtcagaactgattgctctgtccgagtcattcctcgt
cctgccacattggtgaccccgttttggacatgtttgaggcagcagacgatggtatctcct
cttcggccatgtcgccccgacacacgcagccatccagcgtcatcgcgtccgtgaagctgc
ccgacttctggctgagcgacccggccccgtggttccagcatgtcgaagcgctgttccacc
tgcgaggagtcaccgaggacgactccaaatattatttggtggtcgcggctctggaccagc
aatccactcgccgcgtcatgcagctgctgcgggacccgccaccgcgcgggaagtacgcag
cgctcaaagagctcctgctccgaaggttcggcctctccgccgcggaaagagcggacaaac
tgctttccctaccgggtttgggcgatggttcggcggtggacctcatggacagcatgctgt
cattactgggctcggacgaaggcgggttccttttcccgcacattttcctgcgccaacttc
cgcatccggtccgggcggccttggcgaactccccgagtttggccgcaggtgatttccgtg
gtttggctgaggaagcggatcgggtgctgctgactgccaggaggacgtctgtgcggagcg
tgttggcggatccccagctgctggtgtcggaggaccctgaccaggtgatggtggcgggag
tttcctcccgtaagaagaagggcgacctgtgttttttccaccagcgttttggtcacaagg
cccggcgctgcgttccgccatgtgcgttccagacgcagggaaacgccagggccagcactc
agtagcagctgtgggtgctggcgaacaggaggagctgctgttcatcaaagactccctgtc
aggccggcgtttcctggtggattctggctcccagaagagcctcctccctccaggtggcac
gaacctgtcatccttgggcacgggcccccaactgactgccgctaatggttcctccattaa
gtcctttggcaccaggtcggtgactgtttgtttttctgggcgcagtttcacatgggattt
cgtgttagcctccattactgttcccatcataggtgcagattttctgtgttccaatggtct
gctggtggatgtcgctaaccggcgtctgattgatgccgtctcttttgccacgtttccgtg
tctgacagggggacctgggccgctggcacatgccagttttgctgcgacgggcaatgtgtt
tcagcagttgctgggtgattttccgtcacttaccacgcctgcgttctccacggccgtcac
gaagcacggggtggagcatttcattcccaccgcgggtccacctgtttttgcgcgcgctcg
gcgactcgacgcggtgaagttggtgacggcaaaagaagaattcgccacaatggagcgttt
ggggattgtgcggcgctctaacagcccatgggcctctccactccatatggtgcccaaggc
tgatggttcttggcggccctgtggcgattttcgtcgtcttaataacatcacggcccatga
ccgttaccccatcccgcacattcaggatttttccattcgtttggcaggcgctaccatttt
ttccaaggtggacttggtgcgtggctatcaccaggttccggtgcgtgccgaggatgtgcc
caagaccgcagtgattaccccgttcgggctgttcgagttcctgcgcatgccctttggcct
gaagggggcagcacagacctttcagcggctgatggactcggtgttgcgcggcctcacatt
tgtgttcgtcaatttggacgacatattggttgcgagtccttcggcagatgaacacctgac
ccaccttgggcaggtttttcagcggctggcagatcatggcctgatcgtaaacccggcgaa
atgccagtttgggctgcaggtgattgatttcctgggccaccgcatttcttccgagggtgc
agttccgttgccagctaaagtgcaagtggtggcggaattccctcgcccggcctccgttaa
ggcactgcaggaattcttggggatggtgaatttttataaccgttttctccccagggcagc
ccaccttctgcagccactgtacgaggctctacggttaaagaaggctactgatcaggttga
ctggactgccgagcgggtccaggcgtttgagggggccaagtctgccttggccaacgccac
actgttggcccatccggcacctcgggcggacatcgctttgacgactgacgcgtcagacgt
ggccgtcggtgcggtggtggaacagggtgtaggtggtgtgtggcagcccctcgcattttt
cagccgcaagcttcgggacaatgagcgtaagtacagcgtttttgacagggagttactggc
attgtacctggctacccgccattttcgttttctgcttgagggtcggtctttcacggcgta
tgtcgaccacaaacccctgacatttgctatgtcaaaggtgtcggagccttggtctgcgcg
tcagcagcgtcacctggccgcagtctcagagttcacgactgacattcggcatgtggctgg
aaaggcgaacccggtggctgattgtctgtcacgcgtgctcgtttgtcctgtgtacttggg
gctggatttcgcttctatggcggccgaccagtctggggaccaggagattcgggctcttga
gtctgccggtacgggcttgaagctggagaaagctgtggtgcaggatggtggccctaccct
cctttgtgacgtctccaccggtcgaccccgacctgtggtcccggggacctggcgccgcag
ggtttttgatatggtccattccctctcgcacccgggagttcgcgcgtcggtgaagctggt
tagtgccaagtttgtctggcctgggcttcgcaaagaggtcagggaatgggctgcggcctg
tgtggcatgtcagcgtgctaaggttcaccagcacaccaaagcaccccttgaaccgttccc
gattccagccagacggtttgaccatgtgcatgtggacctggtgggacccttacctccgtc
ccacgggtacactcatctgctcactatggtggatcgcaccaccaggtggccggaggtggt
tcctctttcctccacgacatcggcggacgtcgctcgagcatttctttcggtttgggttgc
acgttttggctccccatccgacattacttccgacaggggacctcagtttgtctcagaact
ctggtcgtccatggctaggtcattgggcacacaggttcaccgtaccaccgcatatcatcc
tcaggctaacgggctatgtgaacgctttcaccgttcactcaaggctgcgttgcgtgccgc
gctttcggatgacagctgggtggatcgtttaccttgggtgatgctcggtttgcgttcagc
tcctaaggaggatttgggtgcatcgcctgcagagttggtcctgggacagccgcttcgtgt
tccaggggaatttctgccggagagtgcaccgccaggtaactttcctgttgggaattcctt
ttcggctgggcccgctctggctccgtcccccgtgctccactgtttcccgcggtcgttttg
tgccgacagacttgttaacggctcgttttgtttttgtgcgacatgacgcccaccggtcac
ctcttcgtcctccatacgacggcccattccgggtgctcgagacggggacgaagagtttca
tgctcgatatgggtggtcgggcggagcgggtcacgttggatagactgaaacctgcgcatt
tgcttgctggacaggatgtgttgctggctcaggtcccccgtcggggccgtcctcctaagg
tccagaatattccgcctaatgatttgtcttctgatttgcagcctgctgtggatttggttt
ctccggcctgcggctcatctgcgtttccggaagagggacgccgcagccgttatggcaggt
tgattaaagcccctttcagggactgatgtgttgcattttgttttgttttccctctctctg
tggtttcccttctgggtgttcgggggggggctgtgtggcggacactttgggggcgtatct
cacacccaggtgatgtatgaggtgatgggcgtggttagcctggggggtgggtgtgcaccg
ttggtggcgccagtgtgagttctgttctggatgcagaataaagtggtcagaactgattgc
tctgtccgagtcattcctcgtcctgccacaatatacttttttattattattaactgttta
gtcacttacatggtcaatactgcgctttcagataatctatccgctgtgggttagacatga
atgttaaaagacaagctcaataattaaaaaaaaataaatacaacttgtttagttcgaccc
caggacactctgggaggacgtgaacgcacggatttgggcgctctcccaccggctgtgtgc
gttaaactgcgtggtcctttgcttcgcgcaattacgcctcccgcagagctcgatgcaagc
gttaaacgaaacattagcacctcatttgaaaaataaaacaagccctcacaaggacagaca
gctccctgtgcagccttatcatgcgcaaattagcccaatttaccaatctgccccccactc
tctctctctctctctctctctctctctctctctctctctctctctctctccttccataac
acgcacattcaaggacgtcaacgttgttgcgggactgtgggctgttaaccgtttagctgt
gtcaattcacgaattcctctaaacaggcaacaattcgcgcttttaaagacgtcccatcta
cggatttaaaaattatttggcaattcaaaatcagggatttatcatttacgatgcaattat
aattaactcgtgttgcgtgtgcgcgcacgcgtcctctgcctgtgcgccccggtgccaaaa
cttacagacgcgcaacagaacgcgtttctggtaggaaatgatcgacagcagcagaccccg
ccttcggcgccccgtgattggaggagcgaccggggggcgtgtcctggcggctgcggtata
tatggacgcagctcgttctccaatccgttgatccgtacgggaaccggagccgccccggta
ccggccgagcgagcgtgaactgtgttctgctgaaagaaagaggcccgtttttcttcatcc
acggcgaaggacgggagattttttgattccaaatcagactgtgtggagataccagacgct
gtttccaaaaaagaggggtggggggggattctcagccatcttgccgctccgaaaggctgc
tttctctcctccttctcctcctcctgttcggagaaagtaaacacggcttgcacgttgccc
gcaactccgtgcagcgtcccaggaggagcgcgatgggcttgcagcgccacatctgacggg
ttcccggggtgagcgcgcacggcagagaggatttctcggagcagacgcggggagggagcg
acgcgccggcggaatggacccgttggggatttacctgatcctttcgctcgctctccttcc
ccgatcgagctgcaccacggccaaggagatcacctgtcaggagatcgccgtgcctctgtg
caaggggatcggctacaactacacatacatgcccaaccagttcaaccacgacacgcagga
cgaagcgggactggaggtgcaccagttctggcccctggtggagatccagtgctcgccgga
cctgaagtttttcctgtgcagcatgtacaccccgatctgcctggaggactataaaagacc
tttgccgccgtgccaggagcgtgtgtgagagagcccgcgccggctgtgcgcctctcatga
ggcagtacggcttcccctggccggacaggatgaggtgcgacctgctgccggtgcagggca
accccgacacgctgtgcatggactacaacaggaccgactcgaccacggtgtcccccgtcc
tctccaaacccaccaactaccccggcaagggtcaccacgcgcctaaaaacaagcccaccc
gaaccggcgcgcctggaaaacacaagccgccctccgctccctgcgagccgggctgcaagt
gtctggaccccatggtgtccgtcgtcacggagcgccacccgctctacaaccgcgtgaaga
caggtcagatcaacaactgcgccgtgccgtgccacaatccctattttacgcacgacgagc
gcgcgttcaccgcgttttggatcggactctggtccgtgctgtgcttcgtgtcgactttcg
ccaccgtcgccacgttcctgatcgacatggagcgcttcaagtacccggagagacccatca
tcttcctgtcggcctgctacatgttcgtgtccgtcggctacatcgtgcgactgatcgccg
gccacgagaaagtggcgtgcagccgcgagttcgacgtggagcacatcca
>Tc1-1-Tn#DNA/TcMar-Tc1
TACTCACCGGCCACTTTATTAGGTACCCTTGTCCAACTGCTCGTTAACACTTAATTTCTA
ATCAGCCAATCACATGGCGGCAACTCAGTGCATTTAGGCATGTAGACATGGTCAAGACAA
TCTCCTGCAGTTCAAACCGAGCATCAGTATGGGGAAGAAAGGTGATTTGGGTGACTTTGA
ACGTGGCATGGTTGTTGGTGCCAGAAGGGCTGGTCTGAGTATTTCAGAAACTGCTGATCT
ACTGGGATTTTCACACACAACCATCACTAGGGTTTACAGAGAATGGTCCGAAAAAGATAA
AATATCCAGTGAGTGGCAGTTCTGTGGGCGGAAATGCCTTGTTGATGCCAGAGGTCAGAG
GAGAATGGCCAGACTGGTTCGAGCTGATAGAAAGGCAACGGTGACTCAAATAACCACCCG
TTACAACCAAGGTAGGCAGAAGAGCATCTCTGAACGCACAGTACGTCCAACTTTGAGGCA
GATGGGCTACAGCAGCAGAAGACCACACCGGGTGCCACTCCTTTCAGCTAAGAACAGGAA
AGTGAGGCTACAATTTGCACAAGCTCATCGAAATTGGACAATAGAAGATTGGAAAAACGT
TGCCTGGTCTGATGAGTCTCGATTTCTGCTGCGACATTCGGATGGTAGGGTCAGAATTTG
GGGTCAACAACATGAAAGCATGGATCCATCCTGCCTTGTATCAACGGTTCCGGCTGGTGG
TGGTGGTGTAATGGTGTGGGGAATATTTTCTTGGCACTCTTTGGGCCCCTTGGTACCAAT
TGAGCATCGTTGCAACGCCACAGCCTACCTGAGTATTGGTGCTGACCATGTCCATCCCTT
TATGACCACAATGTACCCAACTTCTGATCAGCAGGATAATGCGCCATGTCATAAAGCTGG
AATCATCTCAGACTGGTTTCTTGAACATGACAATGAGTTCACTGTACTCAAATGGCCTCC
ACAGTCACCAGATCTCAATCCAATAGAGCATCTTTGGGATGTGGTGGAACGGGAGATTCG
CATCATGGATGTGCAGCCGACAAATCTGCGGCAACTGTGTGATGCCATCATGTCAATATG
GACCAAACTCTCTGAGGAATGCTTCCAGCACCTTGTTGAATCTATGCCACGAAGAATTGA
GGCAGTTCTGAAGGTAAAAGGGGGTCCAACCCGTTACTAGCATGGTGTACCTAATAAAGT
GGCCGGTGAGTCAAAT
>Tc1-2-Tn#DNA/TcMar-pogo
TAACCGAGAAAACGGTCTGAGATTGGAGAATAAATGAAGAAAATCTATGAAACGCTTCCT
CCAAGACGCTGAAAAAATTGCGTAACGTGCCTGCACCTTACGAAGTCATGGAGAGTAGAC
TTAAAGAATGGATTTTGGATCTTCGGGGCAGTGGTTACGTCGTCACCCGACCATCCATCC
CAGTCCGAGCGTTGCAGATTGCCAAAGAGCTGGGGTATGCTGACTTTAAGGCGTCGAACG
GATGGTGCACCCGCTTTATGAATCGGCATGATCTCTGCCTCTGGCAGCGCACACACATTG
CTCAGAAGATGCCCAGTGAAGTAGAACATAAGGTGATGAAATTACAAAAGTTTGTGATTG
ACTTAAGGAAAGGTCAGCAATTTCACCTGGGAGCTATCGGACACATGGACGAGACGCCGA
TGTTCTTTGATTTGCCAGGCAACAGAACGGTTGACCTGAATGGGACTAGTACTGTGCCTA
TCAAGACTTCTGGAGCGGAGAAACAACACTTCACCATTATCTTGTCATGTCTTGCCGATG
GTATTAAGTTGAAGCCGGCAGTGGTGTTCAAGAGAAAGACAATGCCCAAAGAAAAGCTTC
CTAAAGATATTATTGTGTTTGTTCAGGAGAAGGGCTGGGTTGATGAAAGAGTACTTTTCG
GATGGTTAAGAGAAGTGTGGTTCAAGAGACCAGGTGCACTGCTGAATGGAAAGTCCATGC
TTGTGTGGGATATATTCCATGCTCACTTGCTGGACTCTGTAAAAAGTGAACTGAAGAGAA
ACAGAACGTACCAGTGTGTGATACCAGGTGGATGCACCTCACTTCTCCAGCCACTGGATG
TTTGTCTCAACAAACCGTTCAAAGTGCCCATGAGGCAGAAATGGAATGAATGGATGGTCA
ACGGTGAGAAGCAGCTGACGAAGGTGGGAAACCTTAAACGACTGGAATTAGCTACAGTTT
GTCAATGGATTGTGGACTCTTGGAACGAGATTCTGTCAGATATGGTGATCAGATCGTTAC
TCAAGTGCGGAATTTCAAAGTCCATTGACGGCAGTGAGGATGATGAACTTTTCAGTGAGT
TTATCGGCAGCAGAGATGACGTAGAGCTGGAGGAGAACACAGAGGAATGTGACTTCTACG
ATGACGGATTGTCCGAGGAGCAGTTTTGCAAACTGTTTGGAGACAGCAACAACGAAGATT
TTGAGGTCTTTTGAATTTCTGAAATGCACTGAAATGTGTTTCGATAAGTTGCGTGCATGA
CATTGTTGTTTGTGTTGTATGTTTCATGTTTTAAACATGAATATTTCTCATACAGTATTC
CATTTCCATCCAGATTCCATTAAACGCTTGAACAGCAAGTTTGGATTTATTCATTTATTT
CTTCTTTGCACTTTTCTATTTTTCTCCCTCTAATATGAAATCGAAATATACGAAACCAAA
AATTAAGTATCTATTAATTTCTATTTGTTTTCACTTTTCTCTGGTTACCTGGTTTCCTTC
CTACTGTCTTATAAACGGGTCTAAACAGAATACCGACGATCTCCCAAGTGAAGTGGGGGG
TCGTCTTATAAACGAGTCGACTTATAAGCAAGTAAATACGGTAa
>Tc1-3-Tn#DNA/TcMar-Tc1
ACTCACCGGCCACTTTATTAGGTACACCCGTCCAACTGCTCGTTAACACTTAATTTCTAA
TCAACCAATCACATGGCGGCAACTCAGTGCATTTAGGCATGTAGACATGGTCAAGACAAT
CTCCTGCAGTTCAAACCGAGCATCAGTATGGGGAAGAAAGGTGATTTGAGTGACCTTGAA
CGTGGCATGGTTGTTGGTGCCAGAAGGGCTGGTCTGAGTATTTCAGAAACTGCTGATCTA
CTGGGATTTTCACGCACATCCATCTCTAGGGTTTACAGAGAATGGTCCGAAAAAGAACAA
ATATCCAGTGAGCGGCAGTTCTGTGGGCGGAAATGTCTTGTTGATGCCAGAGGTCAGAGG
AGAATGGCCAGACTGGTTCGAGCTGATAGAAAGGCAACAGTGACTCAAATAACCACCCGT
TACAACCAAGGTAGGCAGAAGAGCATCTCTGAACGCACAGTACATCGAAATTTGAGGCAG
ATGGGCTACAGCAGCAGAAGACCACACCGGGTGCCACTCCTTTCAGCTAAGAACAGGCAA
CTGAGGCTACAATTTGCACAAGCTCATCGAAATTGGACAATAGAAGATTGGAAAAACGTT
GCCTGGTCTGATGAGTCTCGATTTCTGCTGCGACATTCGGATGGTAGGGTCAGAATTTGG
CATCAACAACATGAAAGCATGGATCCATCCTGCCTTGTATCAACGGTTCAGGCTGGTGGT
GGTGGTGTAATGGTGTGGGGAATATTTTCTTGGCACTCTTTGGGCCCCTTGGTACCAATT
GAGCATCGTTGCAACGCCACAGCCTACCTGAGTATTGTTGCTGACCATGTCCATCCCTTT
CTGACCACAATGTACCCAACTTCTGATGGCTACTTTCAGCAGGATAATGCGCCATGTCAT
AAAGCTGGAATCATCTCAGACTGGTTTCTTGAACATGACAATGAGTTCACTGTACTCAAA
TGGCCTCCACAGTCACCAGATCTCAATCCAATAGAGCATGTTTGGGATGTGGTGGAACGG
GAGATTCGCATCATGGATGTGCAGCCGACAAATCTGCGGCAACTGTGTGATGCCATCATG
TCAATATGGACCAAACTCTCTGAGGAATGCTTCCAGCACCTTGTTGAATCTATGCCACGA
AGAATTGAGGCAGTTCTGAAGGCAAAAGGGGGTCCAACCCGTTACTAGCATGGTGTACCT
AATAAAGTGGCCGGTGAGT
>Tc1-4-Tn#DNA/TcMar-Tc1
ACTCACCGGCCACTTTATTAGGTACACCAGTCCAACTGCTCGTTAAAACTTAATTTCTAA
TCAGCCAATCACATGGCGGCAACTCAGTGCATTTAGGCATGTAGACATGGTCAAGACAAT
CTCCTGCAGTTCAAACCAAGCATCAGAATGGGGAAGAAAGGTGATTTGAGTGACTTTGAA
TGTGGCATGGTTGTTGGTGCCAGAAGGGCTGGTCTGAGTATTTCAGAAACTGCTGATCTA
CTGGGATTTTCACACACAACCATCTCTAGGGTTTACAGAGAATGGTCCGAAAAAGAAAAA
ATATCCAGTGAGTGGCAGTTCTGTGGGCGGAAATGCCTTGTTGATGCCAGAGGTCAGAGG
AGAATGGCCAGACTGGTTCGAGCTGATAGAAAGGCAACAGTGACTCAAATAACCACCCGT
TACAACCAAGGTAGGCAGAAGAGCATCTCTGAACGCACAGTACGTCCAACTTTGAGGCAG
ATGGGCTACAGCAGCAGAAGACCACACTGGGTGCCACTCCTTTCAGCTAAGAACAGGAAA
CTGAGGCTACAATTTGCACAAGCTCATCGAAATTGGACAAAAGAAGATTGGAAAAACGTT
GCCTGGTCTGATAAGTCTCGATTTCTGCTGCGACATTCGGATGGTAGGGTCAGAATTTGG
CGTCAACAACATGAAAGCATGGATCCATCCTGCCTTGTATCAACGGTTCAGGCTGGTGGT
GGTGGTGTAATGGTGTGGGGAATATTTTCTTGGCACTGTTTGGGCCCCTTGGTACCAATT
GAGCATTGTTGTAACACCAAAGCCTACCTGAGTATTGTTGCTGACCATGTCCATCCCTTT
ATGACCACAATGTACCCAACTTCTGATGGCTACTTTCAGCAGGATAATGCGCCATGTCAT
AAAGCTGGAATCATCTCAGACTGGTTTCTTGAACATGACAATGTAGTTCACTGTACTCAA
ATGTGTCCTCCACAGTCACCAGATCTCAATCCAATAGAGCATGTTTGGGATGTGGTGGAA
CAGGAGATTTGCATCATGGATGTGCAGCCGACAAATCTGCGACAACTGTGTGATGCCATC
ATGTCAATATGGACCAAACTCTCTGAGGAATGCTTCCAGCACCTTGTTGAATCTAGTGCC
ACCAAGAATTGAGGCAGTTCTGAAGGCAAAATGGGGTCCAACCCGTTACTAGCATGGTGT
ACCTAATAAAGTGGCCGGTGAGT
>Tc1-5-Tn#DNA/TcMar-Tc1
CTGTGAACTTAGAAAGTTGTGTCAATGACATGAGCTTCATAGCATGGCCTCTTAACTTCT
TGTGAGTGATAATGAGTGACTACAGCTGGTGACTTCTCTGAGGCCATTTAAAAAGGGCTC
ATTGGATAAAAACACCCACAAACGCTACAATGGGAAAGTCAAAGGAGCTCAGCACAGATC
TGAAAAAGACAATCATTGACTTGAACAAGTCAGGAAAGTCACTTGGAGCCATTTCAAAGC
AGCTGCAGGTTCCAAGAGCAACAGTGCAAACAATTGTTTGTAAGTATAAAGTGCATGGCA
CTGTTTTGTCACTGCCACGATCAGGAAGAAAACGCAAGCTGTCACCTGCTGCTGAGAGAA
AACTGGTCAGGTGGGTGAAGAGTCAACCCAGGAGCACCAAAAAGCAGATCTGCCAAGAAT
TAGAAGCTGCTGGAACACAGGTGTCAGTGTCCACAGTCAAGCGTGTTTTGCATCGCCATG
GACTGAGAGGCTGTCGTGCAAGAAGGAAGCCCTTGCTCCAAAAGCGGCACCTTAAGGCTC
GACTAAAGTTTGCTGCTGATCACATGGACAAAGATAAGACCTTCTGGAGGAAAGTTCTGT
GGTCAGATGAAACAAAAATTGAGCTGTTTGGCCACAATGCCCAGCAATATGTTTGGAGGA
GAAAAGGCGAGGCCTTTAACCCCACGAACACCATGCCTACCATCAAGCACGGTGGTGGTA
GTATTATGCTGTGGGCCTGTTTTGCTGCCAATGGAACTGGTGCTTTACAGAGAGTCAATG
GGACAATGAAGAAGGAGGATTACCTTCAAATTCTTCAAGAAAACCTAAAGTCATCAGCCC
GAAGGTTGGGTCTTGGGCGCAGTTGGGTGTTCCAACAGGACAATGACCCCAAACACACAG
CAAAAGTGGTAAGGGAATGGCTAAATCAGGCTAGAATTAAGGTTTTAGAATGGCCTTCCC
AAAGTCCTGACTTAAACCCCATTGAGAACATGTGGACAATGCTGAAAAAACAAGTCCATG
TCAGAAAGCCAACAAATTTAACTGAACTGCACCAATTCTGTCAAGAGGAGTGGTCAAAGA
TTCAACCAGAAACTTGCCAGAAGCTTGTGGATGGCTACCAAAAGTGCCTAATTGAAGTAG
AAATGGCCAAGGGACATGTAACCAAATATTAGCATTGCTGTATGTATATTTTTGACCCAG
CTGATTTGGTCACATTTTCAGTTTACCCATAATAAAGTCATAAAAGAATCAAACTTCATG
ATTGTTTTTTGTGACAGTGAAGTATCTGTTCCAATCATTCTATCAGAGAAAAATCAGATT
TGTAGAAATAACTGGAAACTCAAGACAGCCATGACATGTTCTTTACAAGTGTATGTAAAC
TTTTGACCACCACTGTA
